# Supplementary material for: Hippocampal differential expression underlying the neuroprotective effect of delta-9-tetrahydrocannabinol microdose on old mice
Source: Front Neurosci. 2023 Jul 18;17:1182932. doi: 10.3389/fnins.2023.1182932 (PMC10393280; doi:10.3389/fnins.2023.1182932)
Supplement: Supplementary file 1 [file Data_Sheet_1.CSV]

	Gene.name	Gene.type	Gene.description	baseMean	log2FoldChange	lfcSE	pvalue	padj
ENSMUSG00000112825	Gm9118	processed_pseudogene	predicted gene 9118	9.79364075908026	-30	3.02229654532338	3.20142366074119e-23	7.82203843028895e-19
ENSMUSG00000060254	Olfr980	protein_coding	olfactory receptor 980	0.288976524497966	-30	4.11105752812296	2.9339817056282e-13	1.79334924092036e-09
ENSMUSG00000096593	Vmn2r54	protein_coding	vomeronasal 2, receptor 54	0.28849632699681	-30	4.11104367892404	2.9334458714678e-13	1.79334924092036e-09
ENSMUSG00000113373	Jakmip1	protein_coding	novel protein	0.289040411752725	-30	4.11110827801973	2.9359460416983e-13	1.79334924092036e-09
ENSMUSG00000078586	Gm11735	unprocessed_pseudogene	predicted gene 11735	0.478210854604511	-27.7588750751874	4.14382053157373	2.10051198023123e-11	1.02643618425979e-07
ENSMUSG00000094372	Gm21839	pseudogene	predicted gene, 21839	1.71342284477929	-16.9442604525111	2.97553928997662	1.23721322381179e-08	5.03813844956556e-05
ENSMUSG00000117748	Chtf8	protein_coding	CTF8, chromosome transmission fidelity factor 8	25.541011597404	4.77019656917831	0.860571209750939	2.97233482622784e-08	0.000103747224013178
ENSMUSG00000010505	Myt1	protein_coding	myelin transcription factor 1	255.520969895617	-0.757852911488806	0.143104311166189	1.18491490063708e-07	0.000361887822090823
ENSMUSG00000041559	Fmod	protein_coding	fibromodulin	223.547562807993	1.39353296796318	0.266684595172202	1.7378154084741e-07	0.000437581122934718
ENSMUSG00000092560	Gm8750	processed_pseudogene	predicted pseudogene 8750	0.371978405587755	-21.6260146601092	4.14305524870775	1.79094308081168e-07	0.000437581122934718
ENSMUSG00000079396	Gm3411	protein_coding	predicted gene 3411	106.521019994573	-2.06746700719164	0.405917574332687	3.51852088598292e-07	0.000781527461883825
ENSMUSG00000096793	Gm3002	protein_coding	predicted gene 3002	63.4059802895077	-2.05499556475446	0.41336705487408	6.64855930592547e-07	0.00135370207934731
ENSMUSG00000024036	Slc37a1	protein_coding	solute carrier family 37 (glycerol-3-phosphate transporter), member 1	159.167392805661	-1.24798795157685	0.254220134489955	9.15028602090236e-07	0.00159692098820505
ENSMUSG00000046721	Rpl14-ps1	processed_pseudogene	ribosomal protein L14, pseudogene 1	115.966327993574	20.1103202575007	4.09592173285555	9.11507448133281e-07	0.00159692098820505
ENSMUSG00000039405	Prss23	protein_coding	protease, serine 23	206.013705495659	0.826890089876507	0.174560226908578	2.16915615798863e-06	0.00353326616054241
ENSMUSG00000081822	Gm15626	processed_pseudogene	predicted gene 15626	0.488792267993608	-18.9386520843081	4.12538235249105	4.4162888100098e-06	0.00674394903093559
ENSMUSG00000081603	Gm14681	processed_pseudogene	predicted gene 14681	3.11285175696013	-18.3553779495078	4.04061291365354	5.55326752771005e-06	0.00798135208850233
ENSMUSG00000016942	Tmprss6	protein_coding	transmembrane serine protease 6	26.9559563812407	-2.69011072061107	0.618050285027562	1.3454732338074e-05	0.0182633041786757
ENSMUSG00000026918	Brd3	protein_coding	bromodomain containing 3	1114.39572789512	0.336664507179921	0.0778988153411231	1.54748771558228e-05	0.0198998775551694
ENSMUSG00000026354	Lct	protein_coding	lactase	405.286096343172	-0.597315869736177	0.139274993183219	1.79680068139248e-05	0.0219506155242312
ENSMUSG00000036814	Slc6a20a	protein_coding	solute carrier family 6 (neurotransmitter transporter), member 20A	395.52607651863	0.790774200747883	0.185128089869504	1.94164574287306e-05	0.0225905859217226
ENSMUSG00000020473	Aebp1	protein_coding	AE binding protein 1	325.165867728662	0.936121378579262	0.2271495421204	3.76956733661386e-05	0.0418644721524939
ENSMUSG00000029843	Slc13a4	protein_coding	solute carrier family 13 (sodium/sulfate symporters), member 4	221.325798943832	1.02353136291735	0.250439954041706	4.3711290708011e-05	0.0444999152445347
ENSMUSG00000093898	Gm3629	protein_coding	predicted gene 3629	30.5198705161021	-1.73498470839932	0.42401832850703	4.28096475464569e-05	0.0444999152445347
ENSMUSG00000021779	Thrb	protein_coding	thyroid hormone receptor beta	652.399943003743	0.398844787518959	0.0979951398695774	4.70037313720077e-05	0.0455567177174811
ENSMUSG00000048583	Igf2	protein_coding	insulin-like growth factor 2	1042.76676767801	0.85889673046947	0.211402844967314	4.84784783143498e-05	0.0455567177174811
ENSMUSG00000015002	Efr3a	protein_coding	EFR3 homolog A	2842.06195418121	0.303620312594435	0.0751400100142623	5.32856220548141e-05	0.0482195408764916
ENSMUSG00000056553	Ptprn2	protein_coding	protein tyrosine phosphatase, receptor type, N polypeptide 2	3574.92140844418	0.393523533773643	0.09777235738474	5.70005906704501e-05	0.049739122566111
ENSMUSG00000079410	Gm2897	protein_coding	predicted gene 2897	55.3327621173827	-1.41800073998389	0.357279737316465	7.22109474934966e-05	0.060838968279607
ENSMUSG00000029661	Col1a2	protein_coding	collagen, type I, alpha 2	182.977866662622	1.12823264154409	0.285864979908373	7.92249463592762e-05	0.0645234371465398
ENSMUSG00000095295	Gm3488	protein_coding	predicted gene, 3488	15.4079708673293	3.51959413671605	0.894414017132204	8.3167661631797e-05	0.0655495315048289
ENSMUSG00000091290	Gm3275	processed_pseudogene	predicted gene 3275	0.414147338708264	-16.2574259978424	4.14226704482028	8.68143335461286e-05	0.0662854566103925
ENSMUSG00000001506	Col1a1	protein_coding	collagen, type I, alpha 1	183.238228319488	0.828704093744809	0.211954043344131	9.23614299498444e-05	0.0663725534695455
ENSMUSG00000057530	Ece1	protein_coding	endothelin converting enzyme 1	792.316492158259	0.387361333646176	0.0989528682363249	9.05525502402203e-05	0.0663725534695455
ENSMUSG00000000303	Cdh1	protein_coding	cadherin 1	29.4575559567883	1.60214072130164	0.413406331632291	0.000106422384120746	0.0742919460349197
ENSMUSG00000034109	Golim4	protein_coding	golgi integral membrane protein 4	523.221834532731	0.554325118436459	0.143647934165009	0.000113891698500526	0.0746747812675444
ENSMUSG00000038859	Baiap2l1	protein_coding	BAI1-associated protein 2-like 1	194.981331760361	-3.03374726063078	0.787140983625486	0.000116139716292174	0.0746747812675444
ENSMUSG00000061524	Zic2	protein_coding	zinc finger protein of the cerebellum 2	178.053498453553	0.619369698788832	0.160193604704819	0.000110461790148418	0.0746747812675444
ENSMUSG00000020739	Nup85	protein_coding	nucleoporin 85	598.729521726336	-0.309309738679392	0.0806907162949482	0.000126448247209095	0.078096367471055
ENSMUSG00000024650	Slc22a6	protein_coding	solute carrier family 22 (organic anion transporter), member 6	102.255427945744	1.40595307704482	0.367036272388583	0.000127853914739991	0.078096367471055
ENSMUSG00000007888	Crlf1	protein_coding	cytokine receptor-like factor 1	256.501237577545	-0.597462287073442	0.157410536362495	0.000147306217095745	0.0861803631992291
ENSMUSG00000029675	Eln	protein_coding	elastin	265.483619150027	0.661856905745664	0.174709924588765	0.00015167010263033	0.0861803631992291
ENSMUSG00000041650	Pcca	protein_coding	propionyl-Coenzyme A carboxylase, alpha polypeptide	490.78187731582	-0.502903322495228	0.132698945106555	0.000150764691500195	0.0861803631992291
ENSMUSG00000039911	Spsb1	protein_coding	splA/ryanodine receptor domain and SOCS box containing 1	334.537808548767	-0.544138304502766	0.143875198645137	0.000155563355148396	0.0863836240077448
ENSMUSG00000066735	Vkorc1l1	protein_coding	vitamin K epoxide reductase complex, subunit 1-like 1	1008.11438033279	0.275641380450509	0.0738722900355823	0.0001904767599431	0.0990195462912713
ENSMUSG00000081665	Gm15922	polymorphic_pseudogene	predicted gene 15922	1.01487535485608	-15.3937523631444	4.12089169478288	0.000187313414943126	0.0990195462912713
ENSMUSG00000105796	Gm42845	processed_pseudogene	predicted gene 42845	0.358582932283016	-15.3091826600239	4.09823543521526	0.000187301855224295	0.0990195462912713
ENSMUSG00000017588	Krt27	protein_coding	keratin 27	0.237845682974646	-15.3909533848874	4.14435148290243	0.000204236238405476	0.103118646424283
ENSMUSG00000051149	Adnp	protein_coding	activity-dependent neuroprotective protein	1024.04525376345	0.347487434750534	0.093648293997763	0.000206802835296111	0.103118646424283
ENSMUSG00000078998	Bpifa6	protein_coding	BPI fold containing family A, member 6	0.237223236869327	-15.2982413093858	4.14435212446692	0.000223069665422523	0.10900522270537
ENSMUSG00000029810	Tmem176b	protein_coding	transmembrane protein 176B	514.80154145877	-0.425947789629714	0.11572237126214	0.000232527870888879	0.109321589966323
ENSMUSG00000031326	Cdx4	protein_coding	caudal type homeobox 4	0.656554469275673	-14.9598189662843	4.06985466834408	0.000237140108386818	0.109321589966323
ENSMUSG00000039196	Orm1	protein_coding	orosomucoid 1	0.237233450512473	-15.246739625293	4.14434577420003	0.000234218607452013	0.109321589966323
ENSMUSG00000000632	Sez6	protein_coding	seizure related gene 6	3750.61916253804	0.206572472381714	0.0570494247162465	0.000293536011943553	0.126710000658276
ENSMUSG00000024033	Rsph1	protein_coding	radial spoke head 1 homolog (Chlamydomonas)	97.1628390684268	-1.24488851140411	0.343975183883961	0.000295603079340307	0.126710000658276
ENSMUSG00000027435	Cd93	protein_coding	CD93 antigen	108.060725330571	0.849003086876059	0.234454093369559	0.000293249746030978	0.126710000658276
ENSMUSG00000030108	Slc6a13	protein_coding	solute carrier family 6 (neurotransmitter transporter, GABA), member 13	187.804160529387	0.957255490029642	0.264014868497974	0.000288108876034359	0.126710000658276
ENSMUSG00000059436	Max	protein_coding	Max protein	884.797566391136	-0.354465909370098	0.0980997960620591	0.000302301783188481	0.127347232218003
ENSMUSG00000013584	Aldh1a2	protein_coding	aldehyde dehydrogenase family 1, subfamily A2	145.106284721209	1.1045396174865	0.307215985929248	0.000323993733366083	0.129139344058002
ENSMUSG00000017412	Cacnb4	protein_coding	calcium channel, voltage-dependent, beta 4 subunit	1818.13890440603	0.244771819855128	0.0679471062794271	0.000315307630374297	0.129139344058002
ENSMUSG00000024064	Galnt14	protein_coding	polypeptide N-acetylgalactosaminyltransferase 14	351.195488803761	0.450859061450675	0.125650876698009	0.000332983206141454	0.129139344058002
ENSMUSG00000029804	Herc3	protein_coding	hect domain and RLD 3	2494.28684068743	0.217631846866705	0.0605981239278129	0.000328911697842178	0.129139344058002
ENSMUSG00000041120	Nbl1	protein_coding	neuroblastoma, suppression of tumorigenicity 1	1262.40842714917	0.41797717079856	0.116396444349642	0.000329438361779001	0.129139344058002
ENSMUSG00000025170	Rab40b	protein_coding	Rab40B, member RAS oncogene family	704.064581353773	-0.40751911969428	0.113767572919361	0.000340931640657824	0.129451036657625
ENSMUSG00000032518	Rpsa	protein_coding	ribosomal protein SA	6108.121258269	-0.224855341548987	0.0628192738144895	0.000344383308752328	0.129451036657625
ENSMUSG00000037703	Lzts3	protein_coding	leucine zipper, putative tumor suppressor family member 3	4649.67750059827	-0.175923596973775	0.0492585908912737	0.000355037782214683	0.131433911103808
ENSMUSG00000017466	Timp2	protein_coding	tissue inhibitor of metalloproteinase 2	5246.62536432266	0.179476980182278	0.0504520899528329	0.000374579904882189	0.136598668895321
ENSMUSG00000050122	Vwa3b	protein_coding	von Willebrand factor A domain containing 3B	135.143342857459	-0.752136500942018	0.211970282222326	0.000387710020072386	0.139307631182774
ENSMUSG00000090363	Gm3512	protein_coding	predicted gene 3512	28.7301990561149	1.60774569116483	0.453707381580006	0.000394742479789765	0.139778884184106
ENSMUSG00000004044	Cavin1	protein_coding	caveolae associated 1	331.950028530065	0.540508714812059	0.153158964481524	0.00041702272460739	0.145558803290462
ENSMUSG00000037697	Ddhd1	protein_coding	DDHD domain containing 1	1227.78019396857	-0.23922778457924	0.0679166040311198	0.000427697817835932	0.147182264551906
ENSMUSG00000031538	Plat	protein_coding	plasminogen activator, tissue	681.321614386279	0.296797554263691	0.0843699809347117	0.000435123950789608	0.147658104022812
ENSMUSG00000035486	Plk5	protein_coding	polo like kinase 5	646.090463906461	-0.513254219766466	0.146142878519175	0.000444743070524474	0.148854896467458
ENSMUSG00000015090	Ptgds	protein_coding	prostaglandin D2 synthase (brain)	9796.12085690294	1.11313147203758	0.317791776181847	0.00046055580901459	0.15206432542775
ENSMUSG00000064356	mt-Atp8	protein_coding	mitochondrially encoded ATP synthase 8	9155.29027258441	-0.300242091792116	0.0861123809057897	0.000489145860082576	0.159350677325301
ENSMUSG00000032883	Acsl3	protein_coding	acyl-CoA synthetase long-chain family member 3	2545.32261023079	-0.20023397435635	0.0577066042422286	0.000520725124318704	0.167406275822091
ENSMUSG00000024112	Cacna1h	protein_coding	calcium channel, voltage-dependent, T type, alpha 1H subunit	3534.16796178808	-0.364855770930555	0.105776219499283	0.0005620053607043	0.178330869845301
ENSMUSG00000027894	Slc6a17	protein_coding	solute carrier family 6 (neurotransmitter transporter), member 17	8392.01704795243	0.218508006242537	0.0639531005940581	0.000633870977715033	0.198556020493736
ENSMUSG00000002345	Borcs8	protein_coding	BLOC-1 related complex subunit 8	379.179621200637	-0.42390020215326	0.124719558793711	0.000676755122829103	0.205654868186196
ENSMUSG00000038257	Glra3	protein_coding	glycine receptor, alpha 3 subunit	78.0108726712113	1.09804439286717	0.322724169103533	0.000667909783833314	0.205654868186196
ENSMUSG00000079022	Col22a1	protein_coding	collagen, type XXII, alpha 1	76.3549989652726	-0.756924533880306	0.223055097217562	0.000690201743186184	0.205654868186196
ENSMUSG00000107705	Gm45062	protein_coding	predicted gene 45062	23.5573385982621	-11.9545152513028	3.52111244947655	0.000686045079188256	0.205654868186196
ENSMUSG00000030754	Copb1	protein_coding	coatomer protein complex, subunit beta 1	1126.44507817666	-0.283563334938238	0.084138906252092	0.000751188514485204	0.221129987643578
ENSMUSG00000026754	Golga1	protein_coding	golgi autoantigen, golgin subfamily a, 1	681.114177357171	-0.290908951757453	0.0868790140495732	0.000812685980649074	0.236385197204748
ENSMUSG00000024806	Mlana	protein_coding	melan-A	0.5041787100911	-13.6674755631934	4.09172654852436	0.000836966718278329	0.238892733832082
ENSMUSG00000027562	Car2	protein_coding	carbonic anhydrase 2	3236.56293920285	-0.265001880685931	0.0793660831981929	0.000840861748846194	0.238892733832082
ENSMUSG00000091400	Gm6356	protein_coding	predicted gene 6356	63.0207828272383	-3.12223997189407	0.938940075328508	0.00088329334264616	0.248063290124984
ENSMUSG00000047747	Rnf150	protein_coding	ring finger protein 150	1159.2072247468	0.837457483898941	0.253981697649237	0.000976141999686771	0.271023607708487
ENSMUSG00000032249	Anp32a	protein_coding	acidic (leucine-rich) nuclear phosphoprotein 32 family, member A	2660.830341556	-0.182630673840153	0.05554568168338	0.00100924603019729	0.277066384896746
ENSMUSG00000027400	Pdyn	protein_coding	prodynorphin	171.64907406196	-0.51599269895333	0.157490421774918	0.0010516062462171	0.279281471889373
ENSMUSG00000036002	Fam214b	protein_coding	family with sequence similarity 214, member B	838.99386158993	0.243034300548789	0.0741412943391773	0.00104549703227331	0.279281471889373
ENSMUSG00000046805	Mpeg1	protein_coding	macrophage expressed gene 1	414.273070764561	-0.594869299246687	0.181388107344257	0.00103976985847556	0.279281471889373
ENSMUSG00000031709	Tbc1d9	protein_coding	TBC1 domain family, member 9	1416.79265598004	0.258201920780838	0.0794377163045734	0.00115255200020834	0.298322864330391
ENSMUSG00000048440	Cyp4f16	protein_coding	cytochrome P450, family 4, subfamily f, polypeptide 16	98.9547040663095	-0.660389098502358	0.203287127993598	0.00115993419192842	0.298322864330391
ENSMUSG00000116953	9030025P20Rik	protein_coding	RIKEN cDNA 9030025P20 gene	116.012583777803	0.69098647990299	0.212442892143032	0.00114364334453795	0.298322864330391
ENSMUSG00000059423	Zfp933	protein_coding	zinc finger protein 933	198.157310951633	0.922297298298328	0.284410485939392	0.00118345237384037	0.301200956771268
ENSMUSG00000067578	Cbln4	protein_coding	cerebellin 4 precursor protein	243.089552797123	0.748345436645775	0.231312922283129	0.00121554108529972	0.306178508630187
ENSMUSG00000037428	Vgf	protein_coding	VGF nerve growth factor inducible	2495.3730250219	0.288297068967209	0.0892795387170274	0.00124158527753855	0.309547480470403
ENSMUSG00000034875	Nudt19	protein_coding	nudix (nucleoside diphosphate linked moiety X)-type motif 19	836.095746384793	0.4720405091152	0.146403880727481	0.00126309722007505	0.309715302523597
ENSMUSG00000037646	Vps13b	protein_coding	vacuolar protein sorting 13B	958.170563922872	-0.927734173038462	0.287828960476403	0.00126761061893176	0.309715302523597
ENSMUSG00000055409	Nell1	protein_coding	NEL-like 1	1005.57469548826	0.240545304985926	0.074709317735883	0.00128302558273729	0.3103778620101
ENSMUSG00000074643	Cpne1	protein_coding	copine I	794.397297498017	0.285671031526402	0.0897391250485866	0.00145581589919507	0.348724998676795
ENSMUSG00000029151	Slc30a3	protein_coding	solute carrier family 30 (zinc transporter), member 3	2085.92846017581	-0.257540858102025	0.0811647724459794	0.00150840290208537	0.357813670938366
ENSMUSG00000039617	Gm7488	processed_pseudogene	predicted gene 7488	6.77270694480616	4.3787482602322	1.38255532533643	0.00153945424926143	0.361668131463504
ENSMUSG00000016382	Pls3	protein_coding	plastin 3 (T-isoform)	2865.62328991024	0.21723427997519	0.0690672795968892	0.00165941516818604	0.366049609590262
ENSMUSG00000019966	Kitl	protein_coding	kit ligand	358.346981594965	0.358909084724314	0.11419259148195	0.00167216986553394	0.366049609590262
ENSMUSG00000021994	Wnt5a	protein_coding	wingless-type MMTV integration site family, member 5A	231.580621067503	0.406582325735754	0.128654057962694	0.00157619776375555	0.366049609590262
ENSMUSG00000031557	Plekha2	protein_coding	pleckstrin homology domain-containing, family A (phosphoinositide binding specific) member 2	519.621300448948	-0.356957966713841	0.113297137751627	0.00162915753901951	0.366049609590262
ENSMUSG00000035783	Acta2	protein_coding	actin, alpha 2, smooth muscle, aorta	121.719523332351	0.983056624909379	0.311861148376224	0.00162031158673787	0.366049609590262
ENSMUSG00000040929	Rfx3	protein_coding	regulatory factor X, 3 (influences HLA class II expression)	1305.87326472422	-0.247223615362215	0.0785410874200076	0.00164561674007702	0.366049609590262
ENSMUSG00000040957	Cables1	protein_coding	CDK5 and Abl enzyme substrate 1	346.453478130443	-0.364934968942499	0.11560472578675	0.00159539242121974	0.366049609590262
ENSMUSG00000083038	Gm13233	processed_pseudogene	predicted gene 13233	3.99658715392858	-4.70538196412832	1.49758387813518	0.00167808208156925	0.366049609590262
ENSMUSG00000098428	Gm2260	unprocessed_pseudogene	predicted gene 2260	49.6165820350852	-1.40758388829067	0.44836075487839	0.00169294011720622	0.366049609590262
ENSMUSG00000017344	Vtn	protein_coding	vitronectin	1160.99531541603	0.338459615152601	0.108376370258144	0.00179016564659021	0.380340149940336
ENSMUSG00000060371	Caln1	protein_coding	calneuron 1	3862.40734344555	0.245816467680578	0.0786802822152992	0.00178262041378639	0.380340149940336
ENSMUSG00000039234	Sec24d	protein_coding	Sec24 related gene family, member D (S. cerevisiae)	457.541483954669	-0.349427432473049	0.112141538674473	0.00183353330325432	0.386195855158731
ENSMUSG00000096422	Igkv12-44	IG_V_gene	immunoglobulin kappa variable 12-44	38.3500523380791	12.7301056482438	4.09185596875198	0.00186402213298466	0.389261989531745
ENSMUSG00000046314	Stxbp6	protein_coding	syntaxin binding protein 6 (amisyn)	1376.10275127896	-0.321614386355097	0.103466722151183	0.00188112967059987	0.38950543425226
ENSMUSG00000026275	Ppp1r7	protein_coding	protein phosphatase 1, regulatory subunit 7	1824.43461548257	0.324976687591494	0.10483661309562	0.00193625450875247	0.397550474053353
ENSMUSG00000035851	Ythdc1	protein_coding	YTH domain containing 1	1106.58083612501	-0.234414025584523	0.0758485595898795	0.00199783860386839	0.406776588402637
ENSMUSG00000026676	Ccdc3	protein_coding	coiled-coil domain containing 3	183.523155854816	0.55672427727683	0.180373902520361	0.00202527088740865	0.408954079273186
ENSMUSG00000039963	Ccdc40	protein_coding	coiled-coil domain containing 40	52.1125482162923	0.938212660543905	0.304834557658207	0.00208551212449629	0.417666538834573
ENSMUSG00000024610	Cd74	protein_coding	CD74 antigen (invariant polypeptide of major histocompatibility complex, class II antigen-associated)	106.790375040138	0.853657056329818	0.277902968870099	0.00212785786499577	0.422682530206843
ENSMUSG00000097221	1810049J17Rik	protein_coding	RIKEN cDNA 1810049J17 gene	59.606082329463	0.772800593032186	0.252620265697105	0.0022197387999566	0.437378049188222
ENSMUSG00000055670	Zzef1	protein_coding	zinc finger, ZZ-type with EF hand domain 1	1325.12181790042	-0.192140200331186	0.0629156144916946	0.00225860973503473	0.441476893248828
ENSMUSG00000025780	Itih5	protein_coding	inter-alpha (globulin) inhibitor H5	666.684998340292	0.442241535804039	0.145352378400308	0.00234584682082165	0.451307680103427
ENSMUSG00000029007	Agtrap	protein_coding	angiotensin II, type I receptor-associated protein	219.181458610457	-0.875721554156075	0.287635615019002	0.00233027230722659	0.451307680103427
ENSMUSG00000085795	Zfp703	protein_coding	zinc finger protein 703	352.382123620886	0.40272188934468	0.132627745765908	0.0023935564144378	0.456888780265303
ENSMUSG00000014470	Rnf166	protein_coding	ring finger protein 166	558.06766058322	-0.289587453373713	0.0956698689765654	0.00247038716557378	0.462985589121882
ENSMUSG00000033227	Wnt6	protein_coding	wingless-type MMTV integration site family, member 6	15.2127796356094	1.79786076812539	0.594238788839757	0.00248234405005388	0.462985589121882
ENSMUSG00000115293	Gm49333	protein_coding	predicted gene, 49333	7.84662700990702	8.42832290222936	2.78506488750208	0.00247601519201181	0.462985589121882
ENSMUSG00000059447	Hadhb	protein_coding	hydroxyacyl-Coenzyme A dehydrogenase/3-ketoacyl-Coenzyme A thiolase/enoyl-Coenzyme A hydratase (trifunctional protein), beta subunit	1161.4192409657	-0.22798579511005	0.075632685336865	0.0025750347204327	0.476635025184335
ENSMUSG00000048240	Gng7	protein_coding	guanine nucleotide binding protein (G protein), gamma 7	3207.55622182333	-0.195061867064186	0.0648094897073003	0.00261442809546462	0.480288132755541
ENSMUSG00000028749	Pla2g2f	protein_coding	phospholipase A2, group IIF	41.473421785629	-1.25540690858736	0.417517990070576	0.00263984664516564	0.48083314362551
ENSMUSG00000048387	Osr1	protein_coding	odd-skipped related transcription factor 1	43.4636806745753	1.25752711383098	0.418493321377431	0.00265675415992485	0.48083314362551
ENSMUSG00000043911	Olfr922	protein_coding	olfactory receptor 922	4.91901296230191	4.00282341209041	1.3386496441602	0.00278799443342252	0.500875499939797
ENSMUSG00000073424	Cyp4f15	protein_coding	cytochrome P450, family 4, subfamily f, polypeptide 15	372.644384917884	-0.602878437743354	0.202167164081323	0.00286298188647568	0.510592966658835
ENSMUSG00000020785	Camkk1	protein_coding	calcium/calmodulin-dependent protein kinase kinase 1, alpha	3935.05543616861	-0.178534548059051	0.0600889168310754	0.00296664922969023	0.521468637618859
ENSMUSG00000091756	Gm3095	protein_coding	predicted gene 3095	21.7673365522637	-2.39600178903541	0.806235268684908	0.00296021423302634	0.521468637618859
ENSMUSG00000021700	Rab3c	protein_coding	RAB3C, member RAS oncogene family	3845.12413730666	0.209322734078132	0.0705856555858624	0.00302177810850613	0.527365032322359
ENSMUSG00000026185	Igfbp5	protein_coding	insulin-like growth factor binding protein 5	2229.87197739462	0.200030997727665	0.0677071368765629	0.0031332216323534	0.539112705234441
ENSMUSG00000030600	Lrfn1	protein_coding	leucine rich repeat and fibronectin type III domain containing 1	897.604821561002	0.234521660687627	0.079342401142099	0.00311841513645073	0.539112705234441
ENSMUSG00000030549	Rhcg	protein_coding	Rhesus blood group-associated C glycoprotein	16.2852958033313	-1.5275532438487	0.51883209022378	0.00323774949353951	0.553202331298257
ENSMUSG00000030499	Kctd15	protein_coding	potassium channel tetramerisation domain containing 15	365.178528832528	-0.608651559260786	0.206918481113037	0.00326622525412543	0.553740884657701
ENSMUSG00000036661	Dennd3	protein_coding	DENN/MADD domain containing 3	219.99001316211	0.513389352548986	0.174690818175769	0.00329437081851003	0.553740884657701
ENSMUSG00000042682	Selenok	protein_coding	selenoprotein K	1097.1149743296	-0.203107543023489	0.0691932850646499	0.00333155609399918	0.553740884657701
ENSMUSG00000079020	Slc45a4	protein_coding	solute carrier family 45, member 4	1076.52872513114	0.257202358396362	0.0875664525897216	0.00331163924128681	0.553740884657701
ENSMUSG00000044244	Il20rb	protein_coding	interleukin 20 receptor beta	63.0481233471286	-0.708706368547259	0.242165365486009	0.00342756610017987	0.565559293553086
ENSMUSG00000109516	Gm6882	protein_coding	predicted gene 6882	3.73795491310223	4.25579328654278	1.45516941235414	0.003448955704965	0.565559293553086
ENSMUSG00000039059	Hrh3	protein_coding	histamine receptor H3	1479.95287001736	0.234439765975005	0.0802237280785086	0.00347429358957792	0.565916101827715
ENSMUSG00000048960	Prex2	protein_coding	phosphatidylinositol-3,4,5-trisphosphate-dependent Rac exchange factor 2	804.407288462592	-0.266159850656288	0.0912659167383194	0.00354196577181742	0.573118209952418
ENSMUSG00000001870	Ltbp1	protein_coding	latent transforming growth factor beta binding protein 1	105.131331470596	-0.794083808978731	0.272903604182461	0.00361707166990876	0.58069465148681
ENSMUSG00000039298	Cdk5rap2	protein_coding	CDK5 regulatory subunit associated protein 2	419.163434380975	0.353266825521347	0.121476859012002	0.00363632307442729	0.58069465148681
ENSMUSG00000038838	Vars2	protein_coding	valyl-tRNA synthetase 2, mitochondrial	586.196885118518	-0.295897078993447	0.101880700908525	0.00368018054951691	0.583882151729524
ENSMUSG00000035131	Brinp3	protein_coding	bone morphogenetic protein/retinoic acid inducible neural specific 3	220.986805520943	0.412312755068415	0.142341444200084	0.00377175261484292	0.594549881538433
ENSMUSG00000036879	Phkb	protein_coding	phosphorylase kinase beta	568.059936335511	-0.333450144249349	0.115308005755495	0.00383015763268177	0.599886163072524
ENSMUSG00000071547	Nt5dc2	protein_coding	5'-nucleotidase domain containing 2	159.080004301574	-0.6065586395831	0.209909130618717	0.00385701815715947	0.600245379833614
ENSMUSG00000031229	Atrx	protein_coding	ATRX, chromatin remodeler	2212.81097766103	0.301283337909164	0.104480123157644	0.00393104574010926	0.607893927646136
ENSMUSG00000067916	Zfp991	protein_coding	zinc finger protein 991	27.1203818575007	2.210496819727	0.767538034067451	0.00397696072432361	0.608387256735017
ENSMUSG00000082348	Gm12807	processed_pseudogene	predicted gene 12807	0.653691321664325	-10.307516342481	3.5821608652484	0.00400893661582031	0.608387256735017
ENSMUSG00000093752	Gm20716	protein_coding	predicted gene 20716	1598.51141220338	-0.211795966641621	0.0735616197696436	0.00398730939380393	0.608387256735017
ENSMUSG00000081179	Gm13136	processed_pseudogene	predicted gene 13136	4.48071737819186	-4.21673486351936	1.46728513407565	0.00405521205094535	0.611611086671282
ENSMUSG00000112690	Gm2446	unprocessed_pseudogene	predicted gene 2446	29.4132698647225	-1.92057636315718	0.668999132718071	0.00409408051335442	0.613685087010973
ENSMUSG00000055305	Zfp93	protein_coding	zinc finger protein 93	155.824602288829	-0.492179692122239	0.171834146361628	0.0041796925435334	0.622697731196047
ENSMUSG00000027207	Galk2	protein_coding	galactokinase 2	348.250465928642	0.436302203993714	0.152583434717253	0.00424398220277588	0.624657934701344
ENSMUSG00000032368	Zic1	protein_coding	zinc finger protein of the cerebellum 1	265.265421982504	0.692228605995505	0.241965795474019	0.00422502716508185	0.624657934701344
ENSMUSG00000007850	Hnrnph1	protein_coding	heterogeneous nuclear ribonucleoprotein H1	4026.64036018992	-0.188676071365054	0.0660487652798848	0.00428181231149992	0.626452216807651
ENSMUSG00000022607	Ptk2	protein_coding	PTK2 protein tyrosine kinase 2	1700.59784936268	-0.194470212684033	0.068449743222061	0.00449630583862929	0.653918098543032
ENSMUSG00000029022	Miip	protein_coding	migration and invasion inhibitory protein	344.840448912186	0.490416684426797	0.173066461602384	0.00460139593560351	0.657461443828073
ENSMUSG00000071613	Gm10340	protein_coding	predicted gene 10340	10.0818998401434	-2.75712469932732	0.971818414457859	0.00455284798048063	0.657461443828073
ENSMUSG00000102543	Pcdhgc5	protein_coding	protocadherin gamma subfamily C, 5	1755.55828161535	0.330297438289132	0.116537557452343	0.00459323139458383	0.657461443828073
ENSMUSG00000001300	Efnb2	protein_coding	ephrin B2	678.456115987701	0.241677335944429	0.0854871254276362	0.00469773479376777	0.664717947251176
ENSMUSG00000020037	Rfx4	protein_coding	regulatory factor X, 4 (influences HLA class II expression)	280.239866304465	-0.317194869925567	0.112442689453767	0.0047882109735279	0.664717947251176
ENSMUSG00000022132	Cldn10	protein_coding	claudin 10	609.014818688362	-0.283177696495494	0.100195239069081	0.00470951672537238	0.664717947251176
ENSMUSG00000033991	Ttc37	protein_coding	tetratricopeptide repeat domain 37	426.004435185954	-0.291819209913061	0.103445919530439	0.00478766973910107	0.664717947251176
ENSMUSG00000063188	Olfr107	protein_coding	olfactory receptor 107	10.9268277599859	-3.46251078774525	1.22696945999336	0.00477248168442736	0.664717947251176
ENSMUSG00000029919	Hpgds	protein_coding	hematopoietic prostaglandin D synthase	169.710040893573	-0.469196811391457	0.166609210132743	0.00486027102458733	0.667140460358102
ENSMUSG00000042607	Asb4	protein_coding	ankyrin repeat and SOCS box-containing 4	14.143080440632	1.59667382977214	0.566888093317274	0.00485411081189532	0.667140460358102
ENSMUSG00000027175	Tcp11l1	protein_coding	t-complex 11 like 1	409.989269531935	0.439056341759469	0.156094114655662	0.00491172594409914	0.670436871464661
ENSMUSG00000031488	Rab11fip1	protein_coding	RAB11 family interacting protein 1 (class I)	67.8108774421947	0.667921511877773	0.23779292204662	0.00497208433704112	0.674905203371809
ENSMUSG00000037652	Phc3	protein_coding	polyhomeotic 3	1078.54070931138	0.200936818812202	0.0716090415122164	0.00501566744434055	0.677059683246258
ENSMUSG00000005899	Smpd4	protein_coding	sphingomyelin phosphodiesterase 4	1393.27353691028	-0.179379886066843	0.0641404907761409	0.00516319915729215	0.678463252783162
ENSMUSG00000020740	Gga3	protein_coding	golgi associated, gamma adaptin ear containing, ARF binding protein 3	1707.99135687085	-0.308354823070491	0.110262001778308	0.0051649066843068	0.678463252783162
ENSMUSG00000030921	Trim30a	protein_coding	tripartite motif-containing 30A	42.3701433705528	0.792222274782327	0.282679973080437	0.00507017378576821	0.678463252783162
ENSMUSG00000037552	Plekhg2	protein_coding	pleckstrin homology domain containing, family G (with RhoGef domain) member 2	112.416099969768	0.542773734832101	0.1937941238794	0.00509800521615796	0.678463252783162
ENSMUSG00000080935	Got2-ps1	processed_pseudogene	glutamatic-oxaloacetic transaminase 2, mitochondrial, pseudogene 1	75.4044139118539	-0.64133266563817	0.229289800282134	0.00515732017304199	0.678463252783162
ENSMUSG00000020723	Cacng4	protein_coding	calcium channel, voltage-dependent, gamma subunit 4	382.868382639532	0.322283905541722	0.115475774818264	0.00525581010429685	0.686712343734143
ENSMUSG00000038845	Phb	protein_coding	prohibitin	1251.2744400666	0.360907617369767	0.129560340634804	0.0053423246319649	0.686994830172623
ENSMUSG00000050211	Pla2g4e	protein_coding	phospholipase A2, group IVE	743.90502531447	-0.246104312006565	0.0883208399001433	0.00532837979998927	0.686994830172623
ENSMUSG00000061983	Rps12	protein_coding	ribosomal protein S12	368.400779511771	-0.34801718240845	0.124919277393199	0.00533733156261306	0.686994830172623
ENSMUSG00000020538	Srebf1	protein_coding	sterol regulatory element binding transcription factor 1	1604.68246401456	0.253429257888421	0.0913196365177135	0.00551696231168228	0.697617217686583
ENSMUSG00000025372	Baiap2	protein_coding	brain-specific angiogenesis inhibitor 1-associated protein 2	4814.21864495206	-0.142052482707463	0.0511644548103331	0.00549662244682324	0.697617217686583
ENSMUSG00000041000	Trim62	protein_coding	tripartite motif-containing 62	339.880915440936	0.278294190103026	0.100326530936012	0.00553913724189404	0.697617217686583
ENSMUSG00000071178	Serpina1b	protein_coding	serine (or cysteine) preptidase inhibitor, clade A, member 1B	17.689601709798	1.57741807650198	0.567709474363365	0.00545994695515741	0.697617217686583
ENSMUSG00000031320	Rps4x	protein_coding	ribosomal protein S4, X-linked	3511.11096587635	-0.169536235998664	0.0613017775636837	0.00568180677930683	0.711915820711815
ENSMUSG00000040274	Cdk6	protein_coding	cyclin-dependent kinase 6	102.273295322916	-0.785673181685118	0.284375365770132	0.00573073013476366	0.714382292768779
ENSMUSG00000036890	Gtdc1	protein_coding	glycosyltransferase-like domain containing 1	565.828463369363	0.25556655749021	0.0926767989139037	0.0058225446363655	0.718496126769284
ENSMUSG00000061911	Myt1l	protein_coding	myelin transcription factor 1-like	3207.50270515692	0.161926551248818	0.0587093846744843	0.00581378116059972	0.718496126769284
ENSMUSG00000003131	Pafah1b2	protein_coding	platelet-activating factor acetylhydrolase, isoform 1b, subunit 2	2949.20795021603	0.186042195939954	0.0677422589725913	0.00602672008578792	0.724254798252221
ENSMUSG00000036766	Dner	protein_coding	delta/notch-like EGF repeat containing	2131.51311862718	0.170110019940893	0.0618508792553647	0.00595361816214587	0.724254798252221
ENSMUSG00000038319	Kcnh2	protein_coding	potassium voltage-gated channel, subfamily H (eag-related), member 2	566.164931081182	0.256910598810783	0.0935221942887913	0.00601330742533418	0.724254798252221
ENSMUSG00000047420	Fam180a	protein_coding	family with sequence similarity 180, member A	24.2910936155441	1.23464717703005	0.449744633039072	0.00604706662478832	0.724254798252221
ENSMUSG00000054976	Nyap2	protein_coding	neuronal tyrosine-phophorylated phosphoinositide 3-kinase adaptor 2	292.201266352154	0.393192252828581	0.143038518698606	0.00598037008541886	0.724254798252221
ENSMUSG00000106037	Gm4332	processed_pseudogene	predicted gene 4332	217.159236517402	-0.409711352385619	0.148862334577918	0.00591812570501706	0.724254798252221
ENSMUSG00000020069	Hnrnph3	protein_coding	heterogeneous nuclear ribonucleoprotein H3	947.423087066449	-0.212207413039578	0.0777032472418888	0.00631428542654692	0.750576019127035
ENSMUSG00000031760	Mt3	protein_coding	metallothionein 3	5814.81498280219	-0.290103987589063	0.106254737397125	0.00632827159743663	0.750576019127035
ENSMUSG00000017376	Nlk	protein_coding	nemo like kinase	1042.48932232523	0.291155247799915	0.106725756291764	0.00637062435277682	0.751598009105618
ENSMUSG00000029651	Mtus2	protein_coding	microtubule associated tumor suppressor candidate 2	599.506968860814	0.291649503827195	0.106970888767344	0.00640219649582518	0.751598009105618
ENSMUSG00000043592	Unc5cl	protein_coding	unc-5 family C-terminal like	8.4123123854057	1.99588690307095	0.732935885039244	0.00646646814347918	0.751598009105618
ENSMUSG00000050751	Pgbd5	protein_coding	piggyBac transposable element derived 5	3965.549085726	-0.156803856830631	0.057619150439957	0.00650091189269403	0.751598009105618
ENSMUSG00000082724	Gm14416	unprocessed_pseudogene	predicted gene 14416	19.7719690126657	1.86123632132149	0.683933183195436	0.00650116410731203	0.751598009105618
ENSMUSG00000091617	Gm3752	protein_coding	predicted gene 3752	8.15008375613851	3.44572682480453	1.26665242098999	0.00652145777965829	0.751598009105618
ENSMUSG00000038332	Sesn1	protein_coding	sestrin 1	1090.14265806623	-0.191222542331409	0.0705295836475114	0.0067032334887803	0.765327587997052
ENSMUSG00000045160	Bola3	protein_coding	bolA-like 3 (E. coli)	270.782136494152	-0.3707154412092	0.136720252113887	0.00669817907635791	0.765327587997052
ENSMUSG00000037458	Azin1	protein_coding	antizyme inhibitor 1	1979.25158319998	0.148895583190877	0.0550099409055426	0.00679549803940936	0.766059529086144
ENSMUSG00000039004	Bmp6	protein_coding	bone morphogenetic protein 6	196.72766609725	0.395027665548495	0.145940153225615	0.00679395751689015	0.766059529086144
ENSMUSG00000046714	Foxc2	protein_coding	forkhead box C2	14.2138148894717	1.50208115827462	0.55503077763224	0.00680370473587743	0.766059529086144
ENSMUSG00000020695	Mrc2	protein_coding	mannose receptor, C type 2	123.357653385008	0.714298492187211	0.264790171814558	0.00698408889406323	0.782762586920399
ENSMUSG00000020802	Ube2o	protein_coding	ubiquitin-conjugating enzyme E2O	3177.24548135667	0.234835771580955	0.0871519391478917	0.00704825033925172	0.786346577803367
ENSMUSG00000041378	Cldn5	protein_coding	claudin 5	582.796909034601	0.33014870954538	0.122614516135247	0.00709027100045311	0.787439051609413
ENSMUSG00000035268	Pkig	protein_coding	protein kinase inhibitor, gamma	938.668872549066	-0.230711486127996	0.0858559250561924	0.0072055191448154	0.792384223732844
ENSMUSG00000036552	Ermard	protein_coding	ER membrane associated RNA degradation	729.000998193232	0.279284759246595	0.103930036104031	0.00720455628080604	0.792384223732844
ENSMUSG00000064201	Krt2	protein_coding	keratin 2	190.649467371991	-0.422896409839848	0.157446798247014	0.00723209110188778	0.792384223732844
ENSMUSG00000018830	Myh11	protein_coding	myosin, heavy polypeptide 11, smooth muscle	106.511094395329	0.709531449876243	0.264682605061448	0.00734710094015862	0.792523433406189
ENSMUSG00000031561	Tenm3	protein_coding	teneurin transmembrane protein 3	1275.75056182637	0.265122820769133	0.0988469165998205	0.00731494055927468	0.792523433406189
ENSMUSG00000035011	Zbtb7a	protein_coding	zinc finger and BTB domain containing 7a	1711.41314764687	0.225842173992896	0.0842707431858776	0.00736310806627122	0.792523433406189
ENSMUSG00000064357	mt-Atp6	protein_coding	mitochondrially encoded ATP synthase 6	112702.785458272	-0.194621559382538	0.0725901079577105	0.00733799164472862	0.792523433406189
ENSMUSG00000005220	Corin	protein_coding	corin	9.2966593960112	1.71332338035123	0.640429808747975	0.0074668835647611	0.800168272534245
ENSMUSG00000029068	Ccnl2	protein_coding	cyclin L2	2731.11312340056	-0.169117024332216	0.0632813070519573	0.0075296420001975	0.803370056728496
ENSMUSG00000057182	Scn3a	protein_coding	sodium channel, voltage-gated, type III, alpha	732.028961959857	0.436005831361125	0.163361185192591	0.00760846215802974	0.808250243074525
ENSMUSG00000034059	Ypel4	protein_coding	yippee like 4	1425.58689299448	-0.201151971439199	0.0754844475043412	0.0077031039741433	0.814761642425295
ENSMUSG00000020912	Krt12	protein_coding	keratin 12	20.6268172450672	-1.69329206185241	0.637084844474974	0.00786349866236534	0.817569629010947
ENSMUSG00000021338	Carmil1	protein_coding	capping protein regulator and myosin 1 linker 1	444.454893896201	-0.307645907556818	0.115717155201809	0.00784654997835439	0.817569629010947
ENSMUSG00000056133	Unc93a2	protein_coding	unc-93 homolog A2	7.97955764526311	-2.08015796034785	0.782549277649192	0.00785635858188028	0.817569629010947
ENSMUSG00000064220	Hist2h2aa1	protein_coding	histone cluster 2, H2aa1	41.4442904699591	-1.2758315000912	0.479524163133017	0.00779969664510799	0.817569629010947
ENSMUSG00000035964	Tmem59l	protein_coding	transmembrane protein 59-like	3280.23201157443	-0.269807275671602	0.101797442033629	0.00803887261195386	0.83226175647402
ENSMUSG00000006574	Slc4a1	protein_coding	solute carrier family 4 (anion exchanger), member 1	4.36662247071303	3.32098691084079	1.25641392882936	0.00821200186556985	0.845124878870597
ENSMUSG00000026833	Olfm1	protein_coding	olfactomedin 1	16884.1171888877	-0.138045447646306	0.052242628324894	0.00823229735076339	0.845124878870597
ENSMUSG00000015224	Cyp2j9	protein_coding	cytochrome P450, family 2, subfamily j, polypeptide 9	470.514637663196	-0.263303039609074	0.0999156770878855	0.00840747103889055	0.850455006226117
ENSMUSG00000018401	Mtmr4	protein_coding	myotubularin related protein 4	1584.18050131767	0.217925160587052	0.0827629389224495	0.00846032129932512	0.850455006226117
ENSMUSG00000022439	Parvg	protein_coding	parvin, gamma	457.953174527924	-0.329330081845339	0.125215719341131	0.00853593172915632	0.850455006226117
ENSMUSG00000028173	Wls	protein_coding	wntless WNT ligand secretion mediator	495.535221040242	0.291017057760884	0.110586112581336	0.00849869202241384	0.850455006226117
ENSMUSG00000032231	Anxa2	protein_coding	annexin A2	179.194930644167	0.402719652247389	0.153113580371211	0.00853341355300782	0.850455006226117
ENSMUSG00000039741	Bahcc1	protein_coding	BAH domain and coiled-coil containing 1	591.541957270656	0.279422927100919	0.10605802672296	0.00842307548636304	0.850455006226117
ENSMUSG00000058624	Gda	protein_coding	guanine deaminase	3185.22748496794	0.172583484693596	0.0655960405749871	0.00851328829298995	0.850455006226117
ENSMUSG00000095079	Igha	IG_C_gene	immunoglobulin heavy constant alpha	20.170857197376	1.85577819631559	0.705877277264048	0.00856267881683072	0.850455006226117
ENSMUSG00000042604	Kcna4	protein_coding	potassium voltage-gated channel, shaker-related subfamily, member 4	455.808224096599	-0.414337541079962	0.157884597728764	0.00868256688817968	0.858871080076494
ENSMUSG00000036249	Rbm43	protein_coding	RNA binding motif protein 43	349.218396450276	0.327602546192493	0.125282476737888	0.00892506674700704	0.878151881011167
ENSMUSG00000050295	Foxc1	protein_coding	forkhead box C1	65.4892313412051	0.632949786938387	0.24214003272777	0.00894936431759426	0.878151881011167
ENSMUSG00000026200	Glb1l	protein_coding	galactosidase, beta 1-like	199.469932847252	-0.352844939576458	0.135068664237209	0.0089925425381304	0.87885916733656
ENSMUSG00000016763	Scube1	protein_coding	signal peptide, CUB domain, EGF-like 1	457.420856969427	0.321908762065524	0.123467466422452	0.00912765580508602	0.888260292671306
ENSMUSG00000028626	Col9a2	protein_coding	collagen, type IX, alpha 2	155.177541213525	0.464437031802582	0.178220397928506	0.00916144533021607	0.888260292671306
ENSMUSG00000041710	Trpc5	protein_coding	transient receptor potential cation channel, subfamily C, member 5	155.470219740439	0.559420957141993	0.214843564332638	0.00921824129645589	0.890234346230462
ENSMUSG00000015850	Adamtsl4	protein_coding	ADAMTS-like 4	162.784487577135	0.586211089839608	0.226525580128835	0.00965809033491652	0.893587711226614
ENSMUSG00000020744	Slc25a19	protein_coding	solute carrier family 25 (mitochondrial thiamine pyrophosphate carrier), member 19	591.208482584334	-0.407774472189148	0.157568114936397	0.00965559865201847	0.893587711226614
ENSMUSG00000026826	Nr4a2	protein_coding	nuclear receptor subfamily 4, group A, member 2	912.569148302018	0.409752387652601	0.158042504916596	0.00952335296598481	0.893587711226614
ENSMUSG00000026840	Lamc3	protein_coding	laminin gamma 3	148.455120729109	0.553431715596312	0.214579571520428	0.00990453540107528	0.893587711226614
ENSMUSG00000028957	Per3	protein_coding	period circadian clock 3	1400.02130517903	-0.185392601107193	0.0716830704817838	0.00970176521158603	0.893587711226614
ENSMUSG00000029621	Arpc1a	protein_coding	actin related protein 2/3 complex, subunit 1A	2963.90883215793	-0.132822786576603	0.0512766334800512	0.00958873102365776	0.893587711226614
ENSMUSG00000030844	Rgs10	protein_coding	regulator of G-protein signalling 10	296.114391501196	-0.383623808577411	0.148025990999176	0.00955314291187884	0.893587711226614
ENSMUSG00000032841	Prr5l	protein_coding	proline rich 5 like	215.806925595351	-0.574894842892249	0.221489404135059	0.00944297106396479	0.893587711226614
ENSMUSG00000039616	Mocos	protein_coding	molybdenum cofactor sulfurase	61.5878542975032	-0.604125730219329	0.232979607382123	0.00951313622430881	0.893587711226614
ENSMUSG00000041323	Ak7	protein_coding	adenylate kinase 7	44.5616134287617	0.841181730563497	0.326460411273223	0.00997562693963896	0.893587711226614
ENSMUSG00000041798	Gck	protein_coding	glucokinase	71.5065205420604	-0.693588868599424	0.268817877111025	0.00987590859223849	0.893587711226614
ENSMUSG00000044968	Napepld	protein_coding	N-acyl phosphatidylethanolamine phospholipase D	510.84463367125	-0.249940938353464	0.0968797703649645	0.0098826510446173	0.893587711226614
ENSMUSG00000045817	Zfp36l2	protein_coding	zinc finger protein 36, C3H type-like 2	536.36262438218	0.258022475269743	0.099768671042097	0.00970385213361661	0.893587711226614
ENSMUSG00000048424	Ranbp3l	protein_coding	RAN binding protein 3-like	132.160156614001	0.588530978840743	0.226916949809852	0.00949779152073157	0.893587711226614
ENSMUSG00000051255	Gm6563	processed_pseudogene	predicted pseudogene 6563	12.587628198588	-10.508948427614	4.07649266270345	0.00993916117326834	0.893587711226614
ENSMUSG00000054555	Adam12	protein_coding	a disintegrin and metallopeptidase domain 12 (meltrin alpha)	127.150012275762	0.465450555338328	0.179344904211051	0.00945134090830534	0.893587711226614
ENSMUSG00000054986	Sec14l3	protein_coding	SEC14-like lipid binding 3	50.2405530310204	0.738147038042153	0.284100536228473	0.00937167513969772	0.893587711226614
ENSMUSG00000060036	Rpl3	protein_coding	ribosomal protein L3	1436.54278530833	-0.190819169846374	0.0738544301512993	0.00977411025000455	0.893587711226614
ENSMUSG00000064363	mt-Nd4	protein_coding	mitochondrially encoded NADH dehydrogenase 4	98609.7469555823	-0.205543195596857	0.0797802080631064	0.00998442455551367	0.893587711226614
ENSMUSG00000090083	Rnf8	protein_coding	ring finger protein 8	451.037144635825	-0.25242442764969	0.097959053289518	0.00997092086235445	0.893587711226614
ENSMUSG00000006369	Fbln1	protein_coding	fibulin 1	183.85237026503	0.467897611995495	0.181876478733878	0.0100934291579509	0.894919465853733
ENSMUSG00000022525	Hrasls	protein_coding	HRAS-like suppressor	199.272875893492	0.394141740563979	0.153216635822577	0.0100982291735238	0.894919465853733
ENSMUSG00000054409	Tmem74	protein_coding	transmembrane protein 74	226.555789503856	0.355377057794778	0.13818129638236	0.0101166244027083	0.894919465853733
ENSMUSG00000095681	Gm8281	protein_coding	predicted gene, 8281	22.2781468862852	1.7761693924952	0.690896147542239	0.0101458147604258	0.894919465853733
ENSMUSG00000026489	Coq8a	protein_coding	coenzyme Q8A	982.649316325352	0.208094294219251	0.0810133695397747	0.0102098052012957	0.897324354256326
ENSMUSG00000020044	Timp3	protein_coding	tissue inhibitor of metalloproteinase 3	1634.88509035088	0.208337343782611	0.0814821094435233	0.0105625452821929	0.903903142233386
ENSMUSG00000021127	Zfp36l1	protein_coding	zinc finger protein 36, C3H type-like 1	369.169874666241	0.286768746279894	0.112231508788316	0.0106140941669305	0.903903142233386
ENSMUSG00000021340	Gpld1	protein_coding	glycosylphosphatidylinositol specific phospholipase D1	950.455712275354	-0.215887242508239	0.0842324873227731	0.0103774257380554	0.903903142233386
ENSMUSG00000026490	Cdc42bpa	protein_coding	CDC42 binding protein kinase alpha	4967.25176971356	-0.132654214429399	0.051956497450395	0.010674476210335	0.903903142233386
ENSMUSG00000026787	Gad2	protein_coding	glutamic acid decarboxylase 2	1953.25862760365	0.184567806405597	0.0721093754182955	0.0104806713451207	0.903903142233386
ENSMUSG00000027452	Acss1	protein_coding	acyl-CoA synthetase short-chain family member 1	690.18337947499	-0.239124814498932	0.0936520635707133	0.0106697725771555	0.903903142233386
ENSMUSG00000027668	Mfn1	protein_coding	mitofusin 1	1365.81468037476	-0.195455532686546	0.0764507299450141	0.0105694340303476	0.903903142233386
ENSMUSG00000031871	Cdh5	protein_coding	cadherin 5	222.061118257557	0.423060910040095	0.165735950909633	0.0106916059470981	0.903903142233386
ENSMUSG00000041444	Arhgap32	protein_coding	Rho GTPase activating protein 32	2601.18928278629	0.205586915833443	0.0805129793395986	0.0106657602166901	0.903903142233386
ENSMUSG00000055373	Fut9	protein_coding	fucosyltransferase 9	1039.41441824956	0.213572161487209	0.083510432377541	0.0105448501241009	0.903903142233386
ENSMUSG00000114635	Gm49392	protein_coding	predicted gene, 49392	0.536161658916228	-10.5405615202489	4.12527539464327	0.0106152093308785	0.903903142233386
ENSMUSG00000028096	Gpr89	protein_coding	G protein-coupled receptor 89	464.086954077102	0.276002690463386	0.108299703978935	0.0108184723965975	0.904728961892805
ENSMUSG00000034892	Rps29	protein_coding	ribosomal protein S29	4084.48700279556	-0.226639905837741	0.0890068265115994	0.0108865188391309	0.904728961892805
ENSMUSG00000037958	Nsrp1	protein_coding	nuclear speckle regulatory protein 1	225.438665859985	-0.425582583198301	0.167119174975682	0.0108783836143386	0.904728961892805
ENSMUSG00000070808	Bicra	protein_coding	BRD4 interacting chromatin remodeling complex associated protein	584.305818665787	0.24732296791934	0.0969594682520071	0.0107479936873524	0.904728961892805
ENSMUSG00000094910	D430019H16Rik	protein_coding	RIKEN cDNA D430019H16 gene	3739.50516139392	-0.140296784078452	0.0550471539483375	0.01081359535163	0.904728961892805
ENSMUSG00000013367	Iglon5	protein_coding	IgLON family member 5	785.786521274799	-0.211400705155866	0.0832663566173543	0.011121781794711	0.918035454696534
ENSMUSG00000095779	Gm2163	protein_coding	predicted gene 2163	654.326389602183	-0.338402005281026	0.133253731339791	0.0111001151336719	0.918035454696534
ENSMUSG00000059173	Pde1a	protein_coding	phosphodiesterase 1A, calmodulin-dependent	2843.25564452784	0.1444203599302	0.0569366726166464	0.011196399162921	0.921082898140231
ENSMUSG00000023009	Nckap5l	protein_coding	NCK-associated protein 5-like	506.745039991759	0.346568930866766	0.136701016101012	0.0112372546760176	0.921341756708516
ENSMUSG00000024164	C3	protein_coding	complement component 3	46.7258916834689	1.10337459092515	0.43547520775512	0.0112857135344242	0.922220196610657
ENSMUSG00000028883	Sema3a	protein_coding	sema domain, immunoglobulin domain (Ig), short basic domain, secreted, (semaphorin) 3A	70.4660670052301	0.902233042915404	0.356262794307264	0.0113254621867963	0.922383392033316
ENSMUSG00000082082	Gm13230	transcribed_unprocessed_pseudogene	predicted gene 13230	4.63471573503155	-2.54177232249533	1.00498281343892	0.0114332653380482	0.928069674433659
ENSMUSG00000001435	Col18a1	protein_coding	collagen, type XVIII, alpha 1	136.460794548111	0.510914681419086	0.202785315425446	0.0117526448633145	0.942227787242896
ENSMUSG00000019889	Ptprk	protein_coding	protein tyrosine phosphatase, receptor type, K	1034.76076586795	-0.218315473157684	0.0866746658704615	0.0117758127415485	0.942227787242896
ENSMUSG00000020135	Apc2	protein_coding	adenomatosis polyposis coli 2	3040.94486810243	0.20088928980827	0.0799610044654979	0.0119933222212803	0.942227787242896
ENSMUSG00000024339	Tap2	protein_coding	transporter 2, ATP-binding cassette, sub-family B (MDR/TAP)	276.395131727456	0.500480756122306	0.199190290803357	0.0119853265789927	0.942227787242896
ENSMUSG00000028194	Ddah1	protein_coding	dimethylarginine dimethylaminohydrolase 1	1421.33329434737	-0.162089476759676	0.064453332453908	0.0119088206029215	0.942227787242896
ENSMUSG00000028971	Cort	protein_coding	cortistatin	56.9104575092546	0.712107903104848	0.282952046031857	0.0118456689345801	0.942227787242896
ENSMUSG00000031672	Got2	protein_coding	glutamatic-oxaloacetic transaminase 2, mitochondrial	3952.63313226016	0.174843462832764	0.0694184078132136	0.0117792248643389	0.942227787242896
ENSMUSG00000032243	Itga11	protein_coding	integrin alpha 11	67.1582342661639	0.655184042490214	0.260434445415649	0.0118784467600456	0.942227787242896
ENSMUSG00000046691	Chtf8	protein_coding	CTF8, chromosome transmission fidelity factor 8	1129.59938298839	-0.199659462736576	0.079165154508958	0.0116668996980337	0.942227787242896
ENSMUSG00000054889	Dsp	protein_coding	desmoplakin	481.922618739129	-0.393004940834437	0.156355633088934	0.0119528817181392	0.942227787242896
ENSMUSG00000027646	Src	protein_coding	Rous sarcoma oncogene	2831.72789806643	-0.121778843734578	0.0486286048280542	0.0122706584353873	0.95079859377531
ENSMUSG00000041180	Hectd2	protein_coding	HECT domain E3 ubiquitin protein ligase 2	576.040626781737	-0.246816779039656	0.0986325425559259	0.0123359044827395	0.95079859377531
ENSMUSG00000046352	Gjb2	protein_coding	gap junction protein, beta 2	83.417127708109	0.719102431902987	0.286889975633104	0.0121917780611051	0.95079859377531
ENSMUSG00000046808	Atp10d	polymorphic_pseudogene	ATPase, class V, type 10D	89.9036630688925	-0.653715827034748	0.261137365893573	0.0123027008867803	0.95079859377531
ENSMUSG00000056486	Chn1	protein_coding	chimerin 1	16251.6980945749	-0.109090988473091	0.0435533081849332	0.0122531292614262	0.95079859377531
ENSMUSG00000078496	Zfp982	protein_coding	zinc finger protein 982	8.58571780759169	2.03160672170491	0.811426864739606	0.0122886238632601	0.95079859377531
ENSMUSG00000005198	Polr2a	protein_coding	polymerase (RNA) II (DNA directed) polypeptide A	1559.81884929063	0.226782343291712	0.0908440027089378	0.0125463471605933	0.954645477688658
ENSMUSG00000005374	Tbl2	protein_coding	transducin (beta)-like 2	534.709845626825	0.290189997317269	0.116545065006809	0.0127765346541232	0.954645477688658
ENSMUSG00000020747	Tmem94	protein_coding	transmembrane protein 94	1826.16397527137	0.24086311903874	0.0965944445850588	0.0126472616365717	0.954645477688658
ENSMUSG00000020863	Luc7l3	protein_coding	LUC7-like 3 (S. cerevisiae)	3339.10073309332	-0.122535634846277	0.0490742519839265	0.0125268911682293	0.954645477688658
ENSMUSG00000022836	Mylk	protein_coding	myosin, light polypeptide kinase	336.088058236877	0.272715131379629	0.109253071342215	0.0125539528990372	0.954645477688658
ENSMUSG00000026043	Col3a1	protein_coding	collagen, type III, alpha 1	60.7638044848368	0.906837149644955	0.364001809344467	0.0127277150576872	0.954645477688658
ENSMUSG00000033720	Sfxn5	protein_coding	sideroflexin 5	2831.4689061498	-0.130549494497691	0.0524163720372443	0.0127518850679831	0.954645477688658
ENSMUSG00000035969	Rusc2	protein_coding	RUN and SH3 domain containing 2	2457.73434184585	0.196157935265744	0.0787161969753277	0.012703888479658	0.954645477688658
ENSMUSG00000036357	Gpr101	protein_coding	G protein-coupled receptor 101	182.090179046411	0.481766919644676	0.193058269249435	0.0125798104222105	0.954645477688658
ENSMUSG00000062098	Btbd3	protein_coding	BTB (POZ) domain containing 3	4284.44074007412	-0.188224027153611	0.0755574627602958	0.012733483878705	0.954645477688658
ENSMUSG00000002055	Spag5	protein_coding	sperm associated antigen 5	212.933578367648	-0.463723460724588	0.186658150068937	0.0129789569444237	0.966813582387512
ENSMUSG00000018362	Kpna2	protein_coding	karyopherin (importin) alpha 2	75.6275318168994	-1.1150238477787	0.449316935948762	0.0130794871341106	0.971340757287914
ENSMUSG00000008999	Bmp7	protein_coding	bone morphogenetic protein 7	219.723777381468	0.436854504140469	0.176203344038706	0.0131654038118859	0.972394813550062
ENSMUSG00000039057	Myo16	protein_coding	myosin XVI	368.304773594028	0.295219195682247	0.119085607195603	0.0131732772596517	0.972394813550062
ENSMUSG00000000792	Slc5a5	protein_coding	solute carrier family 5 (sodium iodide symporter), member 5	210.782336328121	-0.620851574947653	0.250812758510355	0.0133102372755987	0.975781381582712
ENSMUSG00000022103	Gfra2	protein_coding	glial cell line derived neurotrophic factor family receptor alpha 2	333.475741001605	0.309456023375944	0.125107511382465	0.0133789040572262	0.975781381582712
ENSMUSG00000029576	Radil	protein_coding	Ras association and DIL domains	327.035657759495	0.282228548079117	0.113995363282802	0.0132941852982308	0.975781381582712
ENSMUSG00000057738	Sptan1	protein_coding	spectrin alpha, non-erythrocytic 1	19018.0815970782	-0.137565022587028	0.0556088375323448	0.0133685317368789	0.975781381582712
ENSMUSG00000021597	Slf1	protein_coding	SMC5-SMC6 complex localization factor 1	256.98506914504	0.311547925393744	0.126108749089663	0.0134935504646396	0.976150677616531
ENSMUSG00000033767	Tmem131l	protein_coding	transmembrane 131 like	506.031593938038	-0.317639064110582	0.128594477942302	0.0135081617459674	0.976150677616531
ENSMUSG00000040666	Sh3bgr	protein_coding	SH3-binding domain glutamic acid-rich protein	26.7778279783898	-0.960761864740731	0.388940981604828	0.013503767456046	0.976150677616531
ENSMUSG00000047787	Flrt1	protein_coding	fibronectin leucine rich transmembrane protein 1	243.230320482102	0.338378539653201	0.137159973048863	0.0136236803121695	0.976150677616531
ENSMUSG00000049775	Tmsb4x	protein_coding	thymosin, beta 4, X chromosome	13138.1000617093	-0.136037597916772	0.0551075378501008	0.0135648730408585	0.976150677616531
ENSMUSG00000071415	Rpl23	protein_coding	ribosomal protein L23	2173.728561512	-0.171995382749233	0.0696916735132086	0.0135890295529225	0.976150677616531
ENSMUSG00000102440	Pcdhga9	protein_coding	protocadherin gamma subfamily A, 9	435.075993763352	0.341418878067301	0.138532755373744	0.0137191015350102	0.980113473113759
ENSMUSG00000031502	Col4a1	protein_coding	collagen, type IV, alpha 1	1321.4833322172	0.192390868641588	0.0781264352610094	0.0137949905807625	0.982661821748603
ENSMUSG00000049580	Tsku	protein_coding	tsukushi, small leucine rich proteoglycan	32.5371437161495	0.818140537914354	0.333125551658567	0.0140511721030932	0.998000837194406
ENSMUSG00000000001	Gnai3	protein_coding	guanine nucleotide binding protein (G protein), alpha inhibiting 3	558.691979833234	-0.0710693596136684	0.083729232235739	0.395992674649595	0.999959988889408
ENSMUSG00000000028	Cdc45	protein_coding	cell division cycle 45	33.7743815712805	-0.0298127303461162	0.355579002554863	0.933181438106366	0.999959988889408
ENSMUSG00000000037	Scml2	protein_coding	Scm polycomb group protein like 2	20.8854210189305	0.398047006422394	0.51061684751112	0.435660820524757	0.999959988889408
ENSMUSG00000000049	Apoh	protein_coding	apolipoprotein H	5.25242133002143	0.186273490317793	0.855338933374501	0.827602552961449	0.999959988889408
ENSMUSG00000000056	Narf	protein_coding	nuclear prelamin A recognition factor	1005.62111064708	0.0154631417787331	0.0891562834727546	0.862306679432834	0.999959988889408
ENSMUSG00000000058	Cav2	protein_coding	caveolin 2	368.505712801764	-0.0741229044913932	0.137407754317721	0.589584966291498	0.999959988889408
ENSMUSG00000000078	Klf6	protein_coding	Kruppel-like factor 6	469.966378989423	0.163692997786214	0.102473035730526	0.110170984563186	0.999959988889408
ENSMUSG00000000085	Scmh1	protein_coding	sex comb on midleg homolog 1	745.510356012618	-0.035698306515805	0.0823175322237381	0.664531074070878	0.999959988889408
ENSMUSG00000000088	Cox5a	protein_coding	cytochrome c oxidase subunit 5A	1893.66958262987	0.0170109613224051	0.0639560467663886	0.79025543088303	0.999959988889408
ENSMUSG00000000093	Tbx2	protein_coding	T-box 2	46.7236751726923	0.145009998537744	0.30093861313595	0.629906067761065	0.999959988889408
ENSMUSG00000000094	Tbx4	protein_coding	T-box 4	9.07388990530677	-0.549934218312272	0.590947698200643	0.352062011578037	0.999959988889408
ENSMUSG00000000120	Ngfr	protein_coding	nerve growth factor receptor (TNFR superfamily, member 16)	40.2289383707656	-0.0453611895580208	0.337238194373093	0.893000992150797	0.999959988889408
ENSMUSG00000000125	Wnt3	protein_coding	wingless-type MMTV integration site family, member 3	39.7533032019561	-0.389689204381073	0.300595300306182	0.194840625127261	0.999959988889408
ENSMUSG00000000126	Wnt9a	protein_coding	wingless-type MMTV integration site family, member 9A	178.91057294983	-0.0299029858885803	0.178438692398376	0.866912693069891	0.999959988889408
ENSMUSG00000000127	Fer	protein_coding	fer (fms/fps related) protein kinase	188.044167030853	0.0518767084169987	0.139524421037878	0.710033605627779	0.999959988889408
ENSMUSG00000000131	Xpo6	protein_coding	exportin 6	1761.2189305675	-0.149803852073401	0.0957391276917004	0.117651212807115	0.999959988889408
ENSMUSG00000000134	Tfe3	protein_coding	transcription factor E3	737.156315937317	0.0497735966674451	0.0867866443814715	0.56629484218463	0.999959988889408
ENSMUSG00000000142	Axin2	protein_coding	axin 2	419.227453887625	0.0279339867479023	0.105428830396304	0.791043463133869	0.999959988889408
ENSMUSG00000000148	Brat1	protein_coding	BRCA1-associated ATM activator 1	521.119607779711	-0.0213128005949158	0.0929045386816034	0.818553858409252	0.999959988889408
ENSMUSG00000000149	Gna12	protein_coding	guanine nucleotide binding protein, alpha 12	1812.7293980387	-0.0320119590360074	0.0553032613787255	0.562694463376385	0.999959988889408
ENSMUSG00000000154	Slc22a18	protein_coding	solute carrier family 22 (organic cation transporter), member 18	13.278488884168	0.339557909546954	0.572845703979798	0.553344246086939	0.999959988889408
ENSMUSG00000000157	Itgb2l	protein_coding	integrin beta 2-like	0.890135642415357	-1.00118365102194	2.36009523861378	0.671410304855447	0.999959988889408
ENSMUSG00000000159	Igsf5	protein_coding	immunoglobulin superfamily, member 5	5.65893619896302	0.243217875407263	0.895457469722885	0.785919614868791	0.999959988889408
ENSMUSG00000000167	Pih1d2	protein_coding	PIH1 domain containing 2	44.3440639298388	0.147000470590302	0.29271815373934	0.61553305722894	0.999959988889408
ENSMUSG00000000168	Dlat	protein_coding	dihydrolipoamide S-acetyltransferase (E2 component of pyruvate dehydrogenase complex)	1562.66864952863	0.148951307872342	0.0623734675918833	0.0169377796217828	0.999959988889408
ENSMUSG00000000171	Sdhd	protein_coding	succinate dehydrogenase complex, subunit D, integral membrane protein	1324.16421964572	-0.0159278258731553	0.0578425643536531	0.783035722873182	0.999959988889408
ENSMUSG00000000182	Fgf23	protein_coding	fibroblast growth factor 23	7.56410593684346	-0.203666052567	0.812044260930301	0.801963645787754	0.999959988889408
ENSMUSG00000000183	Fgf6	protein_coding	fibroblast growth factor 6	0.244569213931791	0.115177218551432	4.14662217895166	0.977840684526565	0.999959988889408
ENSMUSG00000000184	Ccnd2	protein_coding	cyclin D2	1295.56321513407	0.0172446170658149	0.145651391758247	0.905753487656069	0.999959988889408
ENSMUSG00000000194	Gpr107	protein_coding	G protein-coupled receptor 107	1077.67074612656	0.0543287258792437	0.121382710445231	0.654454839238766	0.999959988889408
ENSMUSG00000000197	Nalcn	protein_coding	sodium leak channel, non-selective	1643.80971588748	0.375843768479233	0.239614316289341	0.116756010318569	0.999959988889408
ENSMUSG00000000202	Btbd17	protein_coding	BTB (POZ) domain containing 17	263.445008868474	0.0118172605691939	0.131976020254093	0.928651996790053	0.999959988889408
ENSMUSG00000000204	Slfn4	protein_coding	schlafen 4	3.35084675069256	0.0335415099879742	1.22742162404117	0.978199078450157	0.999959988889408
ENSMUSG00000000214	Th	protein_coding	tyrosine hydroxylase	7.59256159433851	-0.709217323574557	0.635748321317084	0.264609224507077	0.999959988889408
ENSMUSG00000000215	Ins2	protein_coding	insulin II	3.44072840522497	-1.38184475528732	1.16111659299216	0.234007124819221	0.999959988889408
ENSMUSG00000000216	Scnn1g	protein_coding	sodium channel, nonvoltage-gated 1 gamma	8.39277350973357	-0.0439587280361806	0.616439528140875	0.94315048757719	0.999959988889408
ENSMUSG00000000223	Drp2	protein_coding	dystrophin related protein 2	1414.11875872554	-0.0862918908375333	0.0667678089421602	0.196212567758841	0.999959988889408
ENSMUSG00000000244	Tspan32	protein_coding	tetraspanin 32	8.18347343141381	-0.299857456935012	0.95567356781896	0.753699099719426	0.999959988889408
ENSMUSG00000000247	Lhx2	protein_coding	LIM homeobox protein 2	1298.17223348568	0.0820543966051575	0.0784590678876001	0.295642178293892	0.999959988889408
ENSMUSG00000000248	Clec2g	protein_coding	C-type lectin domain family 2, member g	0.35119408473031	2.49757440275829	4.08814284805167	0.541245065953526	0.999959988889408
ENSMUSG00000000253	Gmpr	protein_coding	guanosine monophosphate reductase	953.663953608106	-0.0585802226295683	0.0702890827702809	0.40460873902092	0.999959988889408
ENSMUSG00000000263	Glra1	protein_coding	glycine receptor, alpha 1 subunit	1.61936138153397	1.4861734956692	1.66725788017444	0.372721108399003	0.999959988889408
ENSMUSG00000000266	Mid2	protein_coding	midline 2	368.866779363965	0.0384458524059809	0.101683110575025	0.705360192653822	0.999959988889408
ENSMUSG00000000275	Trim25	protein_coding	tripartite motif-containing 25	144.765400785789	-0.106408063261353	0.165799813302451	0.521011889179679	0.999959988889408
ENSMUSG00000000276	Dgke	protein_coding	diacylglycerol kinase, epsilon	1331.7421323468	0.121282170208961	0.0786466933103989	0.123045882955009	0.999959988889408
ENSMUSG00000000278	Scpep1	protein_coding	serine carboxypeptidase 1	205.026055689783	0.15775601580892	0.13485629210699	0.242078104872297	0.999959988889408
ENSMUSG00000000282	Mnt	protein_coding	max binding protein	890.314095149991	0.0243406629364166	0.0894867930684747	0.785619826372007	0.999959988889408
ENSMUSG00000000290	Itgb2	protein_coding	integrin beta 2	146.38938751519	-0.122538753120023	0.224653038524988	0.585438693806635	0.999959988889408
ENSMUSG00000000295	Hddc2	protein_coding	HD domain containing 2	172.057076283622	-0.0996509775649822	0.170474115198675	0.558849020120783	0.999959988889408
ENSMUSG00000000296	Tpd52l1	protein_coding	tumor protein D52-like 1	374.920060280856	-0.112699935517843	0.10187719048425	0.268625574762347	0.999959988889408
ENSMUSG00000000301	Pemt	protein_coding	phosphatidylethanolamine N-methyltransferase	33.5573450031416	0.51299283103656	0.348250726610774	0.140735929650873	0.999959988889408
ENSMUSG00000000305	Cdh4	protein_coding	cadherin 4	198.937644096908	0.16936300464709	0.231566937173001	0.464548190408144	0.999959988889408
ENSMUSG00000000308	Ckmt1	protein_coding	creatine kinase, mitochondrial 1, ubiquitous	3400.25683496347	-0.0417429297060205	0.0436826130714951	0.339276390292681	0.999959988889408
ENSMUSG00000000317	Bcl6b	protein_coding	B cell CLL/lymphoma 6, member B	30.7503145636734	0.201594968528463	0.347990982478921	0.562379413438941	0.999959988889408
ENSMUSG00000000318	Clec10a	protein_coding	C-type lectin domain family 10, member A	11.4590737768315	0.640273297724397	0.688689831245798	0.352527666578965	0.999959988889408
ENSMUSG00000000320	Alox12	protein_coding	arachidonate 12-lipoxygenase	15.2392464382993	0.144499506339762	0.474540624057055	0.760743964809666	0.999959988889408
ENSMUSG00000000325	Arvcf	protein_coding	armadillo repeat gene deleted in velocardiofacial syndrome	759.64485654468	0.0549037755252754	0.083782575950036	0.512266526603612	0.999959988889408
ENSMUSG00000000326	Comt	protein_coding	catechol-O-methyltransferase	1165.45421907187	0.00589814270111776	0.113299858385603	0.958482628689738	0.999959988889408
ENSMUSG00000000339	Rtca	protein_coding	RNA 3'-terminal phosphate cyclase	831.647321823736	0.000255933488052521	0.0726149039048368	0.997187836863437	0.999959988889408
ENSMUSG00000000340	Dbt	protein_coding	dihydrolipoamide branched chain transacylase E2	341.72106316522	0.124809802018842	0.112777032485496	0.268425725627176	0.999959988889408
ENSMUSG00000000346	Dazap2	protein_coding	DAZ associated protein 2	1951.95115919465	-0.0561494789799436	0.0854549733425321	0.511139070505316	0.999959988889408
ENSMUSG00000000355	Mcts1	protein_coding	malignant T cell amplified sequence 1	488.453799998819	0.00436063326428397	0.0996266428386394	0.965087939857847	0.999959988889408
ENSMUSG00000000359	Rem1	protein_coding	rad and gem related GTP binding protein 1	12.3446950450882	0.0392610397174814	0.521789154375848	0.940021283237338	0.999959988889408
ENSMUSG00000000365	Rnf17	protein_coding	ring finger protein 17	6.94550946636199	0.263412724665022	0.848149511840735	0.756124909357722	0.999959988889408
ENSMUSG00000000374	Trappc10	protein_coding	trafficking protein particle complex 10	1839.58454322431	-0.0334604562100868	0.0654913438925679	0.609411152057954	0.999959988889408
ENSMUSG00000000378	Ccm2	protein_coding	cerebral cavernous malformation 2	517.129594515075	0.207988624579641	0.143931127272033	0.148441989719769	0.999959988889408
ENSMUSG00000000381	Wap	protein_coding	whey acidic protein	0.140819978320815	0.789557166199926	4.1466665930054	0.848989679901928	0.999959988889408
ENSMUSG00000000384	Tbrg4	protein_coding	transforming growth factor beta regulated gene 4	592.486512334196	-0.0215893118577723	0.086004345210889	0.801794141520009	0.999959988889408
ENSMUSG00000000385	Tmprss2	protein_coding	transmembrane protease, serine 2	1.09344297586717	2.06639971187918	2.10683303969575	0.326687195540467	0.999959988889408
ENSMUSG00000000386	Mx1	protein_coding	MX dynamin-like GTPase 1	10.5013310917763	-0.132383061861168	0.558153949475235	0.812517001099474	0.999959988889408
ENSMUSG00000000392	Fap	protein_coding	fibroblast activation protein	20.9107190417924	0.110924675051219	0.503978410698992	0.825794778593385	0.999959988889408
ENSMUSG00000000394	Gcg	protein_coding	glucagon	0.578132768284827	0.0933654043749943	2.82815632341238	0.973664367508183	0.999959988889408
ENSMUSG00000000399	Ndufa9	protein_coding	NADH:ubiquinone oxidoreductase subunit A9	1727.70723122798	0.0177767678136981	0.0591634481609726	0.763819623263738	0.999959988889408
ENSMUSG00000000402	Egfl6	protein_coding	EGF-like-domain, multiple 6	43.0997286960342	-0.207821608569967	0.301279058493859	0.490321400740227	0.999959988889408
ENSMUSG00000000409	Lck	protein_coding	lymphocyte protein tyrosine kinase	35.2595205651428	0.0301797921013723	0.412626401522792	0.941694138533913	0.999959988889408
ENSMUSG00000000411	Tssk3	protein_coding	testis-specific serine kinase 3	1.67512795286009	0.614487307418275	1.60459147770094	0.701752678042633	0.999959988889408
ENSMUSG00000000416	Cttnbp2	protein_coding	cortactin binding protein 2	3217.99951743909	-0.0849856733450819	0.0661649328112539	0.198983884973349	0.999959988889408
ENSMUSG00000000420	Galnt1	protein_coding	polypeptide N-acetylgalactosaminyltransferase 1	830.642682614667	-0.0417035731861572	0.0750665110193877	0.578515122732833	0.999959988889408
ENSMUSG00000000435	Myf5	protein_coding	myogenic factor 5	0.0565820052412151	0.666731232719614	4.14668127050786	0.872261394099782	0.999959988889408
ENSMUSG00000000439	Mkrn2	protein_coding	makorin, ring finger protein, 2	1124.20961231987	-0.0113692890252465	0.0744737596914552	0.878665083993458	0.999959988889408
ENSMUSG00000000440	Pparg	protein_coding	peroxisome proliferator activated receptor gamma	29.4961239235319	0.162033533579939	0.35281033637604	0.646043686168143	0.999959988889408
ENSMUSG00000000441	Raf1	protein_coding	v-raf-leukemia viral oncogene 1	974.128722388568	-0.140147246555405	0.070035985000147	0.0453843266979531	0.999959988889408
ENSMUSG00000000486	Sept1	protein_coding	septin 1	37.3273919279705	-0.04250512679876	0.293892147397507	0.885004338180607	0.999959988889408
ENSMUSG00000000489	Pdgfb	protein_coding	platelet derived growth factor, B polypeptide	450.556176167058	0.15016360351185	0.11442340141678	0.189401913759463	0.999959988889408
ENSMUSG00000000530	Acvrl1	protein_coding	activin A receptor, type II-like 1	234.23637254498	0.135111238995603	0.14699131484875	0.358002276390449	0.999959988889408
ENSMUSG00000000531	Grasp	protein_coding	GRP1 (general receptor for phosphoinositides 1)-associated scaffold protein	804.631489915799	-0.147276089876601	0.0710804314037725	0.0382688053026933	0.999959988889408
ENSMUSG00000000532	Acvr1b	protein_coding	activin A receptor, type 1B	2233.5284440179	0.045945028475887	0.0596774899180096	0.441365884268343	0.999959988889408
ENSMUSG00000000538	Tom1l2	protein_coding	target of myb1-like 2 (chicken)	5021.42985787562	0.0234107334294492	0.0527298581293286	0.657060731901618	0.999959988889408
ENSMUSG00000000544	Gpa33	protein_coding	glycoprotein A33 (transmembrane)	0.175150218909123	-0.737722569664993	4.14653703056847	0.85879135291987	0.999959988889408
ENSMUSG00000000552	Zfp385a	protein_coding	zinc finger protein 385A	970.648075565975	0.163997128407418	0.0803188765103191	0.0411688460459754	0.999959988889408
ENSMUSG00000000555	Itga5	protein_coding	integrin alpha 5 (fibronectin receptor alpha)	49.3630938813284	0.259769711774594	0.450680158453301	0.56434834044158	0.999959988889408
ENSMUSG00000000560	Gabra2	protein_coding	gamma-aminobutyric acid (GABA) A receptor, subunit alpha 2	2857.98697519522	0.100325017304585	0.0694032604082484	0.148306960526467	0.999959988889408
ENSMUSG00000000561	Wdr77	protein_coding	WD repeat domain 77	951.041636099267	-0.0958603575338127	0.0780526221623118	0.21939052184588	0.999959988889408
ENSMUSG00000000562	Adora3	protein_coding	adenosine A3 receptor	39.0067954376627	-0.153262991870958	0.301131824354675	0.610782732814386	0.999959988889408
ENSMUSG00000000563	Atp5f1	protein_coding	ATP synthase, H+ transporting, mitochondrial F0 complex, subunit B1	3404.5052855288	-0.0350693902411986	0.0550808147158515	0.524326950364816	0.999959988889408
ENSMUSG00000000567	Sox9	protein_coding	SRY (sex determining region Y)-box 9	449.779856403904	0.250085735197984	0.122241779796549	0.0407732323058368	0.999959988889408
ENSMUSG00000000568	Hnrnpd	protein_coding	heterogeneous nuclear ribonucleoprotein D	2012.64425221306	-0.0949668055266318	0.0748165649707255	0.204323890646476	0.999959988889408
ENSMUSG00000000579	Dynlt1c	protein_coding	dynein light chain Tctex-type 1C	314.324977991562	-0.101127781895771	0.173371253757963	0.559690083039905	0.999959988889408
ENSMUSG00000000581	C1d	protein_coding	C1D nuclear receptor co-repressor	467.081574030037	-0.0653309772181328	0.132243932830853	0.621292965299556	0.999959988889408
ENSMUSG00000000594	Gm2a	protein_coding	GM2 ganglioside activator protein	1031.33657056142	-0.0337688057781113	0.078869440876595	0.668534027165618	0.999959988889408
ENSMUSG00000000600	Krit1	protein_coding	KRIT1, ankyrin repeat containing	889.992700765521	-0.024398200841785	0.0839263780413992	0.771273455689329	0.999959988889408
ENSMUSG00000000605	Clcn4	protein_coding	chloride channel, voltage-sensitive 4	3022.2386129706	-0.00295465748003638	0.0467234263135915	0.949577642743989	0.999959988889408
ENSMUSG00000000606	Vmn2r88	protein_coding	vomeronasal 2, receptor 88	0.140517740649331	0.480578592330724	4.14668127050786	0.907735955948904	0.999959988889408
ENSMUSG00000000617	Grm6	protein_coding	glutamate receptor, metabotropic 6	1.3831668865813	0.578731009346502	1.73577412336522	0.738821963754444	0.999959988889408
ENSMUSG00000000627	Sema4f	protein_coding	sema domain, immunoglobulin domain (Ig), TM domain, and short cytoplasmic domain	840.785910182827	0.00835237597955897	0.0819804722544778	0.918849935663506	0.999959988889408
ENSMUSG00000000628	Hk2	protein_coding	hexokinase 2	115.470619853758	-0.354617114771903	0.248604850143938	0.153744609228996	0.999959988889408
ENSMUSG00000000631	Myo18a	protein_coding	myosin XVIIIA	2776.01044948414	-0.0599715800601167	0.0821969065036178	0.465629388176918	0.999959988889408
ENSMUSG00000000673	Haao	protein_coding	3-hydroxyanthranilate 3,4-dioxygenase	4.0816131918865	0.446122956128816	0.946861108944509	0.637526574359699	0.999959988889408
ENSMUSG00000000682	Cd52	protein_coding	CD52 antigen	21.7476405703519	-0.570337223616098	0.460181407649589	0.215206742604472	0.999959988889408
ENSMUSG00000000686	Abhd15	protein_coding	abhydrolase domain containing 15	17.4257016656224	-0.049834183621243	0.450340819286611	0.911886902303347	0.999959988889408
ENSMUSG00000000690	Hoxb6	protein_coding	homeobox B6	0.454357288213086	-2.15777805675222	3.91422321488369	0.581451362874749	0.999959988889408
ENSMUSG00000000693	Loxl3	protein_coding	lysyl oxidase-like 3	135.196808897537	-0.228327325816339	0.216335133723439	0.291227153889593	0.999959988889408
ENSMUSG00000000706	Btn1a1	protein_coding	butyrophilin, subfamily 1, member A1	1.32269173879577	-1.06217945624782	2.10980348900869	0.614648295445754	0.999959988889408
ENSMUSG00000000708	Kat2b	protein_coding	K(lysine) acetyltransferase 2B	300.739417841018	-0.00650549159810813	0.177930469319598	0.970834252818919	0.999959988889408
ENSMUSG00000000711	Rab5b	protein_coding	RAB5B, member RAS oncogene family	2687.90798406711	0.00921771550227508	0.05174995743531	0.858628536905033	0.999959988889408
ENSMUSG00000000724	Cryba1	protein_coding	crystallin, beta A1	3.38198394048513	-0.758401240909729	1.10075776730663	0.490835193625945	0.999959988889408
ENSMUSG00000000730	Dnmt3l	protein_coding	DNA (cytosine-5-)-methyltransferase 3-like	7.7671699960276	-0.379130173476314	0.775388947060347	0.62487367381746	0.999959988889408
ENSMUSG00000000731	Aire	protein_coding	autoimmune regulator (autoimmune polyendocrinopathy candidiasis ectodermal dystrophy)	46.7378814383994	0.0751636137245512	0.278534196073105	0.7872724481078	0.999959988889408
ENSMUSG00000000732	Icosl	protein_coding	icos ligand	249.442863596776	-0.0611793838066939	0.140109450157621	0.662362128780045	0.999959988889408
ENSMUSG00000000738	Spg7	protein_coding	SPG7, paraplegin matrix AAA peptidase subunit	1160.32372629165	-0.0404862374211954	0.0890521581909084	0.649371773921036	0.999959988889408
ENSMUSG00000000739	Sult5a1	protein_coding	sulfotransferase family 5A, member 1	45.9197987861158	0.303407074546883	0.367168297056155	0.408609358468993	0.999959988889408
ENSMUSG00000000740	Rpl13	protein_coding	ribosomal protein L13	6417.07773044858	-0.0986507705021672	0.0743336180717073	0.184463921273009	0.999959988889408
ENSMUSG00000000743	Chmp1a	protein_coding	charged multivesicular body protein 1A	1873.84342994658	-0.0367393338929875	0.0645405414185469	0.569190375955116	0.999959988889408
ENSMUSG00000000751	Rpa1	protein_coding	replication protein A1	935.683111797473	-0.0708215359283061	0.0834136551634961	0.395858993953105	0.999959988889408
ENSMUSG00000000753	Serpinf1	protein_coding	serine (or cysteine) peptidase inhibitor, clade F, member 1	229.476328525961	0.0787110665669217	0.147785175530349	0.594307306578044	0.999959988889408
ENSMUSG00000000759	Tubgcp3	protein_coding	tubulin, gamma complex associated protein 3	871.094730057417	-0.020202602186288	0.0832131872353326	0.808174856072359	0.999959988889408
ENSMUSG00000000766	Oprm1	protein_coding	opioid receptor, mu 1	7.27505883772346	0.070532113888059	0.714229810385903	0.92133463400882	0.999959988889408
ENSMUSG00000000776	Polr3d	protein_coding	polymerase (RNA) III (DNA directed) polypeptide D	313.119742492871	-0.126747402123917	0.152258237463532	0.405154869655657	0.999959988889408
ENSMUSG00000000782	Tcf7	protein_coding	transcription factor 7, T cell specific	49.5559422352317	0.385867537697764	0.29329055034695	0.18829174355309	0.999959988889408
ENSMUSG00000000787	Ddx3x	protein_coding	DEAD/H (Asp-Glu-Ala-Asp/His) box polypeptide 3, X-linked	4396.07203109458	0.0377081885767711	0.0464300510553379	0.416705286367581	0.999959988889408
ENSMUSG00000000791	Il12rb1	protein_coding	interleukin 12 receptor, beta 1	37.6974762765435	0.294072351338205	0.34473756420359	0.393641273327764	0.999959988889408
ENSMUSG00000000794	Kcnn3	protein_coding	potassium intermediate/small conductance calcium-activated channel, subfamily N, member 3	390.757518376886	0.118976240483705	0.145232060768629	0.412663923938873	0.999959988889408
ENSMUSG00000000804	Usp32	protein_coding	ubiquitin specific peptidase 32	1921.08848918169	-0.00656914462368418	0.0655562722989334	0.92018062765304	0.999959988889408
ENSMUSG00000000805	Car4	protein_coding	carbonic anhydrase 4	652.506900617823	-0.0425539029753112	0.0923328195819714	0.644888174329619	0.999959988889408
ENSMUSG00000000811	Txnrd3	protein_coding	thioredoxin reductase 3	67.9346135228069	0.0749785965519892	0.217746304611606	0.730591178991658	0.999959988889408
ENSMUSG00000000817	Fasl	protein_coding	Fas ligand (TNF superfamily, member 6)	2.21311054567476	-1.05357396655815	1.32531367184218	0.426635624846385	0.999959988889408
ENSMUSG00000000823	Zfp512b	protein_coding	zinc finger protein 512B	2223.8327991087	-0.0446718960397491	0.0845625940414175	0.597311831695673	0.999959988889408
ENSMUSG00000000826	Dnajc5	protein_coding	DnaJ heat shock protein family (Hsp40) member C5	6249.65121268429	0.0565302255527611	0.0599348081521787	0.345581049434628	0.999959988889408
ENSMUSG00000000827	Tpd52l2	protein_coding	tumor protein D52-like 2	806.693428435713	0.0434232285498494	0.0739737491772757	0.557197916270959	0.999959988889408
ENSMUSG00000000838	Fmr1	protein_coding	fragile X mental retardation 1	893.550500974296	0.00177393834257421	0.0780324060438711	0.981862969728408	0.999959988889408
ENSMUSG00000000861	Bcl11a	protein_coding	B cell CLL/lymphoma 11A (zinc finger protein)	1802.41200739243	0.0683116470280855	0.0770631452018629	0.375381922337734	0.999959988889408
ENSMUSG00000000869	Il4	protein_coding	interleukin 4	137.492867865514	0.208464243902181	0.166525961554612	0.21062733062138	0.999959988889408
ENSMUSG00000000876	Pxmp4	protein_coding	peroxisomal membrane protein 4	285.145434001056	0.0699544236395308	0.159443242684286	0.660848597655832	0.999959988889408
ENSMUSG00000000881	Dlg3	protein_coding	discs large MAGUK scaffold protein 3	3464.44166317556	-0.0698973113272622	0.0570042292427901	0.220131833463509	0.999959988889408
ENSMUSG00000000884	Gnb1l	protein_coding	guanine nucleotide binding protein (G protein), beta polypeptide 1-like	76.0327752640958	0.214354162007911	0.302917426981136	0.479173615879957	0.999959988889408
ENSMUSG00000000889	Dbh	protein_coding	dopamine beta hydroxylase	8.99059486058706	0.337233591817304	0.592658983731145	0.56934396784487	0.999959988889408
ENSMUSG00000000901	Mmp11	protein_coding	matrix metallopeptidase 11	40.2425539437594	0.0227504891864574	0.301907193999226	0.939931543817029	0.999959988889408
ENSMUSG00000000902	Smarcb1	protein_coding	SWI/SNF related, matrix associated, actin dependent regulator of chromatin, subfamily b, member 1	1121.42446977824	0.0497592755189888	0.0628305527785807	0.428384084055689	0.999959988889408
ENSMUSG00000000903	Vpreb3	protein_coding	pre-B lymphocyte gene 3	1.33159945298899	-0.800188348568823	1.74069055264411	0.645734497024187	0.999959988889408
ENSMUSG00000000915	Hip1r	protein_coding	huntingtin interacting protein 1 related	1616.84643080901	-0.0353286069119444	0.0865152515514307	0.683015854073754	0.999959988889408
ENSMUSG00000000916	Nsun5	protein_coding	NOL1/NOP2/Sun domain family, member 5	355.360028031622	0.0935343315720543	0.114251645085935	0.412975030499275	0.999959988889408
ENSMUSG00000000934	Top1mt	protein_coding	DNA topoisomerase 1, mitochondrial	391.732489736175	0.0102984124960003	0.0976353796162068	0.915996299116665	0.999959988889408
ENSMUSG00000000948	Gm38393	protein_coding	predicted gene, 38393	95.4968070873942	-0.0621196175952317	0.271299497701883	0.81889174163935	0.999959988889408
ENSMUSG00000000957	Mmp14	protein_coding	matrix metallopeptidase 14 (membrane-inserted)	240.425292559302	0.268833582127289	0.152520137883271	0.0779662208348828	0.999959988889408
ENSMUSG00000000958	Slc7a7	protein_coding	solute carrier family 7 (cationic amino acid transporter, y+ system), member 7	52.2389647159265	0.00622903001823974	0.323531873035031	0.984639102800138	0.999959988889408
ENSMUSG00000000959	Oxa1l	protein_coding	oxidase assembly 1-like	877.310792472788	-0.00611640218292256	0.0762470562571324	0.936063709307019	0.999959988889408
ENSMUSG00000000976	Heatr6	protein_coding	HEAT repeat containing 6	474.251541507181	-0.00471916852005729	0.146657806780577	0.974330026524132	0.999959988889408
ENSMUSG00000000982	Ccl3	protein_coding	chemokine (C-C motif) ligand 3	4.23560581416582	-0.498646246635379	0.956753593331581	0.60223744735365	0.999959988889408
ENSMUSG00000000983	Wfdc18	protein_coding	WAP four-disulfide core domain 18	2.3433444011837	-0.384904648257378	1.18264066049992	0.744831403727762	0.999959988889408
ENSMUSG00000001014	Icam4	protein_coding	intercellular adhesion molecule 4, Landsteiner-Wiener blood group	9.24891881399536	-0.156705697449292	0.713917058320213	0.82625959451771	0.999959988889408
ENSMUSG00000001016	Ilf2	protein_coding	interleukin enhancer binding factor 2	1142.67277697405	0.0209067954176746	0.0632600879745906	0.741030118299785	0.999959988889408
ENSMUSG00000001017	Chtop	protein_coding	chromatin target of PRMT1	2087.50677119973	0.00852530599547794	0.0603067263831615	0.887581004937845	0.999959988889408
ENSMUSG00000001018	Snapin	protein_coding	SNAP-associated protein	756.602872151031	-0.0458711025227512	0.0739611138390922	0.535122385835139	0.999959988889408
ENSMUSG00000001020	S100a4	protein_coding	S100 calcium binding protein A4	25.8429871779485	-0.730814906281059	0.377235406478245	0.0527097337258987	0.999959988889408
ENSMUSG00000001021	S100a3	protein_coding	S100 calcium binding protein A3	10.1140955235611	-0.204688986694864	0.605511389215728	0.735330659214849	0.999959988889408
ENSMUSG00000001023	S100a5	protein_coding	S100 calcium binding protein A5	0.10748098902137	-0.764985571168924	4.14668127050786	0.853635816430646	0.999959988889408
ENSMUSG00000001025	S100a6	protein_coding	S100 calcium binding protein A6 (calcyclin)	172.311616237656	-0.411015367555682	0.193733103536409	0.0338751537038138	0.999959988889408
ENSMUSG00000001027	Scn4a	protein_coding	sodium channel, voltage-gated, type IV, alpha	1.42081905768223	0.499849109445809	1.48419791245061	0.736282275242251	0.999959988889408
ENSMUSG00000001029	Icam2	protein_coding	intercellular adhesion molecule 2	37.371142830714	-0.0662037170046952	0.367782350437943	0.857146390869644	0.999959988889408
ENSMUSG00000001034	Mapk7	protein_coding	mitogen-activated protein kinase 7	512.504070604101	-0.0724294063660391	0.107324167486526	0.499761053080481	0.999959988889408
ENSMUSG00000001036	Epn2	protein_coding	epsin 2	2704.74629744401	-0.0647352627026022	0.0759984052779233	0.394326413220487	0.999959988889408
ENSMUSG00000001039	B9d1	protein_coding	B9 protein domain 1	295.222165222244	0.083065929291584	0.116207320461905	0.474727654114032	0.999959988889408
ENSMUSG00000001052	Sec24b	protein_coding	Sec24 related gene family, member B (S. cerevisiae)	1126.07380913058	-0.0883762137534014	0.0810731316215072	0.275677827051469	0.999959988889408
ENSMUSG00000001053	N4bp3	protein_coding	NEDD4 binding protein 3	251.299925011714	-0.0254703300434663	0.121000300340739	0.833278955564073	0.999959988889408
ENSMUSG00000001054	Rmnd5b	protein_coding	required for meiotic nuclear division 5 homolog B	1023.37032175981	-0.142064988193386	0.0721865863709724	0.0490651906916767	0.999959988889408
ENSMUSG00000001056	Nhp2	protein_coding	NHP2 ribonucleoprotein	495.064541420538	-0.0050612047566289	0.0978671212849813	0.958755731393576	0.999959988889408
ENSMUSG00000001062	Vps9d1	protein_coding	VPS9 domain containing 1	1147.87400194902	0.0450129560639246	0.0741202153083257	0.543654082537264	0.999959988889408
ENSMUSG00000001065	Zfp276	protein_coding	zinc finger protein (C2H2 type) 276	484.292977757817	-0.120004635555331	0.0982272761608618	0.221819662587866	0.999959988889408
ENSMUSG00000001076	C1ql4	protein_coding	complement component 1, q subcomponent-like 4	0.548097775561477	-0.475065841932025	3.24231715462892	0.88351052949619	0.999959988889408
ENSMUSG00000001082	Mfsd10	protein_coding	major facilitator superfamily domain containing 10	495.672689552387	-0.00221248253724574	0.10368287740098	0.982975282526515	0.999959988889408
ENSMUSG00000001089	Luzp1	protein_coding	leucine zipper protein 1	1637.11500234917	0.0618633879231551	0.0756549422648668	0.41352593135992	0.999959988889408
ENSMUSG00000001095	Slc13a2	protein_coding	solute carrier family 13 (sodium-dependent dicarboxylate transporter), member 2	0.274919196605875	0.691446064031385	4.12508458068426	0.866882353079591	0.999959988889408
ENSMUSG00000001098	Kctd10	protein_coding	potassium channel tetramerisation domain containing 10	1078.76310995008	-0.0598397852787964	0.0748169280686364	0.423817340723998	0.999959988889408
ENSMUSG00000001100	Poldip2	protein_coding	polymerase (DNA-directed), delta interacting protein 2	1572.63568543789	0.0325410859838682	0.0640711446793245	0.611530572219874	0.999959988889408
ENSMUSG00000001103	Sebox	protein_coding	SEBOX homeobox	65.4390562041765	-0.172393420839928	0.241210690956864	0.474794079004208	0.999959988889408
ENSMUSG00000001105	Ift20	protein_coding	intraflagellar transport 20	769.928078970859	-0.174976478853991	0.0803918355139221	0.0295145036439118	0.999959988889408
ENSMUSG00000001119	Col6a1	protein_coding	collagen, type VI, alpha 1	1764.32476276561	-0.124540617756271	0.197565593559779	0.528448579077099	0.999959988889408
ENSMUSG00000001120	Pcbp3	protein_coding	poly(rC) binding protein 3	814.387811286384	-0.0195769616211934	0.0771965603783003	0.799805458286184	0.999959988889408
ENSMUSG00000001123	Lgals9	protein_coding	lectin, galactose binding, soluble 9	137.808721079652	-0.374725501530016	0.183179618771405	0.0407886069686294	0.999959988889408
ENSMUSG00000001127	Araf	protein_coding	Araf proto-oncogene, serine/threonine kinase	2605.7224712186	0.012758230638559	0.051928282213817	0.80592264643247	0.999959988889408
ENSMUSG00000001128	Cfp	protein_coding	complement factor properdin	299.294629313656	-0.311415446069907	0.130284718830577	0.0168360641001882	0.999959988889408
ENSMUSG00000001131	Timp1	protein_coding	tissue inhibitor of metalloproteinase 1	9.14562041603115	-0.1019836048595	0.649099102286324	0.875153731179159	0.999959988889408
ENSMUSG00000001134	Uxt	protein_coding	ubiquitously expressed prefoldin like chaperone	71.163142337695	-0.22094669544317	0.253452939191613	0.383346723699656	0.999959988889408
ENSMUSG00000001138	Cnnm3	protein_coding	cyclin M3	629.647863434181	0.0279127684029269	0.140934711117217	0.843002341955669	0.999959988889408
ENSMUSG00000001143	Lman2l	protein_coding	lectin, mannose-binding 2-like	941.522177418793	-0.148611747549744	0.103461145431918	0.150888118167513	0.999959988889408
ENSMUSG00000001150	Mcm3ap	protein_coding	minichromosome maintenance complex component 3 associated protein	1223.82683898456	-0.175581387123911	0.114985554648499	0.1267643738078	0.999959988889408
ENSMUSG00000001151	Pcnt	protein_coding	pericentrin (kendrin)	766.621507734096	-0.0677606158456227	0.10250092350687	0.508565356617245	0.999959988889408
ENSMUSG00000001155	Ftcd	protein_coding	formiminotransferase cyclodeaminase	6.44350338209391	0.000610704291278297	0.890372277973524	0.999452732863461	0.999959988889408
ENSMUSG00000001156	Mxd1	protein_coding	MAX dimerization protein 1	377.076835624282	-0.00241769138653053	0.0978586812101628	0.980289511549862	0.999959988889408
ENSMUSG00000001157	Gmcl1	protein_coding	germ cell-less, spermatogenesis associated 1	548.315824723039	0.000712527340509863	0.0893133123379172	0.993634671935103	0.999959988889408
ENSMUSG00000001158	Snrnp27	protein_coding	small nuclear ribonucleoprotein 27 (U4/U6.U5)	384.991577038402	-0.107389467800122	0.106738639370586	0.314368718147024	0.999959988889408
ENSMUSG00000001166	Oas1c	protein_coding	2'-5' oligoadenylate synthetase 1C	14.6156665773582	0.151964021738855	0.562174402952754	0.786918134421523	0.999959988889408
ENSMUSG00000001168	Oas1h	protein_coding	2'-5' oligoadenylate synthetase 1H	0.115114819533906	1.3590069751834	4.13033184344176	0.742132301003526	0.999959988889408
ENSMUSG00000001173	Ocrl	protein_coding	OCRL, inositol polyphosphate-5-phosphatase	1452.02247503719	-0.00747250552799711	0.061728550673217	0.903648038574584	0.999959988889408
ENSMUSG00000001175	Calm1	protein_coding	calmodulin 1	38394.0279981076	-0.0534832522986985	0.0584528056124056	0.36020119370073	0.999959988889408
ENSMUSG00000001211	Agpat3	protein_coding	1-acylglycerol-3-phosphate O-acyltransferase 3	4447.98856068569	0.0664306842951593	0.0715609333424179	0.35324711974436	0.999959988889408
ENSMUSG00000001225	Slc26a3	protein_coding	solute carrier family 26, member 3	8.42245291983624	-0.723183651565665	0.640327214197727	0.258730386741578	0.999959988889408
ENSMUSG00000001227	Sema6b	protein_coding	sema domain, transmembrane domain (TM), and cytoplasmic domain, (semaphorin) 6B	2644.51351176356	0.0705074840242971	0.050283400555711	0.160854939355498	0.999959988889408
ENSMUSG00000001228	Uhrf1	protein_coding	ubiquitin-like, containing PHD and RING finger domains, 1	23.1694068545745	0.150025663235815	0.502474478974477	0.765265336610922	0.999959988889408
ENSMUSG00000001229	Dpp9	protein_coding	dipeptidylpeptidase 9	1170.35326850172	0.0307589692765057	0.0765780749468375	0.687928309970547	0.999959988889408
ENSMUSG00000001240	Ramp2	protein_coding	receptor (calcitonin) activity modifying protein 2	313.07681977409	-0.128589986942373	0.11223158874378	0.25189623348596	0.999959988889408
ENSMUSG00000001247	Lsr	protein_coding	lipolysis stimulated lipoprotein receptor	93.6322513649228	0.317508090976196	0.241840089938398	0.189221890917446	0.999959988889408
ENSMUSG00000001248	Gramd1a	protein_coding	GRAM domain containing 1A	2625.27997598486	-0.00221246618970444	0.0607004748118771	0.97092441491748	0.999959988889408
ENSMUSG00000001249	Hpn	protein_coding	hepsin	62.7598365952193	-0.12334145802493	0.296488023068654	0.677403980122322	0.999959988889408
ENSMUSG00000001260	Gabrg1	protein_coding	gamma-aminobutyric acid (GABA) A receptor, subunit gamma 1	342.4079626728	-0.0234361282170209	0.108974465657572	0.829719969842795	0.999959988889408
ENSMUSG00000001270	Ckb	protein_coding	creatine kinase, brain	15037.1728388496	0.10071204618713	0.0892856694257245	0.259330272958802	0.999959988889408
ENSMUSG00000001280	Sp1	protein_coding	trans-acting transcription factor 1	435.595512289067	0.0909557266792411	0.0938108082163235	0.332263097962441	0.999959988889408
ENSMUSG00000001281	Itgb7	protein_coding	integrin beta 7	17.1631790721987	0.343516568104892	0.687059558594462	0.617088616962628	0.999959988889408
ENSMUSG00000001285	Myg1	protein_coding	melanocyte proliferating gene 1	461.372056818576	-0.149294468507222	0.150085839731395	0.31986895716521	0.999959988889408
ENSMUSG00000001288	Rarg	protein_coding	retinoic acid receptor, gamma	202.325129668837	0.399400091969636	0.203545630146087	0.0497375707458327	0.999959988889408
ENSMUSG00000001289	Pfdn5	protein_coding	prefoldin 5	1853.66382418181	-0.1186054649407	0.10820086577493	0.273008745242352	0.999959988889408
ENSMUSG00000001305	Rrp15	protein_coding	ribosomal RNA processing 15 homolog (S. cerevisiae)	202.821943165428	-0.151822202884518	0.146102419420869	0.298735381963101	0.999959988889408
ENSMUSG00000001313	Rnd2	protein_coding	Rho family GTPase 2	1623.38349580997	-0.0876264812731327	0.0859932738786306	0.308206636789344	0.999959988889408
ENSMUSG00000001323	Srr	protein_coding	serine racemase	1284.41025510549	0.00691056964111564	0.0701626971948783	0.921540432831241	0.999959988889408
ENSMUSG00000001333	Sync	protein_coding	syncoilin	11.3582536238951	0.32141859098478	0.535746899256853	0.548542993428978	0.999959988889408
ENSMUSG00000001334	Fndc5	protein_coding	fibronectin type III domain containing 5	1246.5402889558	-0.043108685771836	0.0638097788479612	0.499306592934498	0.999959988889408
ENSMUSG00000001348	Acp5	protein_coding	acid phosphatase 5, tartrate resistant	17.2469381485139	0.186617846923697	0.603982348796205	0.75733752049842	0.999959988889408
ENSMUSG00000001349	Cnn1	protein_coding	calponin 1	7.38692265534278	0.928199307802466	0.798217964623565	0.2448946637441	0.999959988889408
ENSMUSG00000001366	Fbxo9	protein_coding	f-box protein 9	1312.1196655843	-0.0459341936980097	0.0850564922772026	0.589167131633402	0.999959988889408
ENSMUSG00000001376	Vps50	protein_coding	VPS50 EARP/GARPII complex subunit	968.773374277115	0.0117723205586763	0.0882592895032235	0.893890204849246	0.999959988889408
ENSMUSG00000001380	Hars	protein_coding	histidyl-tRNA synthetase	1417.21611126299	0.032988831643743	0.0745551497347284	0.65814511189669	0.999959988889408
ENSMUSG00000001383	Zmat2	protein_coding	zinc finger, matrin type 2	2508.91919328251	-0.0752350875154826	0.0592932575286069	0.204489528333557	0.999959988889408
ENSMUSG00000001403	Ube2c	protein_coding	ubiquitin-conjugating enzyme E2C	19.9779058562641	0.0103075152609753	0.412996063577709	0.980088542515375	0.999959988889408
ENSMUSG00000001415	Smg5	protein_coding	Smg-5 homolog, nonsense mediated mRNA decay factor (C. elegans)	1871.98863555639	-0.0497559639801247	0.055245451971183	0.367782646737122	0.999959988889408
ENSMUSG00000001416	Cct3	protein_coding	chaperonin containing Tcp1, subunit 3 (gamma)	1715.11145107368	0.0423460980830315	0.0854276015944899	0.620109093996145	0.999959988889408
ENSMUSG00000001418	Glmp	protein_coding	glycosylated lysosomal membrane protein	592.939873114034	0.0668622583517269	0.0966477173384916	0.489054049776942	0.999959988889408
ENSMUSG00000001419	Mef2d	protein_coding	myocyte enhancer factor 2D	4059.48941501305	0.0222406455976379	0.0589925141037221	0.706167712112922	0.999959988889408
ENSMUSG00000001420	Tmem79	protein_coding	transmembrane protein 79	20.1994857899951	-0.319808097945371	0.414710390685709	0.440612052970069	0.999959988889408
ENSMUSG00000001424	Snd1	protein_coding	staphylococcal nuclease and tudor domain containing 1	1755.74833691967	-0.154832752933664	0.068101346328935	0.0229922285490143	0.999959988889408
ENSMUSG00000001436	Slc19a1	protein_coding	solute carrier family 19 (folate transporter), member 1	298.002375726893	0.1041247906968	0.118314986819139	0.378824501962006	0.999959988889408
ENSMUSG00000001440	Kpnb1	protein_coding	karyopherin (importin) beta 1	3260.84695479915	0.0467826760084192	0.062099572666151	0.451239978759896	0.999959988889408
ENSMUSG00000001441	Npepps	protein_coding	aminopeptidase puromycin sensitive	2516.30114759181	-0.0416083922916258	0.0505118092553106	0.410089617891942	0.999959988889408
ENSMUSG00000001444	Tbx21	protein_coding	T-box 21	1.58468582507536	-1.10571290148808	1.54844801612626	0.475178853504997	0.999959988889408
ENSMUSG00000001445	Mrpl10	protein_coding	mitochondrial ribosomal protein L10	878.002006326473	-0.025886657573048	0.0760511025066029	0.73356658313428	0.999959988889408
ENSMUSG00000001467	Cyp51	protein_coding	cytochrome P450, family 51	713.439392051897	0.169851298440478	0.133731423923386	0.20405162987239	0.999959988889408
ENSMUSG00000001472	Tcf25	protein_coding	transcription factor 25 (basic helix-loop-helix)	10839.5642166992	0.000950213224719557	0.0398552241665039	0.980978939211097	0.999959988889408
ENSMUSG00000001473	Tubb6	protein_coding	tubulin, beta 6 class V	106.447609985235	-0.1569717843887	0.22308357382692	0.481653480335251	0.999959988889408
ENSMUSG00000001482	Def8	protein_coding	differentially expressed in FDCP 8	792.235888279742	0.0356743448248882	0.0837291990330417	0.670058188563796	0.999959988889408
ENSMUSG00000001493	Meox1	protein_coding	mesenchyme homeobox 1	32.216308275932	-0.0831685622946119	0.369376208106744	0.821855194881012	0.999959988889408
ENSMUSG00000001494	Sost	protein_coding	sclerostin	1.7095190894626	1.21723007518966	1.42957849674186	0.394513420313295	0.999959988889408
ENSMUSG00000001496	Nkx2-1	protein_coding	NK2 homeobox 1	11.2819366766399	0.370627761248961	0.613331570628498	0.545653426102658	0.999959988889408
ENSMUSG00000001497	Pax9	protein_coding	paired box 9	1.42306765240314	-0.483039814937197	1.99578077818688	0.808756531921144	0.999959988889408
ENSMUSG00000001504	Irx2	protein_coding	Iroquois homeobox 2	2.44634864259297	1.37106960630886	1.31907242062154	0.298609675230236	0.999959988889408
ENSMUSG00000001507	Itga3	protein_coding	integrin alpha 3	488.11361333391	0.0149801313143349	0.0949986993584221	0.874702852480283	0.999959988889408
ENSMUSG00000001508	Sgca	protein_coding	sarcoglycan, alpha (dystrophin-associated glycoprotein)	8.29448631182235	0.178661765117044	0.738399207363843	0.808812529417623	0.999959988889408
ENSMUSG00000001510	Dlx3	protein_coding	distal-less homeobox 3	0.847845701794571	-0.267782740909877	2.33046473386302	0.908520187013087	0.999959988889408
ENSMUSG00000001517	Foxm1	protein_coding	forkhead box M1	31.1786693525719	-0.29410398238375	0.390213800236165	0.451029626402506	0.999959988889408
ENSMUSG00000001518	Itfg2	protein_coding	integrin alpha FG-GAP repeat containing 2	377.025689157163	0.0539252516198464	0.135701466541228	0.691086159513746	0.999959988889408
ENSMUSG00000001520	Nrip2	protein_coding	nuclear receptor interacting protein 2	463.29915642259	-0.259366906578796	0.11679707821316	0.0263738205251424	0.999959988889408
ENSMUSG00000001521	Tulp3	protein_coding	tubby-like protein 3	510.625082629552	0.0551755255058956	0.0965557459558833	0.567703456279847	0.999959988889408
ENSMUSG00000001524	Gtf2h4	protein_coding	general transcription factor II H, polypeptide 4	211.819244715445	0.15402394104903	0.148950661368986	0.301108051229545	0.999959988889408
ENSMUSG00000001525	Tubb5	protein_coding	tubulin, beta 5 class I	7144.62972722239	-0.00678293132260719	0.0724622115410255	0.925421775438626	0.999959988889408
ENSMUSG00000001542	Ell2	protein_coding	elongation factor RNA polymerase II 2	341.536157870587	0.0944753167445312	0.142529901641124	0.507429451857845	0.999959988889408
ENSMUSG00000001552	Jup	protein_coding	junction plakoglobin	569.652668783806	0.128541190973345	0.092363182783545	0.164015395945518	0.999959988889408
ENSMUSG00000001555	Fkbp10	protein_coding	FK506 binding protein 10	117.998538581212	0.286969351390138	0.17786609874233	0.106657404060376	0.999959988889408
ENSMUSG00000001558	Klhl10	protein_coding	kelch-like 10	10.4360213941567	0.098987900749224	0.592634068019338	0.867346135402095	0.999959988889408
ENSMUSG00000001566	Mnx1	protein_coding	motor neuron and pancreas homeobox 1	0.532646832452875	-2.02707399067149	2.96434329643078	0.49408952649807	0.999959988889408
ENSMUSG00000001569	Nom1	protein_coding	nucleolar protein with MIF4G domain 1	533.240307832644	-0.078428748833041	0.14435780715307	0.58692730718911	0.999959988889408
ENSMUSG00000001576	Ergic1	protein_coding	endoplasmic reticulum-golgi intermediate compartment (ERGIC) 1	1632.01087084464	0.0653455586742766	0.0636911769473915	0.304903343056281	0.999959988889408
ENSMUSG00000001583	Tnk1	protein_coding	tyrosine kinase, non-receptor, 1	4.88974021833866	-0.933355013350631	0.968625312714529	0.335252895416423	0.999959988889408
ENSMUSG00000001588	Acap1	protein_coding	ArfGAP with coiled-coil, ankyrin repeat and PH domains 1	6.57185022736484	0.377756681718941	0.78925007850051	0.632203750435234	0.999959988889408
ENSMUSG00000001604	Tcea3	protein_coding	transcription elongation factor A (SII), 3	5.93220950763627	1.01945991537906	0.819287326837435	0.213379878212038	0.999959988889408
ENSMUSG00000001622	Csn3	protein_coding	casein kappa	2.9262204145218	0.996766791782025	1.0613481354861	0.347652918471686	0.999959988889408
ENSMUSG00000001627	Ifrd1	protein_coding	interferon-related developmental regulator 1	567.738873338078	0.0454564617928123	0.114264343015792	0.690764029355141	0.999959988889408
ENSMUSG00000001630	Stk38l	protein_coding	serine/threonine kinase 38 like	430.440741307503	-0.0391442895828854	0.120769421386109	0.745844021852837	0.999959988889408
ENSMUSG00000001632	Brpf1	protein_coding	bromodomain and PHD finger containing, 1	820.394204375133	-0.0537119901432536	0.0772909205380875	0.487097462150554	0.999959988889408
ENSMUSG00000001642	Akr1b3	protein_coding	aldo-keto reductase family 1, member B3 (aldose reductase)	635.236933875313	0.0121786992886953	0.103129189404516	0.905995015300217	0.999959988889408
ENSMUSG00000001657	Hoxc8	protein_coding	homeobox C8	2.34234766821078	0.0236988336324038	1.22674751252286	0.98458708316402	0.999959988889408
ENSMUSG00000001661	Hoxc6	protein_coding	homeobox C6	0.220707985208353	-1.52198789349191	4.13224342158604	0.71263464193108	0.999959988889408
ENSMUSG00000001663	Gstt1	protein_coding	glutathione S-transferase, theta 1	169.336872611439	-0.122172500506472	0.167327036876683	0.465303379420322	0.999959988889408
ENSMUSG00000001665	Gstt3	protein_coding	glutathione S-transferase, theta 3	80.2936654600947	-0.0234802834648052	0.229618123232979	0.918551914385924	0.999959988889408
ENSMUSG00000001666	Ddt	protein_coding	D-dopachrome tautomerase	337.232050470657	0.000533452667497765	0.105988583611977	0.995984172674311	0.999959988889408
ENSMUSG00000001670	Tat	protein_coding	tyrosine aminotransferase	2.12593671187699	-1.36097176415453	1.30355717482818	0.296464778479028	0.999959988889408
ENSMUSG00000001672	Marveld3	protein_coding	MARVEL (membrane-associating) domain containing 3	6.24133539694807	0.312827683554695	0.810677000520353	0.699582215443012	0.999959988889408
ENSMUSG00000001674	Ddx18	protein_coding	DEAD (Asp-Glu-Ala-Asp) box polypeptide 18	289.418097135461	-0.041189490085902	0.139679259664311	0.76808079245665	0.999959988889408
ENSMUSG00000001687	Ubl3	protein_coding	ubiquitin-like 3	2099.89721165641	-0.0422213936672619	0.0760030390257932	0.578537365800558	0.999959988889408
ENSMUSG00000001700	Gramd3	protein_coding	GRAM domain containing 3	238.655302262816	-0.0710769390963114	0.122034274924254	0.560274229801758	0.999959988889408
ENSMUSG00000001707	Eef1e1	protein_coding	eukaryotic translation elongation factor 1 epsilon 1	256.236875106576	0.222804601896712	0.170105327735975	0.190262222823847	0.999959988889408
ENSMUSG00000001729	Akt1	protein_coding	thymoma viral proto-oncogene 1	2722.75352025192	-0.0754652325936025	0.0539550314425204	0.161912249316351	0.999959988889408
ENSMUSG00000001739	Cldn15	protein_coding	claudin 15	3.50450665731388	-0.73992470195032	1.02060129208591	0.468458783685386	0.999959988889408
ENSMUSG00000001741	Il16	protein_coding	interleukin 16	523.838027383792	0.0314023268226249	0.141709664561603	0.824628220851452	0.999959988889408
ENSMUSG00000001750	Tcirg1	protein_coding	T cell, immune regulator 1, ATPase, H+ transporting, lysosomal V0 protein A3	493.395735727864	-0.0334217645741805	0.118567035659659	0.778034952882729	0.999959988889408
ENSMUSG00000001751	Naglu	protein_coding	alpha-N-acetylglucosaminidase (Sanfilippo disease IIIB)	206.44285934594	0.0425604776586088	0.144759233591427	0.76875123651217	0.999959988889408
ENSMUSG00000001755	Coasy	protein_coding	Coenzyme A synthase	446.000244940525	0.0519518768438968	0.113077745057397	0.645921799889399	0.999959988889408
ENSMUSG00000001761	Smo	protein_coding	smoothened, frizzled class receptor	456.663116429045	-0.113514940433281	0.133935782144133	0.396698329364148	0.999959988889408
ENSMUSG00000001763	Tspan33	protein_coding	tetraspanin 33	688.816131669606	-0.0687432514338592	0.0920849793752625	0.455353534069074	0.999959988889408
ENSMUSG00000001767	Crnkl1	protein_coding	crooked neck pre-mRNA splicing factor 1	247.579304143132	0.113206606164547	0.125679965203918	0.36771966012278	0.999959988889408
ENSMUSG00000001768	Rin2	protein_coding	Ras and Rab interactor 2	508.523253661205	-0.188532320778064	0.179870586423262	0.294567029842061	0.999959988889408
ENSMUSG00000001773	Folh1	protein_coding	folate hydrolase 1	115.288931049051	-0.0862652200147781	0.192130294142288	0.653436470291439	0.999959988889408
ENSMUSG00000001774	Chordc1	protein_coding	cysteine and histidine-rich domain (CHORD)-containing, zinc-binding protein 1	938.865108507284	-0.00283321636279368	0.0776539960256268	0.970895533069198	0.999959988889408
ENSMUSG00000001783	Rtcb	protein_coding	RNA 2',3'-cyclic phosphate and 5'-OH ligase	1734.68200040183	-0.00344236127168408	0.0639928548916984	0.957100165964217	0.999959988889408
ENSMUSG00000001785	Pwp1	protein_coding	PWP1 homolog, endonuclein	318.660920038755	-0.0392188110736494	0.115284387155276	0.73371204141115	0.999959988889408
ENSMUSG00000001786	Fbxo7	protein_coding	F-box protein 7	664.535380825902	-0.156669723804175	0.108495216032764	0.148732151923051	0.999959988889408
ENSMUSG00000001794	Capns1	protein_coding	calpain, small subunit 1	2728.90729805503	-0.00618641988796303	0.0563593359645784	0.912593816065066	0.999959988889408
ENSMUSG00000001802	Lrp3	protein_coding	low density lipoprotein receptor-related protein 3	1667.30675224361	-0.0798026709512441	0.0662080258574811	0.228075051757581	0.999959988889408
ENSMUSG00000001815	Evx2	protein_coding	even-skipped homeobox 2	0.140557133402253	-0.927420563247647	4.14668127050786	0.823026783896753	0.999959988889408
ENSMUSG00000001827	Folr1	protein_coding	folate receptor 1 (adult)	51.683053365077	-0.332778974056306	0.409969177791363	0.416954005187636	0.999959988889408
ENSMUSG00000001829	Clpb	protein_coding	ClpB caseinolytic peptidase B	1059.91416642453	0.0453726004088595	0.0833184483945798	0.586050341322713	0.999959988889408
ENSMUSG00000001833	Sept7	protein_coding	septin 7	4406.47115084951	-0.006480898173139	0.0571331336982549	0.909685676803423	0.999959988889408
ENSMUSG00000001844	Zdhhc4	protein_coding	zinc finger, DHHC domain containing 4	509.01918730401	-0.0333765750293037	0.105842595549601	0.752502291272841	0.999959988889408
ENSMUSG00000001847	Rac1	protein_coding	Rac family small GTPase 1	4335.00915152825	0.0431814456646162	0.0463413029911168	0.351432984325667	0.999959988889408
ENSMUSG00000001855	Nup214	protein_coding	nucleoporin 214	700.089985917609	-0.0991203776267929	0.0971285369229724	0.307487945220957	0.999959988889408
ENSMUSG00000001864	Aif1l	protein_coding	allograft inflammatory factor 1-like	151.695482043785	-0.00544506355553546	0.197370799835655	0.977990761002995	0.999959988889408
ENSMUSG00000001865	Cpa3	protein_coding	carboxypeptidase A3, mast cell	0.682925946728998	2.4727987194901	3.44229302581611	0.472536578989296	0.999959988889408
ENSMUSG00000001891	Ugp2	protein_coding	UDP-glucose pyrophosphorylase 2	1017.7620825768	-0.0927383657350649	0.0718772684796549	0.196970051730772	0.999959988889408
ENSMUSG00000001901	Kcnh6	protein_coding	potassium voltage-gated channel, subfamily H (eag-related), member 6	52.8065348209669	-0.0216404068399259	0.250575630009378	0.931178037310017	0.999959988889408
ENSMUSG00000001909	Trmt1	protein_coding	tRNA methyltransferase 1	1539.7366930288	-0.0650890712712774	0.0675617935306409	0.335346533890616	0.999959988889408
ENSMUSG00000001910	Nacc1	protein_coding	nucleus accumbens associated 1, BEN and BTB (POZ) domain containing	2310.60890326154	0.0476876716784193	0.0504919112898405	0.344933812271245	0.999959988889408
ENSMUSG00000001911	Nfix	protein_coding	nuclear factor I/X	3806.05745910773	0.129709446317209	0.0879572357769267	0.140296547091233	0.999959988889408
ENSMUSG00000001918	Slc1a5	protein_coding	solute carrier family 1 (neutral amino acid transporter), member 5	34.6736700938915	0.428996038914652	0.434864133155122	0.323884914848744	0.999959988889408
ENSMUSG00000001924	Uba1	protein_coding	ubiquitin-like modifier activating enzyme 1	6183.65079145768	0.0499332761689174	0.0571794280633563	0.382514050660487	0.999959988889408
ENSMUSG00000001930	Vwf	protein_coding	Von Willebrand factor	539.794013120627	0.583130336655565	0.505130564989714	0.248330039606148	0.999959988889408
ENSMUSG00000001942	Siae	protein_coding	sialic acid acetylesterase	256.555658588943	0.112710095399407	0.144560744019988	0.435583430485029	0.999959988889408
ENSMUSG00000001943	Vsig2	protein_coding	V-set and immunoglobulin domain containing 2	186.576412732402	-0.10445563296373	0.144590411885891	0.470033626390999	0.999959988889408
ENSMUSG00000001946	Esam	protein_coding	endothelial cell-specific adhesion molecule	256.584944578075	0.187927622201225	0.140483200656067	0.180986719016062	0.999959988889408
ENSMUSG00000001948	Spa17	protein_coding	sperm autoantigenic protein 17	18.3640538031059	0.126858042519559	0.447750894572516	0.776929391957327	0.999959988889408
ENSMUSG00000001962	Fam50a	protein_coding	family with sequence similarity 50, member A	492.064028481624	-0.103063075823729	0.0991995823899788	0.298829539360491	0.999959988889408
ENSMUSG00000001964	Emd	protein_coding	emerin	443.050715817772	0.000298057738079277	0.106427268011331	0.997765465927938	0.999959988889408
ENSMUSG00000001983	Taco1	protein_coding	translational activator of mitochondrially encoded cytochrome c oxidase I	167.322473909848	-0.114227162023371	0.160826098842533	0.477547480120005	0.999959988889408
ENSMUSG00000001985	Grik3	protein_coding	glutamate receptor, ionotropic, kainate 3	1002.96588470817	0.213770856102724	0.0898240494214731	0.017318068794548	0.999959988889408
ENSMUSG00000001986	Gria3	protein_coding	glutamate receptor, ionotropic, AMPA3 (alpha 3)	3495.89257149586	0.0427526835656584	0.048633932652593	0.379362738652764	0.999959988889408
ENSMUSG00000001988	Npas1	protein_coding	neuronal PAS domain protein 1	375.85515604175	-0.0540056847326011	0.121399729074044	0.656422114103371	0.999959988889408
ENSMUSG00000001995	Sipa1l2	protein_coding	signal-induced proliferation-associated 1 like 2	1066.62562398058	-0.183548523695548	0.100523318378085	0.0678608351301203	0.999959988889408
ENSMUSG00000001998	Ap4e1	protein_coding	adaptor-related protein complex AP-4, epsilon 1	269.509660392292	0.154531984317704	0.20303803776326	0.446598123590749	0.999959988889408
ENSMUSG00000001999	Blvra	protein_coding	biliverdin reductase A	185.614902142402	-0.149791441927892	0.148788809751267	0.314060394904795	0.999959988889408
ENSMUSG00000002006	Pdzd4	protein_coding	PDZ domain containing 4	2407.3611001388	-0.032142207026907	0.0555996449752629	0.563195972426037	0.999959988889408
ENSMUSG00000002007	Srpk3	protein_coding	serine/arginine-rich protein specific kinase 3	104.921558634933	-0.185199953013684	0.203253029871294	0.362200910122016	0.999959988889408
ENSMUSG00000002010	Idh3g	protein_coding	isocitrate dehydrogenase 3 (NAD+), gamma	2832.76507490622	-0.0540724998878192	0.0600295840774641	0.367713709315353	0.999959988889408
ENSMUSG00000002012	Pnck	protein_coding	pregnancy upregulated non-ubiquitously expressed CaM kinase	1560.92281648336	-0.0187139980001847	0.0901740945334121	0.835594509769454	0.999959988889408
ENSMUSG00000002014	Ssr4	protein_coding	signal sequence receptor, delta	679.393195487035	-0.0247308492487226	0.0949919450928517	0.794596273094806	0.999959988889408
ENSMUSG00000002015	Bcap31	protein_coding	B cell receptor associated protein 31	672.910465858718	0.0309948436099437	0.0774381084512549	0.688970101745982	0.999959988889408
ENSMUSG00000002017	Fam98a	protein_coding	family with sequence similarity 98, member A	642.44418119781	0.0351087012063206	0.0934113614598818	0.707028087472752	0.999959988889408
ENSMUSG00000002020	Ltbp2	protein_coding	latent transforming growth factor beta binding protein 2	20.0114861263857	1.07524093922512	0.513918862625457	0.0364171671259436	0.999959988889408
ENSMUSG00000002028	Kmt2a	protein_coding	lysine (K)-specific methyltransferase 2A	2825.62680406072	-0.0823047526383853	0.25879359877386	0.750460350464341	0.999959988889408
ENSMUSG00000002031	Ift46	protein_coding	intraflagellar transport 46	780.98073663294	-0.0454280431636503	0.0856920298113022	0.596020769565439	0.999959988889408
ENSMUSG00000002032	Tmem25	protein_coding	transmembrane protein 25	1421.9292745568	-0.00300709008807313	0.0716500528667022	0.966523310400486	0.999959988889408
ENSMUSG00000002033	Cd3g	protein_coding	CD3 antigen, gamma polypeptide	3.47753283524686	-0.269130592133246	0.954315938598756	0.777932665283183	0.999959988889408
ENSMUSG00000002043	Trappc6a	protein_coding	trafficking protein particle complex 6A	126.106312330228	-0.0675814783578745	0.17436713366021	0.698325748324711	0.999959988889408
ENSMUSG00000002052	Supt6	protein_coding	suppressor of Ty 6	3765.28553001175	-0.0662781322847051	0.0560324832293738	0.236867825929081	0.999959988889408
ENSMUSG00000002057	Foxn1	protein_coding	forkhead box N1	1.0495219790831	-0.938391280171238	2.19363664622307	0.66881216372661	0.999959988889408
ENSMUSG00000002058	Unc119	protein_coding	unc-119 lipid binding chaperone	402.220162642789	0.0866056791792156	0.102246332761424	0.396978574823367	0.999959988889408
ENSMUSG00000002059	Rab34	protein_coding	RAB34, member RAS oncogene family	521.231202231694	-0.114550523187934	0.0995416199653091	0.249822681332868	0.999959988889408
ENSMUSG00000002064	Sdf2	protein_coding	stromal cell derived factor 2	848.565018923303	-0.0547391897685727	0.0797799765373903	0.492633075106461	0.999959988889408
ENSMUSG00000002068	Ccne1	protein_coding	cyclin E1	182.510822156946	-0.00189019763106163	0.176800099442017	0.991469853346842	0.999959988889408
ENSMUSG00000002076	Hsf2bp	protein_coding	heat shock transcription factor 2 binding protein	4.61563272780716	0.645819147794006	0.910337707508668	0.47805885676325	0.999959988889408
ENSMUSG00000002083	Bbc3	protein_coding	BCL2 binding component 3	164.832101904352	0.11123656799104	0.189918251334309	0.558072008957586	0.999959988889408
ENSMUSG00000002100	Mybpc3	protein_coding	myosin binding protein C, cardiac	3.86875507847551	-0.653243266818845	1.05244500274695	0.534802873629002	0.999959988889408
ENSMUSG00000002102	Psmc3	protein_coding	proteasome (prosome, macropain) 26S subunit, ATPase 3	2257.56219960311	-0.027902183104379	0.0766487910560483	0.715838299148204	0.999959988889408
ENSMUSG00000002103	Acp2	protein_coding	acid phosphatase 2, lysosomal	1426.50877135635	-0.0692824074408722	0.102880936057804	0.500678103821744	0.999959988889408
ENSMUSG00000002104	Rapsn	protein_coding	receptor-associated protein of the synapse	19.6206980725749	-0.0213960214779927	0.448542657285982	0.961954380442592	0.999959988889408
ENSMUSG00000002105	Slc39a13	protein_coding	solute carrier family 39 (metal ion transporter), member 13	481.687833220696	-0.0408716166839457	0.100382772930469	0.683892183668846	0.999959988889408
ENSMUSG00000002107	Celf2	protein_coding	CUGBP, Elav-like family member 2	6987.74018412767	0.0180565455954641	0.049162953691204	0.713410535564619	0.999959988889408
ENSMUSG00000002108	Nr1h3	protein_coding	nuclear receptor subfamily 1, group H, member 3	60.7170313121578	-0.28923421897452	0.292862642022537	0.323343444178856	0.999959988889408
ENSMUSG00000002109	Ddb2	protein_coding	damage specific DNA binding protein 2	200.333048679072	-0.0602775931573435	0.136910857976355	0.659742361022456	0.999959988889408
ENSMUSG00000002111	Spi1	protein_coding	spleen focus forming virus (SFFV) proviral integration oncogene	82.3071376372309	-0.187248538389237	0.271103224173291	0.489759789577073	0.999959988889408
ENSMUSG00000002129	Sf3a1	protein_coding	splicing factor 3a, subunit 1	1154.54922751203	-0.059044816572612	0.0688778009266875	0.391312176053058	0.999959988889408
ENSMUSG00000002147	Stat6	protein_coding	signal transducer and activator of transcription 6	225.347585215174	0.177866103555895	0.148812252836785	0.23199393992628	0.999959988889408
ENSMUSG00000002190	Clgn	protein_coding	calmegin	240.011561271472	0.0521027344131589	0.128891322196615	0.686037917391	0.999959988889408
ENSMUSG00000002204	Napsa	protein_coding	napsin A aspartic peptidase	35.3295356503557	0.324507825684578	0.308131877089923	0.292274124908076	0.999959988889408
ENSMUSG00000002205	Vrk3	protein_coding	vaccinia related kinase 3	416.459837966401	0.0409066706059191	0.104192663868569	0.694610467530359	0.999959988889408
ENSMUSG00000002210	Smg9	protein_coding	smg-9 homolog, nonsense mediated mRNA decay factor (C. elegans)	595.616878599939	-0.102701550372012	0.0848231425462245	0.225982507981923	0.999959988889408
ENSMUSG00000002221	Paxip1	protein_coding	PAX interacting (with transcription-activation domain) protein 1	920.229988042739	0.00480750204816644	0.0856957766737598	0.955262432332883	0.999959988889408
ENSMUSG00000002222	Rmnd5a	protein_coding	required for meiotic nuclear division 5 homolog A	2052.71640172819	-0.0568054918726487	0.0583464661447694	0.330260528957272	0.999959988889408
ENSMUSG00000002227	Mov10	protein_coding	Moloney leukemia virus 10	351.520632939657	-0.085216476879736	0.125215997402499	0.496152584574052	0.999959988889408
ENSMUSG00000002228	Ppm1j	protein_coding	protein phosphatase 1J	7.94430090930967	-0.469228178735256	0.718783651881994	0.513879652405185	0.999959988889408
ENSMUSG00000002233	Rhoc	protein_coding	ras homolog family member C	184.390457023261	0.353063681311453	0.154250785499016	0.0220855180363721	0.999959988889408
ENSMUSG00000002240	Prr27	protein_coding	proline rich 27	0.0728044888248909	0.443077633470535	4.1378477417724	0.914726108482483	0.999959988889408
ENSMUSG00000002249	Tead3	protein_coding	TEA domain family member 3	72.4874773074211	0.0350362298901573	0.263291691726861	0.894138007209781	0.999959988889408
ENSMUSG00000002250	Ppard	protein_coding	peroxisome proliferator activator receptor delta	426.925543167414	0.0453209162031696	0.108849730951402	0.677144965616077	0.999959988889408
ENSMUSG00000002257	Def6	protein_coding	differentially expressed in FDCP 6	33.7472495199373	0.0908448253015694	0.384585990892243	0.813266152304075	0.999959988889408
ENSMUSG00000002265	Peg3	protein_coding	paternally expressed 3	5480.38801686864	0.0431120752931219	0.0658737717401232	0.512812295888525	0.999959988889408
ENSMUSG00000002266	Zim1	protein_coding	zinc finger, imprinted 1	101.052727406857	-0.121901726586803	0.237564924849028	0.607860279432352	0.999959988889408
ENSMUSG00000002274	Metrn	protein_coding	meteorin, glial cell differentiation regulator	803.159893842407	-0.206770905093484	0.0860746182931667	0.0162955239330007	0.999959988889408
ENSMUSG00000002279	Lmf1	protein_coding	lipase maturation factor 1	326.052421152794	-0.0143684935683556	0.218314970859318	0.947524771924812	0.999959988889408
ENSMUSG00000002280	Narfl	protein_coding	nuclear prelamin A recognition factor-like	616.787170201562	-0.0699085297187883	0.10877760375232	0.520435702862721	0.999959988889408
ENSMUSG00000002289	Angptl4	protein_coding	angiopoietin-like 4	54.2629336190133	0.33866313515814	0.340805687948893	0.320362479639885	0.999959988889408
ENSMUSG00000002297	Dbf4	protein_coding	DBF4 zinc finger	23.9511191537361	-0.0198171607750549	0.473857669823613	0.966641462775125	0.999959988889408
ENSMUSG00000002307	Daxx	protein_coding	Fas death domain-associated protein	377.934000465932	-0.0233836621778495	0.0997208956731398	0.814603744438712	0.999959988889408
ENSMUSG00000002308	Cd320	protein_coding	CD320 antigen	202.728044555318	-0.281921251288856	0.135472992090107	0.0374325853625697	0.999959988889408
ENSMUSG00000002319	Ipo4	protein_coding	importin 4	1732.9422582489	-0.0416864637569926	0.0650551496026013	0.521661383828299	0.999959988889408
ENSMUSG00000002320	Tm9sf1	protein_coding	transmembrane 9 superfamily member 1	658.019549216299	-0.0519645712412731	0.0900977054163227	0.564102954041306	0.999959988889408
ENSMUSG00000002324	Rec8	protein_coding	REC8 meiotic recombination protein	1.15314058145946	0.0473439335229703	1.98436797926622	0.980965521234582	0.999959988889408
ENSMUSG00000002325	Irf9	protein_coding	interferon regulatory factor 9	252.775361322371	-0.154357849269329	0.141178638608332	0.274239583289235	0.999959988889408
ENSMUSG00000002326	Gmpr2	protein_coding	guanosine monophosphate reductase 2	286.999711604844	-0.226450370689796	0.11824971343613	0.0554901639324987	0.999959988889408
ENSMUSG00000002329	Mdp1	protein_coding	magnesium-dependent phosphatase 1	727.168036797034	-0.0349475671756125	0.0763304155938007	0.647063162860495	0.999959988889408
ENSMUSG00000002332	Dhrs1	protein_coding	dehydrogenase/reductase (SDR family) member 1	983.419252374211	0.0151187794063387	0.0742530151512691	0.838656983487657	0.999959988889408
ENSMUSG00000002341	Ncan	protein_coding	neurocan	2577.49770698627	-0.111769294113056	0.111911936705149	0.317927731171374	0.999959988889408
ENSMUSG00000002342	Tmem161a	protein_coding	transmembrane protein 161A	555.271480957283	-0.144261898432794	0.107938678877905	0.181380289781068	0.999959988889408
ENSMUSG00000002343	Armc6	protein_coding	armadillo repeat containing 6	679.824869007444	0.0491539407456334	0.0948463420672587	0.604285148158803	0.999959988889408
ENSMUSG00000002346	Slc25a42	protein_coding	solute carrier family 25, member 42	986.546693689796	-0.0346529750883865	0.0805235940722299	0.666944254863291	0.999959988889408
ENSMUSG00000002365	Snx9	protein_coding	sorting nexin 9	197.424760147511	-0.0241204743476954	0.143647067283839	0.866650275106521	0.999959988889408
ENSMUSG00000002372	Ranbp3	protein_coding	RAN binding protein 3	1571.81069101835	-0.0301731855128352	0.0649336484295597	0.642162643015896	0.999959988889408
ENSMUSG00000002379	Ndufa11	protein_coding	NADH:ubiquinone oxidoreductase subunit A11	1142.2914422918	0.0467477721799046	0.0800674203224517	0.559317799655222	0.999959988889408
ENSMUSG00000002384	Bmp8b	protein_coding	bone morphogenetic protein 8b	8.01057174199524	-0.209377957974962	0.711748911777814	0.768625018372033	0.999959988889408
ENSMUSG00000002393	Nr2f6	protein_coding	nuclear receptor subfamily 2, group F, member 6	535.158665303311	0.113275734671379	0.11384481047987	0.319735631032451	0.999959988889408
ENSMUSG00000002395	Use1	protein_coding	unconventional SNARE in the ER 1 homolog (S. cerevisiae)	892.699389849768	-0.166780328507376	0.092976793140426	0.0728475751116052	0.999959988889408
ENSMUSG00000002396	Ocel1	protein_coding	occludin/ELL domain containing 1	398.598218374342	0.108639066241547	0.123452017754052	0.378853646133565	0.999959988889408
ENSMUSG00000002409	Dyrk1b	protein_coding	dual-specificity tyrosine-(Y)-phosphorylation regulated kinase 1b	432.998567896386	0.108412890685118	0.120173184934364	0.366983149633928	0.999959988889408
ENSMUSG00000002413	Braf	protein_coding	Braf transforming gene	2184.59050119969	-0.0176608746566757	0.0597117595222004	0.767406661773107	0.999959988889408
ENSMUSG00000002416	Ndufb2	protein_coding	NADH:ubiquinone oxidoreductase subunit B2	951.298341331894	-0.107259698404781	0.0877368218137225	0.221512428055241	0.999959988889408
ENSMUSG00000002428	Hltf	protein_coding	helicase-like transcription factor	405.342431571572	-0.02128522603951	0.107329799821443	0.842797765163441	0.999959988889408
ENSMUSG00000002455	Prpf6	protein_coding	pre-mRNA splicing factor 6	1062.75162765012	-0.0540199179804346	0.075122158633549	0.472082803505096	0.999959988889408
ENSMUSG00000002458	Rgs19	protein_coding	regulator of G-protein signaling 19	338.269638162113	-0.090124810484574	0.136952278069062	0.510490220357729	0.999959988889408
ENSMUSG00000002459	Rgs20	protein_coding	regulator of G-protein signaling 20	207.677763552746	0.0492775128729377	0.13496328215698	0.715023384665213	0.999959988889408
ENSMUSG00000002475	Abhd3	protein_coding	abhydrolase domain containing 3	1006.16564678811	-0.0301641900753318	0.0843192117113598	0.720539357866472	0.999959988889408
ENSMUSG00000002477	Snrpd1	protein_coding	small nuclear ribonucleoprotein D1	349.228999850173	-0.117361717643161	0.108319120711487	0.278594945336687	0.999959988889408
ENSMUSG00000002486	Tchp	protein_coding	trichoplein, keratin filament binding	266.943917680149	-0.121980762640281	0.134230050003754	0.363485233007511	0.999959988889408
ENSMUSG00000002489	Tiam1	protein_coding	T cell lymphoma invasion and metastasis 1	1917.1716099422	-0.144804411484017	0.0828002015134902	0.0803184567818482	0.999959988889408
ENSMUSG00000002496	Tsc2	protein_coding	tuberous sclerosis 2	2630.46536441411	-0.117946015157818	0.0693493343020575	0.0889895765371026	0.999959988889408
ENSMUSG00000002500	Rpl3l	protein_coding	ribosomal protein L3-like	6.27123371504134	0.668460200921266	0.783704118522906	0.393687192976426	0.999959988889408
ENSMUSG00000002504	Slc9a3r2	protein_coding	solute carrier family 9 (sodium/hydrogen exchanger), member 3 regulator 2	570.635884809696	-0.00965287730214755	0.105370209451439	0.927008566452351	0.999959988889408
ENSMUSG00000002524	Puf60	protein_coding	poly-U binding splicing factor 60	2404.4111434327	0.055910930066773	0.0518227359390955	0.28063764055509	0.999959988889408
ENSMUSG00000002546	Golga2	protein_coding	golgi autoantigen, golgin subfamily a, 2	1945.64877087762	0.0360994873631796	0.0684802130181357	0.598087976535866	0.999959988889408
ENSMUSG00000002550	Uck1	protein_coding	uridine-cytidine kinase 1	769.219321966228	0.0657395411324037	0.0793040842080512	0.407129700010402	0.999959988889408
ENSMUSG00000002565	Scin	protein_coding	scinderin	15.1404524447903	-0.361947997890031	0.492696473476585	0.462566855881522	0.999959988889408
ENSMUSG00000002578	Ikzf4	protein_coding	IKAROS family zinc finger 4	321.210329546373	0.0422591599116995	0.183464541679383	0.817827845811523	0.999959988889408
ENSMUSG00000002580	Mien1	protein_coding	migration and invasion enhancer 1	550.840533739648	0.0189753202836276	0.101223313334987	0.851299998832403	0.999959988889408
ENSMUSG00000002588	Pon1	protein_coding	paraoxonase 1	0.980329924027383	-1.85318135238555	2.2492812369461	0.409996748969888	0.999959988889408
ENSMUSG00000002602	Axl	protein_coding	AXL receptor tyrosine kinase	974.664362458743	-0.107400448255234	0.109255554526435	0.325597356452393	0.999959988889408
ENSMUSG00000002603	Tgfb1	protein_coding	transforming growth factor, beta 1	120.380498745953	0.279092931184017	0.198178163599637	0.159044311696112	0.999959988889408
ENSMUSG00000002608	Ccdc97	protein_coding	coiled-coil domain containing 97	823.533913090038	-0.00688861955249734	0.0950497078417146	0.942224804659868	0.999959988889408
ENSMUSG00000002617	Zfp40	protein_coding	zinc finger protein 40	342.705200445957	0.0129518863070971	0.128061442159052	0.919440862404567	0.999959988889408
ENSMUSG00000002625	Akap8l	protein_coding	A kinase (PRKA) anchor protein 8-like	2731.2714888823	-0.0682120442275294	0.0691511511775288	0.323927298157968	0.999959988889408
ENSMUSG00000002633	Shh	protein_coding	sonic hedgehog	28.1388304031894	0.319489789079461	0.356735580766902	0.370470325289104	0.999959988889408
ENSMUSG00000002635	Pdcd2l	protein_coding	programmed cell death 2-like	219.768983260748	0.118068079511928	0.141803584697194	0.405060751374963	0.999959988889408
ENSMUSG00000002658	Gtf2f1	protein_coding	general transcription factor IIF, polypeptide 1	1159.77663301211	-0.086570003416855	0.0695551924848149	0.213270303279268	0.999959988889408
ENSMUSG00000002660	Clpp	protein_coding	caseinolytic mitochondrial matrix peptidase proteolytic subunit	872.531543731713	-0.0106185807384521	0.0769817892500418	0.890290786384477	0.999959988889408
ENSMUSG00000002661	Alkbh7	protein_coding	alkB homolog 7	179.529511415135	0.00634897343094471	0.151987179474565	0.966679591001721	0.999959988889408
ENSMUSG00000002664	Pspn	protein_coding	persephin	4.82756599054303	-0.157196215483442	0.853106699785134	0.853806940307227	0.999959988889408
ENSMUSG00000002668	Dennd1c	protein_coding	DENN/MADD domain containing 1C	26.9538802801612	-0.22542008080877	0.363548523640786	0.53522157554015	0.999959988889408
ENSMUSG00000002679	Med6	protein_coding	mediator complex subunit 6	182.300036710307	0.0160635982446012	0.147712101496892	0.913401281008342	0.999959988889408
ENSMUSG00000002688	Prkd1	protein_coding	protein kinase D1	236.809247627961	-0.300091200510593	0.129316074507546	0.0203083093544914	0.999959988889408
ENSMUSG00000002699	Lcp2	protein_coding	lymphocyte cytosolic protein 2	81.3602652447918	-0.0222249624560381	0.298105899835527	0.940569641085417	0.999959988889408
ENSMUSG00000002718	Cse1l	protein_coding	chromosome segregation 1-like (S. cerevisiae)	916.340158487231	-0.0773005082557608	0.0793034188429071	0.329687408052881	0.999959988889408
ENSMUSG00000002728	Naa20	protein_coding	N(alpha)-acetyltransferase 20, NatB catalytic subunit	501.683871480273	-0.0696993396468685	0.0974180734504675	0.47432101394986	0.999959988889408
ENSMUSG00000002731	Prkra	protein_coding	protein kinase, interferon inducible double stranded RNA dependent activator	238.156892738424	-0.000976815528632614	0.141763785968554	0.994502264055265	0.999959988889408
ENSMUSG00000002732	Fkbp7	protein_coding	FK506 binding protein 7	36.0156472470743	0.0792097134086599	0.30269619888215	0.793567722731971	0.999959988889408
ENSMUSG00000002733	Plekha3	protein_coding	pleckstrin homology domain-containing, family A (phosphoinositide binding specific) member 3	594.529800693284	-0.052976091614612	0.0829710661403458	0.523155580418779	0.999959988889408
ENSMUSG00000002741	Ykt6	protein_coding	YKT6 v-SNARE homolog (S. cerevisiae)	1395.7335077452	0.0297740451459767	0.0603241744133053	0.621611737828289	0.999959988889408
ENSMUSG00000002748	Baz1b	protein_coding	bromodomain adjacent to zinc finger domain, 1B	2616.62523507835	-0.0591499865051978	0.0463271502957143	0.201676821689266	0.999959988889408
ENSMUSG00000002763	Pex6	protein_coding	peroxisomal biogenesis factor 6	1199.70750334409	-0.0975067636085582	0.0722724794114924	0.177287244650538	0.999959988889408
ENSMUSG00000002767	Mrpl2	protein_coding	mitochondrial ribosomal protein L2	548.689127566457	-0.0767503723978171	0.117238368776842	0.512691617548724	0.999959988889408
ENSMUSG00000002768	Mea1	protein_coding	male enhanced antigen 1	783.017790352333	-0.0514092186799535	0.0826892528455785	0.534128731052348	0.999959988889408
ENSMUSG00000002769	Gnmt	protein_coding	glycine N-methyltransferase	29.6824896725894	0.136545692619601	0.321967805064023	0.671494818720233	0.999959988889408
ENSMUSG00000002771	Grin2d	protein_coding	glutamate receptor, ionotropic, NMDA2D (epsilon 4)	322.220561382503	0.241620625113198	0.138418971986925	0.0808849198690489	0.999959988889408
ENSMUSG00000002778	Kdelr1	protein_coding	KDEL (Lys-Asp-Glu-Leu) endoplasmic reticulum protein retention receptor 1	836.815650300743	0.0359321896923808	0.0736533462405615	0.625652200011522	0.999959988889408
ENSMUSG00000002781	Tmem143	protein_coding	transmembrane protein 143	357.378995122501	0.113338657378417	0.12479095744259	0.363757707197496	0.999959988889408
ENSMUSG00000002791	Pdxk-ps	transcribed_unprocessed_pseudogene	pyridoxal (pyridoxine, vitamin B6) kinase, pseudogene	3.31154291123003	-0.193325185190542	1.33599255382734	0.884943565114678	0.999959988889408
ENSMUSG00000002797	Ggct	protein_coding	gamma-glutamyl cyclotransferase	261.541514805839	-0.0463261323892868	0.142490277890535	0.745091881995166	0.999959988889408
ENSMUSG00000002799	Jag2	protein_coding	jagged 2	1419.74118488071	0.00743613506740553	0.0694243673356017	0.914700673150221	0.999959988889408
ENSMUSG00000002803	Btbd6	protein_coding	BTB (POZ) domain containing 6	975.739352356704	0.0297497307382256	0.0728941026713353	0.683183668377414	0.999959988889408
ENSMUSG00000002804	Nudt14	protein_coding	nudix (nucleoside diphosphate linked moiety X)-type motif 14	1458.54120896223	-0.0922882341903304	0.119054368912509	0.43823494963645	0.999959988889408
ENSMUSG00000002808	Epdr1	protein_coding	ependymin related protein 1 (zebrafish)	2113.11002238644	-0.0525224715022959	0.0595102006544866	0.377463614362591	0.999959988889408
ENSMUSG00000002812	Flii	protein_coding	flightless I actin binding protein	1160.30683775255	0.0335033474209311	0.0848798691374344	0.693053319457583	0.999959988889408
ENSMUSG00000002814	Top3a	protein_coding	topoisomerase (DNA) III alpha	128.975653183687	-0.0988820199996071	0.168394132728057	0.55706546330558	0.999959988889408
ENSMUSG00000002820	Atg4d	protein_coding	autophagy related 4D, cysteine peptidase	693.788737810386	0.12616614774594	0.0947916830562371	0.183194503833602	0.999959988889408
ENSMUSG00000002825	Qtrt1	protein_coding	queuine tRNA-ribosyltransferase catalytic subunit 1	400.6421222144	-0.0902108150081698	0.148539051132457	0.543638217515945	0.999959988889408
ENSMUSG00000002831	Plin4	protein_coding	perilipin 4	364.000737224493	0.228005931084195	0.484988602063837	0.63826473496379	0.999959988889408
ENSMUSG00000002833	Hdgfl2	protein_coding	HDGF like 2	1719.27660608166	-0.0861907051695717	0.0665311162704913	0.195149645839466	0.999959988889408
ENSMUSG00000002835	Chaf1a	protein_coding	chromatin assembly factor 1, subunit A (p150)	49.2092086293805	0.196366974764162	0.269596223624238	0.466384459005227	0.999959988889408
ENSMUSG00000002844	Adprh	protein_coding	ADP-ribosylarginine hydrolase	1156.28664988378	-0.0145033991152306	0.0650213692247238	0.823492011323106	0.999959988889408
ENSMUSG00000002845	Tmem39a	protein_coding	transmembrane protein 39a	197.932123446095	0.0591823721078578	0.17692815010732	0.738002692179029	0.999959988889408
ENSMUSG00000002846	Timmdc1	protein_coding	translocase of inner mitochondrial membrane domain containing 1	238.889164225302	-0.0341755364618171	0.133363929435315	0.797751842129526	0.999959988889408
ENSMUSG00000002847	Pla1a	protein_coding	phospholipase A1 member A	25.8406061006385	-0.762140542690869	0.460037843153212	0.0975819686772851	0.999959988889408
ENSMUSG00000002870	Mcm2	protein_coding	minichromosome maintenance complex component 2	95.342765623348	0.0705860089208883	0.227224126530202	0.756070613355715	0.999959988889408
ENSMUSG00000002871	Tpra1	protein_coding	transmembrane protein, adipocyte asscociated 1	543.342678687248	-0.0763089050749333	0.142079359525285	0.591207869634407	0.999959988889408
ENSMUSG00000002881	Nab1	protein_coding	Ngfi-A binding protein 1	456.143921395538	0.0654252566095255	0.101691053223049	0.519982235060096	0.999959988889408
ENSMUSG00000002885	Adgre5	protein_coding	adhesion G protein-coupled receptor E5	223.503599136153	0.067033480696483	0.156322906479181	0.668058450571498	0.999959988889408
ENSMUSG00000002897	Il17ra	protein_coding	interleukin 17 receptor A	234.312751112509	-0.060723181201918	0.167579549139647	0.717087236644338	0.999959988889408
ENSMUSG00000002900	Lamb1	protein_coding	laminin B1	696.029227232084	0.151227337385426	0.127190881939591	0.234447776740938	0.999959988889408
ENSMUSG00000002908	Kcnn1	protein_coding	potassium intermediate/small conductance calcium-activated channel, subfamily N, member 1	382.594960902411	0.0145114047795292	0.111659053537153	0.896596697705923	0.999959988889408
ENSMUSG00000002910	Arrdc2	protein_coding	arrestin domain containing 2	243.916135300739	-0.303742516366476	0.172630160040248	0.0784928662255811	0.999959988889408
ENSMUSG00000002930	Ppp1r17	protein_coding	protein phosphatase 1, regulatory subunit 17	2.52047558021374	0.687084569979831	1.16451027758317	0.555177116704907	0.999959988889408
ENSMUSG00000002944	Cd36	protein_coding	CD36 molecule	24.014900315504	0.470717333946439	0.404097844994596	0.244075749023084	0.999959988889408
ENSMUSG00000002948	Map2k7	protein_coding	mitogen-activated protein kinase kinase 7	1876.38653924126	0.0405449508717296	0.0523574849974788	0.438702023905364	0.999959988889408
ENSMUSG00000002949	Timm44	protein_coding	translocase of inner mitochondrial membrane 44	1486.77616118116	-0.232588783160951	0.128817733337434	0.0709863229934038	0.999959988889408
ENSMUSG00000002957	Ap2a2	protein_coding	adaptor-related protein complex 2, alpha 2 subunit	5076.16250299018	0.0299582166854384	0.0594733808101561	0.61445478042642	0.999959988889408
ENSMUSG00000002963	Pnkp	protein_coding	polynucleotide kinase 3'- phosphatase	552.658850902655	-0.151917352304243	0.164853611511046	0.356774407324047	0.999959988889408
ENSMUSG00000002968	Med25	protein_coding	mediator complex subunit 25	1804.46467018978	-0.0249201492225451	0.0732924696831625	0.733849237572591	0.999959988889408
ENSMUSG00000002980	Bcam	protein_coding	basal cell adhesion molecule	286.563768723457	0.151307744373011	0.167078633000654	0.365143380215616	0.999959988889408
ENSMUSG00000002981	Clptm1	protein_coding	cleft lip and palate associated transmembrane protein 1	2906.99631321527	0.0719106111191508	0.0650944010365335	0.269284101301698	0.999959988889408
ENSMUSG00000002983	Relb	protein_coding	avian reticuloendotheliosis viral (v-rel) oncogene related B	171.028985622073	-0.0127956134297245	0.151441713449387	0.932665262244546	0.999959988889408
ENSMUSG00000002984	Tomm40	protein_coding	translocase of outer mitochondrial membrane 40	1264.19248145531	0.080775964448467	0.0654002337099438	0.216792516755481	0.999959988889408
ENSMUSG00000002985	Apoe	protein_coding	apolipoprotein E	40011.3039509146	-0.0947787245506606	0.0636814523148612	0.136665093111768	0.999959988889408
ENSMUSG00000002992	Apoc2	protein_coding	apolipoprotein C-II	1.00780264196898	-0.507186293319914	1.98138088416111	0.797969236741344	0.999959988889408
ENSMUSG00000002996	Hbp1	protein_coding	high mobility group box transcription factor 1	519.670548011859	-0.00677349152094743	0.101237927943894	0.946656011819078	0.999959988889408
ENSMUSG00000002997	Prkar2b	protein_coding	protein kinase, cAMP dependent regulatory, type II beta	626.578815302881	0.0634996859219052	0.0929270021881138	0.494399174169281	0.999959988889408
ENSMUSG00000003031	Cdkn1b	protein_coding	cyclin-dependent kinase inhibitor 1B	621.135603020252	0.0918703790193934	0.0893507464768378	0.303856066398465	0.999959988889408
ENSMUSG00000003032	Klf4	protein_coding	Kruppel-like factor 4 (gut)	96.722791481861	-0.0243164703048295	0.277553594978943	0.930186654326956	0.999959988889408
ENSMUSG00000003033	Ap1m1	protein_coding	adaptor-related protein complex AP-1, mu subunit 1	1356.20065096583	-0.0824236083601188	0.0626906876994884	0.188588430610854	0.999959988889408
ENSMUSG00000003037	Rab8a	protein_coding	RAB8A, member RAS oncogene family	555.755360930357	-0.0263888090128494	0.122472532943443	0.829403112237502	0.999959988889408
ENSMUSG00000003038	Hmgn2	protein_coding	high mobility group nucleosomal binding domain 2	505.741656513765	-0.111631317259713	0.0963871389225533	0.246800490580782	0.999959988889408
ENSMUSG00000003039	Fam32a	protein_coding	family with sequence similarity 32, member A	1415.16229806865	-0.0502676474716119	0.0644696584271298	0.435561499164979	0.999959988889408
ENSMUSG00000003051	Elf3	protein_coding	E74-like factor 3	1.96408983149791	1.37432230531402	1.40548517271129	0.328159558538231	0.999959988889408
ENSMUSG00000003062	Stard3nl	protein_coding	STARD3 N-terminal like	607.689390804995	-0.164638888551477	0.0987572180143236	0.0954930517761985	0.999959988889408
ENSMUSG00000003068	Stk11	protein_coding	serine/threonine kinase 11	1284.42517967534	-0.0890474940168528	0.0912693307613269	0.329234833954192	0.999959988889408
ENSMUSG00000003070	Efna2	protein_coding	ephrin A2	116.575253433681	0.229498967819307	0.171446247384009	0.180698986273412	0.999959988889408
ENSMUSG00000003072	Atp5d	protein_coding	ATP synthase, H+ transporting, mitochondrial F1 complex, delta subunit	3916.57268450301	-0.0128595055614159	0.0518539274174387	0.804138412216617	0.999959988889408
ENSMUSG00000003099	Ppp5c	protein_coding	protein phosphatase 5, catalytic subunit	2044.22208427303	0.0626366885570502	0.0599195112890952	0.295862567185761	0.999959988889408
ENSMUSG00000003119	Cdk12	protein_coding	cyclin-dependent kinase 12	367.691460473479	0.106718513940315	0.131354476061157	0.416535344137178	0.999959988889408
ENSMUSG00000003123	Lipe	protein_coding	lipase, hormone sensitive	254.557860332782	-0.071024373619572	0.15137155885687	0.638922727815346	0.999959988889408
ENSMUSG00000003134	Tbc1d8	protein_coding	TBC1 domain family, member 8	325.893904634061	-0.0710076698281943	0.111038779481267	0.522507258239878	0.999959988889408
ENSMUSG00000003135	Cnot11	protein_coding	CCR4-NOT transcription complex, subunit 11	414.01168465804	0.0184274229716628	0.0965232243681461	0.848594691366889	0.999959988889408
ENSMUSG00000003153	Slc2a3	protein_coding	solute carrier family 2 (facilitated glucose transporter), member 3	2441.54227281135	0.00986583190580745	0.0583697838682756	0.865778605179026	0.999959988889408
ENSMUSG00000003154	Foxj2	protein_coding	forkhead box J2	655.898240723527	-0.0236760066996189	0.0899408730762713	0.792365848295167	0.999959988889408
ENSMUSG00000003161	Sri	protein_coding	sorcin	775.104351765274	-0.0870829943763011	0.07329196225248	0.234768140932597	0.999959988889408
ENSMUSG00000003166	Dgcr2	protein_coding	DiGeorge syndrome critical region gene 2	2257.03813784182	0.00304509671814802	0.0602975547341049	0.959723021617963	0.999959988889408
ENSMUSG00000003184	Irf3	protein_coding	interferon regulatory factor 3	457.724695655295	0.0301343399733959	0.126467015005667	0.811665283713987	0.999959988889408
ENSMUSG00000003190	Bcl2l12	protein_coding	BCL2-like 12 (proline rich)	30.2618112387657	0.0979778683284776	0.373213791445573	0.792916883770616	0.999959988889408
ENSMUSG00000003198	Zfp959	protein_coding	zinc finger protein 959	82.9270366396617	0.100952425282899	0.200726412485209	0.615009667782815	0.999959988889408
ENSMUSG00000003199	Mpnd	protein_coding	MPN domain containing	1412.39401919439	-0.0303428567325258	0.0899049126703588	0.735740442160772	0.999959988889408
ENSMUSG00000003200	Sh3gl1	protein_coding	SH3-domain GRB2-like 1	795.16123733316	-0.0519398441809635	0.0795213029837888	0.513655485971394	0.999959988889408
ENSMUSG00000003206	Ebi3	protein_coding	Epstein-Barr virus induced gene 3	15.5627203317429	-0.189141738562549	0.49735358055367	0.703725463710948	0.999959988889408
ENSMUSG00000003208	Yju2	protein_coding	YJU2 splicing factor	144.845397141098	0.0436302148508508	0.157192203844041	0.781350401422474	0.999959988889408
ENSMUSG00000003226	Ranbp2	protein_coding	RAN binding protein 2	1343.31793570689	-0.0646132741946757	0.0604942135392904	0.285479844263373	0.999959988889408
ENSMUSG00000003227	Edar	protein_coding	ectodysplasin-A receptor	3.69041954254015	-0.410960327543717	1.07329769541491	0.701797614341729	0.999959988889408
ENSMUSG00000003228	Grk5	protein_coding	G protein-coupled receptor kinase 5	124.024190440678	0.0545514024047545	0.182523873036754	0.765037179264854	0.999959988889408
ENSMUSG00000003233	Dvl3	protein_coding	dishevelled segment polarity protein 3	696.503102363999	0.0864278815709898	0.0876486019044337	0.324097506026028	0.999959988889408
ENSMUSG00000003234	Abcf3	protein_coding	ATP-binding cassette, sub-family F (GCN20), member 3	1149.43103639987	-0.022029208527659	0.0872471509990299	0.800660789143435	0.999959988889408
ENSMUSG00000003235	Eif2b5	protein_coding	eukaryotic translation initiation factor 2B, subunit 5 epsilon	848.795564077697	0.00542157455738182	0.0937087127239881	0.953863643473184	0.999959988889408
ENSMUSG00000003269	Cyth2	protein_coding	cytohesin 2	1037.95865475019	-0.0725317084020455	0.0951034884016964	0.445665677686883	0.999959988889408
ENSMUSG00000003271	Sult2b1	protein_coding	sulfotransferase family, cytosolic, 2B, member 1	233.760985638314	0.185564035351168	0.141558192863769	0.189902530377991	0.999959988889408
ENSMUSG00000003273	Car11	protein_coding	carbonic anhydrase 11	2258.34068883689	-0.0681953716600503	0.0944146270291633	0.470112093563824	0.999959988889408
ENSMUSG00000003279	Dlgap1	protein_coding	DLG associated protein 1	8505.68547879045	0.0937073296166194	0.0757940987989914	0.216331946272573	0.999959988889408
ENSMUSG00000003282	Plag1	protein_coding	pleiomorphic adenoma gene 1	49.6301414292659	0.0559841973624055	0.282350083593585	0.842826489755927	0.999959988889408
ENSMUSG00000003283	Hck	protein_coding	hemopoietic cell kinase	45.1776829259451	-0.043140899609699	0.279846824210441	0.877484388560452	0.999959988889408
ENSMUSG00000003299	Mrpl4	protein_coding	mitochondrial ribosomal protein L4	932.532534614084	-0.0327641902153854	0.0721573806502512	0.649781553193333	0.999959988889408
ENSMUSG00000003308	Keap1	protein_coding	kelch-like ECH-associated protein 1	1501.49830960229	-0.055755659257909	0.0700824020929018	0.426280328355812	0.999959988889408
ENSMUSG00000003309	Ap1m2	protein_coding	adaptor protein complex AP-1, mu 2 subunit	36.5848006936586	0.0109677936633476	0.417143628170205	0.979023951279457	0.999959988889408
ENSMUSG00000003316	Glg1	protein_coding	golgi apparatus protein 1	3482.77270013063	0.0594218473043719	0.0829499886948191	0.473770624653084	0.999959988889408
ENSMUSG00000003341	Atp8b3	protein_coding	ATPase, class I, type 8B, member 3	9.52684000513018	0.181140561555494	0.583721786266651	0.756317601624585	0.999959988889408
ENSMUSG00000003344	Btbd2	protein_coding	BTB (POZ) domain containing 2	1769.47275057635	-0.0395310038366363	0.0612190339441407	0.518453836388906	0.999959988889408
ENSMUSG00000003345	Csnk1g2	protein_coding	casein kinase 1, gamma 2	2948.15991650163	-0.114151603409037	0.0703826030765325	0.104830666067986	0.999959988889408
ENSMUSG00000003346	Abhd17a	protein_coding	abhydrolase domain containing 17A	2124.49385523306	-0.0110042889609333	0.0681582448165553	0.871737367313332	0.999959988889408
ENSMUSG00000003348	Mob3a	protein_coding	MOB kinase activator 3A	184.352751458799	0.116780736655989	0.163385877486912	0.474760961009804	0.999959988889408
ENSMUSG00000003352	Cacnb3	protein_coding	calcium channel, voltage-dependent, beta 3 subunit	4133.367284739	-0.0744642231515648	0.0453780996887089	0.100803080534602	0.999959988889408
ENSMUSG00000003354	Ccdc65	protein_coding	coiled-coil domain containing 65	87.4080902148266	0.312959355512362	0.21377482553067	0.14320288144553	0.999959988889408
ENSMUSG00000003355	Fkbp11	protein_coding	FK506 binding protein 11	18.130653113636	0.409522237759564	0.488161850110717	0.401521678069319	0.999959988889408
ENSMUSG00000003360	Ddx23	protein_coding	DEAD (Asp-Glu-Ala-Asp) box polypeptide 23	1478.34271942103	0.00721324925277035	0.0755035366730696	0.923889692832447	0.999959988889408
ENSMUSG00000003363	Pld3	protein_coding	phospholipase D family, member 3	10136.2150071078	0.000998128156737692	0.0436749448126707	0.981767081082588	0.999959988889408
ENSMUSG00000003378	Grik5	protein_coding	glutamate receptor, ionotropic, kainate 5 (gamma 2)	4860.61271719989	-0.0128012928908074	0.0490289216338991	0.794017885381503	0.999959988889408
ENSMUSG00000003379	Cd79a	protein_coding	CD79A antigen (immunoglobulin-associated alpha)	8.67765655774391	0.224398587637991	0.586434304103173	0.701979922779019	0.999959988889408
ENSMUSG00000003380	Rabac1	protein_coding	Rab acceptor 1 (prenylated)	2619.61795950618	-0.105545417285068	0.097435571659881	0.278705058055332	0.999959988889408
ENSMUSG00000003382	Etv3	protein_coding	ets variant 3	577.727437610787	0.000845095376911321	0.0841678941175358	0.991988902284848	0.999959988889408
ENSMUSG00000003402	Prkcsh	protein_coding	protein kinase C substrate 80K-H	1372.29492292478	0.0336773888313664	0.060364818716808	0.576914295263346	0.999959988889408
ENSMUSG00000003410	Elavl3	protein_coding	ELAV like RNA binding protein 3	4215.23442425105	0.0862173572203677	0.0574637072102141	0.133516176540687	0.999959988889408
ENSMUSG00000003411	Rab3b	protein_coding	RAB3B, member RAS oncogene family	595.646845281409	0.202937392564501	0.125117895051632	0.104809908147802	0.999959988889408
ENSMUSG00000003418	St8sia6	protein_coding	ST8 alpha-N-acetyl-neuraminide alpha-2,8-sialyltransferase 6	76.2672571795831	-0.238105659383859	0.250714035861276	0.342259561513204	0.999959988889408
ENSMUSG00000003420	Fcgrt	protein_coding	Fc receptor, IgG, alpha chain transporter	274.650560265153	0.0948825667526955	0.150823038962889	0.52928448920273	0.999959988889408
ENSMUSG00000003421	Nosip	protein_coding	nitric oxide synthase interacting protein	824.001241785967	-0.039219834272341	0.091499277196208	0.668188539622399	0.999959988889408
ENSMUSG00000003423	Pih1d1	protein_coding	PIH1 domain containing 1	380.603566914459	-0.0157934563591425	0.109332712804643	0.885142637707292	0.999959988889408
ENSMUSG00000003429	Rps11	protein_coding	ribosomal protein S11	2253.64617774197	-0.0985947920298188	0.0794470276190498	0.214600956070374	0.999959988889408
ENSMUSG00000003435	Supt5	protein_coding	suppressor of Ty 5	2925.6538020574	-0.00999273692445346	0.0630682094110318	0.874107474963945	0.999959988889408
ENSMUSG00000003436	Dll3	protein_coding	delta like canonical Notch ligand 3	28.7140366295092	-0.109697889796471	0.406713940715931	0.787377553746266	0.999959988889408
ENSMUSG00000003437	Paf1	protein_coding	Paf1, RNA polymerase II complex component	1110.51277792013	-0.0332410892091737	0.0969378468661821	0.731665142958336	0.999959988889408
ENSMUSG00000003438	Timm50	protein_coding	translocase of inner mitochondrial membrane 50	494.156411297294	0.178963098169399	0.119269480629563	0.133486577486642	0.999959988889408
ENSMUSG00000003444	Med29	protein_coding	mediator complex subunit 29	267.570632436061	-0.0325862398917705	0.115568770002945	0.777971066628138	0.999959988889408
ENSMUSG00000003452	Bicd1	protein_coding	BICD cargo adaptor 1	582.152914899509	0.285664858198911	0.118559475060842	0.0159759458357367	0.999959988889408
ENSMUSG00000003458	Ncstn	protein_coding	nicastrin	1033.95682264444	-0.0228227815430632	0.0769627425266558	0.766815245203505	0.999959988889408
ENSMUSG00000003464	Pex19	protein_coding	peroxisomal biogenesis factor 19	1202.46336306349	0.0172626435646306	0.0751453728723732	0.818306782807227	0.999959988889408
ENSMUSG00000003469	Phyhip	protein_coding	phytanoyl-CoA hydroxylase interacting protein	8790.86462971932	-0.0436053298048062	0.0502485194002637	0.385507483996275	0.999959988889408
ENSMUSG00000003476	Crhr2	protein_coding	corticotropin releasing hormone receptor 2	85.1672988308987	-0.0389454292014383	0.205382313659434	0.849603728176331	0.999959988889408
ENSMUSG00000003477	Inmt	protein_coding	indolethylamine N-methyltransferase	8.31973394206402	-0.127446707541085	0.772817431274982	0.86901341074697	0.999959988889408
ENSMUSG00000003484	Cyp4f18	protein_coding	cytochrome P450, family 4, subfamily f, polypeptide 18	4.16808764795894	-1.8265296342171	1.10007179572079	0.0968394152038959	0.999959988889408
ENSMUSG00000003500	Impdh1	protein_coding	inosine monophosphate dehydrogenase 1	813.600803833358	0.0128728850026242	0.0849846324753887	0.879602535852781	0.999959988889408
ENSMUSG00000003505	Psg18	protein_coding	pregnancy specific glycoprotein 18	0.0689620633450182	0.142843028745211	4.14668127050786	0.972520263006777	0.999959988889408
ENSMUSG00000003518	Dusp3	protein_coding	dual specificity phosphatase 3 (vaccinia virus phosphatase VH1-related)	2326.45501549014	0.00499624257563471	0.0649431684277375	0.938677215079678	0.999959988889408
ENSMUSG00000003526	Prodh	protein_coding	proline dehydrogenase	836.984922550674	0.000886941382050599	0.113265837400967	0.993752135515062	0.999959988889408
ENSMUSG00000003527	Ess2	protein_coding	ess-2 splicing factor	512.680008039977	-0.0286681228169044	0.0861707117020202	0.739368397457347	0.999959988889408
ENSMUSG00000003528	Slc25a1	protein_coding	solute carrier family 25 (mitochondrial carrier, citrate transporter), member 1	628.074958169145	-0.143978640211323	0.0906076816110112	0.112052832770919	0.999959988889408
ENSMUSG00000003531	Dgcr6	protein_coding	DiGeorge syndrome critical region gene 6	917.782400328215	-0.0209210827405524	0.087442367088501	0.810907331978668	0.999959988889408
ENSMUSG00000003534	Ddr1	protein_coding	discoidin domain receptor family, member 1	1073.78364852709	0.130877738495899	0.0732039641784657	0.0738001428929678	0.999959988889408
ENSMUSG00000003541	Ier3	protein_coding	immediate early response 3	100.737992954625	-0.190766724751531	0.20735508649687	0.35757264538101	0.999959988889408
ENSMUSG00000003545	Fosb	protein_coding	FBJ osteosarcoma oncogene B	154.703803126266	-0.0233235232333559	0.174965413446685	0.893953263694559	0.999959988889408
ENSMUSG00000003546	Klc4	protein_coding	kinesin light chain 4	469.831555373715	-0.120115437197481	0.0971606946004355	0.21636362908365	0.999959988889408
ENSMUSG00000003549	Ercc1	protein_coding	excision repair cross-complementing rodent repair deficiency, complementation group 1	328.462105043872	0.109735743000487	0.12208012187204	0.368714997822734	0.999959988889408
ENSMUSG00000003555	Cyp17a1	protein_coding	cytochrome P450, family 17, subfamily a, polypeptide 1	1.39181965083368	-2.34774955093669	2.00235921415445	0.240999704128241	0.999959988889408
ENSMUSG00000003559	As3mt	protein_coding	arsenic (+3 oxidation state) methyltransferase	173.243703093171	-0.296249537642219	0.145426797604293	0.0416396028694497	0.999959988889408
ENSMUSG00000003573	Homer3	protein_coding	homer scaffolding protein 3	938.755824169836	-0.0820627142985205	0.105684757428839	0.437462197010861	0.999959988889408
ENSMUSG00000003575	Crtc1	protein_coding	CREB regulated transcription coactivator 1	4872.36113890613	-0.0627697025643618	0.0822345879291089	0.445284200483499	0.999959988889408
ENSMUSG00000003581	Rnf215	protein_coding	ring finger protein 215	504.775427166156	-0.0989918175155735	0.0917839288597063	0.280796831113126	0.999959988889408
ENSMUSG00000003585	Sec14l2	protein_coding	SEC14-like lipid binding 2	1258.92569452697	-0.0923383976439005	0.0745974255476277	0.215781755119855	0.999959988889408
ENSMUSG00000003604	Aven	protein_coding	apoptosis, caspase activation inhibitor	302.276322866276	0.192701315268281	0.154638363024276	0.212712371608226	0.999959988889408
ENSMUSG00000003617	Cp	protein_coding	ceruloplasmin	303.817002263361	0.410986225427412	0.207361333311077	0.0474813657646692	0.999959988889408
ENSMUSG00000003623	Crot	protein_coding	carnitine O-octanoyltransferase	487.946495164694	0.0255202376875377	0.121661188551563	0.833851229361738	0.999959988889408
ENSMUSG00000003644	Rps6ka1	protein_coding	ribosomal protein S6 kinase polypeptide 1	310.906659240033	0.108530475083329	0.133101164321191	0.414844305667641	0.999959988889408
ENSMUSG00000003657	Calb2	protein_coding	calbindin 2	602.630335669638	0.242637794228056	0.172887208434205	0.160483999330847	0.999959988889408
ENSMUSG00000003660	Snrnp200	protein_coding	small nuclear ribonucleoprotein 200 (U5)	2365.59126882886	-0.0441340698494229	0.0578966695138812	0.445886759058842	0.999959988889408
ENSMUSG00000003662	Ciao1	protein_coding	cytosolic iron-sulfur protein assembly 1	775.806442766318	0.00608778610874985	0.0765450349048747	0.936609413473487	0.999959988889408
ENSMUSG00000003665	Has1	protein_coding	hyaluronan synthase 1	21.9050077466845	0.282490221701968	0.424779732600692	0.506032876864393	0.999959988889408
ENSMUSG00000003680	Taf6l	protein_coding	TATA-box binding protein associated factor 6 like	217.132952232458	-0.113348834068038	0.15487062178836	0.464233445192566	0.999959988889408
ENSMUSG00000003721	Insig2	protein_coding	insulin induced gene 2	859.387984902391	0.0113132765785552	0.0880327755049215	0.897743725639343	0.999959988889408
ENSMUSG00000003731	Kpna6	protein_coding	karyopherin (importin) alpha 6	1802.16214557542	0.0132811859530436	0.0736692249821889	0.85693171103589	0.999959988889408
ENSMUSG00000003746	Man1a	protein_coding	mannosidase 1, alpha	948.058899813015	0.261767234171876	0.127214128431187	0.0396199052714007	0.999959988889408
ENSMUSG00000003752	Itpkc	protein_coding	inositol 1,4,5-trisphosphate 3-kinase C	142.736777902449	-0.116917967386962	0.228341345215694	0.608628945863725	0.999959988889408
ENSMUSG00000003762	Coq8b	protein_coding	coenzyme Q8B	601.423826988726	-0.017314564128537	0.0860281375916881	0.840490359514385	0.999959988889408
ENSMUSG00000003778	Brd8	protein_coding	bromodomain containing 8	1048.96334006607	-0.0393786134906004	0.0682938004227016	0.564205660875995	0.999959988889408
ENSMUSG00000003779	Kif20a	protein_coding	kinesin family member 20A	46.4008170259919	-0.300972130384905	0.295118557594125	0.30780688771089	0.999959988889408
ENSMUSG00000003808	Farsa	protein_coding	phenylalanyl-tRNA synthetase, alpha subunit	751.166140586323	-0.0119716751479711	0.0915684867879676	0.895980891847391	0.999959988889408
ENSMUSG00000003809	Gcdh	protein_coding	glutaryl-Coenzyme A dehydrogenase	511.986961368436	0.0294303410148873	0.111985546559454	0.792701022963958	0.999959988889408
ENSMUSG00000003810	Mast2	protein_coding	microtubule associated serine/threonine kinase 2	2115.15588540516	-0.102009049113048	0.0719038582608163	0.155990369441812	0.999959988889408
ENSMUSG00000003812	Dnase2a	protein_coding	deoxyribonuclease II alpha	610.935446707512	-0.0967861621596626	0.0846210664099196	0.252723323674948	0.999959988889408
ENSMUSG00000003813	Rad23a	protein_coding	RAD23 homolog A, nucleotide excision repair protein	744.50531615803	0.089823354001092	0.111199649107205	0.419224999737926	0.999959988889408
ENSMUSG00000003814	Calr	protein_coding	calreticulin	4533.61991819204	0.0292212369890313	0.0614589900273311	0.634459768194655	0.999959988889408
ENSMUSG00000003824	Syce2	protein_coding	synaptonemal complex central element protein 2	59.2863415814843	-0.273920587361377	0.264455893743368	0.300300446428443	0.999959988889408
ENSMUSG00000003847	Nfat5	protein_coding	nuclear factor of activated T cells 5	1934.05320399069	-0.125015177158813	0.29405737876725	0.670735554229726	0.999959988889408
ENSMUSG00000003848	Nob1	protein_coding	NIN1/RPN12 binding protein 1 homolog	633.001881611444	-0.106718233321362	0.0851768948363593	0.210241666973703	0.999959988889408
ENSMUSG00000003849	Nqo1	protein_coding	NAD(P)H dehydrogenase, quinone 1	73.0406321515815	0.0338796609520023	0.22458590184975	0.880090960455635	0.999959988889408
ENSMUSG00000003863	Ppfia3	protein_coding	protein tyrosine phosphatase, receptor type, f polypeptide (PTPRF), interacting protein (liprin), alpha 3	3821.79291153194	-0.0725580695024998	0.079355279833082	0.36053581603878	0.999959988889408
ENSMUSG00000003865	Gys1	protein_coding	glycogen synthase 1, muscle	394.1586377394	0.054925073704818	0.113285634486721	0.62779193347106	0.999959988889408
ENSMUSG00000003868	Ruvbl2	protein_coding	RuvB-like protein 2	525.02380858145	0.0107495860667151	0.105521397608044	0.918858950197144	0.999959988889408
ENSMUSG00000003872	Lin7b	protein_coding	lin-7 homolog B (C. elegans)	902.758040253538	-0.109566352789652	0.0763611788036985	0.151331655175546	0.999959988889408
ENSMUSG00000003873	Bax	protein_coding	BCL2-associated X protein	726.03358657589	-0.0497812831296164	0.0826006125210895	0.546725246334748	0.999959988889408
ENSMUSG00000003882	Il7r	protein_coding	interleukin 7 receptor	22.214643527409	-0.254981854213774	0.402175559260657	0.526076684792564	0.999959988889408
ENSMUSG00000003923	Tfam	protein_coding	transcription factor A, mitochondrial	528.011531681061	-0.0420594721327785	0.114517830489598	0.713414317357843	0.999959988889408
ENSMUSG00000003929	Zfp81	protein_coding	zinc finger protein 81	471.761934040207	-0.0352044111757546	0.10599221197871	0.739782422511609	0.999959988889408
ENSMUSG00000003934	Efnb3	protein_coding	ephrin B3	2546.31168669883	-0.0121084873295819	0.0833020168967213	0.88442942949805	0.999959988889408
ENSMUSG00000003948	Mmd	protein_coding	monocyte to macrophage differentiation-associated	4697.73101819347	0.0169097007009883	0.05784501532751	0.770036076307916	0.999959988889408
ENSMUSG00000003949	Hlf	protein_coding	hepatic leukemia factor	2225.52587344451	0.0421910799283906	0.121205086015835	0.727767627846937	0.999959988889408
ENSMUSG00000003955	Fam162a	protein_coding	family with sequence similarity 162, member A	386.124035647957	0.0444025400423241	0.115242260637945	0.700017109169601	0.999959988889408
ENSMUSG00000003970	Rpl8	protein_coding	ribosomal protein L8	5245.67481090061	-0.0843713432803505	0.0658727686511496	0.200255917510636	0.999959988889408
ENSMUSG00000003974	Grm3	protein_coding	glutamate receptor, metabotropic 3	460.398998337044	-0.169178161944288	0.0967515154077896	0.0803629358917797	0.999959988889408
ENSMUSG00000003992	Ssbp2	protein_coding	single-stranded DNA binding protein 2	1020.67676717894	-0.0154136443915696	0.0989539871233826	0.876217649685181	0.999959988889408
ENSMUSG00000004018	Fancl	protein_coding	Fanconi anemia, complementation group L	107.458558591104	-0.0771300025941143	0.216517944118315	0.721668965454837	0.999959988889408
ENSMUSG00000004031	Brinp2	protein_coding	bone morphogenic protein/retinoic acid inducible neural-specific 2	1802.86513104367	0.115897214440232	0.265218366720076	0.662120130574578	0.999959988889408
ENSMUSG00000004032	Gstm5	protein_coding	glutathione S-transferase, mu 5	2124.98010945637	-0.109287428733899	0.0841725433447083	0.194158902287904	0.999959988889408
ENSMUSG00000004035	Gstm7	protein_coding	glutathione S-transferase, mu 7	361.159172785525	-0.087561144810596	0.127452560771145	0.492076619463273	0.999959988889408
ENSMUSG00000004038	Gstm3	protein_coding	glutathione S-transferase, mu 3	0.111139523474386	0.551633465303641	4.14668127050786	0.894169567836582	0.999959988889408
ENSMUSG00000004040	Stat3	protein_coding	signal transducer and activator of transcription 3	926.238676961619	-0.156850397816749	0.105075047047775	0.135503583541202	0.999959988889408
ENSMUSG00000004043	Stat5a	protein_coding	signal transducer and activator of transcription 5A	46.5580494698393	0.176159592559734	0.294817524364998	0.55015974783605	0.999959988889408
ENSMUSG00000004054	Map3k11	protein_coding	mitogen-activated protein kinase kinase kinase 11	465.028151382901	0.0973709237099461	0.0983592940210381	0.322197859969142	0.999959988889408
ENSMUSG00000004056	Akt2	protein_coding	thymoma viral proto-oncogene 2	1525.60226078901	-0.0461533355216346	0.0639331288737123	0.470355867143502	0.999959988889408
ENSMUSG00000004069	Dnaja3	protein_coding	DnaJ heat shock protein family (Hsp40) member A3	931.642934084446	-0.0329476239038075	0.0670469087375162	0.623135412019182	0.999959988889408
ENSMUSG00000004070	Hmox2	protein_coding	heme oxygenase 2	1137.41756465229	-0.0107537566071574	0.0677186165705436	0.873825979981108	0.999959988889408
ENSMUSG00000004071	Cdip1	protein_coding	cell death inducing Trp53 target 1	4446.22750353334	0.0668585972709977	0.0408832058557508	0.101974433973501	0.999959988889408
ENSMUSG00000004085	Map3k20	protein_coding	mitogen-activated protein kinase kinase kinase 20	178.299120967938	0.0563447247732859	0.148850964684615	0.705036068176487	0.999959988889408
ENSMUSG00000004096	Cwc15	protein_coding	CWC15 spliceosome-associated protein	665.192880545274	0.0551301657272172	0.0838081865451755	0.510657907948589	0.999959988889408
ENSMUSG00000004098	Col5a3	protein_coding	collagen, type V, alpha 3	120.314372203772	0.345961671115259	0.170811451342813	0.0428262128163705	0.999959988889408
ENSMUSG00000004099	Dnmt1	protein_coding	DNA methyltransferase (cytosine-5) 1	966.396974361846	-0.0371579362801781	0.0824212744779816	0.652112487720975	0.999959988889408
ENSMUSG00000004100	Ppan	protein_coding	peter pan homolog	407.409759946238	-0.0360768533196619	0.0998866992688973	0.717966573853477	0.999959988889408
ENSMUSG00000004105	Angptl2	protein_coding	angiopoietin-like 2	49.2245254319047	0.152336447773174	0.290544130614921	0.600059939687657	0.999959988889408
ENSMUSG00000004110	Cacna1e	protein_coding	calcium channel, voltage-dependent, R type, alpha 1E subunit	6177.86161444761	-0.0521911296409481	0.0865336032378178	0.546421307009814	0.999959988889408
ENSMUSG00000004113	Cacna1b	protein_coding	calcium channel, voltage-dependent, N type, alpha 1B subunit	2783.11125966	-0.0457444615901963	0.0932286763522878	0.62366027052893	0.999959988889408
ENSMUSG00000004127	Trmt10a	protein_coding	tRNA methyltransferase 10A	152.710011738831	0.179893448305589	0.188952891277409	0.341069348479801	0.999959988889408
ENSMUSG00000004151	Etv1	protein_coding	ets variant 1	1722.59389228868	0.106228215345358	0.0960940069901554	0.268959711948024	0.999959988889408
ENSMUSG00000004187	Kifc2	protein_coding	kinesin family member C2	11720.84512342	-0.0433080594371816	0.0519007366352829	0.404032989664199	0.999959988889408
ENSMUSG00000004207	Psap	protein_coding	prosaposin	26635.0191592599	0.0132214787929007	0.0365340356988484	0.71743062037085	0.999959988889408
ENSMUSG00000004221	Ikbkg	protein_coding	inhibitor of kappaB kinase gamma	637.093914621544	0.00631495283130842	0.0894537420474052	0.943720393204598	0.999959988889408
ENSMUSG00000004231	Pax2	protein_coding	paired box 2	8.79647434361598	0.225663707450636	0.63816427093915	0.723628313732735	0.999959988889408
ENSMUSG00000004233	Wars2	protein_coding	tryptophanyl tRNA synthetase 2 (mitochondrial)	167.722733475898	0.247180785340354	0.148004770220213	0.0949022284678999	0.999959988889408
ENSMUSG00000004263	Atn1	protein_coding	atrophin 1	3032.51191518645	0.108298004015133	0.0539769756365089	0.0448163532533098	0.999959988889408
ENSMUSG00000004264	Phb2	protein_coding	prohibitin 2	1109.19700050664	-0.0364526190152674	0.063476644473773	0.565786317747533	0.999959988889408
ENSMUSG00000004266	Ptpn6	protein_coding	protein tyrosine phosphatase, non-receptor type 6	108.298733900823	-0.551268912114639	0.274835814327916	0.0448763340628068	0.999959988889408
ENSMUSG00000004267	Eno2	protein_coding	enolase 2, gamma neuronal	16488.2167268194	0.0132661515716345	0.044231054662505	0.76423173444521	0.999959988889408
ENSMUSG00000004268	Emg1	protein_coding	EMG1 N1-specific pseudouridine methyltransferase	522.305132388921	-0.0747486928703533	0.0949126451828519	0.430958496580928	0.999959988889408
ENSMUSG00000004270	Lpcat3	protein_coding	lysophosphatidylcholine acyltransferase 3	339.925804281364	-0.0114558296304757	0.114468608985087	0.920282122417832	0.999959988889408
ENSMUSG00000004285	Atp6v1f	protein_coding	ATPase, H+ transporting, lysosomal V1 subunit F	1365.38271615478	-0.0787974479924312	0.0827582138407564	0.34102572627245	0.999959988889408
ENSMUSG00000004296	Il12b	protein_coding	interleukin 12b	0.414287607865168	1.15870868880342	3.14994605843406	0.712984840166551	0.999959988889408
ENSMUSG00000004317	Clcn5	protein_coding	chloride channel, voltage-sensitive 5	173.903600243948	-0.00409587959285048	0.209271336619551	0.984384720294542	0.999959988889408
ENSMUSG00000004319	Clcn3	protein_coding	chloride channel, voltage-sensitive 3	2744.35113452353	-0.0117450519594515	0.0533128841839805	0.825634254359974	0.999959988889408
ENSMUSG00000004328	Hif3a	protein_coding	hypoxia inducible factor 3, alpha subunit	293.055462901544	-0.0264300302543433	0.345268956546688	0.938982246917787	0.999959988889408
ENSMUSG00000004341	Gpx6	protein_coding	glutathione peroxidase 6	0.744262108737827	-1.94137091819194	3.23692909163919	0.548668186847658	0.999959988889408
ENSMUSG00000004344	Gpx5	protein_coding	glutathione peroxidase 5	0.0585323474550517	0.768122317998878	4.14668127050786	0.853042483744522	0.999959988889408
ENSMUSG00000004347	Pde1c	protein_coding	phosphodiesterase 1C	118.932628105343	0.198707689807163	0.540689693572577	0.713240260884186	0.999959988889408
ENSMUSG00000004356	Utp20	protein_coding	UTP20 small subunit processome component	446.989153995653	0.0300895172447273	0.121436758319822	0.804305157309353	0.999959988889408
ENSMUSG00000004359	Spic	protein_coding	Spi-C transcription factor (Spi-1/PU.1 related)	2.5621745691389	0.984220560354025	1.3034728013788	0.45020359823759	0.999959988889408
ENSMUSG00000004360	9330159F19Rik	protein_coding	RIKEN cDNA 9330159F19 gene	1397.64387781368	-0.0293341333607862	0.0712867031912199	0.680709489260088	0.999959988889408
ENSMUSG00000004364	Cul3	protein_coding	cullin 3	1758.33542631791	-0.0293738538966737	0.105569833449665	0.780827379020098	0.999959988889408
ENSMUSG00000004366	Sst	protein_coding	somatostatin	2603.15680248231	0.171245276501767	0.0965347166544209	0.076075678096188	0.999959988889408
ENSMUSG00000004371	Il11	protein_coding	interleukin 11	8.03958108444119	0.38160393310428	0.631420123106789	0.545605515708878	0.999959988889408
ENSMUSG00000004383	Large1	protein_coding	LARGE xylosyl- and glucuronyltransferase 1	2402.84321036951	0.0449380042321748	0.0612333889505891	0.463021431990678	0.999959988889408
ENSMUSG00000004393	Ddx56	protein_coding	DEAD (Asp-Glu-Ala-Asp) box polypeptide 56	500.6120813667	0.0587053470797145	0.119887462345627	0.624367118678083	0.999959988889408
ENSMUSG00000004394	Tmed4	protein_coding	transmembrane p24 trafficking protein 4	1178.58444312505	0.0563347548633325	0.0740145862617189	0.446579158494074	0.999959988889408
ENSMUSG00000004415	Col26a1	protein_coding	collagen, type XXVI, alpha 1	110.595816518731	-0.157948159359983	0.216311209842572	0.465274401640006	0.999959988889408
ENSMUSG00000004446	Bid	protein_coding	BH3 interacting domain death agonist	199.551101244287	0.087353225520787	0.143267231117759	0.542045780476894	0.999959988889408
ENSMUSG00000004451	Ralb	protein_coding	v-ral simian leukemia viral oncogene B	313.105707149197	0.00716951051172034	0.114521378434153	0.950081745832588	0.999959988889408
ENSMUSG00000004455	Ppp1cc	protein_coding	protein phosphatase 1 catalytic subunit gamma	3505.5898207457	0.00452677140494524	0.0589914976446635	0.938833567238215	0.999959988889408
ENSMUSG00000004460	Dnajb11	protein_coding	DnaJ heat shock protein family (Hsp40) member B11	656.141168534345	0.024287659360067	0.0799172811372314	0.761196473802557	0.999959988889408
ENSMUSG00000004462	Tbccd1	protein_coding	TBCC domain containing 1	227.305363720411	-0.104526764321415	0.122030056945872	0.39168493429793	0.999959988889408
ENSMUSG00000004473	Clec11a	protein_coding	C-type lectin domain family 11, member a	104.652132156356	-0.000110959135922911	0.192212738641998	0.999539403178264	0.999959988889408
ENSMUSG00000004500	Zfp324	protein_coding	zinc finger protein 324	203.440277483452	0.0171492700307031	0.135704258798714	0.899437165174504	0.999959988889408
ENSMUSG00000004508	Gab2	protein_coding	growth factor receptor bound protein 2-associated protein 2	396.465637393924	0.133587255457552	0.120803926932881	0.268804949141707	0.999959988889408
ENSMUSG00000004530	Coro1c	protein_coding	coronin, actin binding protein 1C	1316.97713517409	-0.0441370652192207	0.122761960278708	0.719195851009369	0.999959988889408
ENSMUSG00000004535	Tax1bp1	protein_coding	Tax1 (human T cell leukemia virus type I) binding protein 1	2070.495922855	-0.0850554418157376	0.0875183823303735	0.331121186526463	0.999959988889408
ENSMUSG00000004540	Psg17	protein_coding	pregnancy specific glycoprotein 17	0.420862440096636	0.328438573586882	4.00526136238781	0.934645295506655	0.999959988889408
ENSMUSG00000004542	Psg19	protein_coding	pregnancy specific glycoprotein 19	2.03125675936011	0.755453332884956	1.56861768548509	0.630086930324664	0.999959988889408
ENSMUSG00000004552	Ctse	protein_coding	cathepsin E	11.5701763501925	-0.560373972086749	0.905122235129625	0.535841170396257	0.999959988889408
ENSMUSG00000004558	Ndrg2	protein_coding	N-myc downstream regulated gene 2	13867.2363671649	-0.144721002337556	0.061310073795062	0.0182514634749522	0.999959988889408
ENSMUSG00000004561	Mettl17	protein_coding	methyltransferase like 17	687.090673041154	-0.108232534483608	0.127951280171306	0.397614869862856	0.999959988889408
ENSMUSG00000004562	Arhgef40	protein_coding	Rho guanine nucleotide exchange factor (GEF) 40	604.633189270383	-0.0781433643296453	0.0875358046731972	0.37201692330566	0.999959988889408
ENSMUSG00000004565	Pnpla6	protein_coding	patatin-like phospholipase domain containing 6	1422.81483076022	-0.0362974109255073	0.0746401451347754	0.626755349729198	0.999959988889408
ENSMUSG00000004567	Mcoln1	protein_coding	mucolipin 1	1484.35978587809	-0.0805062439517649	0.0729801542428156	0.269972818279489	0.999959988889408
ENSMUSG00000004568	Arhgef18	protein_coding	rho/rac guanine nucleotide exchange factor (GEF) 18	1092.71239406245	0.0301978654127743	0.0678959991110401	0.656488511188473	0.999959988889408
ENSMUSG00000004591	Pkn2	protein_coding	protein kinase N2	401.139299294102	0.068406739526948	0.0939491017616509	0.466536746941705	0.999959988889408
ENSMUSG00000004609	Cd33	protein_coding	CD33 antigen	206.027159988646	0.131601956790802	0.193049062175932	0.495427320634658	0.999959988889408
ENSMUSG00000004610	Etfb	protein_coding	electron transferring flavoprotein, beta polypeptide	489.838044081077	0.0820562040037155	0.104119720987312	0.430641294151318	0.999959988889408
ENSMUSG00000004612	Nkg7	protein_coding	natural killer cell group 7 sequence	0.28464979231325	-0.106678898993851	4.12029258856588	0.979344200474714	0.999959988889408
ENSMUSG00000004626	Stxbp2	protein_coding	syntaxin binding protein 2	1207.72102607598	-0.186603649932011	0.087442816355076	0.0328421444129978	0.999959988889408
ENSMUSG00000004630	Pcp2	protein_coding	Purkinje cell protein 2 (L7)	8.29298025404789	-0.320870568376867	0.635001352789675	0.613343293597781	0.999959988889408
ENSMUSG00000004631	Sgce	protein_coding	sarcoglycan, epsilon	363.27859074187	-0.0801232985411185	0.109249439235125	0.463315839762544	0.999959988889408
ENSMUSG00000004633	Chn2	protein_coding	chimerin 2	261.953751022077	0.0700095633956716	0.141228806663099	0.62009387621133	0.999959988889408
ENSMUSG00000004637	Wwox	protein_coding	WW domain-containing oxidoreductase	293.541161192526	-0.120277010537987	0.139405336446817	0.388254988327768	0.999959988889408
ENSMUSG00000004642	Slbp	protein_coding	stem-loop binding protein	310.442114652928	0.115003080080465	0.127086083077002	0.365506345820426	0.999959988889408
ENSMUSG00000004651	Tyr	protein_coding	tyrosinase	6.29914271698046	-0.935457991783712	1.01027086905303	0.354473158352594	0.999959988889408
ENSMUSG00000004655	Aqp1	protein_coding	aquaporin 1	26.8654331139156	-0.024692142239113	0.471001930338511	0.958190281000749	0.999959988889408
ENSMUSG00000004661	Arid3b	protein_coding	AT rich interactive domain 3B (BRIGHT-like)	119.471624900777	-0.138772931283566	0.190043927021378	0.465258758684224	0.999959988889408
ENSMUSG00000004665	Cnn2	protein_coding	calponin 2	121.710042682396	0.363559982958656	0.19577042312956	0.0633007573426415	0.999959988889408
ENSMUSG00000004667	Polr2e	protein_coding	polymerase (RNA) II (DNA directed) polypeptide E	1055.8797183203	-0.0714089042277714	0.0738863350683216	0.333809200663589	0.999959988889408
ENSMUSG00000004668	Abca13	protein_coding	ATP-binding cassette, sub-family A (ABC1), member 13	1.13118561313157	0.624266521783694	1.79999963344561	0.728730453935775	0.999959988889408
ENSMUSG00000004677	Myo9b	protein_coding	myosin IXb	1513.55110985114	-0.119605700053822	0.0770167595419004	0.120427252571769	0.999959988889408
ENSMUSG00000004698	Hdac9	protein_coding	histone deacetylase 9	695.218381680562	0.143264876843766	0.103433669650442	0.16602514038276	0.999959988889408
ENSMUSG00000004707	Ly9	protein_coding	lymphocyte antigen 9	11.93933625136	-0.170853094194736	0.597240030117858	0.774823689158939	0.999959988889408
ENSMUSG00000004709	Cd244a	protein_coding	CD244 molecule A	6.52716521637636	0.305681787294736	0.700455329330468	0.66254334759339	0.999959988889408
ENSMUSG00000004730	Adgre1	protein_coding	adhesion G protein-coupled receptor E1	171.909551718289	-0.0484681523504719	0.165624130687456	0.769797766363939	0.999959988889408
ENSMUSG00000004748	Mtfp1	protein_coding	mitochondrial fission process 1	1583.53265675946	0.00429625811993537	0.0696788158758829	0.950835168117183	0.999959988889408
ENSMUSG00000004768	Rab23	protein_coding	RAB23, member RAS oncogene family	522.593224483575	0.0518527832532788	0.10965592945456	0.636307335453669	0.999959988889408
ENSMUSG00000004771	Rab11a	protein_coding	RAB11A, member RAS oncogene family	1356.14191322462	0.0202650212836343	0.0817759956290459	0.804280359433995	0.999959988889408
ENSMUSG00000004788	Eif2b2	protein_coding	eukaryotic translation initiation factor 2B, subunit 2 beta	544.409671403109	0.0382275729439191	0.12935115430855	0.767586521213285	0.999959988889408
ENSMUSG00000004789	Dlst	protein_coding	dihydrolipoamide S-succinyltransferase (E2 component of 2-oxo-glutarate complex)	2219.83271114108	-0.052630610188581	0.0556940636678939	0.344661442503619	0.999959988889408
ENSMUSG00000004791	Pgf	protein_coding	placental growth factor	57.5890175121397	0.0919126989170773	0.238326214756088	0.6997490782515	0.999959988889408
ENSMUSG00000004798	Ulk2	protein_coding	unc-51 like kinase 2	1796.34425449647	0.0459037707919425	0.0622867409013594	0.461137553433743	0.999959988889408
ENSMUSG00000004814	Ccl24	protein_coding	chemokine (C-C motif) ligand 24	13.367316517223	0.305063409741721	0.626623933000058	0.626374193531635	0.999959988889408
ENSMUSG00000004815	Dgkq	protein_coding	diacylglycerol kinase, theta	819.52438122458	0.0946523894289304	0.0830017796188239	0.254133941882794	0.999959988889408
ENSMUSG00000004837	Grap	protein_coding	GRB2-related adaptor protein	80.4899325655815	-0.345455420764254	0.292491081688094	0.237570870904774	0.999959988889408
ENSMUSG00000004842	Pou1f1	protein_coding	POU domain, class 1, transcription factor 1	0.976526103171444	-0.647399569660706	2.11307239202897	0.75931661327478	0.999959988889408
ENSMUSG00000004843	Chmp2b	protein_coding	charged multivesicular body protein 2B	680.420965797253	0.009657322953214	0.0883047149875572	0.912914090724446	0.999959988889408
ENSMUSG00000004846	Plod3	protein_coding	procollagen-lysine, 2-oxoglutarate 5-dioxygenase 3	786.749780746065	-0.0461424719290683	0.0760892531326399	0.544232165000555	0.999959988889408
ENSMUSG00000004849	Ap1s1	protein_coding	adaptor protein complex AP-1, sigma 1	3489.9090053159	0.0214385803643338	0.0698166361737666	0.758790245593212	0.999959988889408
ENSMUSG00000004864	Mapk13	protein_coding	mitogen-activated protein kinase 13	21.0328335355746	0.353200489096455	0.423517912064289	0.404298879362277	0.999959988889408
ENSMUSG00000004865	Srpk1	protein_coding	serine/arginine-rich protein specific kinase 1	1149.45756889306	0.0228248514959799	0.0601940279566526	0.704548281439483	0.999959988889408
ENSMUSG00000004872	Pax3	protein_coding	paired box 3	2.62675460539218	0.658389099236177	1.26200737619826	0.601879306857883	0.999959988889408
ENSMUSG00000004880	Lbr	protein_coding	lamin B receptor	235.688164988104	0.0524580435287837	0.152167476688823	0.730290695547913	0.999959988889408
ENSMUSG00000004885	Crabp2	protein_coding	cellular retinoic acid binding protein II	27.0380503023687	0.969301296092548	0.428701487020869	0.0237582121770518	0.999959988889408
ENSMUSG00000004891	Nes	protein_coding	nestin	149.918639318759	0.267369060077524	0.241974611345096	0.269182664075937	0.999959988889408
ENSMUSG00000004892	Bcan	protein_coding	brevican	5939.00373223072	0.0240791659041955	0.0568730580831718	0.672014820535663	0.999959988889408
ENSMUSG00000004894	Hapln2	protein_coding	hyaluronan and proteoglycan link protein 2	671.418665100072	0.182555628580368	0.108567981062577	0.0926683955416061	0.999959988889408
ENSMUSG00000004895	Prcc	protein_coding	papillary renal cell carcinoma (translocation-associated)	574.952932105015	-0.0289869745332789	0.0871056161089795	0.739300637055779	0.999959988889408
ENSMUSG00000004896	Rrnad1	protein_coding	ribosomal RNA adenine dimethylase domain containing 1	764.18887772683	-0.0627525478148876	0.0808426851114246	0.437612974080564	0.999959988889408
ENSMUSG00000004897	Hdgf	protein_coding	hepatoma-derived growth factor	1848.08610610963	0.00689371448180032	0.0531000055204151	0.896704789812374	0.999959988889408
ENSMUSG00000004902	Slc25a18	protein_coding	solute carrier family 25 (mitochondrial carrier), member 18	1298.10490966793	-0.183046093695657	0.101816977543062	0.0722094368582484	0.999959988889408
ENSMUSG00000004929	Thop1	protein_coding	thimet oligopeptidase 1	1010.11163552069	-0.103576131748036	0.0683686362933038	0.129781117235201	0.999959988889408
ENSMUSG00000004931	Apba3	protein_coding	amyloid beta (A4) precursor protein-binding, family A, member 3	463.591060387086	-0.128431022462282	0.16973964034043	0.449268320493677	0.999959988889408
ENSMUSG00000004933	Matk	protein_coding	megakaryocyte-associated tyrosine kinase	5273.30655486891	-0.103608011379164	0.0609322784904392	0.089059521650828	0.999959988889408
ENSMUSG00000004934	Pias4	protein_coding	protein inhibitor of activated STAT 4	460.223859841408	-0.0759314930707217	0.103477170551007	0.463070962670236	0.999959988889408
ENSMUSG00000004936	Map2k1	protein_coding	mitogen-activated protein kinase kinase 1	5556.31508796051	-0.102272905246664	0.0571756509831073	0.0736552005843962	0.999959988889408
ENSMUSG00000004937	Sgta	protein_coding	small glutamine-rich tetratricopeptide repeat (TPR)-containing, alpha	2243.0026238262	0.0385188675049716	0.0602683339639263	0.522743036242287	0.999959988889408
ENSMUSG00000004939	Nmrk2	protein_coding	nicotinamide riboside kinase 2	9.6525520663109	-0.156177702361364	0.603305129930198	0.795735413669975	0.999959988889408
ENSMUSG00000004945	Tmem242	protein_coding	transmembrane protein 242	548.068400224763	0.0227223221674033	0.0875432450172843	0.795206741388436	0.999959988889408
ENSMUSG00000004947	Dtx2	protein_coding	deltex 2, E3 ubiquitin ligase	178.381436226393	0.0883407651153719	0.138664962863613	0.524072309797304	0.999959988889408
ENSMUSG00000004948	Zp3	protein_coding	zona pellucida glycoprotein 3	0.407268204727268	-1.88348436462056	4.1014089436204	0.646070001083289	0.999959988889408
ENSMUSG00000004951	Hspb1	protein_coding	heat shock protein 1	63.9052708371507	0.0249364150442848	0.293527565634437	0.932297760063906	0.999959988889408
ENSMUSG00000004952	Rasa4	protein_coding	RAS p21 protein activator 4	164.409994174913	-0.207845503183524	0.17957088976667	0.247085879981515	0.999959988889408
ENSMUSG00000004961	Syt5	protein_coding	synaptotagmin V	2489.13993303435	0.0281369851973635	0.0917861132647244	0.759186313090535	0.999959988889408
ENSMUSG00000004980	Hnrnpa2b1	protein_coding	heterogeneous nuclear ribonucleoprotein A2/B1	7166.62877432207	-0.0851174732532287	0.0422450258669321	0.0439201626311765	0.999959988889408
ENSMUSG00000004988	Fxyd4	protein_coding	FXYD domain-containing ion transport regulator 4	6.2480631258791	-0.531867657757917	0.971841716497324	0.584187708604422	0.999959988889408
ENSMUSG00000004994	Ccdc130	protein_coding	coiled-coil domain containing 130	213.812435317503	-0.0465622845362811	0.164727386407137	0.7774354269119	0.999959988889408
ENSMUSG00000004996	Mri1	protein_coding	methylthioribose-1-phosphate isomerase 1	195.034236711595	-0.123736137754177	0.170136869342165	0.467058063744714	0.999959988889408
ENSMUSG00000005034	Prkacb	protein_coding	protein kinase, cAMP dependent, catalytic, beta	5444.38976990674	0.0482739598529541	0.0504697204145919	0.338822963449757	0.999959988889408
ENSMUSG00000005043	Sgsh	protein_coding	N-sulfoglucosamine sulfohydrolase (sulfamidase)	196.160946009816	-0.0836098387205884	0.15821582440254	0.597184031793409	0.999959988889408
ENSMUSG00000005045	Chd5	protein_coding	chromodomain helicase DNA binding protein 5	5221.7541711557	0.0457109891322647	0.0529813407958482	0.388261053893385	0.999959988889408
ENSMUSG00000005054	Cstb	protein_coding	cystatin B	265.497600651748	0.0098284374318021	0.135240648866291	0.942065782918469	0.999959988889408
ENSMUSG00000005057	Sh2b2	protein_coding	SH2B adaptor protein 2	131.919550276173	0.159487569565833	0.196995087960893	0.418169097282929	0.999959988889408
ENSMUSG00000005069	Pex5	protein_coding	peroxisomal biogenesis factor 5	885.407367298081	0.0641469115421927	0.0671657272445918	0.339550276159496	0.999959988889408
ENSMUSG00000005078	Jkamp	protein_coding	JNK1/MAPK8-associated membrane protein	634.989287609817	-0.0394684242585441	0.096615677513416	0.682899641128311	0.999959988889408
ENSMUSG00000005087	Cd44	protein_coding	CD44 antigen	110.802298406267	0.0978773302721099	0.229247539753277	0.669415450188706	0.999959988889408
ENSMUSG00000005089	Slc1a2	protein_coding	solute carrier family 1 (glial high affinity glutamate transporter), member 2	45850.36418549	-0.0249283138137125	0.0571072517088197	0.662461316962056	0.999959988889408
ENSMUSG00000005102	Eif2ak4	protein_coding	eukaryotic translation initiation factor 2 alpha kinase 4	686.261375485998	-0.0843384888452773	0.0952116987346634	0.375725501706891	0.999959988889408
ENSMUSG00000005103	Wdr1	protein_coding	WD repeat domain 1	3276.39303658506	-0.0910993464403699	0.0515110619259669	0.0769707588754763	0.999959988889408
ENSMUSG00000005107	Slc2a9	protein_coding	solute carrier family 2 (facilitated glucose transporter), member 9	71.5307710892058	0.163178289073295	0.226392745911625	0.471047802589724	0.999959988889408
ENSMUSG00000005124	Ccn4	protein_coding	cellular communication network factor 4	14.0926603111521	-0.210904349268334	0.49759572471587	0.67167755394651	0.999959988889408
ENSMUSG00000005125	Ndrg1	protein_coding	N-myc downstream regulated gene 1	1782.25068279036	0.0603879685485457	0.0744947790396534	0.417576133571464	0.999959988889408
ENSMUSG00000005131	4930550C14Rik	protein_coding	RIKEN cDNA 4930550C14 gene	4.90041580422672	0.449916982491498	0.830390825151751	0.587946971196677	0.999959988889408
ENSMUSG00000005142	Man2b1	protein_coding	mannosidase 2, alpha B1	929.444440201059	-0.0647639093477036	0.118960157625161	0.586154681761938	0.999959988889408
ENSMUSG00000005148	Klf5	protein_coding	Kruppel-like factor 5	143.00203102478	0.244515365370439	0.173737058487892	0.15931251410059	0.999959988889408
ENSMUSG00000005150	Wdr83	protein_coding	WD repeat domain containing 83	532.405417339883	0.0525282530744266	0.102045410074915	0.606725138504109	0.999959988889408
ENSMUSG00000005161	Prdx2	protein_coding	peroxiredoxin 2	3200.52199685889	-0.0354554496862208	0.0636176060694488	0.577307895579016	0.999959988889408
ENSMUSG00000005202	Shbg	protein_coding	sex hormone binding globulin	0.197816897849807	-1.99679545670887	4.11750648801372	0.627709972644886	0.999959988889408
ENSMUSG00000005204	Senp3	protein_coding	SUMO/sentrin specific peptidase 3	1283.38408065881	-0.097874593080774	0.104801361220478	0.350352516327886	0.999959988889408
ENSMUSG00000005225	Plekha8	protein_coding	pleckstrin homology domain containing, family A (phosphoinositide binding specific) member 8	314.81823711025	-0.0543778628230688	0.114487833031236	0.634810991323452	0.999959988889408
ENSMUSG00000005232	G6pc2	protein_coding	glucose-6-phosphatase, catalytic, 2	0.187891795307578	0.72812504507107	4.14664158917251	0.860612980487088	0.999959988889408
ENSMUSG00000005233	Spc25	protein_coding	SPC25, NDC80 kinetochore complex component, homolog (S. cerevisiae)	7.48962044382271	-0.301199069765773	0.709645337331334	0.671247828319652	0.999959988889408
ENSMUSG00000005237	Dnah2	protein_coding	dynein, axonemal, heavy chain 2	143.277864995854	0.126983913103715	0.216303765411357	0.55716147154028	0.999959988889408
ENSMUSG00000005251	Ripk4	protein_coding	receptor-interacting serine-threonine kinase 4	28.2881852441396	-0.461279606773992	0.342787414808933	0.178408150135756	0.999959988889408
ENSMUSG00000005262	Ufd1	protein_coding	ubiquitin recognition factor in ER-associated degradation 1	1137.68809121617	-0.0665246813213172	0.0731987149743203	0.363443523566859	0.999959988889408
ENSMUSG00000005267	Zfp287	protein_coding	zinc finger protein 287	234.935012549477	-0.0054314888462037	0.124486490047936	0.965198420417563	0.999959988889408
ENSMUSG00000005268	Prlr	protein_coding	prolactin receptor	113.122580675402	0.308884222571405	0.328056535076047	0.346419032070828	0.999959988889408
ENSMUSG00000005299	Letm1	protein_coding	leucine zipper-EF-hand containing transmembrane protein 1	1534.5827970352	0.05208932363416	0.0822955319638121	0.526763385151702	0.999959988889408
ENSMUSG00000005312	Ubqln1	protein_coding	ubiquilin 1	2652.28291242193	0.0301655843944692	0.0558192842358502	0.588910792636354	0.999959988889408
ENSMUSG00000005320	Fgfr4	protein_coding	fibroblast growth factor receptor 4	10.0265609859506	0.0965724707200854	0.621409179638978	0.876499027008488	0.999959988889408
ENSMUSG00000005338	Cadm3	protein_coding	cell adhesion molecule 3	6837.23169159952	0.0785084549256764	0.0534304934984079	0.141736058560479	0.999959988889408
ENSMUSG00000005339	Fcer1a	protein_coding	Fc receptor, IgE, high affinity I, alpha polypeptide	0.0833702172210579	-0.0290929606962245	4.14665872119385	0.994402087248877	0.999959988889408
ENSMUSG00000005354	Txn2	protein_coding	thioredoxin 2	1608.78846736939	-0.0222554218783996	0.0651908754117521	0.732811053893681	0.999959988889408
ENSMUSG00000005357	Slc1a6	protein_coding	solute carrier family 1 (high affinity aspartate/glutamate transporter), member 6	203.952059102911	0.03096270600524	0.164325394856295	0.850544965641431	0.999959988889408
ENSMUSG00000005360	Slc1a3	protein_coding	solute carrier family 1 (glial high affinity glutamate transporter), member 3	10956.8790444545	-0.113898720968816	0.0650014993391378	0.0797312426306772	0.999959988889408
ENSMUSG00000005362	Crbn	protein_coding	cereblon	960.030070270925	0.0716292330357858	0.0762322084857194	0.347413016496	0.999959988889408
ENSMUSG00000005364	Il5ra	protein_coding	interleukin 5 receptor, alpha	3.5686490451406	-0.171935575634857	1.28597036992904	0.893638982891449	0.999959988889408
ENSMUSG00000005370	Msh6	protein_coding	mutS homolog 6	303.083875108354	0.0218915107131105	0.110242978193532	0.842595130932402	0.999959988889408
ENSMUSG00000005371	Fbxo11	protein_coding	F-box protein 11	2000.98849060686	0.0113010322680718	0.0641345794017421	0.860130458855836	0.999959988889408
ENSMUSG00000005373	Mlxipl	protein_coding	MLX interacting protein-like	99.832555403083	0.168114527585153	0.221829645042337	0.448538272750607	0.999959988889408
ENSMUSG00000005378	Bud23	protein_coding	BUD23, rRNA methyltransferase and ribosome maturation factor	482.904193380077	0.0883242622890073	0.0962316322771504	0.358707964795811	0.999959988889408
ENSMUSG00000005397	Nid1	protein_coding	nidogen 1	151.16857959568	0.466968173813439	0.299465907425542	0.118916714537241	0.999959988889408
ENSMUSG00000005410	Mcm5	protein_coding	minichromosome maintenance complex component 5	81.6229409668528	-0.181715015636287	0.240324939797483	0.449575949226501	0.999959988889408
ENSMUSG00000005413	Hmox1	protein_coding	heme oxygenase 1	94.5366666605627	-0.253329319681869	0.191039605612437	0.184820967911578	0.999959988889408
ENSMUSG00000005417	Mprip	protein_coding	myosin phosphatase Rho interacting protein	5810.54481141051	-0.0548397874977395	0.0473804805744331	0.247095017791894	0.999959988889408
ENSMUSG00000005442	Cic	protein_coding	capicua transcriptional repressor	3093.72900416437	0.00423565335062175	0.0635523067370755	0.946861691535753	0.999959988889408
ENSMUSG00000005447	Pafah1b3	protein_coding	platelet-activating factor acetylhydrolase, isoform 1b, subunit 3	162.209621537131	0.084986943374964	0.142428110012858	0.550707270037997	0.999959988889408
ENSMUSG00000005465	Il27ra	protein_coding	interleukin 27 receptor, alpha	22.9452432311856	0.1945180191556	0.404985377249912	0.631007870002462	0.999959988889408
ENSMUSG00000005469	Prkaca	protein_coding	protein kinase, cAMP dependent, catalytic, alpha	2877.69745438601	0.013814762073276	0.0590106599989321	0.814902523534738	0.999959988889408
ENSMUSG00000005470	Asf1b	protein_coding	anti-silencing function 1B histone chaperone	9.96244513449614	0.351518573477493	0.609838698582261	0.56433648090335	0.999959988889408
ENSMUSG00000005474	Myl10	protein_coding	myosin, light chain 10, regulatory	0.186276476494507	-0.62084475709684	4.1466287931347	0.880983341287022	0.999959988889408
ENSMUSG00000005481	Ddx39	protein_coding	DEAD (Asp-Glu-Ala-Asp) box polypeptide 39	325.766312162605	-0.102990532935802	0.114231877729306	0.367273708189307	0.999959988889408
ENSMUSG00000005483	Dnajb1	protein_coding	DnaJ heat shock protein family (Hsp40) member B1	728.205299416206	0.0247792218541954	0.0863460720018421	0.774130949666915	0.999959988889408
ENSMUSG00000005493	Msh4	protein_coding	mutS homolog 4	11.0204657354165	0.580087040166213	0.580532593172335	0.317682070654808	0.999959988889408
ENSMUSG00000005501	Usp40	protein_coding	ubiquitin specific peptidase 40	478.680202394505	0.016571366359176	0.0953939384416032	0.862089379732852	0.999959988889408
ENSMUSG00000005503	Evx1	protein_coding	even-skipped homeobox 1	0.894660686012802	0.301055792934963	2.3505847007337	0.898088052207132	0.999959988889408
ENSMUSG00000005505	Kbtbd4	protein_coding	kelch repeat and BTB (POZ) domain containing 4	318.328956851771	-0.0179508240246918	0.137091248651993	0.89582221811322	0.999959988889408
ENSMUSG00000005506	Celf1	protein_coding	CUGBP, Elav-like family member 1	3682.21079652483	-0.0206005524020928	0.0535700817501088	0.700568389839035	0.999959988889408
ENSMUSG00000005510	Ndufs3	protein_coding	NADH:ubiquinone oxidoreductase core subunit S3	1498.95723659685	-0.0146166681750113	0.0684827482698791	0.830987082038202	0.999959988889408
ENSMUSG00000005514	Por	protein_coding	P450 (cytochrome) oxidoreductase	1349.59055089445	-0.0286857630344467	0.0633064074867553	0.650458198142917	0.999959988889408
ENSMUSG00000005533	Igf1r	protein_coding	insulin-like growth factor I receptor	1164.75472347554	0.00330951754049187	0.089262511870842	0.97042422363456	0.999959988889408
ENSMUSG00000005534	Insr	protein_coding	insulin receptor	960.215038816901	-0.00816555329077862	0.0750925024832584	0.91340877188569	0.999959988889408
ENSMUSG00000005540	Fcer2a	protein_coding	Fc receptor, IgE, low affinity II, alpha polypeptide	37.3772627873274	-0.0646619435784581	0.306150504328976	0.832723674083928	0.999959988889408
ENSMUSG00000005547	Cyp2a5	protein_coding	cytochrome P450, family 2, subfamily a, polypeptide 5	0.74163245255797	0.853298764803247	3.23373409991942	0.791876912373445	0.999959988889408
ENSMUSG00000005553	Atp4a	protein_coding	ATPase, H+/K+ exchanging, gastric, alpha polypeptide	33.5638593022251	0.265206968552167	0.432049329614112	0.539324414807501	0.999959988889408
ENSMUSG00000005566	Trim28	protein_coding	tripartite motif-containing 28	2509.78822193865	-0.10874971267329	0.0594830129544495	0.0675123068109701	0.999959988889408
ENSMUSG00000005575	Ube2m	protein_coding	ubiquitin-conjugating enzyme E2M	1974.35974510753	-0.0204618731302541	0.0666324320786955	0.758778072456214	0.999959988889408
ENSMUSG00000005580	Adcy9	protein_coding	adenylate cyclase 9	1356.23623656573	0.0608729578591244	0.1137114518689	0.592422862627164	0.999959988889408
ENSMUSG00000005583	Mef2c	protein_coding	myocyte enhancer factor 2C	2510.12855356012	0.22493764704032	0.102654847187697	0.0284370788948988	0.999959988889408
ENSMUSG00000005609	Ctr9	protein_coding	CTR9 homolog, Paf1/RNA polymerase II complex component	969.552633577285	0.0612143295968454	0.0668629756141805	0.359919193145228	0.999959988889408
ENSMUSG00000005610	Eif4g2	protein_coding	eukaryotic translation initiation factor 4, gamma 2	8161.64445440678	-0.0345399662058147	0.0416380616547742	0.406805316483925	0.999959988889408
ENSMUSG00000005611	Mrvi1	protein_coding	MRV integration site 1	45.036871827515	0.354933650515115	0.367992661479309	0.334788869390901	0.999959988889408
ENSMUSG00000005615	Pcyt1a	protein_coding	phosphate cytidylyltransferase 1, choline, alpha isoform	562.330156539654	0.0567233353354192	0.0869581912771687	0.514203898361541	0.999959988889408
ENSMUSG00000005621	Zfp592	protein_coding	zinc finger protein 592	575.084418779167	-0.0204898854397491	0.128701711201499	0.873507796188668	0.999959988889408
ENSMUSG00000005625	Psmd4	protein_coding	proteasome (prosome, macropain) 26S subunit, non-ATPase, 4	1750.25583929364	-0.0776319771240672	0.0715264377370361	0.277761977159016	0.999959988889408
ENSMUSG00000005628	Tmod4	protein_coding	tropomodulin 4	24.980004082464	-0.86978271866337	0.396110196133134	0.0281055476169755	0.999959988889408
ENSMUSG00000005640	Insrr	protein_coding	insulin receptor-related receptor	12.6593378064768	1.4964344621227	0.666295619258895	0.0247103051601912	0.999959988889408
ENSMUSG00000005649	Cabp5	protein_coding	calcium binding protein 5	1.13071507161574	0.0230187662956579	2.03207223511847	0.990961972148628	0.999959988889408
ENSMUSG00000005656	Snx6	protein_coding	sorting nexin 6	500.52255974833	0.0461083572163309	0.0975002067115767	0.636280796868949	0.999959988889408
ENSMUSG00000005667	Mthfd2	protein_coding	methylenetetrahydrofolate dehydrogenase (NAD+ dependent), methenyltetrahydrofolate cyclohydrolase	100.779726556904	-0.13610349023627	0.216931778405755	0.530395580046788	0.999959988889408
ENSMUSG00000005672	Kit	protein_coding	KIT proto-oncogene receptor tyrosine kinase	1667.89323898626	-0.0848776273604224	0.10553789570363	0.42125931124629	0.999959988889408
ENSMUSG00000005674	Tomm40l	protein_coding	translocase of outer mitochondrial membrane 40-like	923.599219924755	0.0578270267435315	0.0691122569679546	0.402754700147234	0.999959988889408
ENSMUSG00000005677	Nr1i3	protein_coding	nuclear receptor subfamily 1, group I, member 3	153.246459221101	-0.102889791136029	0.21209346402285	0.627594537116422	0.999959988889408
ENSMUSG00000005681	Apoa2	protein_coding	apolipoprotein A-II	0.198177037485265	0.0756170559766781	4.14373831190327	0.985440602537656	0.999959988889408
ENSMUSG00000005682	Pan2	protein_coding	PAN2 poly(A) specific ribonuclease subunit	641.738600635122	-0.0601930094021536	0.0937332210413529	0.520760407107947	0.999959988889408
ENSMUSG00000005683	Cs	protein_coding	citrate synthase	4522.53789557084	0.0466471477768175	0.0459648643885127	0.310180393600979	0.999959988889408
ENSMUSG00000005686	Ampd3	protein_coding	adenosine monophosphate deaminase 3	511.824708748216	0.10674030743274	0.108280805122384	0.32424445749782	0.999959988889408
ENSMUSG00000005687	Bcas2	protein_coding	breast carcinoma amplified sequence 2	878.458307895357	-0.0521053026607	0.0795946180633756	0.512703756031072	0.999959988889408
ENSMUSG00000005696	Sh2d1a	protein_coding	SH2 domain containing 1A	147.769564489431	-0.0402621829143938	0.179650645173898	0.822668780062771	0.999959988889408
ENSMUSG00000005698	Ctcf	protein_coding	CCCTC-binding factor	1046.28132187727	0.0367697720364535	0.0820998104574719	0.654249394791508	0.999959988889408
ENSMUSG00000005699	Pard6a	protein_coding	par-6 family cell polarity regulator alpha	330.607646650542	0.0659488976334093	0.122091553611752	0.589087124493395	0.999959988889408
ENSMUSG00000005705	Agrp	protein_coding	agouti related neuropeptide	12.4764780570563	-0.304886507514744	0.546231605687726	0.576732789197673	0.999959988889408
ENSMUSG00000005716	Pvalb	protein_coding	parvalbumin	580.81774050164	0.0135437785757163	0.105870192843249	0.898205828623924	0.999959988889408
ENSMUSG00000005718	Tfap4	protein_coding	transcription factor AP4	85.9220942992082	-0.22288179904994	0.242722201985132	0.358483388943275	0.999959988889408
ENSMUSG00000005732	Ranbp1	protein_coding	RAN binding protein 1	659.796967808631	-0.0481815184372101	0.082225361724966	0.55789630262627	0.999959988889408
ENSMUSG00000005763	Cd247	protein_coding	CD247 antigen	17.1469195863042	0.962577000732443	0.761968765640126	0.206489939211352	0.999959988889408
ENSMUSG00000005774	Rfx5	protein_coding	regulatory factor X, 5 (influences HLA class II expression)	417.85979024965	-0.117351104127206	0.102150780641717	0.250637299290652	0.999959988889408
ENSMUSG00000005779	Psmb4	protein_coding	proteasome (prosome, macropain) subunit, beta type 4	1771.65158938051	-0.0149141927253081	0.0658278821465871	0.820763208343113	0.999959988889408
ENSMUSG00000005800	Mmp8	protein_coding	matrix metallopeptidase 8	1.50410111899379	-1.4506910994175	1.84430922866302	0.431529565959385	0.999959988889408
ENSMUSG00000005802	Slc30a4	protein_coding	solute carrier family 30 (zinc transporter), member 4	802.446856170439	0.0748523155057046	0.0747964770745271	0.316949361914911	0.999959988889408
ENSMUSG00000005803	Sqor	protein_coding	sulfide quinone oxidoreductase	92.9961660198666	-0.275939769543361	0.214186293219948	0.197635756656633	0.999959988889408
ENSMUSG00000005804	Bloc1s6	protein_coding	biogenesis of lysosomal organelles complex-1, subunit 6, pallidin	462.254853775316	0.0172116118574916	0.11288332126205	0.878814211178854	0.999959988889408
ENSMUSG00000005813	Metap1	protein_coding	methionyl aminopeptidase 1	805.916542010209	-0.0785178783216012	0.0725602154559503	0.279205222991619	0.999959988889408
ENSMUSG00000005823	Gpr108	protein_coding	G protein-coupled receptor 108	461.430763624389	0.0423279748068392	0.0974678274967768	0.664087757482304	0.999959988889408
ENSMUSG00000005824	Tnfsf14	protein_coding	tumor necrosis factor (ligand) superfamily, member 14	0.719150484805757	1.63402405034784	2.43776449550151	0.502669048521902	0.999959988889408
ENSMUSG00000005836	Gata6	protein_coding	GATA binding protein 6	2.91177756946936	-0.872214270414131	1.27651508465417	0.4944313928249	0.999959988889408
ENSMUSG00000005846	Rsl1d1	protein_coding	ribosomal L1 domain containing 1	642.378492532589	-0.0507390474034385	0.080209360297653	0.527006238694728	0.999959988889408
ENSMUSG00000005864	Cnga2	protein_coding	cyclic nucleotide gated channel alpha 2	4.70021494209706	-0.679917703780246	1.07483482829493	0.527008748312863	0.999959988889408
ENSMUSG00000005871	Apc	protein_coding	APC, WNT signaling pathway regulator	3665.64673455844	-0.0150245913787202	0.0900216563309996	0.867448934734275	0.999959988889408
ENSMUSG00000005873	Reep5	protein_coding	receptor accessory protein 5	5258.16487079688	0.0834977807014722	0.049627789954549	0.092475734917426	0.999959988889408
ENSMUSG00000005881	Ergic3	protein_coding	ERGIC and golgi 3	1686.66573941792	0.0389776136244392	0.0729895353630899	0.593330142922528	0.999959988889408
ENSMUSG00000005882	Uqcc1	protein_coding	ubiquinol-cytochrome c reductase complex assembly factor 1	666.491044610207	0.129379359396689	0.0973994001737416	0.184066352973816	0.999959988889408
ENSMUSG00000005883	Spo11	protein_coding	SPO11 meiotic protein covalently bound to DSB	5.70208688888394	0.690562980394284	0.81468832752881	0.396638103256095	0.999959988889408
ENSMUSG00000005886	Ncoa2	protein_coding	nuclear receptor coactivator 2	1522.16369676389	0.137184621955861	0.251452756383773	0.585362804079619	0.999959988889408
ENSMUSG00000005892	Trh	protein_coding	thyrotropin releasing hormone	19.9865439701932	0.0261875049854422	0.575170357054844	0.963684865044345	0.999959988889408
ENSMUSG00000005893	Nr2c2	protein_coding	nuclear receptor subfamily 2, group C, member 2	1364.10479056429	0.151734177938051	0.0941041352424858	0.106873375939052	0.999959988889408
ENSMUSG00000005897	Nr2c1	protein_coding	nuclear receptor subfamily 2, group C, member 1	163.572229389838	-0.0807637175988243	0.150142516713642	0.590636625588013	0.999959988889408
ENSMUSG00000005907	Pex1	protein_coding	peroxisomal biogenesis factor 1	419.980699776332	-0.0311592300552426	0.108206344426174	0.773376430164799	0.999959988889408
ENSMUSG00000005917	Otx1	protein_coding	orthodenticle homeobox 1	58.4103772645476	0.230970436068273	0.320013225788007	0.470446484348343	0.999959988889408
ENSMUSG00000005936	Kctd20	protein_coding	potassium channel tetramerisation domain containing 20	1255.49426594917	-0.0670639880476581	0.0695279810226291	0.334764675447724	0.999959988889408
ENSMUSG00000005947	Itgae	protein_coding	integrin alpha E, epithelial-associated	4.98895292057344	-1.17684770921402	0.926768048027559	0.204141409616724	0.999959988889408
ENSMUSG00000005949	Ctns	protein_coding	cystinosis, nephropathic	363.887844009249	0.0161065633004781	0.105818661053444	0.879022015800175	0.999959988889408
ENSMUSG00000005950	P2rx5	protein_coding	purinergic receptor P2X, ligand-gated ion channel, 5	75.4418042253324	-0.307911781785388	0.232035786372225	0.184508264574527	0.999959988889408
ENSMUSG00000005951	Shpk	protein_coding	sedoheptulokinase	107.201377980826	0.107466142441839	0.187127448886101	0.565768972411896	0.999959988889408
ENSMUSG00000005952	Trpv1	protein_coding	transient receptor potential cation channel, subfamily V, member 1	4.5920174860532	1.13134033949292	1.28671851205359	0.379268651660976	0.999959988889408
ENSMUSG00000005958	Ephb3	protein_coding	Eph receptor B3	392.5202060122	0.192290383352669	0.127327466240865	0.130991509521555	0.999959988889408
ENSMUSG00000005968	Tuft1	protein_coding	tuftelin 1	78.6932132474237	0.074870297460644	0.231263303214483	0.746131232004341	0.999959988889408
ENSMUSG00000005973	Rcn1	protein_coding	reticulocalbin 1	246.717834938647	0.110016895492236	0.134136107467255	0.412108645242006	0.999959988889408
ENSMUSG00000005980	Dnase1	protein_coding	deoxyribonuclease I	101.430572891443	-0.117807466394361	0.196822194513042	0.549474559598614	0.999959988889408
ENSMUSG00000005981	Trap1	protein_coding	TNF receptor-associated protein 1	1269.93272812305	0.0161434411219274	0.0705932796018685	0.81911576938996	0.999959988889408
ENSMUSG00000005982	Naa60	protein_coding	N(alpha)-acetyltransferase 60, NatF catalytic subunit	1470.71334752123	-0.00251416972247102	0.0603228171819688	0.966754925037426	0.999959988889408
ENSMUSG00000005983	1700037C18Rik	protein_coding	RIKEN cDNA 1700037C18 gene	66.0863386266386	0.160717510043793	0.265649281286029	0.545179759903766	0.999959988889408
ENSMUSG00000005986	Ankrd13d	protein_coding	ankyrin repeat domain 13 family, member D	1213.93453359857	0.0265292252529572	0.0601398049093942	0.65912185789242	0.999959988889408
ENSMUSG00000005994	Tyrp1	protein_coding	tyrosinase-related protein 1	3.15822207020916	-0.00904249229580278	1.05659031341772	0.993171641996986	0.999959988889408
ENSMUSG00000006005	Tpr	protein_coding	translocated promoter region, nuclear basket protein	1455.11102711558	-0.0795956949337274	0.0849325884379183	0.348674624748746	0.999959988889408
ENSMUSG00000006007	Pdc	protein_coding	phosducin	0.796083538359612	0.950848716973271	2.91346756038721	0.744149545312229	0.999959988889408
ENSMUSG00000006010	Odr4	protein_coding	odr4 GPCR localization factor homolog	881.096100973287	0.0594140536384842	0.0690889253758335	0.389808368564078	0.999959988889408
ENSMUSG00000006014	Prg4	protein_coding	proteoglycan 4 (megakaryocyte stimulating factor, articular superficial zone protein)	25.8279821302937	0.471283793711262	0.391580746992767	0.228766729286908	0.999959988889408
ENSMUSG00000006019	Dhx34	protein_coding	DEAH (Asp-Glu-Ala-His) box polypeptide 34	366.351107156512	-0.143221117292262	0.106207380607104	0.177496214320541	0.999959988889408
ENSMUSG00000006021	Kptn	protein_coding	kaptin	446.007212111787	-0.000313236212469383	0.139061206888687	0.998202761704286	0.999959988889408
ENSMUSG00000006024	Napa	protein_coding	N-ethylmaleimide sensitive fusion protein attachment protein alpha	3966.22660763838	-0.0406947297290994	0.0661247554394379	0.538275062875343	0.999959988889408
ENSMUSG00000006050	Sra1	protein_coding	steroid receptor RNA activator 1	479.704742421542	-0.0464779735090013	0.0939504325042657	0.620806682367915	0.999959988889408
ENSMUSG00000006056	Calcoco2	protein_coding	calcium binding and coiled-coil domain 2	1.36239211806923	-0.378511907652879	1.40425942757589	0.787509879645807	0.999959988889408
ENSMUSG00000006057	Atp5g1	protein_coding	ATP synthase, H+ transporting, mitochondrial F0 complex, subunit C1 (subunit 9)	1343.11705138736	-0.0558163318321688	0.131903631849412	0.672178578556215	0.999959988889408
ENSMUSG00000006058	Snf8	protein_coding	SNF8, ESCRT-II complex subunit, homolog (S. cerevisiae)	903.260629067194	-0.15414726291567	0.0773934078351505	0.046399994188406	0.999959988889408
ENSMUSG00000006095	Tbcb	protein_coding	tubulin folding cofactor B	922.836147685176	0.0126390484466335	0.0764913747525927	0.868759057585488	0.999959988889408
ENSMUSG00000006127	Inpp5k	protein_coding	inositol polyphosphate 5-phosphatase K	1002.53384749988	-0.0287388821253925	0.0879360322353357	0.743807230759784	0.999959988889408
ENSMUSG00000006134	Crkl	protein_coding	v-crk avian sarcoma virus CT10 oncogene homolog-like	605.792575646159	0.0338189164179131	0.0861912073730406	0.694784228619191	0.999959988889408
ENSMUSG00000006143	Upk3bl	protein_coding	uroplakin 3B-like	4.98346868833228	-0.858887387251435	0.956308162770826	0.369117173822609	0.999959988889408
ENSMUSG00000006154	Eps8l1	protein_coding	EPS8-like 1	30.8239495504818	-0.307519916266382	0.347049810579803	0.375565072787882	0.999959988889408
ENSMUSG00000006169	Clint1	protein_coding	clathrin interactor 1	874.999137246899	-0.0166185426995914	0.0717831145890153	0.816918251359377	0.999959988889408
ENSMUSG00000006179	Prss16	protein_coding	protease, serine 16 (thymus)	27.3345963827005	-0.0659291730004097	0.367417108183317	0.857592552313092	0.999959988889408
ENSMUSG00000006191	Cdkal1	protein_coding	CDK5 regulatory subunit associated protein 1-like 1	158.122603563434	0.0531177319957295	0.17020377331545	0.754977321659193	0.999959988889408
ENSMUSG00000006204	5430419D17Rik	protein_coding	RIKEN cDNA 5430419D17 gene	3.5711729628947	1.23580258971846	1.02841948896122	0.229498289815052	0.999959988889408
ENSMUSG00000006205	Htra1	protein_coding	HtrA serine peptidase 1	2787.25972903438	0.12176961412597	0.08793288776514	0.166113105204839	0.999959988889408
ENSMUSG00000006215	Zbtb17	protein_coding	zinc finger and BTB domain containing 17	720.169255003103	-0.0485179173949249	0.0930645156845765	0.602132464467468	0.999959988889408
ENSMUSG00000006216	Clcnkb	protein_coding	chloride channel, voltage-sensitive Kb	7.63560809552338	0.247886616070479	0.926452120402003	0.789033797207257	0.999959988889408
ENSMUSG00000006218	Fam131c	protein_coding	family with sequence similarity 131, member C	41.204758509442	-0.16023045166519	0.283241707958231	0.571596253025886	0.999959988889408
ENSMUSG00000006219	Fblim1	protein_coding	filamin binding LIM protein 1	37.0768915888369	0.477312185966544	0.317909836495954	0.133250217077364	0.999959988889408
ENSMUSG00000006221	Hspb7	protein_coding	heat shock protein family, member 7 (cardiovascular)	8.41311866271716	1.11311582363211	0.650946784864919	0.0872667759832281	0.999959988889408
ENSMUSG00000006235	Epor	protein_coding	erythropoietin receptor	154.577894269591	-0.114199370013126	0.185110781776384	0.537284549062935	0.999959988889408
ENSMUSG00000006241	Ccdc159	protein_coding	coiled-coil domain containing 159	242.37449138863	-0.121967187122358	0.130952835243951	0.351655708183313	0.999959988889408
ENSMUSG00000006262	Mob1b	protein_coding	MOB kinase activator 1B	482.708285085399	0.0912221554973679	0.0966136005926395	0.345069603230257	0.999959988889408
ENSMUSG00000006269	Atp6v1b1	protein_coding	ATPase, H+ transporting, lysosomal V1 subunit B1	4.7897703376211	-0.642542137628838	0.85584449330942	0.452791250636468	0.999959988889408
ENSMUSG00000006270	Vax1	protein_coding	ventral anterior homeobox 1	9.46519789600341	-0.0482226804276722	0.603428539488244	0.936305270023782	0.999959988889408
ENSMUSG00000006273	Atp6v1b2	protein_coding	ATPase, H+ transporting, lysosomal V1 subunit B2	10588.0303548778	-0.0187732534950315	0.0561722907714288	0.738222277965959	0.999959988889408
ENSMUSG00000006276	Eps15l1	protein_coding	epidermal growth factor receptor pathway substrate 15-like 1	1089.82641699845	0.0715307751299977	0.0693177583541143	0.302106933446304	0.999959988889408
ENSMUSG00000006281	Tep1	protein_coding	telomerase associated protein 1	117.508720301582	-0.00264806219027581	0.209532984320864	0.989916662988158	0.999959988889408
ENSMUSG00000006288	Ttc5	protein_coding	tetratricopeptide repeat domain 5	810.508843863828	-0.0464163062649285	0.084689943195248	0.583641495041652	0.999959988889408
ENSMUSG00000006289	Osgep	protein_coding	O-sialoglycoprotein endopeptidase	411.227029190903	-0.0488894787609669	0.107706527254903	0.649890872654586	0.999959988889408
ENSMUSG00000006299	Aamp	protein_coding	angio-associated migratory protein	2543.8016039191	0.0286556416263348	0.0517748642233964	0.579944162636176	0.999959988889408
ENSMUSG00000006301	Tmbim1	protein_coding	transmembrane BAX inhibitor motif containing 1	634.454003500363	-0.0310267899082477	0.0803285101144689	0.699312422128718	0.999959988889408
ENSMUSG00000006304	Arpc2	protein_coding	actin related protein 2/3 complex, subunit 2	3408.77626463658	-0.0752340525565766	0.0661775261467156	0.255600163447941	0.999959988889408
ENSMUSG00000006307	Kmt2b	protein_coding	lysine (K)-specific methyltransferase 2B	1716.04726356188	0.12256595168064	0.079833984833781	0.124719888878742	0.999959988889408
ENSMUSG00000006310	Zbtb32	protein_coding	zinc finger and BTB domain containing 32	35.5521215424844	0.364552901841514	0.364307858478214	0.316985105170498	0.999959988889408
ENSMUSG00000006313	Upk1a	protein_coding	uroplakin 1A	20.2744261857674	-0.120494432384254	0.465722302347638	0.79584671699878	0.999959988889408
ENSMUSG00000006315	Tmem147	protein_coding	transmembrane protein 147	902.355117427207	-0.0342525307531517	0.0687217040929717	0.618185387158063	0.999959988889408
ENSMUSG00000006333	Rps9	protein_coding	ribosomal protein S9	1628.18037353685	-0.0989264422748159	0.09720205254885	0.308801408808666	0.999959988889408
ENSMUSG00000006335	Tfpt	protein_coding	TCF3 (E2A) fusion partner	323.40898851998	-0.084980031475538	0.122657437289504	0.488419931331167	0.999959988889408
ENSMUSG00000006342	Susd2	protein_coding	sushi domain containing 2	92.2587225223338	0.0769566749246852	0.205755671069871	0.708389657639786	0.999959988889408
ENSMUSG00000006344	Ggt5	protein_coding	gamma-glutamyltransferase 5	53.278174497028	0.0225293364127469	0.339977215164284	0.947165100393594	0.999959988889408
ENSMUSG00000006345	Ggt1	protein_coding	gamma-glutamyltransferase 1	38.6853356819585	0.159007242569511	0.318797871753215	0.617940478239112	0.999959988889408
ENSMUSG00000006356	Crip2	protein_coding	cysteine rich protein 2	1090.7913462118	0.026139578598152	0.0788015178661372	0.740105114184618	0.999959988889408
ENSMUSG00000006360	Crip1	protein_coding	cysteine-rich protein 1 (intestinal)	72.0163654495413	0.243361485327803	0.241076964995256	0.312746256872072	0.999959988889408
ENSMUSG00000006362	Cbfa2t3	protein_coding	CBFA2/RUNX1 translocation partner 3	586.966960847748	0.143786342431353	0.17239289148295	0.40424610405491	0.999959988889408
ENSMUSG00000006373	Pgrmc1	protein_coding	progesterone receptor membrane component 1	3978.60358369426	0.0377856699496791	0.0447880844234943	0.398862487758951	0.999959988889408
ENSMUSG00000006378	Gcat	protein_coding	glycine C-acetyltransferase (2-amino-3-ketobutyrate-coenzyme A ligase)	169.95226375759	-0.131287326530223	0.237861474266453	0.580983515373245	0.999959988889408
ENSMUSG00000006386	Tek	protein_coding	TEK receptor tyrosine kinase	186.397831359662	-0.00657536527944546	0.190444659353903	0.972457404167966	0.999959988889408
ENSMUSG00000006389	Mpl	protein_coding	myeloproliferative leukemia virus oncogene	3.87557986028184	-0.300086778323894	0.944659652768807	0.750737882674959	0.999959988889408
ENSMUSG00000006390	Elovl1	protein_coding	elongation of very long chain fatty acids (FEN1/Elo2, SUR4/Elo3, yeast)-like 1	243.487849097039	-0.0797500061561263	0.142297507430655	0.575175563292093	0.999959988889408
ENSMUSG00000006392	Med8	protein_coding	mediator complex subunit 8	235.226564749196	-0.137703728188916	0.123510850578205	0.264888138205298	0.999959988889408
ENSMUSG00000006395	Hyi	polymorphic_pseudogene	hydroxypyruvate isomerase (putative)	146.614485076276	0.0261377362436606	0.169867808058825	0.877711419070194	0.999959988889408
ENSMUSG00000006398	Cdc20	protein_coding	cell division cycle 20	13.4833593221342	0.068521793422264	0.545762348628238	0.900086213926175	0.999959988889408
ENSMUSG00000006403	Adamts4	protein_coding	a disintegrin-like and metallopeptidase (reprolysin type) with thrombospondin type 1 motif, 4	278.20372777679	0.330791517995582	0.153760936319093	0.0314496475416268	0.999959988889408
ENSMUSG00000006411	Nectin4	protein_coding	nectin cell adhesion molecule 4	173.974277864738	-0.217936871097948	0.148473518721025	0.142144941888838	0.999959988889408
ENSMUSG00000006412	Pfdn2	protein_coding	prefoldin 2	1166.78411333341	-0.0819948526367214	0.0820198811380075	0.317458205921727	0.999959988889408
ENSMUSG00000006418	Rnf114	protein_coding	ring finger protein 114	1142.08764228313	-0.0201158734782479	0.0774164400779943	0.794987337446162	0.999959988889408
ENSMUSG00000006423	C330007P06Rik	protein_coding	RIKEN cDNA C330007P06 gene	725.459559850755	0.000839601823064846	0.0713222713469062	0.990607564129918	0.999959988889408
ENSMUSG00000006435	Neurl1a	protein_coding	neuralized E3 ubiquitin protein ligase 1A	3859.40998213339	-0.016937306403802	0.0588359291254905	0.773443552264146	0.999959988889408
ENSMUSG00000006442	Srm	protein_coding	spermidine synthase	772.669162415809	-0.0857711213284823	0.10499326339614	0.413974013603039	0.999959988889408
ENSMUSG00000006445	Epha2	protein_coding	Eph receptor A2	38.7247430419829	0.383621758834959	0.306767429778512	0.211106140431793	0.999959988889408
ENSMUSG00000006456	Rbm14	protein_coding	RNA binding motif protein 14	503.369388766738	-0.0585900660115384	0.101036213450775	0.561987623683617	0.999959988889408
ENSMUSG00000006457	Actn3	protein_coding	actinin alpha 3	27.1694636244905	0.286067745707429	0.427439062022407	0.503329818533419	0.999959988889408
ENSMUSG00000006463	Zdhhc24	protein_coding	zinc finger, DHHC domain containing 24	522.418485834275	0.0256426904682326	0.0921538677808777	0.780813152351812	0.999959988889408
ENSMUSG00000006464	Bbs1	protein_coding	Bardet-Biedl syndrome 1 (human)	792.19019298078	0.0192332596102067	0.0821853135247519	0.814967066456052	0.999959988889408
ENSMUSG00000006469	Slc34a3	protein_coding	solute carrier family 34 (sodium phosphate), member 3	3.35359407593043	-0.992220368822894	1.25761620152689	0.4301300453867	0.999959988889408
ENSMUSG00000006471	Ndor1	protein_coding	NADPH dependent diflavin oxidoreductase 1	773.829587594173	-0.0891906193967474	0.0848001107442	0.292902884031557	0.999959988889408
ENSMUSG00000006476	Nsmf	protein_coding	NMDA receptor synaptonuclear signaling and neuronal migration factor	16431.874920562	-0.0421917196123338	0.0469213233676543	0.368545395339447	0.999959988889408
ENSMUSG00000006494	Pdk1	protein_coding	pyruvate dehydrogenase kinase, isoenzyme 1	1007.79582984494	-0.0850880152977684	0.0742371459795059	0.251726904168249	0.999959988889408
ENSMUSG00000006498	Ptbp1	protein_coding	polypyrimidine tract binding protein 1	779.249625973454	0.0108417665755749	0.0965736016473258	0.910613857241184	0.999959988889408
ENSMUSG00000006517	Mvd	protein_coding	mevalonate (diphospho) decarboxylase	327.217631313051	-0.0407603847889692	0.125049284809818	0.744458733893445	0.999959988889408
ENSMUSG00000006519	Cyba	protein_coding	cytochrome b-245, alpha polypeptide	115.464390683721	-0.0889978219698906	0.193757603281192	0.646000386835962	0.999959988889408
ENSMUSG00000006522	Itih3	protein_coding	inter-alpha trypsin inhibitor, heavy chain 3	879.343710043072	-0.082388236244327	0.121543671891821	0.497867544509504	0.999959988889408
ENSMUSG00000006526	Tmem110	protein_coding	transmembrane protein 110	588.599015083386	-0.0176906156800369	0.104613843038011	0.865714866014419	0.999959988889408
ENSMUSG00000006527	Sfmbt1	protein_coding	Scm-like with four mbt domains 1	506.137977977791	0.140210863351371	0.0851809032925192	0.0997562749094084	0.999959988889408
ENSMUSG00000006538	Ihh	protein_coding	Indian hedgehog	9.60074584995134	-0.0887794910506215	0.593303828929786	0.881051964551966	0.999959988889408
ENSMUSG00000006542	Prkag3	protein_coding	protein kinase, AMP-activated, gamma 3 non-catalytic subunit	4.59517407009043	0.169209857927783	0.862157516647381	0.844404104513686	0.999959988889408
ENSMUSG00000006546	Cryba2	protein_coding	crystallin, beta A2	4.49091926777016	0.829926776003834	0.843743498612035	0.325300174847783	0.999959988889408
ENSMUSG00000006567	Atp7b	protein_coding	ATPase, Cu++ transporting, beta polypeptide	79.0615859503766	0.0931426007797875	0.213279145642803	0.662316693656333	0.999959988889408
ENSMUSG00000006575	Rundc3a	protein_coding	RUN domain containing 3A	6346.18012027113	-0.0752195244153693	0.0518379409570872	0.146765507146377	0.999959988889408
ENSMUSG00000006576	Slc4a3	protein_coding	solute carrier family 4 (anion exchanger), member 3	3367.78093227868	-0.0523582582055394	0.0546059737999946	0.337640588632198	0.999959988889408
ENSMUSG00000006585	Cdt1	protein_coding	chromatin licensing and DNA replication factor 1	28.0981596527706	0.131567696250291	0.394782275205773	0.738933145264992	0.999959988889408
ENSMUSG00000006586	Runx1t1	protein_coding	RUNX1 translocation partner 1	335.18233143192	0.269137009694896	0.144255073818891	0.0620830406351466	0.999959988889408
ENSMUSG00000006587	Snai3	protein_coding	snail family zinc finger 3	2.53268848044738	-0.577969724276223	1.24366940287162	0.642125257971504	0.999959988889408
ENSMUSG00000006589	Aprt	protein_coding	adenine phosphoribosyl transferase	449.291826181888	-0.133003392930515	0.0947822990493324	0.160541887906324	0.999959988889408
ENSMUSG00000006599	Gtf2h1	protein_coding	general transcription factor II H, polypeptide 1	591.696331305683	-0.0106444771344586	0.0864976120935778	0.902058844391496	0.999959988889408
ENSMUSG00000006611	Hfe	protein_coding	hemochromatosis	95.1834117597254	0.021511011805568	0.290195617090696	0.940910205323175	0.999959988889408
ENSMUSG00000006641	Slc5a6	protein_coding	solute carrier family 5 (sodium-dependent vitamin transporter), member 6	470.228456164284	-0.0202426893863126	0.0945355854047107	0.830447459447905	0.999959988889408
ENSMUSG00000006642	Tcf23	protein_coding	transcription factor 23	8.37205483250668	-0.0215965129708206	0.719516381392	0.97605483670289	0.999959988889408
ENSMUSG00000006649	Nphs1	protein_coding	nephrosis 1, nephrin	62.3923441704262	-0.20294964104083	0.302771353259248	0.502662350843899	0.999959988889408
ENSMUSG00000006651	Aplp1	protein_coding	amyloid beta (A4) precursor-like protein 1	22188.6930334655	0.010526083082076	0.0515303038222183	0.83814269539709	0.999959988889408
ENSMUSG00000006673	Qrich1	protein_coding	glutamine-rich 1	1497.37393676441	-0.0212280352903076	0.0656068643735829	0.746267964071372	0.999959988889408
ENSMUSG00000006675	P4htm	protein_coding	prolyl 4-hydroxylase, transmembrane (endoplasmic reticulum)	1548.03959117171	-0.0668377683196706	0.0600382399016248	0.265599659773182	0.999959988889408
ENSMUSG00000006676	Usp19	protein_coding	ubiquitin specific peptidase 19	3233.38351589131	0.0385611218718343	0.0673863321294252	0.567159721905457	0.999959988889408
ENSMUSG00000006678	Pola1	protein_coding	polymerase (DNA directed), alpha 1	86.5822749826236	0.0532080325555533	0.213313026832039	0.803023234993567	0.999959988889408
ENSMUSG00000006699	Cdc42	protein_coding	cell division cycle 42	3634.7652609841	-0.00968938639797476	0.0602213840354898	0.872175226579749	0.999959988889408
ENSMUSG00000006705	Pknox1	protein_coding	Pbx/knotted 1 homeobox	282.428457659446	-0.127507652476002	0.150766481811198	0.397703694929001	0.999959988889408
ENSMUSG00000006711	D130043K22Rik	protein_coding	RIKEN cDNA D130043K22 gene	636.297811824568	0.254449215020317	0.107073594611692	0.0174827097362496	0.999959988889408
ENSMUSG00000006715	Gmnn	protein_coding	geminin	22.0906704742377	-0.390801069657065	0.515550972824886	0.448435385479603	0.999959988889408
ENSMUSG00000006717	Acot13	protein_coding	acyl-CoA thioesterase 13	673.239627824566	-0.221148985317769	0.116144777023392	0.0568997230940539	0.999959988889408
ENSMUSG00000006720	Zfp184	protein_coding	zinc finger protein 184 (Kruppel-like)	32.2205023628161	0.13185620069246	0.339348539067998	0.697603989103713	0.999959988889408
ENSMUSG00000006724	Cyp27b1	protein_coding	cytochrome P450, family 27, subfamily b, polypeptide 1	17.2740228768491	0.105974594577188	0.613405515951036	0.862836673870012	0.999959988889408
ENSMUSG00000006728	Cdk4	protein_coding	cyclin-dependent kinase 4	771.943067081244	0.0105921441719345	0.104933880693191	0.919597195236982	0.999959988889408
ENSMUSG00000006731	B4galnt1	protein_coding	beta-1,4-N-acetyl-galactosaminyl transferase 1	2258.00479600669	-0.0571440311244826	0.0581478037721982	0.325736617036931	0.999959988889408
ENSMUSG00000006732	Mettl1	protein_coding	methyltransferase like 1	186.218930096924	0.100772026674698	0.159799669053112	0.528292458994401	0.999959988889408
ENSMUSG00000006736	Tspan31	protein_coding	tetraspanin 31	693.844790901545	-0.0323217036197121	0.0736048900357324	0.660571395636041	0.999959988889408
ENSMUSG00000006740	Kif5b	protein_coding	kinesin family member 5B	3187.61490825874	-0.0191071150310008	0.0673887385115851	0.776766197867752	0.999959988889408
ENSMUSG00000006763	Saal1	protein_coding	serum amyloid A-like 1	224.612362533304	-0.125557583187058	0.152711679333194	0.410970380653656	0.999959988889408
ENSMUSG00000006764	Tph2	protein_coding	tryptophan hydroxylase 2	13.6360254532283	0.0558035241347837	0.552705698218092	0.919578828218097	0.999959988889408
ENSMUSG00000006777	Krt23	protein_coding	keratin 23	1.92700644616487	-2.34492830218148	1.69702983920192	0.167038101489092	0.999959988889408
ENSMUSG00000006782	Cnp	protein_coding	2',3'-cyclic nucleotide 3' phosphodiesterase	4165.10744233875	-0.0397087506439332	0.083881926609526	0.635935937420103	0.999959988889408
ENSMUSG00000006784	Ttc25	protein_coding	tetratricopeptide repeat domain 25	38.100881738063	0.112614160553293	0.367084784653921	0.759011059822447	0.999959988889408
ENSMUSG00000006800	Sulf2	protein_coding	sulfatase 2	1969.15463033716	0.164916396113315	0.0855425594363146	0.0538691716891449	0.999959988889408
ENSMUSG00000006818	Sod2	protein_coding	superoxide dismutase 2, mitochondrial	2415.19417377975	-0.0173489911014339	0.0873657164894904	0.842592131389374	0.999959988889408
ENSMUSG00000006850	Tmco6	protein_coding	transmembrane and coiled-coil domains 6	215.036076686189	0.0195932650911296	0.139768460376562	0.888514821008149	0.999959988889408
ENSMUSG00000006906	Stambp	protein_coding	STAM binding protein	491.003673177621	0.077339076774367	0.0900350591179993	0.390346882797119	0.999959988889408
ENSMUSG00000006920	Ezh1	protein_coding	enhancer of zeste 1 polycomb repressive complex 2 subunit	1634.04311240828	-0.0813650855128799	0.0731598590146501	0.266071615067299	0.999959988889408
ENSMUSG00000006930	Hap1	protein_coding	huntingtin-associated protein 1	4861.14594453635	-0.0226292366781396	0.0787152332027673	0.77374304895386	0.999959988889408
ENSMUSG00000006931	P3h4	protein_coding	prolyl 3-hydroxylase family member 4 (non-enzymatic)	276.719018326146	0.329601936887111	0.144509611389853	0.0225584756737721	0.999959988889408
ENSMUSG00000006932	Ctnnb1	protein_coding	catenin (cadherin associated protein), beta 1	7902.67036682922	-0.100613767651955	0.0493035968147469	0.0412808215289791	0.999959988889408
ENSMUSG00000006941	Eif1b	protein_coding	eukaryotic translation initiation factor 1B	1653.89342694644	-0.0624206625810808	0.0650917217567039	0.337576535180426	0.999959988889408
ENSMUSG00000006948	Klk4	protein_coding	kallikrein related-peptidase 4 (prostase, enamel matrix, prostate)	0.276066685180126	-0.170665016633368	4.14501671255214	0.967157546796898	0.999959988889408
ENSMUSG00000006958	Chrd	protein_coding	chordin	2752.6388081627	-0.0698089841029575	0.0787421433215505	0.375320286729229	0.999959988889408
ENSMUSG00000006998	Psmd2	protein_coding	proteasome (prosome, macropain) 26S subunit, non-ATPase, 2	3427.60000158832	-0.00374918469272347	0.0505531462871982	0.940880502237863	0.999959988889408
ENSMUSG00000007021	Syngr3	protein_coding	synaptogyrin 3	2560.29770091433	0.112793184317941	0.0578102164360692	0.0510458280299192	0.999959988889408
ENSMUSG00000007029	Vars	protein_coding	valyl-tRNA synthetase	1355.78082317887	-0.0864331745350602	0.0970359025494345	0.373071907056535	0.999959988889408
ENSMUSG00000007030	Vwa7	protein_coding	von Willebrand factor A domain containing 7	8.52796278285095	-0.42211148748345	0.613283489790884	0.491275727330912	0.999959988889408
ENSMUSG00000007033	Hspa1l	protein_coding	heat shock protein 1-like	63.6903874912601	0.134436103801867	0.298892755107732	0.652868789783917	0.999959988889408
ENSMUSG00000007034	Slc44a4	protein_coding	solute carrier family 44, member 4	7.44785466524673	0.0489185779364802	0.653913455163015	0.940366721963701	0.999959988889408
ENSMUSG00000007035	Msh5	protein_coding	mutS homolog 5	23.2846201819891	0.336660408125229	0.532740260413722	0.52742543681352	0.999959988889408
ENSMUSG00000007036	Abhd16a	protein_coding	abhydrolase domain containing 16A	1588.62251274336	0.0753039493876118	0.061010589224986	0.217099811136004	0.999959988889408
ENSMUSG00000007038	Neu1	protein_coding	neuraminidase 1	1062.21439542299	-0.0142663441179986	0.0733711660537301	0.845830789524913	0.999959988889408
ENSMUSG00000007039	Ddah2	protein_coding	dimethylarginine dimethylaminohydrolase 2	166.220299556343	0.0440321124582302	0.174603747831485	0.800899548861627	0.999959988889408
ENSMUSG00000007041	Clic1	protein_coding	chloride intracellular channel 1	129.675059013726	0.0501918157517673	0.186617943545947	0.787964366503992	0.999959988889408
ENSMUSG00000007050	Lsm2	protein_coding	LSM2 homolog, U6 small nuclear RNA and mRNA degradation associated	123.498544868086	-0.0419630212872655	0.16867278801526	0.803528187444225	0.999959988889408
ENSMUSG00000007080	Pole	protein_coding	polymerase (DNA directed), epsilon	47.8592072243184	0.178070134403371	0.371663854434651	0.631856040615866	0.999959988889408
ENSMUSG00000007097	Atp1a2	protein_coding	ATPase, Na+/K+ transporting, alpha 2 polypeptide	19182.5435415862	0.10452495674387	0.0826966282079724	0.206245571242089	0.999959988889408
ENSMUSG00000007107	Atp1a4	protein_coding	ATPase, Na+/K+ transporting, alpha 4 polypeptide	6.18626876439594	-0.535862346338866	0.843460901894491	0.525223778395313	0.999959988889408
ENSMUSG00000007122	Casq1	protein_coding	calsequestrin 1	22.9547157079135	0.123965256575424	0.390910086016717	0.751152840659144	0.999959988889408
ENSMUSG00000007207	Stx1a	protein_coding	syntaxin 1A (brain)	2103.31477449889	0.02267807199944	0.0885126086623889	0.79778644958116	0.999959988889408
ENSMUSG00000007209	Ceacam9	protein_coding	carcinoembryonic antigen-related cell adhesion molecule 9	0.586383574121111	-2.05421863026074	2.91060600190141	0.480331131648022	0.999959988889408
ENSMUSG00000007216	Zfp775	protein_coding	zinc finger protein 775	165.098106650797	0.0504757582451568	0.161782922807166	0.755042936317413	0.999959988889408
ENSMUSG00000007279	Scube2	protein_coding	signal peptide, CUB domain, EGF-like 2	74.5628899497068	-0.0120625734492994	0.265256695176436	0.963728625557195	0.999959988889408
ENSMUSG00000007338	Mrpl49	protein_coding	mitochondrial ribosomal protein L49	568.848666713038	-0.00564693966112503	0.088755639950511	0.949270062393132	0.999959988889408
ENSMUSG00000007379	Dennd2c	protein_coding	DENN/MADD domain containing 2C	14.0835872208504	-0.533514436997764	0.539080292762751	0.322332863837655	0.999959988889408
ENSMUSG00000007411	Mark3	protein_coding	MAP/microtubule affinity regulating kinase 3	1374.66405953083	-0.112235063698712	0.0822133980205766	0.172200392806615	0.999959988889408
ENSMUSG00000007415	Gatad1	protein_coding	GATA zinc finger domain containing 1	748.593803342372	-0.0133011138353063	0.0798407883130584	0.86768835651809	0.999959988889408
ENSMUSG00000007440	Pcdha11	protein_coding	protocadherin alpha 11	191.927742789675	0.0186065313331405	0.180057626374674	0.91769587953714	0.999959988889408
ENSMUSG00000007458	M6pr	protein_coding	mannose-6-phosphate receptor, cation dependent	1610.93681259768	-0.0200526644244492	0.0636844191700757	0.752856171196388	0.999959988889408
ENSMUSG00000007476	Lrrc8a	protein_coding	leucine rich repeat containing 8A	712.235651932008	-0.0421195760042606	0.0901036297134494	0.640172921463901	0.999959988889408
ENSMUSG00000007480	Mc5r	protein_coding	melanocortin 5 receptor	5.98947703923786	0.715070984384346	0.733633165070905	0.329709946232108	0.999959988889408
ENSMUSG00000007564	Ppp2r1a	protein_coding	protein phosphatase 2, regulatory subunit A, alpha	9457.1493174257	0.0484548731576702	0.0447153505592371	0.278529103680715	0.999959988889408
ENSMUSG00000007570	Fance	protein_coding	Fanconi anemia, complementation group E	325.953341774151	0.0474894164434425	0.14393710390063	0.741451554206494	0.999959988889408
ENSMUSG00000007589	Tinf2	protein_coding	Terf1 (TRF1)-interacting nuclear factor 2	274.039894744884	0.106673765760552	0.125955343956279	0.397041192678503	0.999959988889408
ENSMUSG00000007591	Tssk4	protein_coding	testis-specific serine kinase 4	13.3659553459285	-0.24551990711416	0.526060959679089	0.64070465839938	0.999959988889408
ENSMUSG00000007594	Hapln4	protein_coding	hyaluronan and proteoglycan link protein 4	3539.5932602938	0.415811592561779	0.177180568251651	0.0189342011787267	0.999959988889408
ENSMUSG00000007603	Dus3l	protein_coding	dihydrouridine synthase 3-like (S. cerevisiae)	1792.65582460665	0.00340458037498984	0.0597411186629839	0.954554040787081	0.999959988889408
ENSMUSG00000007610	Gtpbp3	protein_coding	GTP binding protein 3	703.635276958787	0.0427972453276112	0.0803400404395815	0.594240354527518	0.999959988889408
ENSMUSG00000007613	Tgfbr1	protein_coding	transforming growth factor, beta receptor I	466.860407509659	0.0107426184118367	0.109722092715386	0.922005725508497	0.999959988889408
ENSMUSG00000007617	Homer1	protein_coding	homer scaffolding protein 1	1131.15605363954	0.0300990940227784	0.0805551555219524	0.708667868363736	0.999959988889408
ENSMUSG00000007646	Rad51c	protein_coding	RAD51 paralog C	76.4417056748525	-0.104236940470345	0.228272241396781	0.64793390440389	0.999959988889408
ENSMUSG00000007653	Gabrb2	protein_coding	gamma-aminobutyric acid (GABA) A receptor, subunit beta 2	958.841065425104	0.258124586271043	0.13971246166463	0.0646686834257093	0.999959988889408
ENSMUSG00000007655	Cav1	protein_coding	caveolin 1, caveolae protein	226.842781584163	0.186483256879291	0.162379286648673	0.250785980598469	0.999959988889408
ENSMUSG00000007656	Arpp19	protein_coding	cAMP-regulated phosphoprotein 19	1547.01683066379	0.0329111010249109	0.0841292531981602	0.695651717339623	0.999959988889408
ENSMUSG00000007659	Bcl2l1	protein_coding	BCL2-like 1	1613.09388369964	0.0150791484183067	0.0647603563055745	0.815881489339174	0.999959988889408
ENSMUSG00000007670	Khsrp	protein_coding	KH-type splicing regulatory protein	1201.54074868611	0.01911612250938	0.102661946496114	0.852284348644066	0.999959988889408
ENSMUSG00000007682	Dio2	protein_coding	deiodinase, iodothyronine, type II	733.741051819483	0.116837231688186	0.129050462253656	0.365274267793766	0.999959988889408
ENSMUSG00000007721	Ccdc124	protein_coding	coiled-coil domain containing 124	1021.81968747898	-0.162496666525778	0.0910410438129691	0.0742819804784032	0.999959988889408
ENSMUSG00000007739	Cct4	protein_coding	chaperonin containing Tcp1, subunit 4 (delta)	1332.23779029748	-0.0762117101066192	0.0638517084795834	0.232644827159815	0.999959988889408
ENSMUSG00000007777	0610009B22Rik	protein_coding	RIKEN cDNA 0610009B22 gene	212.834359784141	-0.0192948891433251	0.142851845433494	0.892557136020579	0.999959988889408
ENSMUSG00000007783	Cpt1c	protein_coding	carnitine palmitoyltransferase 1c	2991.26495770724	0.0339345423408881	0.05842292375493	0.561346317140543	0.999959988889408
ENSMUSG00000007805	Twist2	protein_coding	twist basic helix-loop-helix transcription factor 2	22.5433808314116	0.407962768189303	0.494459038882785	0.409332483166135	0.999959988889408
ENSMUSG00000007812	Zfp655	protein_coding	zinc finger protein 655	464.228465732335	-0.131243628036291	0.114502097002698	0.251707622952099	0.999959988889408
ENSMUSG00000007815	Rhoa	protein_coding	ras homolog family member A	1957.34190573949	-0.0366444170566596	0.0596535541537387	0.539025533854828	0.999959988889408
ENSMUSG00000007817	Zmiz1	protein_coding	zinc finger, MIZ-type containing 1	1987.46590998926	0.126851155239697	0.119414810704194	0.288111669086793	0.999959988889408
ENSMUSG00000007827	Ankrd26	protein_coding	ankyrin repeat domain 26	263.798600356387	-0.0105528013491484	0.17479461732639	0.951858899848987	0.999959988889408
ENSMUSG00000007833	Aldh16a1	protein_coding	aldehyde dehydrogenase 16 family, member A1	153.538569765873	-0.0812371631410144	0.216758514342825	0.707822692624865	0.999959988889408
ENSMUSG00000007836	Hnrnpa0	protein_coding	heterogeneous nuclear ribonucleoprotein A0	1974.09634005086	0.0631773151555093	0.0583550872833455	0.278970045324996	0.999959988889408
ENSMUSG00000007837	Prrg2	protein_coding	proline-rich Gla (G-carboxyglutamic acid) polypeptide 2	91.1814323697344	-0.331127234357695	0.216153371935871	0.125544962493432	0.999959988889408
ENSMUSG00000007867	Ift43	protein_coding	intraflagellar transport 43	99.2976027287479	-0.178922494987586	0.202826151891678	0.377697282418555	0.999959988889408
ENSMUSG00000007872	Id3	protein_coding	inhibitor of DNA binding 3	577.449979609743	-0.0344438012430533	0.122553149627766	0.778670557351139	0.999959988889408
ENSMUSG00000007877	Tcap	protein_coding	titin-cap	18.1902591128035	0.432814822390542	0.507113731250604	0.3933894629479	0.999959988889408
ENSMUSG00000007880	Arid1a	protein_coding	AT rich interactive domain 1A (SWI-like)	1997.54890767452	0.133574472569684	0.0732746774195864	0.0683142728979613	0.999959988889408
ENSMUSG00000007891	Ctsd	protein_coding	cathepsin D	6406.64188575628	-0.0595219630218547	0.0690292177673327	0.388537846189144	0.999959988889408
ENSMUSG00000007892	Rplp1	protein_coding	ribosomal protein, large, P1	10904.4249819969	-0.119852640722386	0.08104396688401	0.13917786830146	0.999959988889408
ENSMUSG00000007908	Hmgcll1	protein_coding	3-hydroxymethyl-3-methylglutaryl-Coenzyme A lyase-like 1	265.283317786582	0.0457732854874431	0.159601962703069	0.774268137301308	0.999959988889408
ENSMUSG00000007944	Ttc9b	protein_coding	tetratricopeptide repeat domain 9B	1149.48994513998	0.103213484802088	0.115062965706767	0.369709620894308	0.999959988889408
ENSMUSG00000007946	Phox2a	protein_coding	paired-like homeobox 2a	0.0793855308932875	-0.666440969733308	4.14084592154321	0.872138141596877	0.999959988889408
ENSMUSG00000007950	Abhd8	protein_coding	abhydrolase domain containing 8	5229.70921615419	-0.0356912924412605	0.0598719928593826	0.551090600679013	0.999959988889408
ENSMUSG00000007987	Ift22	protein_coding	intraflagellar transport 22	824.956617101025	0.0614609177431001	0.0904363290861264	0.496755048901096	0.999959988889408
ENSMUSG00000007989	Fzd3	protein_coding	frizzled class receptor 3	1085.33166953715	0.0850843563251146	0.0676267112358596	0.208338531704858	0.999959988889408
ENSMUSG00000008028	1700008O03Rik	protein_coding	RIKEN cDNA 1700008O03 gene	55.0206940869961	-0.148537182059805	0.296760223615857	0.616702442132231	0.999959988889408
ENSMUSG00000008035	Mid1ip1	protein_coding	Mid1 interacting protein 1 (gastrulation specific G12-like (zebrafish))	1387.16721536846	0.0333864723305006	0.0753922823062751	0.65788382854269	0.999959988889408
ENSMUSG00000008036	Ap2s1	protein_coding	adaptor-related protein complex 2, sigma 1 subunit	2515.54323900935	-0.0564114318976615	0.0632554558630562	0.372498308062566	0.999959988889408
ENSMUSG00000008090	Fgfrl1	protein_coding	fibroblast growth factor receptor-like 1	396.594068754853	-0.164934866696626	0.113364522361202	0.14569493746053	0.999959988889408
ENSMUSG00000008129	4930432K21Rik	protein_coding	RIKEN cDNA 4930432K21 gene	50.375532499334	-0.41118472003296	0.249890568442851	0.0998751620781483	0.999959988889408
ENSMUSG00000008136	Fhl2	protein_coding	four and a half LIM domains 2	535.756145025528	0.0652325492804075	0.0935421132003075	0.485577385710347	0.999959988889408
ENSMUSG00000008140	Emc10	protein_coding	ER membrane protein complex subunit 10	3220.96896496977	-0.0338388745740624	0.0713967420694658	0.635531680715807	0.999959988889408
ENSMUSG00000008153	Clstn3	protein_coding	calsyntenin 3	6019.38278964613	0.00520060630390698	0.0681788499748737	0.939197228339266	0.999959988889408
ENSMUSG00000008167	Fbxw9	protein_coding	F-box and WD-40 domain protein 9	439.593167049597	-0.00165292712162806	0.10469620611949	0.987403648201965	0.999959988889408
ENSMUSG00000008193	Spib	protein_coding	Spi-B transcription factor (Spi-1/PU.1 related)	7.41957021159829	-0.0409096998422409	0.722182567185628	0.954826147003179	0.999959988889408
ENSMUSG00000008200	Fnbp4	protein_coding	formin binding protein 4	1121.06042946677	-0.102296704684359	0.0799363062318781	0.200640921909912	0.999959988889408
ENSMUSG00000008206	Cers4	protein_coding	ceramide synthase 4	1421.56626437649	-0.00109882887692982	0.0721764925521376	0.987853320406583	0.999959988889408
ENSMUSG00000008226	Scrn3	protein_coding	secernin 3	526.596703300329	0.0148226897627296	0.107784271949601	0.89061834294159	0.999959988889408
ENSMUSG00000008301	Phax	protein_coding	phosphorylated adaptor for RNA export	549.080167201933	-0.0551793254173016	0.0886110561009781	0.533472627714491	0.999959988889408
ENSMUSG00000008305	Tle1	protein_coding	transducin-like enhancer of split 1	1009.47078817706	-0.0485219164256786	0.0797484983957179	0.542897850018526	0.999959988889408
ENSMUSG00000008307	1700109H08Rik	protein_coding	RIKEN cDNA 1700109H08 gene	78.3884520912517	-0.168257738471429	0.341759354502121	0.622487408516076	0.999959988889408
ENSMUSG00000008318	Relt	protein_coding	RELT tumor necrosis factor receptor	257.445406853725	0.0352567331947965	0.153319456260689	0.818125938555598	0.999959988889408
ENSMUSG00000008333	Snrpb2	protein_coding	U2 small nuclear ribonucleoprotein B	218.325150781234	0.100926046941702	0.143399327115387	0.48155038201461	0.999959988889408
ENSMUSG00000008348	Ubc	protein_coding	ubiquitin C	12307.0839219704	0.0226798290252704	0.0563511393688167	0.687335734314941	0.999959988889408
ENSMUSG00000008373	Prpf31	protein_coding	pre-mRNA processing factor 31	697.123714632339	-0.0432232699026366	0.0803577607303275	0.590656137378808	0.999959988889408
ENSMUSG00000008384	Sertad1	protein_coding	SERTA domain containing 1	117.002101396454	0.0110992307411314	0.173932657300594	0.949118824337293	0.999959988889408
ENSMUSG00000008393	Carhsp1	protein_coding	calcium regulated heat stable protein 1	760.229084948413	-0.0294585615319795	0.0902393456296958	0.744084523800219	0.999959988889408
ENSMUSG00000008398	Elk3	protein_coding	ELK3, member of ETS oncogene family	160.76028595615	-0.116320975700929	0.175073374533608	0.506426198523129	0.999959988889408
ENSMUSG00000008429	Herpud2	protein_coding	HERPUD family member 2	624.401460511052	-0.0259789758175457	0.0818035501322614	0.750805361318413	0.999959988889408
ENSMUSG00000008435	Rdh13	protein_coding	retinol dehydrogenase 13 (all-trans and 9-cis)	808.27424162464	0.323299180980769	0.334425580581766	0.333679116327809	0.999959988889408
ENSMUSG00000008438	Adam21	protein_coding	a disintegrin and metallopeptidase domain 21	16.8029622718878	0.0684405127476934	0.431917929976753	0.874096531314389	0.999959988889408
ENSMUSG00000008450	Nutf2	protein_coding	nuclear transport factor 2	278.463041249814	0.283772481228707	0.119274978465331	0.017352843560987	0.999959988889408
ENSMUSG00000008461	Fut1	protein_coding	fucosyltransferase 1	2.74638666081042	-0.677108216035243	1.18561498762742	0.56792985957327	0.999959988889408
ENSMUSG00000008475	Arpc5	protein_coding	actin related protein 2/3 complex, subunit 5	2652.28537219518	-0.017531132566376	0.0692017342052277	0.800010343091389	0.999959988889408
ENSMUSG00000008482	Rnf151	protein_coding	ring finger protein 151	2.76748543398341	3.3909762612405	1.60954088633791	0.0351351607757868	0.999959988889408
ENSMUSG00000008489	Elavl2	protein_coding	ELAV like RNA binding protein 1	1070.6645943696	0.0729504246082286	0.0778880699172506	0.348961324012046	0.999959988889408
ENSMUSG00000008496	Pou2f2	protein_coding	POU domain, class 2, transcription factor 2	245.986953234575	0.0431902390319884	0.189795781238273	0.8199870452348	0.999959988889408
ENSMUSG00000008540	Mgst1	protein_coding	microsomal glutathione S-transferase 1	109.782897291388	-0.295033898963062	0.234210960313181	0.207780144295313	0.999959988889408
ENSMUSG00000008575	Nfib	protein_coding	nuclear factor I/B	1931.80062746569	-0.135171214651852	0.0769761596572798	0.0790860167102754	0.999959988889408
ENSMUSG00000008590	Htr3b	protein_coding	5-hydroxytryptamine (serotonin) receptor 3B	2.17880414193534	0.484036224512304	1.18081356324141	0.681866417405592	0.999959988889408
ENSMUSG00000008601	Rab25	protein_coding	RAB25, member RAS oncogene family	2.93952171373243	1.12066222948031	1.12926793225764	0.321012485573597	0.999959988889408
ENSMUSG00000008604	Ubqln4	protein_coding	ubiquilin 4	1972.28600869156	-0.0287265406990661	0.0786508736586822	0.714931354724117	0.999959988889408
ENSMUSG00000008658	Rbfox1	protein_coding	RNA binding protein, fox-1 homolog (C. elegans) 1	3798.70145655769	-0.00800794104430279	0.0789767018009327	0.919235916775034	0.999959988889408
ENSMUSG00000008668	Rps18	protein_coding	ribosomal protein S18	144.155554050338	-0.110962597018503	0.196665300082505	0.572604067369774	0.999959988889408
ENSMUSG00000008682	Rpl10	protein_coding	ribosomal protein L10	1042.24433646443	-0.0502107491808445	0.110060386078745	0.648238318897996	0.999959988889408
ENSMUSG00000008683	Rps15a	protein_coding	ribosomal protein S15A	2722.11629503035	-0.165961711609507	0.100217885296571	0.0977200132115539	0.999959988889408
ENSMUSG00000008690	Ncaph2	protein_coding	non-SMC condensin II complex, subunit H2	1883.5932953241	-0.00092300977884041	0.0592064318461195	0.987561732754608	0.999959988889408
ENSMUSG00000008730	Hipk1	protein_coding	homeodomain interacting protein kinase 1	2154.7841706316	0.0312782300947984	0.0639852944042616	0.624958752458671	0.999959988889408
ENSMUSG00000008734	Gprc5b	protein_coding	G protein-coupled receptor, family C, group 5, member B	3380.47990791887	-0.0515781044821521	0.0722131464915765	0.475073763219263	0.999959988889408
ENSMUSG00000008763	Man1a2	protein_coding	mannosidase, alpha, class 1A, member 2	1549.91150217734	0.0127804020377163	0.0643578515751146	0.842588627045005	0.999959988889408
ENSMUSG00000008822	Acyp1	protein_coding	acylphosphatase 1, erythrocyte (common) type	183.765935047931	-0.124726133285079	0.157451743934366	0.428270499694261	0.999959988889408
ENSMUSG00000008843	Cldn13	protein_coding	claudin 13	0.0585323474550517	0.768122317998878	4.14668127050786	0.853042483744522	0.999959988889408
ENSMUSG00000008845	Cd163	protein_coding	CD163 antigen	26.9539982600358	0.0914186318559812	0.387878230762122	0.813674007144395	0.999959988889408
ENSMUSG00000008855	Hdac5	protein_coding	histone deacetylase 5	3697.77760700267	-0.0325142221604427	0.0633169655113673	0.607591003630687	0.999959988889408
ENSMUSG00000008859	Rala	protein_coding	v-ral simian leukemia viral oncogene A (ras related)	853.294231590277	-0.0358152591138749	0.075315295887112	0.634403801435413	0.999959988889408
ENSMUSG00000008874	Clec3a	protein_coding	C-type lectin domain family 3, member a	0.113122271993077	0.654904526234505	4.14668127050786	0.874508318440961	0.999959988889408
ENSMUSG00000008892	Vdac3	protein_coding	voltage-dependent anion channel 3	1916.32714149831	0.00281711537771472	0.0557113615642146	0.959671146403306	0.999959988889408
ENSMUSG00000008932	Slc1a7	protein_coding	solute carrier family 1 (glutamate transporter), member 7	3.49346384952426	-1.64473660987086	1.1944430301511	0.168515209701779	0.999959988889408
ENSMUSG00000008958	Vps72	protein_coding	vacuolar protein sorting 72	402.949415549266	-0.0149562058170869	0.0928739541342659	0.872063726026569	0.999959988889408
ENSMUSG00000008976	Gabpa	protein_coding	GA repeat binding protein, alpha	442.320417254429	-0.140392279853573	0.142503484074917	0.324533259294554	0.999959988889408
ENSMUSG00000009013	Dynll1	protein_coding	dynein light chain LC8-type 1	4121.99287362204	-0.0787422343289064	0.0498012977668924	0.113848737069172	0.999959988889408
ENSMUSG00000009030	Pdcl	protein_coding	phosducin-like	326.148017006094	0.0645879673826575	0.108600100693035	0.552022552340913	0.999959988889408
ENSMUSG00000009035	Tmem184b	protein_coding	transmembrane protein 184b	1333.32766250078	0.158539318091436	0.0763219745915594	0.0377790999667143	0.999959988889408
ENSMUSG00000009070	Rsph14	protein_coding	radial spoke head homolog 14 (Chlamydomonas)	6.0446075593558	0.502630351897623	0.825096113817598	0.542406499955886	0.999959988889408
ENSMUSG00000009073	Nf2	protein_coding	neurofibromin 2	2033.54736112096	0.0601474012486245	0.0604429669874614	0.319682764579028	0.999959988889408
ENSMUSG00000009075	Cabp7	protein_coding	calcium binding protein 7	5497.46540735877	-0.0729169702859132	0.0741989148563185	0.325743853465971	0.999959988889408
ENSMUSG00000009076	Zmat5	protein_coding	zinc finger, matrin type 5	187.921663572057	-0.159173429980895	0.143636628612809	0.267789524914598	0.999959988889408
ENSMUSG00000009079	Ewsr1	protein_coding	Ewing sarcoma breakpoint region 1	4763.26143641467	-0.0932885311338108	0.0519847504158957	0.0727275810454743	0.999959988889408
ENSMUSG00000009090	Ap1b1	protein_coding	adaptor protein complex AP-1, beta 1 subunit	3636.01445698212	0.0426344102022625	0.0570541942154242	0.45490564850227	0.999959988889408
ENSMUSG00000009092	Derl3	protein_coding	Der1-like domain family, member 3	21.9517985467846	-0.0748080026620683	0.439320019989184	0.864788883733297	0.999959988889408
ENSMUSG00000009093	Gstt4	protein_coding	glutathione S-transferase, theta 4	0.187146485851563	-1.33030608397672	4.13812623769713	0.747850097381951	0.999959988889408
ENSMUSG00000009097	Tbx1	protein_coding	T-box 1	21.6867971157305	0.143065904044681	0.423002910958244	0.735201218271639	0.999959988889408
ENSMUSG00000009108	Gnat2	protein_coding	guanine nucleotide binding protein, alpha transducing 2	2.40497931927636	-1.57418753399894	1.23273242605228	0.201605619297275	0.999959988889408
ENSMUSG00000009112	Bcl2l13	protein_coding	BCL2-like 13 (apoptosis facilitator)	968.873226310223	-0.101071060079857	0.0985666483945497	0.305170570084425	0.999959988889408
ENSMUSG00000009114	2610028H24Rik	protein_coding	RIKEN cDNA 2610028H24 gene	1.44639831885866	1.15378781669295	2.32262915247387	0.619358743280238	0.999959988889408
ENSMUSG00000009115	Spatc1l	protein_coding	spermatogenesis and centriole associated 1 like	0.742786414279852	-0.0290389937251899	2.41553015619159	0.990408231248232	0.999959988889408
ENSMUSG00000009145	Dqx1	protein_coding	DEAQ RNA-dependent ATPase	33.665913099109	-0.0380341801964712	0.315603903182437	0.904077266553535	0.999959988889408
ENSMUSG00000009185	Ccl8	protein_coding	chemokine (C-C motif) ligand 8	1.52231940490929	0.24519664323064	1.94292189425968	0.89957365203548	0.999959988889408
ENSMUSG00000009207	Lnpk	protein_coding	lunapark, ER junction formation factor	543.508496978886	0.116687597397737	0.124174482928873	0.347368011691545	0.999959988889408
ENSMUSG00000009210	Prr29	protein_coding	proline rich 29	4.48691213046646	0.438564445877703	0.850084437942122	0.605919419262054	0.999959988889408
ENSMUSG00000009214	Mymk	protein_coding	myomaker, myoblast fusion factor	7.43471917630151	-1.11480873361663	0.695957416805733	0.10919216954596	0.999959988889408
ENSMUSG00000009216	Fam163b	protein_coding	family with sequence similarity 163, member B	2330.95684711952	-0.155131260504333	0.099867613720809	0.120334991955793	0.999959988889408
ENSMUSG00000009246	Trpm5	protein_coding	transient receptor potential cation channel, subfamily M, member 5	9.02686023553955	0.372193647070934	0.634819537826253	0.557675040183621	0.999959988889408
ENSMUSG00000009248	Ascl2	protein_coding	achaete-scute family bHLH transcription factor 2	9.75676756814592	0.0424313297042952	0.654426034114927	0.948303405814024	0.999959988889408
ENSMUSG00000009281	Rarres2	protein_coding	retinoic acid receptor responder (tazarotene induced) 2	120.71259148466	0.171595452409179	0.178449753929459	0.33625572755621	0.999959988889408
ENSMUSG00000009291	Pttg1ip	protein_coding	pituitary tumor-transforming 1 interacting protein	1199.9254944096	-0.106978198982325	0.0737590114105409	0.146954077472517	0.999959988889408
ENSMUSG00000009292	Trpm2	protein_coding	transient receptor potential cation channel, subfamily M, member 2	811.244074698739	0.065159856397095	0.133530751405729	0.62556655195213	0.999959988889408
ENSMUSG00000009293	Ube2g2	protein_coding	ubiquitin-conjugating enzyme E2G 2	975.488853909181	0.0179499395548359	0.0875229822161261	0.83750313809922	0.999959988889408
ENSMUSG00000009350	Mpo	protein_coding	myeloperoxidase	4.55023045801855	0.774439046355769	0.968061380236189	0.423716816788028	0.999959988889408
ENSMUSG00000009356	Lpo	protein_coding	lactoperoxidase	10.0891500624893	-1.67078960776437	0.7708241015796	0.0301939467133102	0.999959988889408
ENSMUSG00000009376	Met	protein_coding	met proto-oncogene	71.8914092998473	0.389652468500702	0.2383599568864	0.102107159770073	0.999959988889408
ENSMUSG00000009378	Slc16a12	protein_coding	solute carrier family 16 (monocarboxylic acid transporters), member 12	50.1952214742776	0.249977355515646	0.303208673478342	0.409689600753341	0.999959988889408
ENSMUSG00000009394	Syn2	protein_coding	synapsin II	12189.9710478148	0.0067795411250207	0.0524580789481306	0.897169872917496	0.999959988889408
ENSMUSG00000009406	Elk1	protein_coding	ELK1, member of ETS oncogene family	1087.20382026798	-0.0687258657167502	0.0846838151004855	0.417045041136252	0.999959988889408
ENSMUSG00000009418	Nav1	protein_coding	neuron navigator 1	1412.28229280869	0.115265984125463	0.0777438009992808	0.138170374272837	0.999959988889408
ENSMUSG00000009470	Tnpo1	protein_coding	transportin 1	1266.89454342357	-0.0334608911529332	0.0643947314182645	0.603327364184368	0.999959988889408
ENSMUSG00000009471	Myod1	protein_coding	myogenic differentiation 1	3.30251339777708	-1.00985691844926	1.09372268830408	0.355840046299083	0.999959988889408
ENSMUSG00000009487	Otog	protein_coding	otogelin	10.1865818939053	-0.334741629770679	0.636340053024596	0.598858986774005	0.999959988889408
ENSMUSG00000009535	Rnmt	protein_coding	RNA (guanine-7-) methyltransferase	987.872549047926	-0.0147240559578396	0.0644404039991116	0.819264508530046	0.999959988889408
ENSMUSG00000009545	Kcnq1	protein_coding	potassium voltage-gated channel, subfamily Q, member 1	22.1926266499551	-0.035535929180639	0.451516439528188	0.937268452567774	0.999959988889408
ENSMUSG00000009549	Srp14	protein_coding	signal recognition particle 14	1520.44923522925	-0.0544182665377892	0.0626226738157764	0.384854441478997	0.999959988889408
ENSMUSG00000009551	6330409D20Rik	protein_coding	RIKEN cDNA 6330409D20 gene	23.5289671193087	0.40922518235188	0.462007135427541	0.375749502777396	0.999959988889408
ENSMUSG00000009555	Cdk9	protein_coding	cyclin-dependent kinase 9 (CDC2-related kinase)	2045.86459254517	-0.0848804746302803	0.0620167298302999	0.171102265338216	0.999959988889408
ENSMUSG00000009563	Tor2a	protein_coding	torsin family 2, member A	592.467998169177	-0.0285563130767943	0.0819051126477156	0.727351209732894	0.999959988889408
ENSMUSG00000009566	Fpgs	protein_coding	folylpolyglutamyl synthetase	211.911266520552	-0.161913880833198	0.161066763194971	0.314771950120132	0.999959988889408
ENSMUSG00000009569	Mrtfb	protein_coding	myocardin related transcription factor B	3767.39746986786	-0.0702089101188104	0.0599520529901944	0.241564879766133	0.999959988889408
ENSMUSG00000009575	Cbx5	protein_coding	chromobox 5	2960.92636344911	0.0347238523349024	0.0656991208488376	0.597132629121021	0.999959988889408
ENSMUSG00000009585	Apobec3	protein_coding	apolipoprotein B mRNA editing enzyme, catalytic polypeptide 3	73.3254444402384	-0.5468390465022	0.287535320654888	0.0571953169884685	0.999959988889408
ENSMUSG00000009588	St6galnac1	protein_coding	ST6 (alpha-N-acetyl-neuraminyl-2,3-beta-galactosyl-1,3)-N-acetylgalactosaminide alpha-2,6-sialyltransferase 1	1.39368311716525	0.505849959580821	1.9669694360154	0.797045803431028	0.999959988889408
ENSMUSG00000009596	Taf7l	protein_coding	TATA-box binding protein associated factor 7 like	10.9817270633813	0.179594397602116	0.600068176694582	0.76471879285687	0.999959988889408
ENSMUSG00000009614	Sardh	protein_coding	sarcosine dehydrogenase	207.916690467754	0.182002852390596	0.179122479118349	0.309591069387667	0.999959988889408
ENSMUSG00000009621	Vav2	protein_coding	vav 2 oncogene	297.205824619749	-0.00178241670767636	0.121018911039992	0.988248850167054	0.999959988889408
ENSMUSG00000009628	Tex15	protein_coding	testis expressed gene 15	19.8290910410532	-0.222910540276588	0.487434329276073	0.647445372175538	0.999959988889408
ENSMUSG00000009630	Ppp2cb	protein_coding	protein phosphatase 2 (formerly 2A), catalytic subunit, beta isoform	1276.74295337507	-0.000141314667133613	0.0641503715802981	0.998242368716621	0.999959988889408
ENSMUSG00000009633	G0s2	protein_coding	G0/G1 switch gene 2	82.4829880728316	0.0296576322610689	0.239104019803807	0.901286353827084	0.999959988889408
ENSMUSG00000009640	Dmap1	protein_coding	DNA methyltransferase 1-associated protein 1	441.861792397568	0.11644090723179	0.0960589420062225	0.225442772781138	0.999959988889408
ENSMUSG00000009647	Mcu	protein_coding	mitochondrial calcium uniporter	627.933482411754	-0.0118557441112362	0.0891240157787751	0.894173414621098	0.999959988889408
ENSMUSG00000009654	Oit3	protein_coding	oncoprotein induced transcript 3	4.18052211637086	-0.552787067806463	1.09289872498766	0.612997769854091	0.999959988889408
ENSMUSG00000009670	Tex11	protein_coding	testis expressed gene 11	4.79007573700087	-0.303210644772804	0.776243056055345	0.696083299835088	0.999959988889408
ENSMUSG00000009681	Bcr	protein_coding	breakpoint cluster region	2316.56332938899	-0.00738211259301203	0.0656072466441932	0.910411291581048	0.999959988889408
ENSMUSG00000009687	Fxyd5	protein_coding	FXYD domain-containing ion transport regulator 5	228.669005041517	0.267702707328332	0.201455409305448	0.183899613711432	0.999959988889408
ENSMUSG00000009731	Kcnd1	protein_coding	potassium voltage-gated channel, Shal-related family, member 1	266.424118558728	0.181150754962275	0.142086967153557	0.202334473083809	0.999959988889408
ENSMUSG00000009733	Tfcp2	protein_coding	transcription factor CP2	485.664933629636	0.113714722071969	0.100942750105069	0.25994256639666	0.999959988889408
ENSMUSG00000009734	Pou6f2	protein_coding	POU domain, class 6, transcription factor 2	20.4229757885348	1.01299675051367	0.542807265795371	0.0620108561266553	0.999959988889408
ENSMUSG00000009739	Pou6f1	protein_coding	POU domain, class 6, transcription factor 1	2500.69905901369	0.0501649558675036	0.0597840623498618	0.401411796242634	0.999959988889408
ENSMUSG00000009741	Ubp1	protein_coding	upstream binding protein 1	2608.05515035768	-0.034305856686542	0.0610466564359032	0.574142405990514	0.999959988889408
ENSMUSG00000009772	Nuak2	protein_coding	NUAK family, SNF1-like kinase, 2	31.6290928280339	0.103421060401383	0.345514912016839	0.764692502215405	0.999959988889408
ENSMUSG00000009828	Ick	protein_coding	intestinal cell kinase	415.588629555937	-0.0143639143592218	0.112677597049374	0.898562087079102	0.999959988889408
ENSMUSG00000009863	Sdhb	protein_coding	succinate dehydrogenase complex, subunit B, iron sulfur (Ip)	1988.3626523329	0.0310744547905334	0.0668285405406712	0.641940206738753	0.999959988889408
ENSMUSG00000009876	Cox4i2	protein_coding	cytochrome c oxidase subunit 4I2	18.488879229393	0.253917275490631	0.435845795001363	0.560172623683175	0.999959988889408
ENSMUSG00000009894	Snap47	protein_coding	synaptosomal-associated protein, 47	5555.81125992052	0.101553612542931	0.062840869978099	0.106084794718049	0.999959988889408
ENSMUSG00000009900	Wnt3a	protein_coding	wingless-type MMTV integration site family, member 3A	1.74244218760693	-1.8651705110671	1.70938624314658	0.275213650684576	0.999959988889408
ENSMUSG00000009905	Kdsr	protein_coding	3-ketodihydrosphingosine reductase	591.911455140176	0.0562463061595664	0.0951857365137344	0.554580003084122	0.999959988889408
ENSMUSG00000009907	Vps4b	protein_coding	vacuolar protein sorting 4B	738.008339209545	-0.0129949500346867	0.107685180495212	0.903948160680618	0.999959988889408
ENSMUSG00000009927	Rps25	protein_coding	ribosomal protein S25	2445.07021370096	-0.100004734813519	0.0871364846726969	0.251101002931268	0.999959988889408
ENSMUSG00000009941	Nxf2	protein_coding	nuclear RNA export factor 2	1.92212807861314	-0.142437957482849	1.58146721268643	0.928233997897761	0.999959988889408
ENSMUSG00000009995	Taz	protein_coding	tafazzin	1026.24405713323	-0.0290695323182403	0.0698118189137022	0.677118471581459	0.999959988889408
ENSMUSG00000010021	Kif19a	protein_coding	kinesin family member 19A	50.6544945020455	0.137937531975701	0.285765416567364	0.629312328312378	0.999959988889408
ENSMUSG00000010025	Aldh3a2	protein_coding	aldehyde dehydrogenase family 3, subfamily A2	877.558356756188	0.00638387044605144	0.0811680495234699	0.937310983593769	0.999959988889408
ENSMUSG00000010044	Zmynd10	protein_coding	zinc finger, MYND domain containing 10	107.182811923691	0.25079736771693	0.179338708578478	0.161976051817888	0.999959988889408
ENSMUSG00000010045	Tmem115	protein_coding	transmembrane protein 115	506.289387794405	0.0238760646424071	0.0854490544920304	0.779923513573527	0.999959988889408
ENSMUSG00000010047	Hyal2	protein_coding	hyaluronoglucosaminidase 2	179.844513865659	-0.019285067379043	0.187494047694338	0.918076499030566	0.999959988889408
ENSMUSG00000010048	Ifrd2	protein_coding	interferon-related developmental regulator 2	148.45821490687	0.0455983674703863	0.155828054038801	0.769812809770414	0.999959988889408
ENSMUSG00000010051	Hyal1	protein_coding	hyaluronoglucosaminidase 1	123.404155445137	0.100480604658471	0.219666831276954	0.647367219991009	0.999959988889408
ENSMUSG00000010054	Tusc2	protein_coding	tumor suppressor 2, mitochondrial calcium regulator	1102.69346317438	0.0750855942867393	0.065803530769398	0.253846109667293	0.999959988889408
ENSMUSG00000010057	Nprl2	protein_coding	NPR2 like, GATOR1 complex subunit	673.564031146321	-0.0208345228780337	0.103434821809868	0.840365029739532	0.999959988889408
ENSMUSG00000010064	Slc38a3	protein_coding	solute carrier family 38, member 3	1807.79101083181	-0.0594450593794111	0.0670483504862114	0.375294359432482	0.999959988889408
ENSMUSG00000010066	Cacna2d2	protein_coding	calcium channel, voltage-dependent, alpha 2/delta subunit 2	661.833906696072	0.213228649871744	0.107994106414704	0.0483309273000268	0.999959988889408
ENSMUSG00000010067	Rassf1	protein_coding	Ras association (RalGDS/AF-6) domain family member 1	187.798110973315	-0.0225524281054845	0.182440215055008	0.901619764092208	0.999959988889408
ENSMUSG00000010080	Epn3	protein_coding	epsin 3	51.281578722503	0.596346308118198	0.347605134225992	0.0862379447459717	0.999959988889408
ENSMUSG00000010086	Rnf112	protein_coding	ring finger protein 112	7546.45932053744	-0.0768000423908031	0.0595868663940093	0.197441430127603	0.999959988889408
ENSMUSG00000010095	Slc3a2	protein_coding	solute carrier family 3 (activators of dibasic and neutral amino acid transport), member 2	1828.28816324937	0.0349780694345635	0.0696169693205725	0.615360882896125	0.999959988889408
ENSMUSG00000010097	Nxf1	protein_coding	nuclear RNA export factor 1	2042.79892153676	0.104659519925085	0.106372331651586	0.325165687706463	0.999959988889408
ENSMUSG00000010110	Stx5a	protein_coding	syntaxin 5A	1106.95103765378	-0.0671021566303821	0.068542832964041	0.327589183919854	0.999959988889408
ENSMUSG00000010122	Slc47a1	protein_coding	solute carrier family 47, member 1	37.882708521843	0.7340958114064	0.444990598997173	0.0990066921704947	0.999959988889408
ENSMUSG00000010136	Pifo	protein_coding	primary cilia formation	10.4366652430427	0.234269315039264	0.637570975278316	0.7132905634367	0.999959988889408
ENSMUSG00000010142	Tnfrsf13b	protein_coding	tumor necrosis factor receptor superfamily, member 13b	34.1741042347733	-0.433070900678298	0.333000195810416	0.193425391819455	0.999959988889408
ENSMUSG00000010154	Spire2	protein_coding	spire type actin nucleation factor 2	309.604889586119	0.0436667665346116	0.115068439035953	0.704327612336064	0.999959988889408
ENSMUSG00000010175	Prox1	protein_coding	prospero homeobox 1	1227.44652359066	-0.249806537227399	0.11832110205304	0.0347500229301833	0.999959988889408
ENSMUSG00000010205	Raver1	protein_coding	ribonucleoprotein, PTB-binding 1	785.182796152827	-0.0630911774481843	0.0916602474712213	0.491254065405221	0.999959988889408
ENSMUSG00000010277	2610507B11Rik	protein_coding	RIKEN cDNA 2610507B11 gene	5040.46251687775	-0.0868314292415828	0.0605976233375395	0.151881253707679	0.999959988889408
ENSMUSG00000010290	AI597479	protein_coding	expressed sequence AI597479	583.529266244689	-0.0256406416987765	0.087035906827568	0.768300659950938	0.999959988889408
ENSMUSG00000010307	Tmem86a	protein_coding	transmembrane protein 86A	269.615200384856	-0.0427698097576889	0.146213737426011	0.769892378580683	0.999959988889408
ENSMUSG00000010311	Optc	protein_coding	opticin	10.8684720702365	-0.693806975885721	0.553734185563261	0.210220138863373	0.999959988889408
ENSMUSG00000010342	Tex14	protein_coding	testis expressed gene 14	8.89646037604678	-0.254832378594004	0.817629376107108	0.755289627571663	0.999959988889408
ENSMUSG00000010358	Ifi35	protein_coding	interferon-induced protein 35	49.4051526379541	0.0410666062736186	0.279274207754806	0.883094437185052	0.999959988889408
ENSMUSG00000010362	Rdm1	protein_coding	RAD52 motif 1	65.3944656629062	-0.34248344958968	0.240219994887238	0.153952789246297	0.999959988889408
ENSMUSG00000010376	Nedd8	protein_coding	neural precursor cell expressed, developmentally down-regulated gene 8	1225.59831035323	-0.0317259625313927	0.0728644833844482	0.663264476394552	0.999959988889408
ENSMUSG00000010392	Gosr1	protein_coding	golgi SNAP receptor complex member 1	899.876794631412	-0.000431178803580829	0.0772653042504697	0.99554743066068	0.999959988889408
ENSMUSG00000010406	Mrpl52	protein_coding	mitochondrial ribosomal protein L52	371.882969759296	-0.147796373237237	0.117107220685008	0.206927091790222	0.999959988889408
ENSMUSG00000010453	Kansl3	protein_coding	KAT8 regulatory NSL complex subunit 3	1729.43778642049	-0.0736315861805433	0.0684613637346007	0.282141850468881	0.999959988889408
ENSMUSG00000010461	Eya4	protein_coding	EYA transcriptional coactivator and phosphatase 4	83.4083990591559	0.0032169850743996	0.243129722053898	0.989443052016551	0.999959988889408
ENSMUSG00000010476	Ebf3	protein_coding	early B cell factor 3	24.1383290853	0.311681819850271	0.411021577844635	0.448265353481462	0.999959988889408
ENSMUSG00000010517	Faf1	protein_coding	Fas-associated factor 1	518.388555838469	-0.0127668120946104	0.127679420544577	0.920351351490335	0.999959988889408
ENSMUSG00000010529	Gm266	protein_coding	predicted gene 266	76.4828289032053	0.404715179010161	0.237380217296506	0.0882086393740193	0.999959988889408
ENSMUSG00000010538	Tsacc	protein_coding	TSSK6 activating co-chaperone	33.0123926729476	0.0753843316027849	0.332600763147469	0.820695047579691	0.999959988889408
ENSMUSG00000010554	Mettl16	protein_coding	methyltransferase like 16	494.875208423015	0.244195544285756	0.111315809891251	0.0282556576775605	0.999959988889408
ENSMUSG00000010592	Dazl	protein_coding	deleted in azoospermia-like	52.6839635725055	-0.0521437035696102	0.252738923828975	0.836545256311021	0.999959988889408
ENSMUSG00000010601	Apol7a	protein_coding	apolipoprotein L 7a	12.7341583164901	-0.66218370485075	0.661494590930179	0.316806623044544	0.999959988889408
ENSMUSG00000010607	Pigyl	protein_coding	phosphatidylinositol glycan anchor biosynthesis, class Y-like	290.475748829981	-0.0964469007850602	0.122797851450134	0.432212072655847	0.999959988889408
ENSMUSG00000010608	Rbm25	protein_coding	RNA binding motif protein 25	2416.21437631081	-0.111751311000477	0.0572497536783456	0.0509386363395143	0.999959988889408
ENSMUSG00000010609	Psen2	protein_coding	presenilin 2	335.293412556232	0.0166351152346344	0.111125844911839	0.881004316798868	0.999959988889408
ENSMUSG00000010651	Acaa1b	protein_coding	acetyl-Coenzyme A acyltransferase 1B	26.0169687166067	0.531631993470898	0.385851628086193	0.168260547651698	0.999959988889408
ENSMUSG00000010660	Plcd1	protein_coding	phospholipase C, delta 1	257.445640663004	-0.0461182192982541	0.127358637189429	0.717267582850512	0.999959988889408
ENSMUSG00000010663	Fads1	protein_coding	fatty acid desaturase 1	4439.03493773568	-0.101631104264913	0.0631491695203898	0.107532951102878	0.999959988889408
ENSMUSG00000010721	Lmbr1	protein_coding	limb region 1	504.862561553412	0.105706492724438	0.105274671671507	0.315329523172959	0.999959988889408
ENSMUSG00000010751	Tnfrsf22	protein_coding	tumor necrosis factor receptor superfamily, member 22	39.1781224480832	0.188975828437782	0.314313807559422	0.547684818362861	0.999959988889408
ENSMUSG00000010755	Cars	protein_coding	cysteinyl-tRNA synthetase	697.33381004318	-0.149854053078736	0.101815118159899	0.14106809619828	0.999959988889408
ENSMUSG00000010760	Phlda2	protein_coding	pleckstrin homology like domain, family A, member 2	0.471473527210687	0.906934760683527	3.43004132885083	0.791464560931064	0.999959988889408
ENSMUSG00000010796	Asz1	protein_coding	ankyrin repeat, SAM and basic leucine zipper domain containing 1	0.13736673395614	-0.784541638496209	4.13951795812949	0.849681458121203	0.999959988889408
ENSMUSG00000010797	Wnt2	protein_coding	wingless-type MMTV integration site family, member 2	47.7169556116691	0.272652982458634	0.320593572566712	0.395067703909219	0.999959988889408
ENSMUSG00000010803	Gabra1	protein_coding	gamma-aminobutyric acid (GABA) A receptor, subunit alpha 1	3486.73648226441	0.131234393387274	0.0856456803085856	0.125449810847119	0.999959988889408
ENSMUSG00000010825	Grid2ip	protein_coding	glutamate receptor, ionotropic, delta 2 (Grid2) interacting protein 1	53.8001288406425	-0.0782778946373553	0.319911726141542	0.806699631867638	0.999959988889408
ENSMUSG00000010830	Kdelr3	protein_coding	KDEL (Lys-Asp-Glu-Leu) endoplasmic reticulum protein retention receptor 3	5.24388051200845	-0.436155806098115	0.746674551235252	0.559132131201632	0.999959988889408
ENSMUSG00000010841	Cfap97d1	protein_coding	CFAP97 domain containing 1	2.72550440425033	1.81620535157133	1.20721151845685	0.132462131774069	0.999959988889408
ENSMUSG00000010911	Apip	protein_coding	APAF1 interacting protein	148.415618880144	0.0207489381893439	0.179297230679249	0.90787152585197	0.999959988889408
ENSMUSG00000010914	Pdhx	protein_coding	pyruvate dehydrogenase complex, component X	698.207870380406	0.0552496823748229	0.0787827249381816	0.483120903169285	0.999959988889408
ENSMUSG00000010936	Vac14	protein_coding	Vac14 homolog (S. cerevisiae)	495.274422161031	0.047558534026919	0.097552680566047	0.625892406312038	0.999959988889408
ENSMUSG00000011008	Mcoln2	protein_coding	mucolipin 2	1.84551648735911	1.80700946415898	1.80204279645452	0.315978539450229	0.999959988889408
ENSMUSG00000011034	Slc5a1	protein_coding	solute carrier family 5 (sodium/glucose cotransporter), member 1	7.89575452672305	0.0907376786319107	0.638051957310038	0.886913749726696	0.999959988889408
ENSMUSG00000011096	Akt1s1	protein_coding	AKT1 substrate 1 (proline-rich)	855.337759157195	0.0894551026736498	0.0885157706269957	0.312202155573926	0.999959988889408
ENSMUSG00000011114	Tbrg1	protein_coding	transforming growth factor beta regulated gene 1	590.274961810575	0.0116390109499762	0.0849729466807991	0.891052029609635	0.999959988889408
ENSMUSG00000011118	Panx3	protein_coding	pannexin 3	0.125571200574575	0.434025144473486	4.13362487617113	0.916376858276837	0.999959988889408
ENSMUSG00000011148	Adssl1	protein_coding	adenylosuccinate synthetase like 1	250.845390820158	0.00598087412162575	0.147567967784767	0.967670890588696	0.999959988889408
ENSMUSG00000011154	Cfap161	protein_coding	cilia and flagella associated protein 161	12.4809081621172	0.945354799900367	0.53306809851997	0.0761587731163442	0.999959988889408
ENSMUSG00000011158	Brf1	protein_coding	BRF1, RNA polymerase III transcription initiation factor 90 kDa subunit	707.314320067961	0.0927602020964423	0.0996284898401219	0.351822007286947	0.999959988889408
ENSMUSG00000011171	Vipr2	protein_coding	vasoactive intestinal peptide receptor 2	26.0383910362063	-0.0427530807207432	0.414022427390086	0.917754464972133	0.999959988889408
ENSMUSG00000011179	Odc1	protein_coding	ornithine decarboxylase, structural 1	578.127828474057	-0.0203922472462174	0.0895271900957588	0.819819499789033	0.999959988889408
ENSMUSG00000011254	Thg1l	protein_coding	tRNA-histidine guanylyltransferase 1-like (S. cerevisiae)	157.61788061262	0.0566733223253604	0.19914651326038	0.775965136956487	0.999959988889408
ENSMUSG00000011256	Adam19	protein_coding	a disintegrin and metallopeptidase domain 19 (meltrin beta)	341.509225541217	0.179597895982634	0.145717178357525	0.217758591221406	0.999959988889408
ENSMUSG00000011257	Pabpc4	protein_coding	poly(A) binding protein, cytoplasmic 4	700.687260740821	0.0163621614206581	0.0975183864480519	0.866752109234659	0.999959988889408
ENSMUSG00000011263	Exoc3l2	protein_coding	exocyst complex component 3-like 2	10.7623560109447	-0.0273304964659504	0.551717967980945	0.960491288833592	0.999959988889408
ENSMUSG00000011267	Zfp296	protein_coding	zinc finger protein 296	21.3820663326598	-0.109501422957828	0.42642285846714	0.797340352195052	0.999959988889408
ENSMUSG00000011305	Plin5	protein_coding	perilipin 5	28.398346659528	0.295472185243439	0.337225835976183	0.380929524229398	0.999959988889408
ENSMUSG00000011306	Sugp1	protein_coding	SURP and G patch domain containing 1	1066.34723697339	-0.0311973834873	0.0743505020009227	0.67477854482618	0.999959988889408
ENSMUSG00000011349	Dmrtc2	protein_coding	doublesex and mab-3 related transcription factor like family C2	0.280840893472004	1.38953821275578	4.12736574363614	0.736369701796322	0.999959988889408
ENSMUSG00000011382	Dhdh	protein_coding	dihydrodiol dehydrogenase (dimeric)	240.243850868173	0.0686790653068287	0.120182933320273	0.567691666605266	0.999959988889408
ENSMUSG00000011427	Zfp790	protein_coding	zinc finger protein 790	188.515327612363	-0.0308508811144916	0.150501364351458	0.837581981075514	0.999959988889408
ENSMUSG00000011463	Cpb1	protein_coding	carboxypeptidase B1 (tissue)	1.9879808157694	1.40871763079861	1.48312155579907	0.342197171923065	0.999959988889408
ENSMUSG00000011486	Slc25a41	protein_coding	solute carrier family 25, member 41	16.4440113804396	0.354177989098906	0.455382716114124	0.436711124497186	0.999959988889408
ENSMUSG00000011589	Fsd1	protein_coding	fibronectin type 3 and SPRY domain-containing protein	814.812701385203	-0.102326611878108	0.0787321442338397	0.193710586618234	0.999959988889408
ENSMUSG00000011632	Pinlyp	protein_coding	phospholipase A2 inhibitor and LY6/PLAUR domain containing	0.40675591386745	-7.49010496152679	4.10500359321375	0.0680571679955524	0.999959988889408
ENSMUSG00000011658	Fuz	protein_coding	fuzzy planar cell polarity protein	437.445812955353	-0.103845682164084	0.111958480487247	0.353647563072656	0.999959988889408
ENSMUSG00000011751	Sptbn4	protein_coding	spectrin beta, non-erythrocytic 4	6527.99252095923	-0.0587573314489245	0.053439503936082	0.271545164908468	0.999959988889408
ENSMUSG00000011752	Pgam1	protein_coding	phosphoglycerate mutase 1	8667.40583829247	0.0396294364412871	0.0477259848285286	0.406338972873824	0.999959988889408
ENSMUSG00000011831	Evi5	protein_coding	ecotropic viral integration site 5	1014.59669543294	-0.0256322859103513	0.0945105963004385	0.7862289763124	0.999959988889408
ENSMUSG00000011832	Evi5l	protein_coding	ecotropic viral integration site 5 like	1753.56575715688	-0.0271145568017737	0.067085756559459	0.686082160416798	0.999959988889408
ENSMUSG00000011837	Snapc2	protein_coding	small nuclear RNA activating complex, polypeptide 2	366.234899382693	0.027379699051139	0.110640631357026	0.804548268825203	0.999959988889408
ENSMUSG00000011877	Git1	protein_coding	GIT ArfGAP 1	7784.74134172525	0.0466346167161096	0.0940676439596969	0.620066438172535	0.999959988889408
ENSMUSG00000011884	Gltp	protein_coding	glycolipid transfer protein	505.391499529573	-0.10578166895155	0.0989363656072685	0.28498453643191	0.999959988889408
ENSMUSG00000011958	Bnip2	protein_coding	BCL2/adenovirus E1B interacting protein 2	507.961689116335	-0.0430867183158754	0.0961805310963077	0.654169401610975	0.999959988889408
ENSMUSG00000011960	Ccnt1	protein_coding	cyclin T1	716.272011504054	-0.0343704747211982	0.149265983181583	0.817887193126254	0.999959988889408
ENSMUSG00000012017	Scarf2	protein_coding	scavenger receptor class F, member 2	82.9083352593924	0.391505238015535	0.212496456923552	0.0654154472185795	0.999959988889408
ENSMUSG00000012042	4930579F01Rik	protein_coding	RIKEN cDNA 4930579F01 gene	0.117353474431137	0.0120156542272848	4.14325173790642	0.997686094844353	0.999959988889408
ENSMUSG00000012076	Brms1l	protein_coding	breast cancer metastasis-suppressor 1-like	977.723464775948	0.0443411571647375	0.0713235803773703	0.53414572396382	0.999959988889408
ENSMUSG00000012114	Med15	protein_coding	mediator complex subunit 15	1265.20954833786	-0.0411791238093266	0.0665538424731928	0.536091621161332	0.999959988889408
ENSMUSG00000012117	Dhdds	protein_coding	dehydrodolichyl diphosphate synthase	1031.22009832887	0.0570061199267015	0.0669655102396691	0.39461615118288	0.999959988889408
ENSMUSG00000012123	Crybg2	protein_coding	crystallin beta-gamma domain containing 2	59.891396667595	-0.555319578724007	0.270747699339327	0.0402611750797026	0.999959988889408
ENSMUSG00000012126	Ubxn11	protein_coding	UBX domain protein 11	335.270314592192	-0.0564189345285853	0.113241756822153	0.618331312072153	0.999959988889408
ENSMUSG00000012187	Mogat1	protein_coding	monoacylglycerol O-acyltransferase 1	2.44932249575533	-0.445688825123701	1.17397138348543	0.704211191318197	0.999959988889408
ENSMUSG00000012211	Tex22	protein_coding	testis expressed gene 22	0.324740600139303	-1.65835515043869	4.12890973281284	0.687945449567483	0.999959988889408
ENSMUSG00000012282	Wnt8a	protein_coding	wingless-type MMTV integration site family, member 8A	2.33778971235982	-0.407837501776809	1.20970762540972	0.736013438253389	0.999959988889408
ENSMUSG00000012296	Tjap1	protein_coding	tight junction associated protein 1	680.47016270071	0.0671881216632803	0.0907960028370645	0.459306145514704	0.999959988889408
ENSMUSG00000012350	Ehf	protein_coding	ets homologous factor	2.66542898313426	0.382306615416338	1.32884262944831	0.773577201780834	0.999959988889408
ENSMUSG00000012396	Nanog	protein_coding	Nanog homeobox	4.76738064522914	0.691347915273048	0.920156357584626	0.452449606826665	0.999959988889408
ENSMUSG00000012405	Rpl15	protein_coding	ribosomal protein L15	2436.81601233905	0.125210335420161	0.203128195224056	0.537623680211282	0.999959988889408
ENSMUSG00000012422	Tmem167	protein_coding	transmembrane protein 167	660.938822748105	-0.0596303271500828	0.0884749745937968	0.500324289348078	0.999959988889408
ENSMUSG00000012428	Steap4	protein_coding	STEAP family member 4	4.73809070002607	0.2318282096741	1.03249199821152	0.822342830292057	0.999959988889408
ENSMUSG00000012429	Mplkip	protein_coding	M-phase specific PLK1 intereacting protein	144.923467783163	-0.0588727017943821	0.160224934899479	0.713292460527429	0.999959988889408
ENSMUSG00000012443	Kif11	protein_coding	kinesin family member 11	15.1389347216527	-0.291377559676836	0.458217330933206	0.524845644181276	0.999959988889408
ENSMUSG00000012483	Rpa3	protein_coding	replication protein A3	116.328316624926	-0.0789822923318538	0.177532581516194	0.656399973703428	0.999959988889408
ENSMUSG00000012519	Mlkl	protein_coding	mixed lineage kinase domain-like	4.30174830324144	0.189446174762759	0.955327945043087	0.84280654916838	0.999959988889408
ENSMUSG00000012535	Tnpo3	protein_coding	transportin 3	1329.51399878766	0.10218733639771	0.0666161001280712	0.125036157024001	0.999959988889408
ENSMUSG00000012609	Ttll5	protein_coding	tubulin tyrosine ligase-like family, member 5	519.480994087172	-0.216241808057051	0.124561258922251	0.0825589194993143	0.999959988889408
ENSMUSG00000012640	Zfp715	protein_coding	zinc finger protein 715	479.829003402729	-0.0285932615305119	0.0971735591096302	0.768567334290762	0.999959988889408
ENSMUSG00000012705	Retn	protein_coding	resistin	14.0584107576381	-0.515288856027438	0.495977451884106	0.298834477743659	0.999959988889408
ENSMUSG00000012777	Acp4	protein_coding	acid phosphatase 4	1.50177848963721	0.954383191022959	1.45691253807399	0.512421141925804	0.999959988889408
ENSMUSG00000012819	Cdh23	protein_coding	cadherin 23 (otocadherin)	106.151173606755	0.187167532474752	0.261241055513261	0.473710274068056	0.999959988889408
ENSMUSG00000012848	Rps5	protein_coding	ribosomal protein S5	2889.15909462219	-0.1011197318357	0.0781110390197716	0.195470710137638	0.999959988889408
ENSMUSG00000012889	Podnl1	protein_coding	podocan-like 1	3.38606332382586	-0.601983434134956	0.985326175850908	0.541233752420513	0.999959988889408
ENSMUSG00000013033	Adgrl1	protein_coding	adhesion G protein-coupled receptor L1	9775.98323338319	0.100884270179649	0.0672438125322276	0.13354295408476	0.999959988889408
ENSMUSG00000013076	Amotl1	protein_coding	angiomotin-like 1	456.324157762426	0.0774989938763703	0.134066755057028	0.56322177118025	0.999959988889408
ENSMUSG00000013083	2200002J24Rik	protein_coding	RIKEN cDNA 2200002J24 gene	0.127686852371193	-1.07051529762571	4.14668127050786	0.796281926955613	0.999959988889408
ENSMUSG00000013089	Etv5	protein_coding	ets variant 5	1272.64149934424	0.050685153599163	0.0702187419595329	0.470406366240556	0.999959988889408
ENSMUSG00000013091	Tmem190	protein_coding	transmembrane protein 190	6.00480421773049	0.566777157974431	0.811827685811042	0.485083654306413	0.999959988889408
ENSMUSG00000013150	Gfod2	protein_coding	glucose-fructose oxidoreductase domain containing 2	420.850805352006	-0.00627288159569624	0.113863928063195	0.956065938686189	0.999959988889408
ENSMUSG00000013155	Enkd1	protein_coding	enkurin domain containing 1	177.72402368349	-0.155219502816374	0.151431971112493	0.305357789648203	0.999959988889408
ENSMUSG00000013158	4933405L10Rik	protein_coding	RIKEN cDNA 4933405L10 gene	6.7514209211967	0.0770435530328063	0.710056046594205	0.913596319075962	0.999959988889408
ENSMUSG00000013160	Atp6v0d1	protein_coding	ATPase, H+ transporting, lysosomal V0 subunit D1	3228.54315654289	0.0162327687257577	0.053877635280884	0.763193705469822	0.999959988889408
ENSMUSG00000013236	Ptprs	protein_coding	protein tyrosine phosphatase, receptor type, S	10121.6339825164	-0.00569027430280313	0.0614382570906451	0.926207226807354	0.999959988889408
ENSMUSG00000013275	Slc41a1	protein_coding	solute carrier family 41, member 1	1609.91515032515	-0.0732371482639745	0.103933430868454	0.481025342123506	0.999959988889408
ENSMUSG00000013338	Fer1l4	protein_coding	fer-1-like 4 (C. elegans)	1.04841292505723	1.29949911265378	2.11293325764759	0.538540605871769	0.999959988889408
ENSMUSG00000013353	4931406B18Rik	protein_coding	RIKEN cDNA 4931406B18 gene	2.67940758942466	1.47219765248482	1.33590140539807	0.270450508212445	0.999959988889408
ENSMUSG00000013415	Igf2bp1	protein_coding	insulin-like growth factor 2 mRNA binding protein 1	3.12576765263614	-0.0331586728161952	1.17403545423196	0.977468077259295	0.999959988889408
ENSMUSG00000013418	B4galnt2	protein_coding	beta-1,4-N-acetyl-galactosaminyl transferase 2	2.40238407797556	-1.49738066679055	1.76097810420232	0.395151693060567	0.999959988889408
ENSMUSG00000013419	Zfp651	protein_coding	zinc finger protein 651	1867.56646560902	-0.00785283746531478	0.0679297210724973	0.90796767616113	0.999959988889408
ENSMUSG00000013465	Nelfb	protein_coding	negative elongation factor complex member B	954.113504549098	-0.0430208302314263	0.0921947653129743	0.640764721206448	0.999959988889408
ENSMUSG00000013483	Card14	protein_coding	caspase recruitment domain family, member 14	15.0114551166316	0.265013234983224	0.585557846595964	0.650849401395167	0.999959988889408
ENSMUSG00000013495	Tmem175	protein_coding	transmembrane protein 175	1398.7509157875	-0.0467360196128427	0.0663126119838646	0.480945120568363	0.999959988889408
ENSMUSG00000013523	Bcas1	protein_coding	breast carcinoma amplified sequence 1	1996.94171728463	0.0735634742339189	0.112949805198642	0.514857041887763	0.999959988889408
ENSMUSG00000013539	Tango2	protein_coding	transport and golgi organization 2	1164.3469008495	-0.140797249100728	0.0657996343040539	0.0323719265193127	0.999959988889408
ENSMUSG00000013593	Ndufs2	protein_coding	NADH:ubiquinone oxidoreductase core subunit S2	2993.57846609264	-0.110876197535906	0.0794261854942725	0.162724949784104	0.999959988889408
ENSMUSG00000013611	Snx31	protein_coding	sorting nexin 31	5.48289244899781	-0.399616980636436	0.866855141956718	0.644801286520378	0.999959988889408
ENSMUSG00000013622	Atraid	protein_coding	all-trans retinoic acid induced differentiation factor	821.52169660271	-0.142038067523073	0.106239600741156	0.181235783278168	0.999959988889408
ENSMUSG00000013629	Cad	protein_coding	carbamoyl-phosphate synthetase 2, aspartate transcarbamylase, and dihydroorotase	474.026467767027	0.207276893310778	0.11300777902337	0.0666269047503253	0.999959988889408
ENSMUSG00000013643	Lypd8	protein_coding	LY6/PLAUR domain containing 8	0.765532245478898	1.41953278202377	2.38377226078654	0.551510308096413	0.999959988889408
ENSMUSG00000013646	Sh3bp5l	protein_coding	SH3 binding domain protein 5 like	863.149911929057	-0.0888099181623145	0.0798977692327323	0.266334088615563	0.999959988889408
ENSMUSG00000013653	1810065E05Rik	protein_coding	RIKEN cDNA 1810065E05 gene	0.250110651663174	-0.00718581725812927	4.14662150678935	0.998617320204417	0.999959988889408
ENSMUSG00000013662	Atad1	protein_coding	ATPase family, AAA domain containing 1	1380.86631107334	-0.0387086891853217	0.0645511902751739	0.548733652415943	0.999959988889408
ENSMUSG00000013663	Pten	protein_coding	phosphatase and tensin homolog	2567.22684098566	-0.159654756139525	0.17780532197831	0.36922879668815	0.999959988889408
ENSMUSG00000013668	4933402N03Rik	protein_coding	RIKEN cDNA 4933402N03 gene	0.279464232312379	0.973716068064748	4.1325946179522	0.813728655992328	0.999959988889408
ENSMUSG00000013698	Pea15a	protein_coding	phosphoprotein enriched in astrocytes 15A	9998.9007760363	-0.0942587068462752	0.0495789254655961	0.057277791894983	0.999959988889408
ENSMUSG00000013701	Timm23	protein_coding	translocase of inner mitochondrial membrane 23	908.164861213787	-0.0642261590085718	0.0833753476612745	0.441106814964444	0.999959988889408
ENSMUSG00000013707	Tnfaip8l2	protein_coding	tumor necrosis factor, alpha-induced protein 8-like 2	42.2209040202339	-0.192340648175376	0.317313131835073	0.544412445117185	0.999959988889408
ENSMUSG00000013736	Trnt1	protein_coding	tRNA nucleotidyl transferase, CCA-adding, 1	660.403770448424	-0.0460831359555366	0.0889039944274209	0.604216051499797	0.999959988889408
ENSMUSG00000013766	Ly6g6e	protein_coding	lymphocyte antigen 6 complex, locus G6E	38.4603517434307	0.175297902532872	0.315896147611269	0.578947622390324	0.999959988889408
ENSMUSG00000013787	Ehmt2	protein_coding	euchromatic histone lysine N-methyltransferase 2	4647.19429696696	0.0138675362788909	0.0421981167329719	0.742435921853087	0.999959988889408
ENSMUSG00000013822	Elof1	protein_coding	ELF1 homolog, elongation factor 1	484.800420784684	-0.00978985227125768	0.115421398883519	0.93240580723898	0.999959988889408
ENSMUSG00000013833	Med16	protein_coding	mediator complex subunit 16	1173.84666223012	-0.052712210341571	0.0712791889641306	0.459592794114668	0.999959988889408
ENSMUSG00000013846	St3gal1	protein_coding	ST3 beta-galactoside alpha-2,3-sialyltransferase 1	623.005097171104	0.0524221099945878	0.0932817833704132	0.574132469642075	0.999959988889408
ENSMUSG00000013858	Tmem259	protein_coding	transmembrane protein 259	2199.46715864705	-0.0101010919813587	0.0547249196586136	0.853558956959364	0.999959988889408
ENSMUSG00000013878	Rnf170	protein_coding	ring finger protein 170	664.459732762717	-0.0494278664418134	0.0838824897004499	0.555692705877478	0.999959988889408
ENSMUSG00000013921	Clip3	protein_coding	CAP-GLY domain containing linker protein 3	6519.5570460034	0.151496743718592	0.0837006508795404	0.0702984447343373	0.999959988889408
ENSMUSG00000013928	Thap8	protein_coding	THAP domain containing 8	6.27544796577134	0.304362144424406	0.730790782881431	0.677056397517725	0.999959988889408
ENSMUSG00000013936	Myl2	protein_coding	myosin, light polypeptide 2, regulatory, cardiac, slow	3.32803118814285	-0.720545518039278	1.06909267339367	0.500324957908031	0.999959988889408
ENSMUSG00000013973	Dedd	protein_coding	death effector domain-containing	306.575137140035	-0.0207740236555882	0.131760075424364	0.87472035461828	0.999959988889408
ENSMUSG00000013974	Mcemp1	protein_coding	mast cell expressed membrane protein 1	6.55329219121051	0.197904700348811	0.731017468770401	0.786602551467968	0.999959988889408
ENSMUSG00000013997	Nit1	protein_coding	nitrilase 1	805.454543634626	-0.0813496558304292	0.0782196071027836	0.298332390422842	0.999959988889408
ENSMUSG00000014030	Pax5	protein_coding	paired box 5	5.83603707778637	0.680336010727357	0.941325039530609	0.469837839496646	0.999959988889408
ENSMUSG00000014039	Prdm15	protein_coding	PR domain containing 15	392.093706223273	0.144236472078171	0.173039325931771	0.404536103372939	0.999959988889408
ENSMUSG00000014074	Rnf168	protein_coding	ring finger protein 168	475.793171562696	0.0759565931011279	0.109265557347093	0.486957627475142	0.999959988889408
ENSMUSG00000014075	Tctex1d2	protein_coding	Tctex1 domain containing 2	216.798427608818	0.0229393012716196	0.141767922226395	0.871456401320701	0.999959988889408
ENSMUSG00000014077	Chp1	protein_coding	calcineurin-like EF hand protein 1	2519.77599718662	0.0247119247794902	0.0485050569149809	0.610422049386817	0.999959988889408
ENSMUSG00000014158	Trpv4	protein_coding	transient receptor potential cation channel, subfamily V, member 4	57.0515077632705	0.145569197841538	0.328822893657421	0.65798427624535	0.999959988889408
ENSMUSG00000014164	Klhl3	protein_coding	kelch-like 3	1431.8983059382	0.0136505853724642	0.0843369758968245	0.871417947353814	0.999959988889408
ENSMUSG00000014177	Tvp23b	protein_coding	trans-golgi network vesicle protein 23B	386.810019221543	0.0688715335800806	0.106345997431622	0.517232347788745	0.999959988889408
ENSMUSG00000014195	Dnajc7	protein_coding	DnaJ heat shock protein family (Hsp40) member C7	2541.47092181037	-0.0479543048682895	0.0605456832113795	0.428340223628036	0.999959988889408
ENSMUSG00000014198	Zfp385c	protein_coding	zinc finger protein 385C	8.24099897829392	-0.615049330630007	0.716769503669799	0.390845397688303	0.999959988889408
ENSMUSG00000014226	Cacybp	protein_coding	calcyclin binding protein	948.638192127885	0.00677132667464166	0.0797416674642103	0.932328338663224	0.999959988889408
ENSMUSG00000014232	Cluap1	protein_coding	clusterin associated protein 1	436.123613569895	-0.0121448923515203	0.108155328487194	0.910592513710432	0.999959988889408
ENSMUSG00000014243	Zswim7	protein_coding	zinc finger SWIM-type containing 7	119.839123968972	-0.110788294849052	0.182029906159833	0.542771779700857	0.999959988889408
ENSMUSG00000014245	Pigl	protein_coding	phosphatidylinositol glycan anchor biosynthesis, class L	156.58507845211	0.0814537554235567	0.185785257404243	0.661074895736832	0.999959988889408
ENSMUSG00000014294	Ndufa2	protein_coding	NADH:ubiquinone oxidoreductase subunit A2	1168.96596309338	-0.126529465069841	0.0907019931447559	0.163015225719261	0.999959988889408
ENSMUSG00000014301	Pam16	protein_coding	presequence translocase-asssociated motor 16 homolog (S. cerevisiae)	176.955193274093	-0.117238980295522	0.174629157868159	0.501991406790586	0.999959988889408
ENSMUSG00000014303	Glis2	protein_coding	GLIS family zinc finger 2	264.647897433858	-0.0871579926779599	0.123175677989695	0.4791993262623	0.999959988889408
ENSMUSG00000014313	Cox6c	protein_coding	cytochrome c oxidase subunit 6C	2846.11371661679	-0.0799157382330813	0.0744133157238116	0.282847755314283	0.999959988889408
ENSMUSG00000014329	Bicc1	protein_coding	BicC family RNA binding protein 1	126.44335607431	0.213885032856244	0.190939199364638	0.262639830667375	0.999959988889408
ENSMUSG00000014349	Ube2z	protein_coding	ubiquitin-conjugating enzyme E2Z	1534.68716195778	0.0807554422030502	0.0585576590899035	0.167871428315439	0.999959988889408
ENSMUSG00000014353	Tmem87b	protein_coding	transmembrane protein 87B	742.961569440393	0.180940746001643	0.101770612043272	0.0754158014553196	0.999959988889408
ENSMUSG00000014355	Anapc1	protein_coding	anaphase promoting complex subunit 1	1424.21864176519	0.0294641108003484	0.0850866906399831	0.729129722633434	0.999959988889408
ENSMUSG00000014361	Mertk	protein_coding	MER proto-oncogene tyrosine kinase	802.557417953319	-0.171900241127363	0.116587148131535	0.140364346541187	0.999959988889408
ENSMUSG00000014402	Tsg101	protein_coding	tumor susceptibility gene 101	909.996174371157	0.000419682539646478	0.0866427770352746	0.996135201099947	0.999959988889408
ENSMUSG00000014418	Hps5	protein_coding	HPS5, biogenesis of lysosomal organelles complex 2 subunit 2	397.040025983627	-0.123441043169467	0.117156991939366	0.292048745145442	0.999959988889408
ENSMUSG00000014426	Map3k4	protein_coding	mitogen-activated protein kinase kinase kinase 4	971.517412165625	-0.121410114030969	0.0837528155804667	0.147163324641177	0.999959988889408
ENSMUSG00000014444	Piezo1	protein_coding	piezo-type mechanosensitive ion channel component 1	170.483595918269	0.0742430307533588	0.223276668971252	0.739499775444819	0.999959988889408
ENSMUSG00000014453	Blk	protein_coding	B lymphoid kinase	0.807917552942741	0.494536718765536	3.57654099260173	0.890025179104549	0.999959988889408
ENSMUSG00000014496	Ankrd28	protein_coding	ankyrin repeat domain 28	1083.02240353536	-0.0153793193667808	0.0766748779310272	0.841028299798211	0.999959988889408
ENSMUSG00000014498	Ankrd52	protein_coding	ankyrin repeat domain 52	1398.89346110072	0.096878424455219	0.108065972727143	0.369999217730521	0.999959988889408
ENSMUSG00000014503	Pkd2l2	protein_coding	polycystic kidney disease 2-like 2	203.888127607033	0.0659773517713696	0.172900751161692	0.7027648414566	0.999959988889408
ENSMUSG00000014504	Srp19	protein_coding	signal recognition particle 19	523.244302794286	-0.0170014035640877	0.0916988551472298	0.852911580910017	0.999959988889408
ENSMUSG00000014529	Tmbim7	protein_coding	transmembrane BAX inhibitor motif containing 7	0.479089984028427	-1.5282395850375	3.85390431575796	0.691704338478269	0.999959988889408
ENSMUSG00000014542	Clec4f	protein_coding	C-type lectin domain family 4, member f	0.238868105593299	-0.472370772905749	4.14638126484527	0.909298339630079	0.999959988889408
ENSMUSG00000014543	Klra17	protein_coding	killer cell lectin-like receptor, subfamily A, member 17	0.235608961676966	0.801709674942802	4.12829608381332	0.846020311697193	0.999959988889408
ENSMUSG00000014547	Wdfy2	protein_coding	WD repeat and FYVE domain containing 2	546.559927727546	-0.0125091739332269	0.102469427133844	0.902837931257904	0.999959988889408
ENSMUSG00000014550	Rbsn	protein_coding	rabenosyn, RAB effector	909.289497831357	0.0816828610278889	0.074410146328785	0.272318818609138	0.999959988889408
ENSMUSG00000014551	Mrps25	protein_coding	mitochondrial ribosomal protein S25	1146.28302943047	0.0312974164864492	0.080256778755283	0.696561674734823	0.999959988889408
ENSMUSG00000014554	Dguok	protein_coding	deoxyguanosine kinase	313.936054637438	-0.150936939739946	0.12933719938772	0.243209032995078	0.999959988889408
ENSMUSG00000014592	Camta1	protein_coding	calmodulin binding transcription activator 1	4798.64125808069	-0.0214598352970259	0.0670449154806807	0.748906569931714	0.999959988889408
ENSMUSG00000014599	Csf1	protein_coding	colony stimulating factor 1 (macrophage)	455.248761576308	-0.16465328959446	0.129525211449003	0.203655197833687	0.999959988889408
ENSMUSG00000014601	Strip1	protein_coding	striatin interacting protein 1	1672.64431265229	-0.0465088884637327	0.0833388158217006	0.576796622004868	0.999959988889408
ENSMUSG00000014602	Kif1a	protein_coding	kinesin family member 1A	22570.966829271	0.107488892942612	0.0722131962636943	0.136620723217192	0.999959988889408
ENSMUSG00000014603	Alx3	protein_coding	aristaless-like homeobox 3	5.44551923893	0.487395398989854	0.852795272441441	0.567642562513665	0.999959988889408
ENSMUSG00000014606	Slc25a11	protein_coding	solute carrier family 25 (mitochondrial carrier oxoglutarate carrier), member 11	1728.42448338376	0.0576998079560606	0.0598932972591994	0.335358507334311	0.999959988889408
ENSMUSG00000014609	Chrne	protein_coding	cholinergic receptor, nicotinic, epsilon polypeptide	2.74000447592451	0.463739779200058	1.14069399538132	0.684344557485394	0.999959988889408
ENSMUSG00000014633	Cmc2	protein_coding	COX assembly mitochondrial protein 2	116.838748241716	0.0538573623144557	0.189197797344235	0.775903353549364	0.999959988889408
ENSMUSG00000014668	Chfr	protein_coding	checkpoint with forkhead and ring finger domains	821.553913579968	-0.0117289890451041	0.0893966250624635	0.895615752394334	0.999959988889408
ENSMUSG00000014686	Ceacam16	protein_coding	carcinoembryonic antigen-related cell adhesion molecule 16	12.888332299866	-0.340908844243479	0.615207535154741	0.579485550063781	0.999959988889408
ENSMUSG00000014725	Adam28	protein_coding	a disintegrin and metallopeptidase domain 28	7.12467043656799	0.510960327384786	0.668822246582127	0.444884946231986	0.999959988889408
ENSMUSG00000014747	Ankrd53	protein_coding	ankyrin repeat domain 53	32.7654116831305	-0.238047359843708	0.360323968090229	0.508837988050069	0.999959988889408
ENSMUSG00000014748	Tex261	protein_coding	testis expressed gene 261	683.543253976969	-0.0139255697608257	0.0901375383067371	0.877221458262749	0.999959988889408
ENSMUSG00000014763	Fam120b	protein_coding	family with sequence similarity 120, member B	1085.45705910553	-0.0735102035018857	0.0664286996540843	0.268465575961946	0.999959988889408
ENSMUSG00000014767	Tbp	protein_coding	TATA box binding protein	456.118270850905	-0.020917377679869	0.117082708646435	0.858208830970364	0.999959988889408
ENSMUSG00000014769	Psmb1	protein_coding	proteasome (prosome, macropain) subunit, beta type 1	1867.85812105644	-0.0562261170416238	0.0662406147798909	0.395983489335887	0.999959988889408
ENSMUSG00000014771	Pdcd2	protein_coding	programmed cell death 2	112.413936497911	-0.191415222508074	0.228472368079634	0.402140401835308	0.999959988889408
ENSMUSG00000014773	Dll1	protein_coding	delta like canonical Notch ligand 1	139.915066134927	-0.38056934936351	0.191554920678529	0.0469514908971764	0.999959988889408
ENSMUSG00000014776	Nol3	protein_coding	nucleolar protein 3 (apoptosis repressor with CARD domain)	603.536368603259	0.0103405018140423	0.0926472133598643	0.91113139032629	0.999959988889408
ENSMUSG00000014778	Fhod1	protein_coding	formin homology 2 domain containing 1	190.957878850688	-0.136581145734139	0.20773912794546	0.510882154444402	0.999959988889408
ENSMUSG00000014782	Plekhg4	protein_coding	pleckstrin homology domain containing, family G (with RhoGef domain) member 4	64.9537741188104	0.273809667654004	0.374811630570052	0.465068683231658	0.999959988889408
ENSMUSG00000014786	Slc9a5	protein_coding	solute carrier family 9 (sodium/hydrogen exchanger), member 5	484.588363378428	0.00569624302769754	0.131577303170294	0.965468777899592	0.999959988889408
ENSMUSG00000014791	Elmo3	protein_coding	engulfment and cell motility 3	166.920351882082	-0.115943539045889	0.217571603502699	0.594103977597743	0.999959988889408
ENSMUSG00000014813	Stc1	protein_coding	stanniocalcin 1	57.8269879517508	-0.0259442366901622	0.238261750490123	0.913290022355123	0.999959988889408
ENSMUSG00000014837	4931428F04Rik	protein_coding	RIKEN cDNA 4931428F04 gene	410.812536008762	0.100734917018333	0.108584176672668	0.35355663178874	0.999959988889408
ENSMUSG00000014846	Tppp3	protein_coding	tubulin polymerization-promoting protein family member 3	640.126938723733	-0.0117614520437988	0.131749235169714	0.928866142137218	0.999959988889408
ENSMUSG00000014850	Msh3	protein_coding	mutS homolog 3	367.83947331042	-0.0484626441482742	0.12386404321443	0.695607457432248	0.999959988889408
ENSMUSG00000014852	Adamts13	protein_coding	a disintegrin-like and metallopeptidase (reprolysin type) with thrombospondin type 1 motif, 13	26.0629079351324	-0.127771064414351	0.366636960225538	0.727468638259162	0.999959988889408
ENSMUSG00000014856	Tmem208	protein_coding	transmembrane protein 208	328.991858410997	-0.0773131733392031	0.10653352875259	0.468012390457004	0.999959988889408
ENSMUSG00000014859	E2f4	protein_coding	E2F transcription factor 4	592.505797984316	-0.0485325587639625	0.0890346358828948	0.585686451743659	0.999959988889408
ENSMUSG00000014867	Surf4	protein_coding	surfeit gene 4	1251.1620057922	-0.0587381681691904	0.0638619143132504	0.357693821050487	0.999959988889408
ENSMUSG00000014873	Surf2	protein_coding	surfeit gene 2	524.452654978937	0.0726214083563945	0.100866134082524	0.471538474756266	0.999959988889408
ENSMUSG00000014905	Dnajb9	protein_coding	DnaJ heat shock protein family (Hsp40) member B9	473.492756555828	0.0741169858921744	0.0888623006136586	0.404244032435895	0.999959988889408
ENSMUSG00000014907	Naf1	protein_coding	nuclear assembly factor 1 ribonucleoprotein	175.752647512643	0.0342678279241993	0.151965944624506	0.821592846738067	0.999959988889408
ENSMUSG00000014932	Yes1	protein_coding	YES proto-oncogene 1, Src family tyrosine kinase	180.449040648531	-0.0675490808346743	0.145337054750014	0.642092340243872	0.999959988889408
ENSMUSG00000014956	Ppp1cb	protein_coding	protein phosphatase 1 catalytic subunit beta	3517.38927636744	-0.0416262408015224	0.0481651308273579	0.387455970071506	0.999959988889408
ENSMUSG00000014959	Gorasp2	protein_coding	golgi reassembly stacking protein 2	1496.52001463871	-0.0494345391473107	0.0615441892993228	0.421838053089851	0.999959988889408
ENSMUSG00000014980	Tsen15	protein_coding	tRNA splicing endonuclease subunit 15	304.304976992091	-0.0821755027992691	0.123241669989243	0.504910481661626	0.999959988889408
ENSMUSG00000015001	Oc90	protein_coding	otoconin 90	1.04509562970666	-1.90803860373078	2.11524171021696	0.367034120036051	0.999959988889408
ENSMUSG00000015013	Trappc2l	protein_coding	trafficking protein particle complex 2-like	518.151904730199	0.0581131527557624	0.128729573093313	0.651675402444671	0.999959988889408
ENSMUSG00000015016	Acsf3	protein_coding	acyl-CoA synthetase family member 3	323.897388227741	0.0115979691867248	0.121181049756942	0.923752662139196	0.999959988889408
ENSMUSG00000015023	Ddx19a	protein_coding	DEAD (Asp-Glu-Ala-Asp) box polypeptide 19a	394.702122241326	-0.0568271163516537	0.101752324536122	0.576513449933904	0.999959988889408
ENSMUSG00000015027	Galns	protein_coding	galactosamine (N-acetyl)-6-sulfate sulfatase	219.612179616392	-0.0620996055785303	0.176749560296532	0.725331528068867	0.999959988889408
ENSMUSG00000015053	Gata2	protein_coding	GATA binding protein 2	91.5507677710995	0.158387045443568	0.279946636315729	0.571546167048494	0.999959988889408
ENSMUSG00000015083	C8g	protein_coding	complement component 8, gamma polypeptide	73.3194215938479	0.0313323741404967	0.224983364698154	0.889240514976124	0.999959988889408
ENSMUSG00000015085	Entpd2	protein_coding	ectonucleoside triphosphate diphosphohydrolase 2	256.642479574137	-0.142781362189005	0.183512981408969	0.436542470250211	0.999959988889408
ENSMUSG00000015087	Rabl6	protein_coding	RAB, member RAS oncogene family-like 6	2907.4059711195	0.0157948541396162	0.0741845961012103	0.831394935568098	0.999959988889408
ENSMUSG00000015092	Edf1	protein_coding	endothelial differentiation-related factor 1	1682.81737052591	-0.0993023462369854	0.059594673063113	0.095654536882069	0.999959988889408
ENSMUSG00000015093	Clic3	protein_coding	chloride intracellular channel 3	32.8043136714266	-0.508446763730821	0.351246747245033	0.14774331397839	0.999959988889408
ENSMUSG00000015094	Npdc1	protein_coding	neural proliferation, differentiation and control 1	4721.8053442647	-0.0261455811677924	0.0452649756522888	0.563526281664389	0.999959988889408
ENSMUSG00000015095	Fbxw5	protein_coding	F-box and WD-40 domain protein 5	1850.44614799221	-0.074062659075852	0.0606729298797624	0.222204537244303	0.999959988889408
ENSMUSG00000015112	Slc25a13	protein_coding	solute carrier family 25 (mitochondrial carrier, adenine nucleotide translocator), member 13	54.7419264942588	0.123747107072166	0.300082655428337	0.680063309349314	0.999959988889408
ENSMUSG00000015120	Ube2i	protein_coding	ubiquitin-conjugating enzyme E2I	1742.26769571924	0.0583167620071631	0.0641070580301258	0.362992500577557	0.999959988889408
ENSMUSG00000015126	Tsr3	protein_coding	TSR3 20S rRNA accumulation	343.281896656787	0.0074716465188246	0.120694082109567	0.950637962045769	0.999959988889408
ENSMUSG00000015127	Unkl	protein_coding	unkempt family like zinc finger	915.903152436045	0.148511975672261	0.100480737243582	0.139403926350559	0.999959988889408
ENSMUSG00000015133	Lrrk1	protein_coding	leucine-rich repeat kinase 1	101.377617172382	0.444255408279705	0.218099354059671	0.0416560044840249	0.999959988889408
ENSMUSG00000015134	Aldh1a3	protein_coding	aldehyde dehydrogenase family 1, subfamily A3	19.4870850260467	0.37953938320726	0.457055709886742	0.406312267774358	0.999959988889408
ENSMUSG00000015143	Actn1	protein_coding	actinin, alpha 1	1418.61089743164	-0.0781133563564914	0.0619237392225344	0.207148766766416	0.999959988889408
ENSMUSG00000015149	Sirt2	protein_coding	sirtuin 2	2106.51492549455	0.0487653720954743	0.0664871339672657	0.463280494405328	0.999959988889408
ENSMUSG00000015165	Hnrnpl	protein_coding	heterogeneous nuclear ribonucleoprotein L	3756.97803413507	-0.0139571287607082	0.0476959675786977	0.769807259980368	0.999959988889408
ENSMUSG00000015176	Nolc1	protein_coding	nucleolar and coiled-body phosphoprotein 1	955.465437637508	0.00941720741847945	0.069924554650913	0.892867505657816	0.999959988889408
ENSMUSG00000015189	Casd1	protein_coding	CAS1 domain containing 1	1146.3300884174	-0.0408245286528457	0.0692927042454191	0.555753569476773	0.999959988889408
ENSMUSG00000015202	Cnksr3	protein_coding	Cnksr family member 3	60.2171182741932	0.13270255553469	0.243489910246701	0.585751951498097	0.999959988889408
ENSMUSG00000015214	Mtmr1	protein_coding	myotubularin related protein 1	936.312232239986	0.0126592076898624	0.08107570992182	0.875922219021379	0.999959988889408
ENSMUSG00000015217	Hmgb3	protein_coding	high mobility group box 3	247.226441089905	0.0980144075757987	0.161628451419855	0.544237196810884	0.999959988889408
ENSMUSG00000015222	Map2	protein_coding	microtubule-associated protein 2	18488.1249448836	-0.131646428670004	0.0621373449650895	0.0341212236110109	0.999959988889408
ENSMUSG00000015243	Abca1	protein_coding	ATP-binding cassette, sub-family A (ABC1), member 1	779.364202987656	0.00188185231082229	0.112443566089801	0.986647250114679	0.999959988889408
ENSMUSG00000015247	Nipsnap3b	protein_coding	nipsnap homolog 3B	169.154952095563	-0.13018516067178	0.151484170403872	0.390121090748845	0.999959988889408
ENSMUSG00000015289	Lage3	protein_coding	L antigen family, member 3	183.290719630309	-0.00884708332837321	0.161923203489483	0.956427241540171	0.999959988889408
ENSMUSG00000015290	Ubl4a	protein_coding	ubiquitin-like 4A	932.998572614678	0.0697534418932677	0.0749037209138266	0.351728734782791	0.999959988889408
ENSMUSG00000015291	Gdi1	protein_coding	guanosine diphosphate (GDP) dissociation inhibitor 1	10138.5445545966	0.0170594008624087	0.0524420229313286	0.744953874975358	0.999959988889408
ENSMUSG00000015305	Sash1	protein_coding	SAM and SH3 domain containing 1	1498.96397148562	0.042901104945204	0.0781636762783867	0.583099865941362	0.999959988889408
ENSMUSG00000015312	Gadd45b	protein_coding	growth arrest and DNA-damage-inducible 45 beta	211.275371858354	-0.0157754520911397	0.193393187243081	0.934987137650662	0.999959988889408
ENSMUSG00000015314	Slamf6	protein_coding	SLAM family member 6	11.447960721553	0.398160747792304	0.663201763299208	0.548265398137797	0.999959988889408
ENSMUSG00000015316	Slamf1	protein_coding	signaling lymphocytic activation molecule family member 1	4.09219538362257	-0.0588893893899142	0.944638173913626	0.95029153074377	0.999959988889408
ENSMUSG00000015335	Zdhhc12	protein_coding	zinc finger, DHHC domain containing 12	109.914356509886	-0.0568905671956395	0.177771798717586	0.748953015144217	0.999959988889408
ENSMUSG00000015337	Endog	protein_coding	endonuclease G	260.666618564036	0.0470080276628439	0.121029368956563	0.697718694603222	0.999959988889408
ENSMUSG00000015340	Cybb	protein_coding	cytochrome b-245, beta polypeptide	26.5015326541898	0.241171722659557	0.423545979113601	0.569077280575669	0.999959988889408
ENSMUSG00000015341	Golga7	protein_coding	golgi autoantigen, golgin subfamily a, 7	1240.5456387349	0.0371810464423646	0.0618498957227547	0.547740281255032	0.999959988889408
ENSMUSG00000015342	Xk	protein_coding	X-linked Kx blood group	335.043052084096	0.0928525035270735	0.113620357228478	0.413804348395929	0.999959988889408
ENSMUSG00000015354	Pcolce2	protein_coding	procollagen C-endopeptidase enhancer 2	121.84821576079	0.0820210718689322	0.181829308473646	0.65192591692367	0.999959988889408
ENSMUSG00000015355	Cd48	protein_coding	CD48 antigen	17.6001868641218	0.0389407412148318	0.43012874060574	0.927863863645945	0.999959988889408
ENSMUSG00000015357	Clpx	protein_coding	caseinolytic mitochondrial matrix peptidase chaperone subunit	493.990950375781	0.0388640159409962	0.100465642568997	0.698875496883698	0.999959988889408
ENSMUSG00000015363	Trabd	protein_coding	TraB domain containing	616.180793636979	-0.204633684232935	0.0888784488283617	0.0213126607004523	0.999959988889408
ENSMUSG00000015365	Mov10l1	protein_coding	Moloney leukemia virus 10-like 1	2.75118962566202	2.510417547163	1.69878033523731	0.139467627879037	0.999959988889408
ENSMUSG00000015377	Dennd6b	protein_coding	DENN/MADD domain containing 6B	1950.36340890685	-0.07384930823733	0.0780491231202729	0.344051630617055	0.999959988889408
ENSMUSG00000015396	Cd83	protein_coding	CD83 antigen	207.44762348276	-0.100436984317532	0.185703836616767	0.588614449727291	0.999959988889408
ENSMUSG00000015401	Cltrn	protein_coding	collectrin, amino acid transport regulator	2.32579330700424	1.17664090870964	1.50285231817009	0.433663239779089	0.999959988889408
ENSMUSG00000015405	Ace2	protein_coding	angiotensin I converting enzyme (peptidyl-dipeptidase A) 2	24.9041945829279	0.402868664127599	0.377166987410226	0.285455549409146	0.999959988889408
ENSMUSG00000015437	Gzmb	protein_coding	granzyme B	0.582223030268606	-1.09709051113781	3.62519077223904	0.762172053634391	0.999959988889408
ENSMUSG00000015443	Gzmn	protein_coding	granzyme N	0.0822634306693959	-0.0401646394213138	4.14666373601002	0.992271800504319	0.999959988889408
ENSMUSG00000015452	Ager	protein_coding	advanced glycosylation end product-specific receptor	22.8152731916819	-0.322583828189738	0.398280075728193	0.417973414493366	0.999959988889408
ENSMUSG00000015461	Atf6b	protein_coding	activating transcription factor 6 beta	1462.60369831122	-0.0203201717781208	0.0750288023573711	0.786520542363527	0.999959988889408
ENSMUSG00000015467	Egfl8	protein_coding	EGF-like domain 8	28.8107800935139	-0.629912369078028	0.488826940556556	0.197530086756219	0.999959988889408
ENSMUSG00000015468	Notch4	protein_coding	notch 4	168.471581709973	0.323747419983645	0.209310673840517	0.121927995396449	0.999959988889408
ENSMUSG00000015474	Ppt2	protein_coding	palmitoyl-protein thioesterase 2	618.555793131886	0.051178849978027	0.0816781663318481	0.530926999601979	0.999959988889408
ENSMUSG00000015476	Prrt1	protein_coding	proline-rich transmembrane protein 1	2877.19525272595	-0.0467983484954331	0.0807951700541388	0.562439317096101	0.999959988889408
ENSMUSG00000015478	Rnf5	protein_coding	ring finger protein 5	990.640605766295	-0.0541879574490145	0.0828592984363838	0.513127540991345	0.999959988889408
ENSMUSG00000015484	Fam163a	protein_coding	family with sequence similarity 163, member A	120.616987455519	0.226744734429819	0.180708910043773	0.20956906733198	0.999959988889408
ENSMUSG00000015488	Cacfd1	protein_coding	calcium channel flower domain containing 1	888.396412301105	0.0837604104261509	0.0760541979531102	0.270755114940333	0.999959988889408
ENSMUSG00000015501	Hivep2	protein_coding	human immunodeficiency virus type I enhancer binding protein 2	3726.05199594333	0.0944094509234202	0.0544943574730818	0.083191182570264	0.999959988889408
ENSMUSG00000015519	2310057J18Rik	protein_coding	RIKEN cDNA 2310057J18 gene	0.22219901529649	1.0149533586814	4.12246800997781	0.805527089852223	0.999959988889408
ENSMUSG00000015522	Arnt	protein_coding	aryl hydrocarbon receptor nuclear translocator	944.092491744894	-0.0111380947694181	0.0784564433261817	0.887107391904578	0.999959988889408
ENSMUSG00000015533	Itga2	protein_coding	integrin alpha 2	14.7045939476451	0.529841686066218	0.569096887932943	0.35184221752001	0.999959988889408
ENSMUSG00000015536	Mocs2	protein_coding	molybdenum cofactor synthesis 2	635.89064026659	-0.0547683168581188	0.307859390396059	0.858801175878968	0.999959988889408
ENSMUSG00000015542	Nat9	protein_coding	N-acetyltransferase 9 (GCN5-related, putative)	227.659881633509	-0.0734646111339346	0.144170652643824	0.610354827741626	0.999959988889408
ENSMUSG00000015568	Lpl	protein_coding	lipoprotein lipase	1297.64133058457	0.0154464442495629	0.107544964455284	0.885794404629342	0.999959988889408
ENSMUSG00000015575	Atp6v0e	protein_coding	ATPase, H+ transporting, lysosomal V0 subunit E	463.50497951209	-0.0165524205035848	0.0991083069540942	0.867359464126991	0.999959988889408
ENSMUSG00000015597	Zfp318	protein_coding	zinc finger protein 318	757.287427417462	-0.0654324335554425	0.120741540157566	0.587872602027736	0.999959988889408
ENSMUSG00000015599	Ttbk1	protein_coding	tau tubulin kinase 1	2699.25826356844	0.030205533551559	0.0704680682302303	0.668184190213301	0.999959988889408
ENSMUSG00000015605	Srf	protein_coding	serum response factor	1127.85694513626	-0.0807918901290164	0.0726975942664935	0.266421165550797	0.999959988889408
ENSMUSG00000015619	Gata3	protein_coding	GATA binding protein 3	2.67137001331292	0.848617807031773	1.27931636179785	0.507114779997586	0.999959988889408
ENSMUSG00000015627	Gata5	protein_coding	GATA binding protein 5	6.65475317492653	-0.230345559128941	0.764845380865153	0.763287780232884	0.999959988889408
ENSMUSG00000015647	Lama5	protein_coding	laminin, alpha 5	419.720234339112	-0.249308999148153	0.375361794956922	0.506573062887303	0.999959988889408
ENSMUSG00000015652	Steap1	protein_coding	six transmembrane epithelial antigen of the prostate 1	6.80318048144506	0.145314148245914	0.781568196015214	0.852502491786524	0.999959988889408
ENSMUSG00000015653	Steap2	protein_coding	six transmembrane epithelial antigen of prostate 2	147.481958799706	0.139591479476891	0.1966566151585	0.477813617633788	0.999959988889408
ENSMUSG00000015656	Hspa8	protein_coding	heat shock protein 8	6920.25239783075	-0.0374486686312885	0.0522546621484353	0.473585773561911	0.999959988889408
ENSMUSG00000015659	Serac1	protein_coding	serine active site containing 1	506.42268468509	0.0644333225639661	0.0997633820683486	0.518369087571951	0.999959988889408
ENSMUSG00000015668	Pdzd11	protein_coding	PDZ domain containing 11	357.003614549341	-0.137657609472098	0.111982282357552	0.218966744799337	0.999959988889408
ENSMUSG00000015671	Psma2	protein_coding	proteasome (prosome, macropain) subunit, alpha type 2	1216.55431103883	0.003067133138465	0.0787373135960171	0.968927065211513	0.999959988889408
ENSMUSG00000015672	Mrpl32	protein_coding	mitochondrial ribosomal protein L32	257.04439846677	0.0523906440836732	0.126380735520881	0.678474195052735	0.999959988889408
ENSMUSG00000015697	Setdb1	protein_coding	SET domain, bifurcated 1	1013.09910127544	-0.0463437750039026	0.0689557931712643	0.501533086365772	0.999959988889408
ENSMUSG00000015702	Anxa9	protein_coding	annexin A9	37.0422299163885	-0.195229620096533	0.453830864222364	0.66706365327981	0.999959988889408
ENSMUSG00000015709	Arnt2	protein_coding	aryl hydrocarbon receptor nuclear translocator 2	5645.04631915671	0.126259480754245	0.0687566605678941	0.0663098064700191	0.999959988889408
ENSMUSG00000015711	Prune1	protein_coding	prune exopolyphosphatase	405.278129109628	0.0705093891701618	0.0975756990689572	0.469918179601491	0.999959988889408
ENSMUSG00000015714	Cers2	protein_coding	ceramide synthase 2	949.838512775939	0.075386856430071	0.0745457206086118	0.311880766191467	0.999959988889408
ENSMUSG00000015721	Nlrp5	protein_coding	NLR family, pyrin domain containing 5	3.34168806785975	1.05139039986554	1.0761390782441	0.328567992866749	0.999959988889408
ENSMUSG00000015733	Capza2	protein_coding	capping protein (actin filament) muscle Z-line, alpha 2	3807.75830216767	-0.00596732240917718	0.0470923851012779	0.899165791216559	0.999959988889408
ENSMUSG00000015745	Plekho1	protein_coding	pleckstrin homology domain containing, family O member 1	406.995449023926	-0.0860122550762457	0.114838629292019	0.453867063486221	0.999959988889408
ENSMUSG00000015747	Vps45	protein_coding	vacuolar protein sorting 45	541.929227179044	-0.088723128119301	0.163109245296402	0.586476495825305	0.999959988889408
ENSMUSG00000015748	Prpf3	protein_coding	pre-mRNA processing factor 3	354.597502867355	-0.116340857320695	0.107777771803479	0.280386586588534	0.999959988889408
ENSMUSG00000015749	Anp32e	protein_coding	acidic (leucine-rich) nuclear phosphoprotein 32 family, member E	1392.67524126951	-0.0328936081995856	0.0604019043591523	0.586043106512624	0.999959988889408
ENSMUSG00000015750	Aph1a	protein_coding	aph1 homolog A, gamma secretase subunit	1164.84116250096	0.0311631052159719	0.0981722882082273	0.750915215469334	0.999959988889408
ENSMUSG00000015755	Tab2	protein_coding	TGF-beta activated kinase 1/MAP3K7 binding protein 2	1183.73052398197	0.00833757143391049	0.0913832636924152	0.927303957520789	0.999959988889408
ENSMUSG00000015757	Ppil4	protein_coding	peptidylprolyl isomerase (cyclophilin)-like 4	705.15750905436	0.0191176412720438	0.084300274882075	0.820594586237909	0.999959988889408
ENSMUSG00000015759	Cnih1	protein_coding	cornichon family AMPA receptor auxiliary protein 1	790.226659129791	-0.0197467074536235	0.0833893460611376	0.812810925304559	0.999959988889408
ENSMUSG00000015766	Eps8	protein_coding	epidermal growth factor receptor pathway substrate 8	759.635194861907	0.0558300066151101	0.0954650866142819	0.558667947206469	0.999959988889408
ENSMUSG00000015776	Med22	protein_coding	mediator complex subunit 22	602.202881787414	-0.0664222888772377	0.089365912938906	0.45732306165847	0.999959988889408
ENSMUSG00000015790	Surf1	protein_coding	surfeit gene 1	778.558503113233	-0.10497110453878	0.094026461754641	0.264251123541993	0.999959988889408
ENSMUSG00000015804	Med28	protein_coding	mediator complex subunit 28	945.067796149725	-0.111197618760316	0.0836266852363411	0.183620227329853	0.999959988889408
ENSMUSG00000015806	Qdpr	protein_coding	quinoid dihydropteridine reductase	2559.19105445546	-0.0945580798416459	0.0845127007230654	0.263198862624502	0.999959988889408
ENSMUSG00000015812	Gnrh1	protein_coding	gonadotropin releasing hormone 1	9.38846443454129	-0.0506334098331481	0.60454934442135	0.933252043125931	0.999959988889408
ENSMUSG00000015829	Tnr	protein_coding	tenascin R	2712.03826433793	0.0689736777797533	0.0798914382074164	0.387949157530501	0.999959988889408
ENSMUSG00000015837	Sqstm1	protein_coding	sequestosome 1	7545.97008683798	-0.014960077247252	0.0473209437802109	0.751895700228813	0.999959988889408
ENSMUSG00000015839	Nfe2l2	protein_coding	nuclear factor, erythroid derived 2, like 2	263.092479647282	0.11109657332817	0.143195771716592	0.437845253457362	0.999959988889408
ENSMUSG00000015843	Rxrg	protein_coding	retinoid X receptor gamma	95.2046794874198	0.0404448871380058	0.192550177363256	0.833629774335193	0.999959988889408
ENSMUSG00000015846	Rxra	protein_coding	retinoid X receptor alpha	751.235962989911	0.0974623100041136	0.0840004271709136	0.245943089109352	0.999959988889408
ENSMUSG00000015852	Fcrls	protein_coding	Fc receptor-like S, scavenger receptor	293.736191127379	-0.0872583915157234	0.176227470287161	0.620496806727207	0.999959988889408
ENSMUSG00000015869	Prpsap1	protein_coding	phosphoribosyl pyrophosphate synthetase-associated protein 1	702.510942153328	-0.0473563279168592	0.0927395138415066	0.609604501322034	0.999959988889408
ENSMUSG00000015879	Fam184b	protein_coding	family with sequence similarity 184, member B	211.535488934811	-0.205764485121426	0.131356568979288	0.117241546347096	0.999959988889408
ENSMUSG00000015880	Ncapg	protein_coding	non-SMC condensin I complex, subunit G	8.15839015653091	1.54812860959042	1.05829890885534	0.143509449387183	0.999959988889408
ENSMUSG00000015882	Lcorl	protein_coding	ligand dependent nuclear receptor corepressor-like	268.160831802628	0.280571735132453	0.146711457570311	0.0558242583366449	0.999959988889408
ENSMUSG00000015889	Lta4h	protein_coding	leukotriene A4 hydrolase	589.841159774069	0.0721917329633533	0.153882571775359	0.638972991275267	0.999959988889408
ENSMUSG00000015890	Amdhd1	protein_coding	amidohydrolase domain containing 1	2.51026022497673	0.319994255480905	1.0948299240682	0.77007438903176	0.999959988889408
ENSMUSG00000015932	Dstn	protein_coding	destrin	2540.42375701703	-0.0047531271781383	0.0568002466661337	0.933309703688491	0.999959988889408
ENSMUSG00000015937	H2afy	protein_coding	H2A histone family, member Y	1232.07403484564	-0.00506074394815862	0.0648669200810546	0.937814267195326	0.999959988889408
ENSMUSG00000015942	Gtf2ird2	protein_coding	GTF2I repeat domain containing 2	370.550525885611	0.108057740265351	0.106928488708475	0.312226680368208	0.999959988889408
ENSMUSG00000015943	Bola1	protein_coding	bolA-like 1 (E. coli)	182.713764149866	-0.139215387056778	0.143376065970113	0.331557909814545	0.999959988889408
ENSMUSG00000015944	Castor2	protein_coding	cytosolic arginine sensor for mTORC1 subunit 2	2451.3045846079	0.098385742668344	0.0714917063323203	0.168764673158811	0.999959988889408
ENSMUSG00000015947	Fcgr1	protein_coding	Fc receptor, IgG, high affinity I	73.6844145231482	-0.145880132184135	0.256367909543956	0.56933816179988	0.999959988889408
ENSMUSG00000015950	Ncf1	protein_coding	neutrophil cytosolic factor 1	222.875313667588	-0.237646773882566	0.216337697672386	0.271986594920457	0.999959988889408
ENSMUSG00000015957	Wnt11	protein_coding	wingless-type MMTV integration site family, member 11	17.8053333535703	0.199878251385904	0.424143709207746	0.637461327191992	0.999959988889408
ENSMUSG00000015961	Adss	protein_coding	adenylosuccinate synthetase, non muscle	1263.84522563002	0.00950369995859594	0.0676204483457024	0.888229586839433	0.999959988889408
ENSMUSG00000015962	1700016C15Rik	protein_coding	RIKEN cDNA 1700016C15 gene	1.64276950553449	0.54593126493645	1.44689605100711	0.705941744031438	0.999959988889408
ENSMUSG00000015966	Il17rb	protein_coding	interleukin 17 receptor B	26.3239478592804	-0.193659098663447	0.374298138879467	0.604882103067321	0.999959988889408
ENSMUSG00000015968	Cacna1d	protein_coding	calcium channel, voltage-dependent, L type, alpha 1D subunit	1290.64760660737	-0.0580901367853054	0.0728262015468279	0.425071099211316	0.999959988889408
ENSMUSG00000015970	Chdh	protein_coding	choline dehydrogenase	129.3843639077	-0.110276383805058	0.213639356436805	0.605728629544632	0.999959988889408
ENSMUSG00000015971	Actr8	protein_coding	ARP8 actin-related protein 8	956.793042165152	-0.065872423610008	0.0869654871493052	0.448777449940972	0.999959988889408
ENSMUSG00000015980	Lrrc27	protein_coding	leucine rich repeat containing 27	151.394276387955	0.0281025028627474	0.172587399264135	0.870651846008675	0.999959988889408
ENSMUSG00000015981	Stk32c	protein_coding	serine/threonine kinase 32C	1517.50371442257	-0.174655030255304	0.0732938836477679	0.0171749277188345	0.999959988889408
ENSMUSG00000015994	Fnta	protein_coding	farnesyltransferase, CAAX box, alpha	772.108325352766	0.00537888563117671	0.0944067151739913	0.95456457802001	0.999959988889408
ENSMUSG00000016018	Mtrex	protein_coding	Mtr4 exosome RNA helicase	898.906936697225	-0.173817027629269	0.0897860056997034	0.0528795415570597	0.999959988889408
ENSMUSG00000016024	Lbp	protein_coding	lipopolysaccharide binding protein	112.794494381722	0.669454196238343	0.295684298665519	0.0235689266972861	0.999959988889408
ENSMUSG00000016028	Celsr1	protein_coding	cadherin, EGF LAG seven-pass G-type receptor 1	210.231935002618	0.139700904110875	0.151622870778992	0.356856805233649	0.999959988889408
ENSMUSG00000016087	Fli1	protein_coding	Friend leukemia integration 1	59.3539877559972	-0.319474539760115	0.259616264736682	0.218485817189096	0.999959988889408
ENSMUSG00000016128	Stard13	protein_coding	StAR-related lipid transfer (START) domain containing 13	347.834885836358	0.0604728369936545	0.193353955126499	0.75446515276906	0.999959988889408
ENSMUSG00000016150	Tenm1	protein_coding	teneurin transmembrane protein 1	379.913902726986	-0.0126051075610327	0.106727616857171	0.90598414718801	0.999959988889408
ENSMUSG00000016179	Camk1g	protein_coding	calcium/calmodulin-dependent protein kinase I gamma	513.126261342814	0.000439556971581489	0.0994763855728332	0.996474393616975	0.999959988889408
ENSMUSG00000016181	Diexf	protein_coding	digestive organ expansion factor homolog (zebrafish)	387.503871441712	0.184081340403111	0.12506495072174	0.141051685625603	0.999959988889408
ENSMUSG00000016194	Hsd11b1	protein_coding	hydroxysteroid 11-beta dehydrogenase 1	342.413075160847	0.199085682132341	0.128882738315452	0.122417875551536	0.999959988889408
ENSMUSG00000016200	Syt14	protein_coding	synaptotagmin XIV	398.88053368749	0.0196231675279002	0.111517621092974	0.860321655356024	0.999959988889408
ENSMUSG00000016206	H2-M3	protein_coding	histocompatibility 2, M region locus 3	33.250389647847	0.197095683630376	0.32639860303055	0.545943603442455	0.999959988889408
ENSMUSG00000016239	Lonrf3	protein_coding	LON peptidase N-terminal domain and ring finger 3	118.008456143721	-0.0713856237276651	0.187952310320553	0.704088604430409	0.999959988889408
ENSMUSG00000016252	Atp5e	protein_coding	ATP synthase, H+ transporting, mitochondrial F1 complex, epsilon subunit	1367.75003419487	0.0517059571963612	0.107960444050661	0.631985385261943	0.999959988889408
ENSMUSG00000016253	Nelfcd	protein_coding	negative elongation factor complex member C/D, Th1l	827.732786255299	-0.0125181532935884	0.0739691128658829	0.865611902059692	0.999959988889408
ENSMUSG00000016255	Tubb1	protein_coding	tubulin, beta 1 class VI	1.61509728410514	-2.98544499157633	1.61676197090073	0.0648112045085196	0.999959988889408
ENSMUSG00000016256	Ctsz	protein_coding	cathepsin Z	781.633695009699	-0.187018764693695	0.0973954943274336	0.0548327239731903	0.999959988889408
ENSMUSG00000016257	Prelid3b	protein_coding	PRELI domain containing 3B	598.293970798495	0.00204974169979771	0.0822361459913101	0.980114730432533	0.999959988889408
ENSMUSG00000016262	Sertad4	protein_coding	SERTA domain containing 4	218.546567958119	0.00568227485488891	0.131798429313029	0.965611159032347	0.999959988889408
ENSMUSG00000016283	H2-M2	protein_coding	histocompatibility 2, M region locus 2	0.312746734330924	1.45980640620619	4.09299814704333	0.721346777086288	0.999959988889408
ENSMUSG00000016308	Ube2a	protein_coding	ubiquitin-conjugating enzyme E2A	523.792537101545	-0.0597155214624371	0.0932502480740141	0.521926086741475	0.999959988889408
ENSMUSG00000016319	Slc25a5	protein_coding	solute carrier family 25 (mitochondrial carrier, adenine nucleotide translocator), member 5	3493.98354232702	0.0463748978587797	0.0600546177009266	0.439988861414295	0.999959988889408
ENSMUSG00000016344	Ppdpf	protein_coding	pancreatic progenitor cell differentiation and proliferation factor	523.929641678678	-0.22803679344926	0.155085512929562	0.141455100319703	0.999959988889408
ENSMUSG00000016346	Kcnq2	protein_coding	potassium voltage-gated channel, subfamily Q, member 2	9923.32684781965	-0.0562798615409829	0.0540901767692633	0.298115968942049	0.999959988889408
ENSMUSG00000016349	Eef1a2	protein_coding	eukaryotic translation elongation factor 1 alpha 2	13704.2951036134	-0.0319790829211252	0.0424307698708083	0.451043371706446	0.999959988889408
ENSMUSG00000016356	Col20a1	protein_coding	collagen, type XX, alpha 1	201.913904183346	-0.0131741435137867	0.189452070396062	0.944561279325312	0.999959988889408
ENSMUSG00000016386	Mpped2	protein_coding	metallophosphoesterase domain containing 2	390.873373702059	-0.0267601304865362	0.14518617160425	0.853765583945935	0.999959988889408
ENSMUSG00000016409	Nkap	protein_coding	NFKB activating protein	215.326419815166	-0.031991557040166	0.146253539110833	0.826852279557166	0.999959988889408
ENSMUSG00000016427	Ndufa1	protein_coding	NADH:ubiquinone oxidoreductase subunit A1	726.873483000958	-0.0939051211787905	0.0993303257052869	0.344463789710119	0.999959988889408
ENSMUSG00000016458	Wt1	protein_coding	Wilms tumor 1 homolog	2.47719887009805	0.0366948718701047	1.24555844884658	0.97649725946059	0.999959988889408
ENSMUSG00000016477	E2f3	protein_coding	E2F transcription factor 3	579.349546434115	-0.0141565632186183	0.0987490122066604	0.886006633097564	0.999959988889408
ENSMUSG00000016481	Cr1l	protein_coding	complement component (3b/4b) receptor 1-like	301.77710501478	-0.262974631259445	0.17055352847806	0.123100538407376	0.999959988889408
ENSMUSG00000016487	Ppfibp1	protein_coding	PTPRF interacting protein, binding protein 1 (liprin beta 1)	714.589906171846	-0.119310590824751	0.141584027097205	0.399405211594623	0.999959988889408
ENSMUSG00000016493	Cd46	protein_coding	CD46 antigen, complement regulatory protein	295.759084239394	-0.164805788203524	0.126222237767249	0.191661572464873	0.999959988889408
ENSMUSG00000016494	Cd34	protein_coding	CD34 antigen	872.870873344096	-0.0440934957092405	0.110224898878659	0.689132887763076	0.999959988889408
ENSMUSG00000016495	Plgrkt	protein_coding	plasminogen receptor, C-terminal lysine transmembrane protein	235.284030661088	-0.107380755865359	0.121168544696684	0.375504465493825	0.999959988889408
ENSMUSG00000016496	Cd274	protein_coding	CD274 antigen	53.0103249251034	-0.152630819989748	0.269910696026566	0.571742991816401	0.999959988889408
ENSMUSG00000016498	Pdcd1lg2	protein_coding	programmed cell death 1 ligand 2	0.898368526548787	-0.958588428819133	2.16371463729834	0.657744726469306	0.999959988889408
ENSMUSG00000016503	Gtf3a	protein_coding	general transcription factor III A	318.309994409931	-0.0581607272155296	0.135788076800111	0.668418276914011	0.999959988889408
ENSMUSG00000016510	Mtif3	protein_coding	mitochondrial translational initiation factor 3	300.768882553489	-0.246819990100162	0.155286152005259	0.111958229801652	0.999959988889408
ENSMUSG00000016520	Lnx2	protein_coding	ligand of numb-protein X 2	115.261521656266	-0.144421454893877	0.198624718040468	0.467160312142504	0.999959988889408
ENSMUSG00000016524	Il19	protein_coding	interleukin 19	0.394638800259873	-0.702464913920007	4.13097226588313	0.864972132286301	0.999959988889408
ENSMUSG00000016526	Dyrk3	protein_coding	dual-specificity tyrosine-(Y)-phosphorylation regulated kinase 3	194.224056719367	-0.0652418413672195	0.15100753033028	0.665709704096691	0.999959988889408
[truncated: 32,629 more rows]
