# Supplementary material for: Hippocampal differential expression underlying the neuroprotective effect of delta-9-tetrahydrocannabinol microdose on old mice
Source: Front Neurosci. 2023 Jul 18;17:1182932. doi: 10.3389/fnins.2023.1182932 (PMC10393280; doi:10.3389/fnins.2023.1182932)
Supplement: Supplementary file 2 [file Data_Sheet_2.CSV]

	Gene.name	Gene.type	Gene.description	baseMean	log2FoldChange	lfcSE	pvalue	padj
ENSMUSG00000075391	Gm13443	processed_pseudogene	predicted gene 13443	96.7257192425234	-9.18025551727864	0.971185833402736	3.30437902661257e-21	8.21931239079611e-17
ENSMUSG00000094372	Gm21839	pseudogene	predicted gene, 21839	1.71342284477929	-29.9466178193375	3.20850956992646	1.02433197976202e-20	1.27396168323002e-16
ENSMUSG00000011632	Pinlyp	protein_coding	phospholipase A2 inhibitor and LY6/PLAUR domain containing	0.40675591386745	-30	4.4164493064826	1.09987615899902e-11	3.03891466776062e-08
ENSMUSG00000025573	6030468B19Rik	protein_coding	RIKEN cDNA 6030468B19 gene	0.288517854274635	-30	4.4231411288815	1.18105487927745e-11	3.03891466776062e-08
ENSMUSG00000051255	Gm6563	processed_pseudogene	predicted pseudogene 6563	12.587628198588	-30	4.39504169808983	8.73917273827519e-12	3.03891466776062e-08
ENSMUSG00000054031	Rdh18-ps	transcribed_unprocessed_pseudogene	retinol dehydrogenase 18, pseudogene	0.287749148105685	-30	4.42502755735242	1.20493385641821e-11	3.03891466776062e-08
ENSMUSG00000057530	Ece1	protein_coding	endothelin converting enzyme 1	792.316492158259	0.735984660436532	0.10659578672052	5.04003661370269e-12	3.03891466776062e-08
ENSMUSG00000081087	Rps15a-ps7	processed_pseudogene	ribosomal protein S15A, pseudogene 7	0.234690128387249	-30	4.42633306208122	1.22172335280237e-11	3.03891466776062e-08
ENSMUSG00000081603	Gm14681	processed_pseudogene	predicted gene 14681	3.11285175696013	-30	4.32751780265154	4.1381710089568e-12	3.03891466776062e-08
ENSMUSG00000099138	Gm5746	processed_pseudogene	predicted gene 5746	0.551135913033926	-30	4.41361282475112	1.0670703721646e-11	3.03891466776062e-08
ENSMUSG00000046721	Rpl14-ps1	processed_pseudogene	ribosomal protein L14, pseudogene 1	115.966327993574	27.8929676422142	4.37168007007318	1.76652383817638e-10	3.9945921773454e-07
ENSMUSG00000094534	Gm20945	processed_pseudogene	predicted gene, 20945	0.331251629678854	-25.7629349564816	4.42532850968378	5.82520444686273e-09	1.20746779509386e-05
ENSMUSG00000105796	Gm42845	processed_pseudogene	predicted gene 42845	0.358582932283016	-25.1504448629756	4.40436668993387	1.12748651402937e-08	2.15731534999743e-05
ENSMUSG00000024806	Mlana	protein_coding	melan-A	0.5041787100911	-24.1589477175355	4.38472084762726	3.59235686239987e-08	6.38259175680959e-05
ENSMUSG00000031326	Cdx4	protein_coding	caudal type homeobox 4	0.656554469275673	-23.7308373611785	4.37269333048114	5.72922004466051e-08	9.50057462605903e-05
ENSMUSG00000096422	Igkv12-44	IG_V_gene	immunoglobulin kappa variable 12-44	38.3500523380791	-23.3832147103263	4.42465152725526	1.25870704391267e-07	0.000195681743814274
ENSMUSG00000039234	Sec24d	protein_coding	Sec24 related gene family, member D (S. cerevisiae)	457.541483954669	-0.620599418369887	0.122637441356297	4.18289992181764e-07	0.000612032074442893
ENSMUSG00000047798	Cd300lf	protein_coding	CD300 molecule like family member F	64.1515540938744	-1.65941842092956	0.336827005043638	8.36645417040725e-07	0.00115615100574839
ENSMUSG00000040170	Fmo2	protein_coding	flavin containing monooxygenase 2	78.734602973284	1.39158722866905	0.285452853388057	1.08799634209437e-06	0.00142435900069766
ENSMUSG00000114376	Gm18807	processed_pseudogene	predicted gene, 18807	0.679650576510733	20.9213412029011	4.40766745085476	2.06886071398399e-06	0.00257304206998189
ENSMUSG00000019970	Sgk1	protein_coding	serum/glucocorticoid regulated kinase 1	1387.5361877421	0.608323530997085	0.128858366004314	2.34838569343914e-06	0.00278160693993358
ENSMUSG00000074037	Mc1r	protein_coding	melanocortin 1 receptor	8.84153600897197	5.33022321979602	1.15556899151344	3.97587457696653e-06	0.0044952683739757
ENSMUSG00000028645	Slc2a1	protein_coding	solute carrier family 2 (facilitated glucose transporter), member 1	1982.84849674097	0.406061243313607	0.0888138179818175	4.82974953097986e-06	0.0052232691231997
ENSMUSG00000047507	Baiap3	protein_coding	BAI1-associated protein 3	271.882809241692	-0.758587632348422	0.168424196428459	6.66767897047163e-06	0.00691049361297964
ENSMUSG00000024563	Smad2	protein_coding	SMAD family member 2	172.899139086284	-1.3757894787153	0.319630807299007	1.67508400772479e-05	0.0166664158432586
ENSMUSG00000021185	Dglucy	protein_coding	D-glutamate cyclase	186.261248252934	-0.763645107959282	0.178107793375705	1.80658991158291e-05	0.017283506715659
ENSMUSG00000024033	Rsph1	protein_coding	radial spoke head 1 homolog (Chlamydomonas)	97.1628390684268	-1.6013366880539	0.377680498477789	2.23595270138204e-05	0.0205989212941396
ENSMUSG00000029022	Miip	protein_coding	migration and invasion inhibitory protein	344.840448912186	0.778229552916724	0.185130308487838	2.6260400348911e-05	0.0233286142242433
ENSMUSG00000026200	Glb1l	protein_coding	galactosidase, beta 1-like	199.469932847252	-0.597890881736681	0.146326111500513	4.3884290084042e-05	0.0376406148810504
ENSMUSG00000092511	Gm20547	protein_coding	predicted gene 20547	23.9418556075401	-3.72582683461383	0.922288096985882	5.35048680009681e-05	0.0443626695552026
ENSMUSG00000025324	Atp10a	protein_coding	ATPase, class V, type 10A	227.131802519546	0.575023386544486	0.142709851207176	5.59388811683624e-05	0.0448846364574789
ENSMUSG00000041120	Nbl1	protein_coding	neuroblastoma, suppression of tumorigenicity 1	1262.40842714917	0.50128732834918	0.124796920799397	5.89876208672746e-05	0.0458518150453934
ENSMUSG00000032327	Stra6	protein_coding	stimulated by retinoic acid gene 6	290.063019820938	-0.876010763162673	0.219108499570482	6.38615050788632e-05	0.0467203258038719
ENSMUSG00000038255	Neurod2	protein_coding	neurogenic differentiation 2	2474.64773929117	0.230782243102148	0.0576266853813208	6.20750154512365e-05	0.0467203258038719
ENSMUSG00000024276	Zfp397	protein_coding	zinc finger protein 397	584.138016543177	0.448337133158312	0.113273617874028	7.55795287716752e-05	0.0537132913904757
ENSMUSG00000096793	Gm3002	protein_coding	predicted gene 3002	63.4059802895077	-1.82322687362991	0.461478875470155	7.78790177825332e-05	0.0538100746756314
ENSMUSG00000020044	Timp3	protein_coding	tissue inhibitor of metalloproteinase 3	1634.88509035088	0.341972431192278	0.0874732512198156	9.25059338424051e-05	0.0621889891458374
ENSMUSG00000021025	Nfkbia	protein_coding	nuclear factor of kappa light polypeptide gene enhancer in B cells inhibitor, alpha	368.794053188143	0.533122003010373	0.137599012844619	0.000106860973231203	0.0699489433724462
ENSMUSG00000064193	Gm4735	processed_pseudogene	predicted gene 4735	801.136196467742	-0.507308664326197	0.133447563174598	0.000143789012834847	0.0917078950065126
ENSMUSG00000076540	Igkv4-80	IG_V_gene	immunoglobulin kappa variable 4-80	0.712482178852762	-16.5571350139205	4.42252187612735	0.000181242021060438	0.112705350796434
ENSMUSG00000049076	Acap2	protein_coding	ArfGAP with coiled-coil, ankyrin repeat and PH domains 2	2401.75596085659	0.264834540007883	0.0709460375281807	0.000189286948147198	0.114837159712522
ENSMUSG00000028820	Sfpq	protein_coding	splicing factor proline/glutamine rich (polypyrimidine tract binding protein associated)	1779.27849276032	0.325449247425316	0.0877423764039583	0.000207959838593779	0.123161738694801
ENSMUSG00000034109	Golim4	protein_coding	golgi integral membrane protein 4	523.221834532731	0.567425963720918	0.154444760445335	0.00023880747078484	0.138141791355863
ENSMUSG00000016028	Celsr1	protein_coding	cadherin, EGF LAG seven-pass G-type receptor 1	210.231935002618	0.596974233856958	0.16426427823977	0.000278811627039385	0.150764356760384
ENSMUSG00000017009	Sdc4	protein_coding	syndecan 4	836.150737055364	0.345305302839066	0.0949524458394801	0.0002762464428349	0.150764356760384
ENSMUSG00000021339	Mrs2	protein_coding	MRS2 magnesium transporter	1404.51055565133	0.490199156339386	0.134727746455908	0.000274291868642682	0.150764356760384
ENSMUSG00000040584	Abcb1a	protein_coding	ATP-binding cassette, sub-family B (MDR/TAP), member 1A	546.163822794491	0.540329631238542	0.150164335625992	0.000320358948733195	0.166286121414631
ENSMUSG00000047963	Stbd1	protein_coding	starch binding domain 1	42.8959318263213	1.89119884151092	0.525650263032885	0.000320886621689406	0.166286121414631
ENSMUSG00000090066	1110002E22Rik	protein_coding	RIKEN cDNA 1110002E22 gene	38.6096310865623	-1.45809326704059	0.408306509608716	0.00035551873922275	0.180472920804626
ENSMUSG00000029802	Abcg2	protein_coding	ATP binding cassette subfamily G member 2 (Junior blood group)	240.418630187258	0.509315670832392	0.142970791835025	0.000367513967532862	0.182830848568248
ENSMUSG00000039298	Cdk5rap2	protein_coding	CDK5 regulatory subunit associated protein 2	419.163434380975	0.465296669195979	0.131011553346426	0.000382940486399489	0.186769836445116
ENSMUSG00000053461	Hhipl2	protein_coding	hedgehog interacting protein-like 2	22.3687733859535	-2.47672345630774	0.699111063998775	0.000396090159246746	0.189468204251991
ENSMUSG00000049892	Rasd1	protein_coding	RAS, dexamethasone-induced 1	471.892421088014	0.515076474488193	0.146244912070052	0.000428283218123223	0.197279940140686
ENSMUSG00000094410	Gm38394	protein_coding	predicted gene, 38394	173.377405849361	0.791332605173836	0.224556925605655	0.000425127121132795	0.197279940140686
ENSMUSG00000024298	Zfp871	protein_coding	zinc finger protein 871	185.930537245111	0.835759236236467	0.238127186305401	0.000448582423573688	0.199250700070927
ENSMUSG00000054675	Tmem119	protein_coding	transmembrane protein 119	477.83329206577	0.478949517762106	0.136447110592997	0.000447857768772126	0.199250700070927
ENSMUSG00000020538	Srebf1	protein_coding	sterol regulatory element binding transcription factor 1	1604.68246401456	0.343338215721449	0.0980750506866819	0.000463915671819237	0.202446288084767
ENSMUSG00000033061	Resp18	protein_coding	regulated endocrine-specific protein 18	675.67650390747	-0.355659025059717	0.10194822105269	0.000485513315711749	0.206310503018717
ENSMUSG00000060503	Olfr715	protein_coding	olfactory receptor 715	26.0837662400696	-3.36409222849285	0.964886963224925	0.000489359157276848	0.206310503018717
ENSMUSG00000024036	Slc37a1	protein_coding	solute carrier family 37 (glycerol-3-phosphate transporter), member 1	159.167392805661	-0.950955055450381	0.27443332884404	0.000529918538176549	0.219686561976725
ENSMUSG00000021775	Nr1d2	protein_coding	nuclear receptor subfamily 1, group D, member 2	1539.62807333744	0.250412644551399	0.0727522036068832	0.000577443167526976	0.235464284410918
ENSMUSG00000024621	Csf1r	protein_coding	colony stimulating factor 1 receptor	1894.24953089346	0.252239060100246	0.073558058752553	0.000605552356889598	0.241836088606675
ENSMUSG00000110685	Gm5373	transcribed_unprocessed_pseudogene	predicted gene 5373	514.758286357829	-0.624099313162577	0.182164968821513	0.000612514013918973	0.241836088606675
ENSMUSG00000083038	Gm13233	processed_pseudogene	predicted gene 13233	3.99658715392858	-5.7508341211469	1.68083442885242	0.000622959226552187	0.242116996894673
ENSMUSG00000030321	Efcab12	protein_coding	EF-hand calcium binding domain 12	90.5520814118229	-0.788335237976858	0.230896407540102	0.000639607284006364	0.244762947421143
ENSMUSG00000066613	Zfp932	protein_coding	zinc finger protein 932	676.758339195189	0.354353302555902	0.104536766109977	0.00069956878332109	0.261164091535476
ENSMUSG00000069755	Zfp125	transcribed_unprocessed_pseudogene	zinc finger protein 125	6.31246258227674	-4.75192075642542	1.40248085945998	0.000703465230074653	0.261164091535476
ENSMUSG00000046711	Hmga1	protein_coding	high mobility group AT-hook 1	403.001477242366	-1.29877984719748	0.384546861330498	0.000731667520963963	0.267639675242024
ENSMUSG00000028358	Zfp618	protein_coding	zinc finger protein 618	144.199646822094	1.24802428747777	0.371869177903872	0.000790544848367482	0.284985689250619
ENSMUSG00000093887	Gm3033	protein_coding	predicted gene 3033	1.16287590915643	-12.0429732228686	3.60462871681779	0.000834848404216682	0.296657417235511
ENSMUSG00000023951	Vegfa	protein_coding	vascular endothelial growth factor A	1623.4340528161	-0.443885165283591	0.133257005238101	0.000865204180403305	0.29712794825643
ENSMUSG00000029016	Clcn6	protein_coding	chloride channel, voltage-sensitive 6	1973.519468155	-0.231181572403019	0.0693178661014357	0.000852706887330828	0.29712794825643
ENSMUSG00000033981	Gria2	protein_coding	glutamate receptor, ionotropic, AMPA2 (alpha 2)	12267.3057074532	0.192286149662782	0.0577632872305921	0.000872008531909601	0.29712794825643
ENSMUSG00000105081	Gm43110	processed_pseudogene	predicted gene 43110	14.7680775229895	-2.38956942429515	0.719313856687207	0.000893707786916209	0.300406587726402
ENSMUSG00000082724	Gm14416	unprocessed_pseudogene	predicted gene 14416	19.7719690126657	2.39358684432308	0.721999142746601	0.000915706424150971	0.303697087924417
ENSMUSG00000030351	Tspan11	protein_coding	tetraspanin 11	39.4036961400226	1.73211129201023	0.523515679313572	0.000937590139994557	0.306863383450324
ENSMUSG00000023845	Lnpep	protein_coding	leucyl/cystinyl aminopeptidase	124.395824106744	0.824882239808196	0.250983862790725	0.00101406661085154	0.327583024393783
ENSMUSG00000043448	Gjc2	protein_coding	gap junction protein, gamma 2	223.561253549534	-0.632394229314083	0.193589983967431	0.0010882117122432	0.347027924747914
ENSMUSG00000050211	Pla2g4e	protein_coding	phospholipase A2, group IVE	743.90502531447	-0.309705434171642	0.0953742612697259	0.00116520128619972	0.362290209911649
ENSMUSG00000059423	Zfp933	protein_coding	zinc finger protein 933	198.157310951633	0.990508831931187	0.304817744556215	0.00115603316450388	0.362290209911649
ENSMUSG00000026715	Serpinc1	protein_coding	serine (or cysteine) peptidase inhibitor, clade C (antithrombin), member 1	145.20717875326	-0.639066828912349	0.197915703501766	0.00124230430283465	0.381494780601347
ENSMUSG00000016356	Col20a1	protein_coding	collagen, type XX, alpha 1	201.913904183346	-0.658328848067516	0.206239711224034	0.00141263608846071	0.419835179388241
ENSMUSG00000017400	Stac2	protein_coding	SH3 and cysteine rich domain 2	1471.03714664497	-0.261347592614307	0.0819013611151286	0.00141779187378838	0.419835179388241
ENSMUSG00000052613	Pcdh15	protein_coding	protocadherin 15	286.321344868104	-0.800820384293923	0.250844540128665	0.00141048521897476	0.419835179388241
ENSMUSG00000038859	Baiap2l1	protein_coding	BAI1-associated protein 2-like 1	194.981331760361	-2.7075667286501	0.850626581421597	0.00145744405809132	0.426499570599569
ENSMUSG00000056492	Adgrf5	protein_coding	adhesion G protein-coupled receptor F5	587.235402352636	0.405679198722931	0.127630758447336	0.00148019882124302	0.428121691623244
ENSMUSG00000038077	Kcna6	protein_coding	potassium voltage-gated channel, shaker-related, subfamily, member 6	982.389430580859	-0.244149750546376	0.0769984960485663	0.00151999930470496	0.434580031094611
ENSMUSG00000070327	Rnf213	protein_coding	ring finger protein 213	229.678875793256	0.490922381942741	0.155041214983821	0.00154338816746777	0.436252696336289
ENSMUSG00000020108	Ddit4	protein_coding	DNA-damage-inducible transcript 4	1047.97382946195	0.365116718627252	0.115736297304593	0.00160646939411724	0.448981120328902
ENSMUSG00000030935	Acsm3	protein_coding	acyl-CoA synthetase medium-chain family member 3	14.7869556311588	2.18544407624831	0.693988952515719	0.00163771343755051	0.452627600507016
ENSMUSG00000037652	Phc3	protein_coding	polyhomeotic 3	1078.54070931138	0.242898712038184	0.0772967351313423	0.00167558193358401	0.458004670505151
ENSMUSG00000030427	Lilra6	protein_coding	leukocyte immunoglobulin-like receptor, subfamily A (with TM domain), member 6	1.04922080793105	9.1080881760791	2.90987197291394	0.00174767676552771	0.467697490578689
ENSMUSG00000038725	Pkhd1l1	protein_coding	polycystic kidney and hepatic disease 1-like 1	20.3436464790205	-3.24854273237664	1.03790566094658	0.00174864785011731	0.467697490578689
ENSMUSG00000029505	Ep400	protein_coding	E1A binding protein p400	1721.41225146037	-0.403105268554198	0.129547355865668	0.00186048633352876	0.492316351704197
ENSMUSG00000023078	Cxcl13	protein_coding	chemokine (C-X-C motif) ligand 13	7.94070703830203	4.12245412338446	1.32946982114571	0.00192981882123521	0.498253846617978
ENSMUSG00000025077	Dclre1a	protein_coding	DNA cross-link repair 1A	132.380801917854	0.66722017142734	0.215515712936115	0.00196200938850232	0.498253846617978
ENSMUSG00000032518	Rpsa	protein_coding	ribosomal protein SA	6108.121258269	-0.209269585579927	0.0675451331947183	0.00194687787546491	0.498253846617978
ENSMUSG00000044533	Rps2	protein_coding	ribosomal protein S2	1057.13257511863	-3.72279889739416	1.20254512266154	0.00196304884492088	0.498253846617978
ENSMUSG00000031229	Atrx	protein_coding	ATRX, chromatin remodeler	2212.81097766103	0.34611830027332	0.112039258927462	0.00200656360500159	0.50415417283646
ENSMUSG00000029602	Rasal1	protein_coding	RAS protein activator like 1 (GAP1 like)	2431.24687098249	0.201673556761967	0.0654167081989201	0.0020498995194629	0.509892006471202
ENSMUSG00000095427	Rps2-ps6	processed_pseudogene	ribosomal protein S2, pseudogene 6	7.58012949111549	-4.55917325220766	1.48550278578178	0.00214696653618597	0.528748966545443
ENSMUSG00000032185	Carm1	protein_coding	coactivator-associated arginine methyltransferase 1	1289.78735286356	0.24929171718788	0.0813465329971479	0.00217986985292125	0.531589046289835
ENSMUSG00000010505	Myt1	protein_coding	myelin transcription factor 1	255.520969895617	-0.470522342579618	0.154163352131268	0.00227244536447125	0.544106527204394
ENSMUSG00000031431	Tsc22d3	protein_coding	TSC22 domain family, member 3	928.464583610868	0.444600489361137	0.145686014864682	0.00227494889560412	0.544106527204394
ENSMUSG00000021891	Mettl6	protein_coding	methyltransferase like 6	343.104752663436	0.383855855988359	0.127135511382068	0.00253388416618586	0.600265092854352
ENSMUSG00000030592	Ryr1	protein_coding	ryanodine receptor 1, skeletal muscle	674.125630535197	-0.434466879323766	0.144370022018855	0.0026176581563796	0.614260650771567
ENSMUSG00000059854	Hydin	protein_coding	HYDIN, axonemal central pair apparatus protein	35.1494286201804	-1.03682473856147	0.345032276024093	0.00265573892462212	0.61737243000982
ENSMUSG00000000792	Slc5a5	protein_coding	solute carrier family 5 (sodium iodide symporter), member 5	210.782336328121	-0.815576449811603	0.271686217786352	0.00268295129166027	0.617923429895902
ENSMUSG00000029313	Aff1	protein_coding	AF4/FMR2 family, member 1	327.534244173963	0.397183707863125	0.132459238532927	0.00271280692375178	0.619067517627539
ENSMUSG00000074652	Myh7b	protein_coding	myosin, heavy chain 7B, cardiac muscle, beta	426.431707854204	-0.465688925502429	0.155563172431085	0.00275736111226447	0.623514548240605
ENSMUSG00000024114	Prss41	protein_coding	protease, serine 41	44.4023443259353	-1.35785680597031	0.456296909288986	0.00292207699708045	0.632032549785905
ENSMUSG00000027395	Polr1b	protein_coding	polymerase (RNA) I polypeptide B	248.492101798899	-0.488220190083579	0.163892872568521	0.00289286831331243	0.632032549785905
ENSMUSG00000027562	Car2	protein_coding	carbonic anhydrase 2	3236.56293920285	-0.254343160683383	0.0854049068492323	0.00290054550076249	0.632032549785905
ENSMUSG00000035929	H2-Q4	protein_coding	histocompatibility 2, Q region locus 4	131.584321532333	0.721977575046424	0.241815247854539	0.00282969122534036	0.632032549785905
ENSMUSG00000035964	Tmem59l	protein_coding	transmembrane protein 59-like	3280.23201157443	-0.325854558217869	0.109359003598755	0.00288552035507969	0.632032549785905
ENSMUSG00000029624	Ptcd1	protein_coding	pentatricopeptide repeat domain 1	398.331066317323	0.354577247967051	0.119541737517941	0.00301565488179465	0.646649995946209
ENSMUSG00000021076	Actr10	protein_coding	ARP10 actin-related protein 10	1501.10774158166	0.234196697729121	0.0792858244936759	0.00313858760560172	0.656043933628044
ENSMUSG00000031297	Slc7a3	protein_coding	solute carrier family 7 (cationic amino acid transporter, y+ system), member 3	182.319465416432	-0.446161908703231	0.150832746196738	0.00309651145020753	0.656043933628044
ENSMUSG00000059824	Dbp	protein_coding	D site albumin promoter binding protein	1029.22364552099	0.299284530789608	0.101252221658462	0.00311827151453289	0.656043933628044
ENSMUSG00000018340	Anxa6	protein_coding	annexin A6	1723.65968388932	-0.25517672446009	0.0866370968196741	0.00322587700188692	0.664984232590911
ENSMUSG00000061577	Adgrg5	protein_coding	adhesion G protein-coupled receptor G5	16.0492117793544	1.80175365082995	0.611905936937597	0.00323482721490312	0.664984232590911
ENSMUSG00000022718	Dgcr8	protein_coding	DGCR8, microprocessor complex subunit	751.393067395511	0.454867479020676	0.155378383306017	0.0034171842524442	0.691049114595911
ENSMUSG00000043467	Zbtb37	protein_coding	zinc finger and BTB domain containing 37	291.926644802846	0.756477621138679	0.258372852785934	0.00341311844021855	0.691049114595911
ENSMUSG00000057098	Ebf1	protein_coding	early B cell factor 1	64.3346602682475	0.839229782883358	0.287490529517345	0.00350980224520115	0.704055008444624
ENSMUSG00000032243	Itga11	protein_coding	integrin alpha 11	67.1582342661639	0.815999127221908	0.280254194685429	0.00359537552576678	0.706556263023669
ENSMUSG00000034936	Arl4d	protein_coding	ADP-ribosylation factor-like 4D	152.059428300006	0.636665616618234	0.218741196459717	0.00360748755342952	0.706556263023669
ENSMUSG00000073436	Eme2	protein_coding	essential meiotic structure-specific endonuclease subunit 2	1092.08830024545	-0.290988112744186	0.0998319280735795	0.00355939295257315	0.706556263023669
ENSMUSG00000031700	Gpt2	protein_coding	glutamic pyruvate transaminase (alanine aminotransferase) 2	1226.18941466404	0.279112268805568	0.0961962878262356	0.00371396309498218	0.708598069331078
ENSMUSG00000034243	Golgb1	protein_coding	golgi autoantigen, golgin subfamily b, macrogolgin 1	2005.8719744079	-0.245540673694764	0.0844892343310875	0.00365874363957855	0.708598069331078
ENSMUSG00000036334	Igsf10	protein_coding	immunoglobulin superfamily, member 10	115.616786546922	-0.748957930282859	0.25826311964827	0.00373186247014437	0.708598069331078
ENSMUSG00000036990	Otud4	protein_coding	OTU domain containing 4	1181.40984717737	0.209901628721061	0.0723578082112794	0.00372111262144594	0.708598069331078
ENSMUSG00000036918	Ttc7	protein_coding	tetratricopeptide repeat domain 7	194.17509500594	-0.437580011070107	0.151211397983992	0.00380574698506354	0.71715265535205
ENSMUSG00000008348	Ubc	protein_coding	ubiquitin C	12307.0839219704	-0.174325935057402	0.0604994987926177	0.00395857212767835	0.724011199293171
ENSMUSG00000019303	Psmc3ip	protein_coding	proteasome (prosome, macropain) 26S subunit, ATPase 3, interacting protein	81.7530880999223	1.35631111930726	0.469642236193915	0.00387740971043898	0.724011199293171
ENSMUSG00000024767	Otub1	protein_coding	OTU domain, ubiquitin aldehyde binding 1	3096.21126547478	0.144707408773669	0.0502120606957127	0.0039525340751637	0.724011199293171
ENSMUSG00000040010	Slc7a5	protein_coding	solute carrier family 7 (cationic amino acid transporter, y+ system), member 5	981.933286176748	0.241087973896389	0.0836213291010252	0.00393792576555878	0.724011199293171
ENSMUSG00000039682	Lap3	protein_coding	leucine aminopeptidase 3	871.201238504542	-0.254967755247188	0.0886290624861192	0.00401734890057241	0.729398077028015
ENSMUSG00000040140	Tdrd6	protein_coding	tudor domain containing 6	32.5474645216831	-1.86837436321546	0.651023894070733	0.00410599856742585	0.740091364972105
ENSMUSG00000041548	Hspb8	protein_coding	heat shock protein 8	211.651402619621	-0.804829644483556	0.281910434361888	0.00430486770735989	0.765874666616647
ENSMUSG00000054889	Dsp	protein_coding	desmoplakin	481.922618739129	0.476350617278741	0.16687776879951	0.00431062367638219	0.765874666616647
ENSMUSG00000038332	Sesn1	protein_coding	sestrin 1	1090.14265806623	0.215275323838461	0.07548194765755	0.00434436355870741	0.766395029498497
ENSMUSG00000015053	Gata2	protein_coding	GATA binding protein 2	91.5507677710995	0.8497496551198	0.298308540390064	0.00439176272727836	0.769300747030436
ENSMUSG00000015222	Map2	protein_coding	microtubule-associated protein 2	18488.1249448836	-0.189641882721996	0.0666424675573077	0.0044319324106019	0.769589947131383
ENSMUSG00000039963	Ccdc40	protein_coding	coiled-coil domain containing 40	52.1125482162923	0.946175654635799	0.332693434354535	0.00445529277104282	0.769589947131383
ENSMUSG00000032198	Dock6	protein_coding	dedicator of cytokinesis 6	496.292394348847	-0.373066431390988	0.131388527106915	0.00451964674581224	0.770502435205486
ENSMUSG00000043067	Dpy19l1	protein_coding	dpy-19-like 1 (C. elegans)	1361.24291190299	-0.199370068786364	0.070220243210168	0.00452252776151809	0.770502435205486
ENSMUSG00000081665	Gm15922	polymorphic_pseudogene	predicted gene 15922	1.01487535485608	-12.529331300505	4.41695126652546	0.00455899945133973	0.771432328929419
ENSMUSG00000050271	Prag1	protein_coding	PEAK1 related kinase activating pseudokinase 1	844.657915849183	0.689306087791849	0.243384217700485	0.004623289994923	0.77702510360618
ENSMUSG00000028344	Invs	protein_coding	inversin	614.047020082014	0.548948876621609	0.194551551831474	0.00477830386058453	0.797688122336776
ENSMUSG00000039155	Cdh26	protein_coding	cadherin-like 26	6.95707673187813	2.48524533531238	0.882314649420661	0.00485147452243692	0.804503848473973
ENSMUSG00000024338	Psmb8	protein_coding	proteasome (prosome, macropain) subunit, beta type 8 (large multifunctional peptidase 7)	99.6663815711382	0.670931377517744	0.238600570190158	0.0049243116967359	0.808877275784333
ENSMUSG00000049571	Cfap46	protein_coding	cilia and flagella associated protein 46	148.768562309491	-0.806691392221264	0.287003970658146	0.00494288598211863	0.808877275784333
ENSMUSG00000025188	Hps1	protein_coding	HPS1, biogenesis of lysosomal organelles complex 3 subunit 1	430.052056680661	-0.420337602278426	0.149973486953574	0.0050669545335525	0.820228677513733
ENSMUSG00000028268	Gbp3	protein_coding	guanylate binding protein 3	64.8738917903464	1.02581603643894	0.366097347300409	0.00507820279557429	0.820228677513733
ENSMUSG00000019359	Gdpd2	protein_coding	glycerophosphodiester phosphodiesterase domain containing 2	199.085494254428	-0.506383681405693	0.181639894738072	0.00530600960056857	0.846036428234247
ENSMUSG00000048163	Selplg	protein_coding	selectin, platelet (p-selectin) ligand	640.280644195589	0.29777664684468	0.106786268817078	0.00529479463587039	0.846036428234247
ENSMUSG00000021823	Vcl	protein_coding	vinculin	649.909146170367	0.242268048270878	0.0873470728665674	0.00554354933270357	0.872959812248758
ENSMUSG00000062234	Gak	protein_coding	cyclin G associated kinase	2114.32507707542	0.172219108366086	0.062093675722931	0.00554505308094009	0.872959812248758
ENSMUSG00000030753	Thap12	protein_coding	THAP domain containing 12	1316.93170488013	0.187236735131959	0.0676868822842071	0.00567104479949851	0.876158809582149
ENSMUSG00000045215	Asxl3	protein_coding	additional sex combs like 3, transcriptional regulator	165.849066196068	0.462108370903253	0.166902902378975	0.00562759760324186	0.876158809582149
ENSMUSG00000080935	Got2-ps1	processed_pseudogene	glutamatic-oxaloacetic transaminase 2, mitochondrial, pseudogene 1	75.4044139118539	-0.69823777674725	0.25227919549793	0.00564502045700246	0.876158809582149
ENSMUSG00000021983	Atp8a2	protein_coding	ATPase, aminophospholipid transporter-like, class I, type 8A, member 2	899.804214429136	0.414297315259408	0.150239771867205	0.00582319997650818	0.885720500398968
ENSMUSG00000034312	Iqsec1	protein_coding	IQ motif and Sec7 domain 1	4307.62544448718	-0.131616721018037	0.0476819419566052	0.00577473532895278	0.885720500398968
ENSMUSG00000064293	Cntn4	protein_coding	contactin 4	343.48113341163	-0.374955009087173	0.136018570909487	0.00583975886730847	0.885720500398968
ENSMUSG00000021668	Polk	protein_coding	polymerase (DNA directed), kappa	185.325755318107	0.455760154439388	0.16594379634861	0.00602398461184855	0.908124807485581
ENSMUSG00000030577	Cd22	protein_coding	CD22 antigen	11.171866307677	2.14101577300363	0.780122354675703	0.00606102622321756	0.908204616122371
ENSMUSG00000078495	Zfp984	protein_coding	zinc finger protein 984	23.9490801534122	1.99329670973734	0.728059380089375	0.00618476127871798	0.921196120040905
ENSMUSG00000018417	Myo1b	protein_coding	myosin IB	298.117459445704	0.397389407640069	0.145433101464404	0.00628642552683898	0.930765169967814
ENSMUSG00000025780	Itih5	protein_coding	inter-alpha (globulin) inhibitor H5	666.684998340292	0.424942446981419	0.155908816629521	0.00641880022584012	0.944741046257676
ENSMUSG00000037608	Bclaf1	protein_coding	BCL2-associated transcription factor 1	1935.11453579971	0.173350792614777	0.0637089377424238	0.00650885535043654	0.952360399922108
ENSMUSG00000020435	Osbp2	protein_coding	oxysterol binding protein 2	1376.51952277545	0.198990460003089	0.0733333980737559	0.00665757891480243	0.954389096152133
ENSMUSG00000020752	Recql5	protein_coding	RecQ protein-like 5	484.589514322466	-0.301053068465046	0.110861913720505	0.00661621820382723	0.954389096152133
ENSMUSG00000024793	Tnfrsf25	protein_coding	tumor necrosis factor receptor superfamily, member 25	488.135239833444	0.370089661630598	0.136340933613138	0.00663873696844225	0.954389096152133
ENSMUSG00000028976	Slc2a5	protein_coding	solute carrier family 2 (facilitated glucose transporter), member 5	98.569499650045	-0.908756645804538	0.33501579307385	0.00667619613775312	0.954389096152133
ENSMUSG00000020154	Ptprb	protein_coding	protein tyrosine phosphatase, receptor type, B	560.723384532416	0.355035529738599	0.131151207450835	0.00678798952453171	0.956719566210482
ENSMUSG00000026594	Ralgps2	protein_coding	Ral GEF with PH domain and SH3 binding motif 2	921.666449411308	0.280076540087751	0.103508831142822	0.00681354225119473	0.956719566210482
ENSMUSG00000031239	Itm2a	protein_coding	integral membrane protein 2A	572.847599082236	0.341555764398429	0.12630439569781	0.00684634890992466	0.956719566210482
ENSMUSG00000078502	Gm13212	protein_coding	predicted gene 13212	6.9861967094292	-2.32234583299814	0.858018705929053	0.00679683748509076	0.956719566210482
ENSMUSG00000024164	C3	protein_coding	complement component 3	46.7258916834689	1.2920385695715	0.479559131878977	0.00705532405718322	0.958984320209702
ENSMUSG00000027175	Tcp11l1	protein_coding	t-complex 11 like 1	409.989269531935	0.452092721766554	0.167588028359382	0.00698322220995409	0.958984320209702
ENSMUSG00000028581	Laptm5	protein_coding	lysosomal-associated protein transmembrane 5	814.912680160422	0.326698014964379	0.121180919827324	0.0070187655165512	0.958984320209702
ENSMUSG00000057551	Zfp317	protein_coding	zinc finger protein 317	436.829638879626	0.296437785548137	0.10996675568383	0.00702401250302957	0.958984320209702
ENSMUSG00000074364	Ehd2	protein_coding	EH-domain containing 2	208.456025557851	0.581964823296433	0.215551109822162	0.00693618857530355	0.958984320209702
ENSMUSG00000003974	Grm3	protein_coding	glutamate receptor, metabotropic 3	460.398998337044	-0.283222944503257	0.105666639314449	0.00735465323483214	0.988862943584944
ENSMUSG00000027376	Prom2	protein_coding	prominin 2	10.1590924706665	-2.38185682195437	0.888545438392265	0.0073484886155026	0.988862943584944
ENSMUSG00000022548	Apod	protein_coding	apolipoprotein D	2885.11793436939	0.516137817455363	0.192947892945374	0.00747267042557683	0.993985049014963
ENSMUSG00000072640	Lyrm9	protein_coding	LYR motif containing 9	943.760471182277	0.281409383404055	0.105151941319582	0.00744584808457837	0.993985049014963
ENSMUSG00000000001	Gnai3	protein_coding	guanine nucleotide binding protein (G protein), alpha inhibiting 3	558.691979833234	0.0038913171326849	0.0905538866424035	0.965723541344387	0.999916812081976
ENSMUSG00000000028	Cdc45	protein_coding	cell division cycle 45	33.7743815712805	-0.123525793033433	0.389068354163256	0.750870887680432	0.999916812081976
ENSMUSG00000000037	Scml2	protein_coding	Scm polycomb group protein like 2	20.8854210189305	0.238073547881165	0.553591360901881	0.667157190017917	0.999916812081976
ENSMUSG00000000049	Apoh	protein_coding	apolipoprotein H	5.25242133002143	1.51489080489121	0.905138906212968	0.0941983032867033	0.999916812081976
ENSMUSG00000000056	Narf	protein_coding	nuclear prelamin A recognition factor	1005.62111064708	-0.0298648692077955	0.0959648238119274	0.755643703202012	0.999916812081976
ENSMUSG00000000058	Cav2	protein_coding	caveolin 2	368.505712801764	-0.00966555754032741	0.147972161815819	0.947919132935232	0.999916812081976
ENSMUSG00000000078	Klf6	protein_coding	Kruppel-like factor 6	469.966378989423	-0.0256605189872134	0.110847322410181	0.816930843413926	0.999916812081976
ENSMUSG00000000085	Scmh1	protein_coding	sex comb on midleg homolog 1	745.510356012618	-0.0450313923154859	0.0889773313403261	0.612786727288649	0.999916812081976
ENSMUSG00000000088	Cox5a	protein_coding	cytochrome c oxidase subunit 5A	1893.66958262987	-0.0524821188452902	0.0690637235796507	0.447309208971328	0.999916812081976
ENSMUSG00000000093	Tbx2	protein_coding	T-box 2	46.7236751726923	-0.0734789718894949	0.325941925633937	0.821640280349282	0.999916812081976
ENSMUSG00000000094	Tbx4	protein_coding	T-box 4	9.07388990530677	-0.294656179442518	0.641996184668078	0.646256614953513	0.999916812081976
ENSMUSG00000000120	Ngfr	protein_coding	nerve growth factor receptor (TNFR superfamily, member 16)	40.2289383707656	0.0970233836204262	0.363833561564486	0.789723491764298	0.999916812081976
ENSMUSG00000000125	Wnt3	protein_coding	wingless-type MMTV integration site family, member 3	39.7533032019561	-0.0292563157235252	0.324131804092334	0.928080166689572	0.999916812081976
ENSMUSG00000000126	Wnt9a	protein_coding	wingless-type MMTV integration site family, member 9A	178.91057294983	-0.176070481340073	0.19391246515471	0.363883771766369	0.999916812081976
ENSMUSG00000000127	Fer	protein_coding	fer (fms/fps related) protein kinase	188.044167030853	-0.00859454998039397	0.151442175547662	0.95474325761668	0.999916812081976
ENSMUSG00000000131	Xpo6	protein_coding	exportin 6	1761.2189305675	-0.000318396874919114	0.10291612963765	0.99753154781135	0.999916812081976
ENSMUSG00000000134	Tfe3	protein_coding	transcription factor E3	737.156315937317	-0.00289621027032936	0.093829896852953	0.975375923366037	0.999916812081976
ENSMUSG00000000142	Axin2	protein_coding	axin 2	419.227453887625	0.0442636403182042	0.113570611531705	0.696724711573016	0.999916812081976
ENSMUSG00000000148	Brat1	protein_coding	BRCA1-associated ATM activator 1	521.119607779711	-0.0190612306411554	0.100571626998875	0.849678300353246	0.999916812081976
ENSMUSG00000000149	Gna12	protein_coding	guanine nucleotide binding protein, alpha 12	1812.7293980387	-0.0749683384959756	0.0598674830905485	0.210483145837309	0.999916812081976
ENSMUSG00000000154	Slc22a18	protein_coding	solute carrier family 22 (organic cation transporter), member 18	13.278488884168	0.597260687934243	0.619228864681824	0.334783616467961	0.999916812081976
ENSMUSG00000000157	Itgb2l	protein_coding	integrin beta 2-like	0.890135642415357	1.12402524232843	2.45024988760866	0.646421586804148	0.999916812081976
ENSMUSG00000000159	Igsf5	protein_coding	immunoglobulin superfamily, member 5	5.65893619896302	-0.285750321476557	0.981592169389329	0.770967951701831	0.999916812081976
ENSMUSG00000000167	Pih1d2	protein_coding	PIH1 domain containing 2	44.3440639298388	0.065227782413451	0.317243988822864	0.837097422557257	0.999916812081976
ENSMUSG00000000168	Dlat	protein_coding	dihydrolipoamide S-acetyltransferase (E2 component of pyruvate dehydrogenase complex)	1562.66864952863	0.0175735169472886	0.0675461720182942	0.794732308726043	0.999916812081976
ENSMUSG00000000171	Sdhd	protein_coding	succinate dehydrogenase complex, subunit D, integral membrane protein	1324.16421964572	-0.00170636992853189	0.0625676688135223	0.978242477456565	0.999916812081976
ENSMUSG00000000182	Fgf23	protein_coding	fibroblast growth factor 23	7.56410593684346	0.303030682485176	0.87649628760889	0.729545961276172	0.999916812081976
ENSMUSG00000000183	Fgf6	protein_coding	fibroblast growth factor 6	0.244569213931791	0.913856455075436	4.43465443677303	0.836734961458047	0.999916812081976
ENSMUSG00000000184	Ccnd2	protein_coding	cyclin D2	1295.56321513407	-0.0170830631990368	0.15617234724765	0.912896363787118	0.999916812081976
ENSMUSG00000000194	Gpr107	protein_coding	G protein-coupled receptor 107	1077.67074612656	0.0508396119348084	0.130171433461134	0.696123309980552	0.999916812081976
ENSMUSG00000000197	Nalcn	protein_coding	sodium leak channel, non-selective	1643.80971588748	0.419960972749897	0.256941198659669	0.102161595397148	0.999916812081976
ENSMUSG00000000202	Btbd17	protein_coding	BTB (POZ) domain containing 17	263.445008868474	-0.0487299280692632	0.143723667555082	0.734569870000078	0.999916812081976
ENSMUSG00000000204	Slfn4	protein_coding	schlafen 4	3.35084675069256	1.04931563733711	1.26609383351504	0.407227839011407	0.999916812081976
ENSMUSG00000000214	Th	protein_coding	tyrosine hydroxylase	7.59256159433851	-0.337071943507108	0.689176205507612	0.624775152736257	0.999916812081976
ENSMUSG00000000215	Ins2	protein_coding	insulin II	3.44072840522497	-0.560132613698642	1.24577891268326	0.652981281152558	0.999916812081976
ENSMUSG00000000216	Scnn1g	protein_coding	sodium channel, nonvoltage-gated 1 gamma	8.39277350973357	-0.0349810309391448	0.66560765645348	0.958086447579306	0.999916812081976
ENSMUSG00000000223	Drp2	protein_coding	dystrophin related protein 2	1414.11875872554	0.0437092569424566	0.0717775880815957	0.54255485974807	0.999916812081976
ENSMUSG00000000244	Tspan32	protein_coding	tetraspanin 32	8.18347343141381	0.944195648522796	1.02598164798594	0.357423780584769	0.999916812081976
ENSMUSG00000000247	Lhx2	protein_coding	LIM homeobox protein 2	1298.17223348568	-0.0715463761592835	0.0846320567682774	0.397897863224514	0.999916812081976
ENSMUSG00000000248	Clec2g	protein_coding	C-type lectin domain family 2, member g	0.35119408473031	0.251462253874765	4.43965719626399	0.954831957670706	0.999916812081976
ENSMUSG00000000253	Gmpr	protein_coding	guanosine monophosphate reductase	953.663953608106	-0.0752389387965155	0.0761032145692272	0.322837657088894	0.999916812081976
ENSMUSG00000000263	Glra1	protein_coding	glycine receptor, alpha 1 subunit	1.61936138153397	1.10506942690949	1.77808953282208	0.534275584044489	0.999916812081976
ENSMUSG00000000266	Mid2	protein_coding	midline 2	368.866779363965	0.0955700422804761	0.11023779513077	0.38597245895532	0.999916812081976
ENSMUSG00000000275	Trim25	protein_coding	tripartite motif-containing 25	144.765400785789	0.0259234521688608	0.178872509841824	0.884768526511663	0.999916812081976
ENSMUSG00000000276	Dgke	protein_coding	diacylglycerol kinase, epsilon	1331.7421323468	-0.032055584413513	0.0848373516136333	0.705543856993976	0.999916812081976
ENSMUSG00000000278	Scpep1	protein_coding	serine carboxypeptidase 1	205.026055689783	0.0435908569333419	0.146447777470106	0.765966785448478	0.999916812081976
ENSMUSG00000000282	Mnt	protein_coding	max binding protein	890.314095149991	-0.0487988697464615	0.0964663148115123	0.612951879644334	0.999916812081976
ENSMUSG00000000290	Itgb2	protein_coding	integrin beta 2	146.38938751519	0.202746020636057	0.241259421965745	0.40070365889005	0.999916812081976
ENSMUSG00000000295	Hddc2	protein_coding	HD domain containing 2	172.057076283622	-0.209761926088251	0.185343308582082	0.257740378590876	0.999916812081976
ENSMUSG00000000296	Tpd52l1	protein_coding	tumor protein D52-like 1	374.920060280856	-0.0908695232862367	0.11042775738715	0.410572476015123	0.999916812081976
ENSMUSG00000000301	Pemt	protein_coding	phosphatidylethanolamine N-methyltransferase	33.5573450031416	0.497212645461669	0.374802579140253	0.184641438557368	0.999916812081976
ENSMUSG00000000303	Cdh1	protein_coding	cadherin 1	29.4575559567883	1.00193487711012	0.446076438793654	0.0246972318379526	0.999916812081976
ENSMUSG00000000305	Cdh4	protein_coding	cadherin 4	198.937644096908	-0.246316598418963	0.249662013020757	0.323838659503408	0.999916812081976
ENSMUSG00000000308	Ckmt1	protein_coding	creatine kinase, mitochondrial 1, ubiquitous	3400.25683496347	-0.0502628546100741	0.0471900533251438	0.286823691130654	0.999916812081976
ENSMUSG00000000317	Bcl6b	protein_coding	B cell CLL/lymphoma 6, member B	30.7503145636734	-0.732747440048143	0.382602896829294	0.0554715434141819	0.999916812081976
ENSMUSG00000000318	Clec10a	protein_coding	C-type lectin domain family 10, member A	11.4590737768315	0.458955186932205	0.741571782663502	0.535985427326998	0.999916812081976
ENSMUSG00000000320	Alox12	protein_coding	arachidonate 12-lipoxygenase	15.2392464382993	0.253656261837383	0.516876273904618	0.623604331037591	0.999916812081976
ENSMUSG00000000325	Arvcf	protein_coding	armadillo repeat gene deleted in velocardiofacial syndrome	759.64485654468	0.0262446208481458	0.0904348706337562	0.771659671692317	0.999916812081976
ENSMUSG00000000326	Comt	protein_coding	catechol-O-methyltransferase	1165.45421907187	0.125493054137033	0.121683201304725	0.302395656076948	0.999916812081976
ENSMUSG00000000339	Rtca	protein_coding	RNA 3'-terminal phosphate cyclase	831.647321823736	0.00663572818617722	0.0785736800409517	0.932696824484435	0.999916812081976
ENSMUSG00000000340	Dbt	protein_coding	dihydrolipoamide branched chain transacylase E2	341.72106316522	0.107278734871715	0.121828051360242	0.378547901263461	0.999916812081976
ENSMUSG00000000346	Dazap2	protein_coding	DAZ associated protein 2	1951.95115919465	0.0757072088796001	0.0918191205737449	0.409641016826021	0.999916812081976
ENSMUSG00000000355	Mcts1	protein_coding	malignant T cell amplified sequence 1	488.453799998819	0.135770661513578	0.107439944147537	0.206341721853889	0.999916812081976
ENSMUSG00000000359	Rem1	protein_coding	rad and gem related GTP binding protein 1	12.3446950450882	0.492722522018856	0.559300082816002	0.378337998392506	0.999916812081976
ENSMUSG00000000365	Rnf17	protein_coding	ring finger protein 17	6.94550946636199	1.3345364022963	0.901315948893634	0.138698993769578	0.999916812081976
ENSMUSG00000000374	Trappc10	protein_coding	trafficking protein particle complex 10	1839.58454322431	-0.013145294086398	0.0704894998178483	0.852063776549129	0.999916812081976
ENSMUSG00000000378	Ccm2	protein_coding	cerebral cavernous malformation 2	517.129594515075	0.122710597748757	0.1548359178183	0.428057398677631	0.999916812081976
ENSMUSG00000000381	Wap	protein_coding	whey acidic protein	0.140819978320815	0.792156884156172	4.43258191814665	0.858163615163763	0.999916812081976
ENSMUSG00000000384	Tbrg4	protein_coding	transforming growth factor beta regulated gene 4	592.486512334196	-0.0787642836659309	0.0930619076969341	0.397349503866328	0.999916812081976
ENSMUSG00000000385	Tmprss2	protein_coding	transmembrane protease, serine 2	1.09344297586717	-0.593064177415346	2.34711786429262	0.80051733634132	0.999916812081976
ENSMUSG00000000386	Mx1	protein_coding	MX dynamin-like GTPase 1	10.5013310917763	0.422001166594293	0.603775010345461	0.484590914464792	0.999916812081976
ENSMUSG00000000392	Fap	protein_coding	fibroblast activation protein	20.9107190417924	-0.198983818619563	0.551931333912384	0.718456224736018	0.999916812081976
ENSMUSG00000000394	Gcg	protein_coding	glucagon	0.578132768284827	-1.02728046433386	3.08529234396443	0.739164104135315	0.999916812081976
ENSMUSG00000000399	Ndufa9	protein_coding	NADH:ubiquinone oxidoreductase subunit A9	1727.70723122798	0.0301634734952252	0.0638390599588626	0.636575333414508	0.999916812081976
ENSMUSG00000000402	Egfl6	protein_coding	EGF-like-domain, multiple 6	43.0997286960342	-0.0258330372845605	0.329475408396311	0.937504646038391	0.999916812081976
ENSMUSG00000000409	Lck	protein_coding	lymphocyte protein tyrosine kinase	35.2595205651428	0.240629196459428	0.445584699216715	0.589176202151132	0.999916812081976
ENSMUSG00000000411	Tssk3	protein_coding	testis-specific serine kinase 3	1.67512795286009	0.177835685599792	1.74555554501779	0.91885261318992	0.999916812081976
ENSMUSG00000000416	Cttnbp2	protein_coding	cortactin binding protein 2	3217.99951743909	0.0890286978582213	0.0710225028741847	0.210013606018067	0.999916812081976
ENSMUSG00000000420	Galnt1	protein_coding	polypeptide N-acetylgalactosaminyltransferase 1	830.642682614667	-0.00231608751010793	0.0810241126644019	0.977195445040701	0.999916812081976
ENSMUSG00000000435	Myf5	protein_coding	myogenic factor 5	0.0565820052412151	0.0631300083821504	4.44526432864365	0.988669117927189	0.999916812081976
ENSMUSG00000000439	Mkrn2	protein_coding	makorin, ring finger protein, 2	1124.20961231987	0.0842816348133612	0.0801185912404784	0.292817434830224	0.999916812081976
ENSMUSG00000000440	Pparg	protein_coding	peroxisome proliferator activated receptor gamma	29.4961239235319	-0.324618091886306	0.392572250610194	0.408293602126093	0.999916812081976
ENSMUSG00000000441	Raf1	protein_coding	v-raf-leukemia viral oncogene 1	974.128722388568	-0.0886611906929199	0.0756121411802747	0.240964771370344	0.999916812081976
ENSMUSG00000000486	Sept1	protein_coding	septin 1	37.3273919279705	0.0149860999090281	0.318716535409661	0.962497166394652	0.999916812081976
ENSMUSG00000000489	Pdgfb	protein_coding	platelet derived growth factor, B polypeptide	450.556176167058	0.0960685796288508	0.123158818175518	0.435368405966646	0.999916812081976
ENSMUSG00000000530	Acvrl1	protein_coding	activin A receptor, type II-like 1	234.23637254498	0.123255927160646	0.15815388881752	0.435778432112215	0.999916812081976
ENSMUSG00000000531	Grasp	protein_coding	GRP1 (general receptor for phosphoinositides 1)-associated scaffold protein	804.631489915799	0.0408875732771083	0.0767651138003946	0.594288191238526	0.999916812081976
ENSMUSG00000000532	Acvr1b	protein_coding	activin A receptor, type 1B	2233.5284440179	0.0225799776801571	0.0642505109796023	0.725260868699152	0.999916812081976
ENSMUSG00000000538	Tom1l2	protein_coding	target of myb1-like 2 (chicken)	5021.42985787562	-0.0863411984155051	0.0567551508960379	0.128186393978843	0.999916812081976
ENSMUSG00000000544	Gpa33	protein_coding	glycoprotein A33 (transmembrane)	0.175150218909123	0.867000527514728	4.439737618025	0.845172243081884	0.999916812081976
ENSMUSG00000000552	Zfp385a	protein_coding	zinc finger protein 385A	970.648075565975	-0.0424248716654581	0.0869479371219796	0.625596452963511	0.999916812081976
ENSMUSG00000000555	Itga5	protein_coding	integrin alpha 5 (fibronectin receptor alpha)	49.3630938813284	0.0308969308010203	0.488063655676351	0.94952353467656	0.999916812081976
ENSMUSG00000000560	Gabra2	protein_coding	gamma-aminobutyric acid (GABA) A receptor, subunit alpha 2	2857.98697519522	-0.000661049336710848	0.0747209085764466	0.992941277220268	0.999916812081976
ENSMUSG00000000561	Wdr77	protein_coding	WD repeat domain 77	951.041636099267	-0.00567934678820212	0.084144289994931	0.946187378086122	0.999916812081976
ENSMUSG00000000562	Adora3	protein_coding	adenosine A3 receptor	39.0067954376627	0.026463212822351	0.325003158794851	0.935104382452336	0.999916812081976
ENSMUSG00000000563	Atp5f1	protein_coding	ATP synthase, H+ transporting, mitochondrial F0 complex, subunit B1	3404.5052855288	-0.08432311507433	0.0593463316715096	0.155356061063413	0.999916812081976
ENSMUSG00000000567	Sox9	protein_coding	SRY (sex determining region Y)-box 9	449.779856403904	-0.0732428185830136	0.132593288810947	0.580683186034018	0.999916812081976
ENSMUSG00000000568	Hnrnpd	protein_coding	heterogeneous nuclear ribonucleoprotein D	2012.64425221306	-0.128301302128159	0.080629719488292	0.111555386290584	0.999916812081976
ENSMUSG00000000579	Dynlt1c	protein_coding	dynein light chain Tctex-type 1C	314.324977991562	0.165358034721116	0.18607689361953	0.374188889929968	0.999916812081976
ENSMUSG00000000581	C1d	protein_coding	C1D nuclear receptor co-repressor	467.081574030037	-0.161233635328929	0.142664564928456	0.258409252296563	0.999916812081976
ENSMUSG00000000594	Gm2a	protein_coding	GM2 ganglioside activator protein	1031.33657056142	-0.053325299996575	0.0851710572141422	0.531251654140728	0.999916812081976
ENSMUSG00000000600	Krit1	protein_coding	KRIT1, ankyrin repeat containing	889.992700765521	0.110038546921695	0.0902317007526524	0.222650323138988	0.999916812081976
ENSMUSG00000000605	Clcn4	protein_coding	chloride channel, voltage-sensitive 4	3022.2386129706	-0.0512384798908867	0.0504385858693402	0.309696644123905	0.999916812081976
ENSMUSG00000000606	Vmn2r88	protein_coding	vomeronasal 2, receptor 88	0.140517740649331	-0.454361188972065	4.44526432864365	0.91858807601081	0.999916812081976
ENSMUSG00000000617	Grm6	protein_coding	glutamate receptor, metabotropic 6	1.3831668865813	-2.05326564482796	1.97658474143336	0.298900252376065	0.999916812081976
ENSMUSG00000000627	Sema4f	protein_coding	sema domain, immunoglobulin domain (Ig), TM domain, and short cytoplasmic domain	840.785910182827	0.119720723478461	0.0884559509393028	0.175911853003131	0.999916812081976
ENSMUSG00000000628	Hk2	protein_coding	hexokinase 2	115.470619853758	-0.626317325044317	0.26713458502708	0.0190487301479427	0.999916812081976
ENSMUSG00000000631	Myo18a	protein_coding	myosin XVIIIA	2776.01044948414	0.0512998025924669	0.0882899708789294	0.561215037732852	0.999916812081976
ENSMUSG00000000632	Sez6	protein_coding	seizure related gene 6	3750.61916253804	0.026042599793519	0.0614548914973496	0.671735215448997	0.999916812081976
ENSMUSG00000000673	Haao	protein_coding	3-hydroxyanthranilate 3,4-dioxygenase	4.0816131918865	0.0517954749958282	1.07645616174819	0.961623268930502	0.999916812081976
ENSMUSG00000000682	Cd52	protein_coding	CD52 antigen	21.7476405703519	0.243638110128822	0.489817932751158	0.618903161844031	0.999916812081976
ENSMUSG00000000686	Abhd15	protein_coding	abhydrolase domain containing 15	17.4257016656224	0.097815726901881	0.478440687826307	0.838004264487212	0.999916812081976
ENSMUSG00000000690	Hoxb6	protein_coding	homeobox B6	0.454357288213086	-0.31159764674495	4.17838096119864	0.940553839557303	0.999916812081976
ENSMUSG00000000693	Loxl3	protein_coding	lysyl oxidase-like 3	135.196808897537	-0.113509560903823	0.232110512211596	0.624818758610886	0.999916812081976
ENSMUSG00000000706	Btn1a1	protein_coding	butyrophilin, subfamily 1, member A1	1.32269173879577	-1.03725921348398	2.22915180323849	0.641705431257939	0.999916812081976
ENSMUSG00000000708	Kat2b	protein_coding	K(lysine) acetyltransferase 2B	300.739417841018	-0.139569293321661	0.191808340911991	0.466828011585932	0.999916812081976
ENSMUSG00000000711	Rab5b	protein_coding	RAB5B, member RAS oncogene family	2687.90798406711	-0.0272350113713998	0.055797217958106	0.625474069548512	0.999916812081976
ENSMUSG00000000724	Cryba1	protein_coding	crystallin, beta A1	3.38198394048513	-0.0682536629123238	1.18486724137775	0.954063679998883	0.999916812081976
ENSMUSG00000000730	Dnmt3l	protein_coding	DNA (cytosine-5-)-methyltransferase 3-like	7.7671699960276	-0.374073952545549	0.866534330729156	0.665966948351395	0.999916812081976
ENSMUSG00000000731	Aire	protein_coding	autoimmune regulator (autoimmune polyendocrinopathy candidiasis ectodermal dystrophy)	46.7378814383994	0.218294296026277	0.299404047585409	0.465942936046134	0.999916812081976
ENSMUSG00000000732	Icosl	protein_coding	icos ligand	249.442863596776	0.333790195282365	0.149645960152558	0.02571210450565	0.999916812081976
ENSMUSG00000000738	Spg7	protein_coding	SPG7, paraplegin matrix AAA peptidase subunit	1160.32372629165	-0.0376433827523774	0.0957126723612731	0.694101091649826	0.999916812081976
ENSMUSG00000000739	Sult5a1	protein_coding	sulfotransferase family 5A, member 1	45.9197987861158	0.466490387952632	0.394832847768318	0.237408800793742	0.999916812081976
ENSMUSG00000000740	Rpl13	protein_coding	ribosomal protein L13	6417.07773044858	0.0193322933596292	0.0797647109678696	0.808496194244268	0.999916812081976
ENSMUSG00000000743	Chmp1a	protein_coding	charged multivesicular body protein 1A	1873.84342994658	-0.0634483173222004	0.0695663655746611	0.361740024425766	0.999916812081976
ENSMUSG00000000751	Rpa1	protein_coding	replication protein A1	935.683111797473	0.00754706517926641	0.0897969949084325	0.93301997399821	0.999916812081976
ENSMUSG00000000753	Serpinf1	protein_coding	serine (or cysteine) peptidase inhibitor, clade F, member 1	229.476328525961	0.202069929757316	0.159999256739617	0.206609691033542	0.999916812081976
ENSMUSG00000000759	Tubgcp3	protein_coding	tubulin, gamma complex associated protein 3	871.094730057417	-0.0577117298079522	0.089869937661297	0.520763156636819	0.999916812081976
ENSMUSG00000000766	Oprm1	protein_coding	opioid receptor, mu 1	7.27505883772346	0.535466858123315	0.770508429375889	0.487084989401002	0.999916812081976
ENSMUSG00000000776	Polr3d	protein_coding	polymerase (RNA) III (DNA directed) polypeptide D	313.119742492871	0.0958852827378263	0.16424845903622	0.559367035769222	0.999916812081976
ENSMUSG00000000782	Tcf7	protein_coding	transcription factor 7, T cell specific	49.5559422352317	0.189831252829449	0.317555152269821	0.549980151495507	0.999916812081976
ENSMUSG00000000787	Ddx3x	protein_coding	DEAD/H (Asp-Glu-Ala-Asp/His) box polypeptide 3, X-linked	4396.07203109458	-0.0191483542256374	0.0500039940921575	0.701766851101591	0.999916812081976
ENSMUSG00000000791	Il12rb1	protein_coding	interleukin 12 receptor, beta 1	37.6974762765435	0.837067007854524	0.364344609512342	0.0215925672194125	0.999916812081976
ENSMUSG00000000794	Kcnn3	protein_coding	potassium intermediate/small conductance calcium-activated channel, subfamily N, member 3	390.757518376886	0.0484720367517467	0.156574736322363	0.756882165107198	0.999916812081976
ENSMUSG00000000804	Usp32	protein_coding	ubiquitin specific peptidase 32	1921.08848918169	-0.0540817786794585	0.0705965432335445	0.443635623140251	0.999916812081976
ENSMUSG00000000805	Car4	protein_coding	carbonic anhydrase 4	652.506900617823	0.0892455181475321	0.099623901255109	0.370346574358617	0.999916812081976
ENSMUSG00000000811	Txnrd3	protein_coding	thioredoxin reductase 3	67.9346135228069	0.0348400551024678	0.237568518088293	0.883406186351137	0.999916812081976
ENSMUSG00000000817	Fasl	protein_coding	Fas ligand (TNF superfamily, member 6)	2.21311054567476	-0.68079911318093	1.49524874840667	0.648887481129796	0.999916812081976
ENSMUSG00000000823	Zfp512b	protein_coding	zinc finger protein 512B	2223.8327991087	-0.094508503120578	0.0908905077328168	0.298430000925026	0.999916812081976
ENSMUSG00000000826	Dnajc5	protein_coding	DnaJ heat shock protein family (Hsp40) member C5	6249.65121268429	0.00215931119845088	0.0643485236590559	0.973230811129416	0.999916812081976
ENSMUSG00000000827	Tpd52l2	protein_coding	tumor protein D52-like 2	806.693428435713	-0.0320779493913859	0.0799112187510106	0.688111037814033	0.999916812081976
ENSMUSG00000000838	Fmr1	protein_coding	fragile X mental retardation 1	893.550500974296	-0.0348172938249261	0.0844247633117484	0.680041736907359	0.999916812081976
ENSMUSG00000000861	Bcl11a	protein_coding	B cell CLL/lymphoma 11A (zinc finger protein)	1802.41200739243	-0.00183969781449954	0.0830072108893985	0.982317845573927	0.999916812081976
ENSMUSG00000000869	Il4	protein_coding	interleukin 4	137.492867865514	0.123752518792451	0.179893326247724	0.491502104661123	0.999916812081976
ENSMUSG00000000876	Pxmp4	protein_coding	peroxisomal membrane protein 4	285.145434001056	0.027672621349591	0.172765300622097	0.872743498877471	0.999916812081976
ENSMUSG00000000881	Dlg3	protein_coding	discs large MAGUK scaffold protein 3	3464.44166317556	-0.0366937529995633	0.0613124621678635	0.549525459210208	0.999916812081976
ENSMUSG00000000884	Gnb1l	protein_coding	guanine nucleotide binding protein (G protein), beta polypeptide 1-like	76.0327752640958	0.283256851016047	0.328966940913807	0.389210728967518	0.999916812081976
ENSMUSG00000000889	Dbh	protein_coding	dopamine beta hydroxylase	8.99059486058706	0.549908530158939	0.633563247081603	0.38541538878394	0.999916812081976
ENSMUSG00000000901	Mmp11	protein_coding	matrix metallopeptidase 11	40.2425539437594	0.221547149428346	0.32699454880253	0.498072588306819	0.999916812081976
ENSMUSG00000000902	Smarcb1	protein_coding	SWI/SNF related, matrix associated, actin dependent regulator of chromatin, subfamily b, member 1	1121.42446977824	0.0401758281600478	0.0679671997413281	0.5544493152609	0.999916812081976
ENSMUSG00000000903	Vpreb3	protein_coding	pre-B lymphocyte gene 3	1.33159945298899	-2.07133575599339	1.97702118270796	0.29477436189803	0.999916812081976
ENSMUSG00000000915	Hip1r	protein_coding	huntingtin interacting protein 1 related	1616.84643080901	-0.152975543556329	0.0930332694948133	0.100112166589324	0.999916812081976
ENSMUSG00000000916	Nsun5	protein_coding	NOL1/NOP2/Sun domain family, member 5	355.360028031622	0.124589416814174	0.122792170179013	0.310279137435475	0.999916812081976
ENSMUSG00000000934	Top1mt	protein_coding	DNA topoisomerase 1, mitochondrial	391.732489736175	-0.077222355936314	0.105889848592681	0.465836137997887	0.999916812081976
ENSMUSG00000000948	Gm38393	protein_coding	predicted gene, 38393	95.4968070873942	0.0510694679789734	0.292792958195058	0.861534001284266	0.999916812081976
ENSMUSG00000000957	Mmp14	protein_coding	matrix metallopeptidase 14 (membrane-inserted)	240.425292559302	-0.310620846899538	0.167229880855689	0.0632474095255786	0.999916812081976
ENSMUSG00000000958	Slc7a7	protein_coding	solute carrier family 7 (cationic amino acid transporter, y+ system), member 7	52.2389647159265	0.00982322295853042	0.347886706504088	0.97747325098687	0.999916812081976
ENSMUSG00000000959	Oxa1l	protein_coding	oxidase assembly 1-like	877.310792472788	0.00284354484167683	0.0824030766884656	0.972472261726456	0.999916812081976
ENSMUSG00000000976	Heatr6	protein_coding	HEAT repeat containing 6	474.251541507181	-0.134012329215476	0.157281286991018	0.394183487995164	0.999916812081976
ENSMUSG00000000982	Ccl3	protein_coding	chemokine (C-C motif) ligand 3	4.23560581416582	-0.0933351705148	1.02556004651374	0.927485458178321	0.999916812081976
ENSMUSG00000000983	Wfdc18	protein_coding	WAP four-disulfide core domain 18	2.3433444011837	-0.72524906771249	1.31173814485541	0.580337605242692	0.999916812081976
ENSMUSG00000001014	Icam4	protein_coding	intercellular adhesion molecule 4, Landsteiner-Wiener blood group	9.24891881399536	0.553457542751718	0.768818691668572	0.471598608345468	0.999916812081976
ENSMUSG00000001016	Ilf2	protein_coding	interleukin enhancer binding factor 2	1142.67277697405	0.0333855988058535	0.0682966442148562	0.624960499693571	0.999916812081976
ENSMUSG00000001017	Chtop	protein_coding	chromatin target of PRMT1	2087.50677119973	-0.0541566897761064	0.0650716061920831	0.405260513921185	0.999916812081976
ENSMUSG00000001018	Snapin	protein_coding	SNAP-associated protein	756.602872151031	-0.0457365296559045	0.0800536674934404	0.567780475082309	0.999916812081976
ENSMUSG00000001020	S100a4	protein_coding	S100 calcium binding protein A4	25.8429871779485	0.350118347522891	0.399178731272115	0.380434117490618	0.999916812081976
ENSMUSG00000001021	S100a3	protein_coding	S100 calcium binding protein A3	10.1140955235611	0.890171880610753	0.65194573482007	0.172124870767085	0.999916812081976
ENSMUSG00000001023	S100a5	protein_coding	S100 calcium binding protein A5	0.10748098902137	0.151541661891841	4.44526432864365	0.972804916123887	0.999916812081976
ENSMUSG00000001025	S100a6	protein_coding	S100 calcium binding protein A6 (calcyclin)	172.311616237656	0.0762938134785371	0.208689720594056	0.71467483414646	0.999916812081976
ENSMUSG00000001027	Scn4a	protein_coding	sodium channel, voltage-gated, type IV, alpha	1.42081905768223	-2.51404598547386	1.82666520208012	0.168727643267629	0.999916812081976
ENSMUSG00000001029	Icam2	protein_coding	intercellular adhesion molecule 2	37.371142830714	0.0863916666281658	0.394882290521517	0.826822770411096	0.999916812081976
ENSMUSG00000001034	Mapk7	protein_coding	mitogen-activated protein kinase 7	512.504070604101	0.00573009575181297	0.115839550545952	0.960548093444471	0.999916812081976
ENSMUSG00000001036	Epn2	protein_coding	epsin 2	2704.74629744401	0.0170642475082941	0.0815647695618915	0.83428352085438	0.999916812081976
ENSMUSG00000001039	B9d1	protein_coding	B9 protein domain 1	295.222165222244	0.00620677371361951	0.126206983738392	0.960776391102787	0.999916812081976
ENSMUSG00000001052	Sec24b	protein_coding	Sec24 related gene family, member B (S. cerevisiae)	1126.07380913058	-0.0412341292011446	0.0873748970961195	0.636982521368435	0.999916812081976
ENSMUSG00000001053	N4bp3	protein_coding	NEDD4 binding protein 3	251.299925011714	0.0382315680589914	0.130617058088953	0.769751732336338	0.999916812081976
ENSMUSG00000001054	Rmnd5b	protein_coding	required for meiotic nuclear division 5 homolog B	1023.37032175981	-0.0352700933147434	0.0779338450189745	0.650862350569784	0.999916812081976
ENSMUSG00000001056	Nhp2	protein_coding	NHP2 ribonucleoprotein	495.064541420538	-0.0625435061158616	0.106162288630002	0.555773330779504	0.999916812081976
ENSMUSG00000001062	Vps9d1	protein_coding	VPS9 domain containing 1	1147.87400194902	0.0738399327354423	0.0798079295168494	0.354851220296567	0.999916812081976
ENSMUSG00000001065	Zfp276	protein_coding	zinc finger protein (C2H2 type) 276	484.292977757817	0.0933740359306769	0.105207020874108	0.374795418870626	0.999916812081976
ENSMUSG00000001076	C1ql4	protein_coding	complement component 1, q subcomponent-like 4	0.548097775561477	-0.0829135751604223	3.50379160174215	0.981120655787233	0.999916812081976
ENSMUSG00000001082	Mfsd10	protein_coding	major facilitator superfamily domain containing 10	495.672689552387	0.0219070688717543	0.111506596148459	0.844246747928359	0.999916812081976
ENSMUSG00000001089	Luzp1	protein_coding	leucine zipper protein 1	1637.11500234917	0.0772185705458558	0.0813382107545745	0.342441755207002	0.999916812081976
ENSMUSG00000001095	Slc13a2	protein_coding	solute carrier family 13 (sodium-dependent dicarboxylate transporter), member 2	0.274919196605875	0.149939153086754	4.41862228588705	0.972930209429353	0.999916812081976
ENSMUSG00000001098	Kctd10	protein_coding	potassium channel tetramerisation domain containing 10	1078.76310995008	-0.0123755179675133	0.0806145208847818	0.877992359873049	0.999916812081976
ENSMUSG00000001100	Poldip2	protein_coding	polymerase (DNA-directed), delta interacting protein 2	1572.63568543789	0.0337395933083098	0.0691035926154008	0.625375189123892	0.999916812081976
ENSMUSG00000001103	Sebox	protein_coding	SEBOX homeobox	65.4390562041765	-0.212520250502479	0.263509547060582	0.419955043728827	0.999916812081976
ENSMUSG00000001105	Ift20	protein_coding	intraflagellar transport 20	769.928078970859	-0.153356659294863	0.0868798434245107	0.0775371984290795	0.999916812081976
ENSMUSG00000001119	Col6a1	protein_coding	collagen, type VI, alpha 1	1764.32476276561	-0.12027030212465	0.211955194780355	0.5704202588305	0.999916812081976
ENSMUSG00000001120	Pcbp3	protein_coding	poly(rC) binding protein 3	814.387811286384	0.0362397462870044	0.0835869663466105	0.664609888500863	0.999916812081976
ENSMUSG00000001123	Lgals9	protein_coding	lectin, galactose binding, soluble 9	137.808721079652	0.034866477741047	0.196145791492559	0.85891305657263	0.999916812081976
ENSMUSG00000001127	Araf	protein_coding	Araf proto-oncogene, serine/threonine kinase	2605.7224712186	-0.0137385827074276	0.0560089074205908	0.806229712695595	0.999916812081976
ENSMUSG00000001128	Cfp	protein_coding	complement factor properdin	299.294629313656	-0.15065123506144	0.140202049933196	0.282585441713452	0.999916812081976
ENSMUSG00000001131	Timp1	protein_coding	tissue inhibitor of metalloproteinase 1	9.14562041603115	0.276520560589239	0.693999877844681	0.690302427137119	0.999916812081976
ENSMUSG00000001134	Uxt	protein_coding	ubiquitously expressed prefoldin like chaperone	71.163142337695	0.024783039059963	0.274263186254673	0.927999352739023	0.999916812081976
ENSMUSG00000001138	Cnnm3	protein_coding	cyclin M3	629.647863434181	0.051098363042983	0.151275475794278	0.735526328151458	0.999916812081976
ENSMUSG00000001143	Lman2l	protein_coding	lectin, mannose-binding 2-like	941.522177418793	-0.168271709218647	0.111466491173748	0.131141182784681	0.999916812081976
ENSMUSG00000001150	Mcm3ap	protein_coding	minichromosome maintenance complex component 3 associated protein	1223.82683898456	-0.0886513218427311	0.123622230687862	0.473303311281431	0.999916812081976
ENSMUSG00000001151	Pcnt	protein_coding	pericentrin (kendrin)	766.621507734096	0.173809338741721	0.11050079093199	0.115736432498354	0.999916812081976
ENSMUSG00000001155	Ftcd	protein_coding	formiminotransferase cyclodeaminase	6.44350338209391	-0.889568435572583	0.982241862292228	0.365120545901996	0.999916812081976
ENSMUSG00000001156	Mxd1	protein_coding	MAX dimerization protein 1	377.076835624282	0.17228884380419	0.105029591825786	0.100925385879105	0.999916812081976
ENSMUSG00000001157	Gmcl1	protein_coding	germ cell-less, spermatogenesis associated 1	548.315824723039	-0.133340690517114	0.096902181596208	0.168811126444404	0.999916812081976
ENSMUSG00000001158	Snrnp27	protein_coding	small nuclear ribonucleoprotein 27 (U4/U6.U5)	384.991577038402	0.101660583414915	0.114989169985961	0.37664853166608	0.999916812081976
ENSMUSG00000001166	Oas1c	protein_coding	2'-5' oligoadenylate synthetase 1C	14.6156665773582	-0.164723286839636	0.626553567776065	0.792624760596528	0.999916812081976
ENSMUSG00000001168	Oas1h	protein_coding	2'-5' oligoadenylate synthetase 1H	0.115114819533906	0.163445049753543	4.44506682508591	0.970668404694608	0.999916812081976
ENSMUSG00000001173	Ocrl	protein_coding	OCRL, inositol polyphosphate-5-phosphatase	1452.02247503719	-0.00128443708997756	0.0666434956611851	0.98462311933547	0.999916812081976
ENSMUSG00000001175	Calm1	protein_coding	calmodulin 1	38394.0279981076	-0.103328534010838	0.0626834654122383	0.099266985924158	0.999916812081976
ENSMUSG00000001211	Agpat3	protein_coding	1-acylglycerol-3-phosphate O-acyltransferase 3	4447.98856068569	0.0101133456792384	0.0768204804404073	0.895261862040134	0.999916812081976
ENSMUSG00000001225	Slc26a3	protein_coding	solute carrier family 26, member 3	8.42245291983624	-0.332435014603966	0.695780796000988	0.632801819458116	0.999916812081976
ENSMUSG00000001227	Sema6b	protein_coding	sema domain, transmembrane domain (TM), and cytoplasmic domain, (semaphorin) 6B	2644.51351176356	0.0229417366020217	0.0542819874334287	0.672557972343038	0.999916812081976
ENSMUSG00000001228	Uhrf1	protein_coding	ubiquitin-like, containing PHD and RING finger domains, 1	23.1694068545745	0.953795606842657	0.534407386231635	0.0742982256297718	0.999916812081976
ENSMUSG00000001229	Dpp9	protein_coding	dipeptidylpeptidase 9	1170.35326850172	-0.0619687369867144	0.0826331030272116	0.453299095270714	0.999916812081976
ENSMUSG00000001240	Ramp2	protein_coding	receptor (calcitonin) activity modifying protein 2	313.07681977409	0.0699185522042717	0.120780981450471	0.562665354373667	0.999916812081976
ENSMUSG00000001247	Lsr	protein_coding	lipolysis stimulated lipoprotein receptor	93.6322513649228	0.0302595774595938	0.262789843851103	0.908328259223525	0.999916812081976
ENSMUSG00000001248	Gramd1a	protein_coding	GRAM domain containing 1A	2625.27997598486	-0.014732726126329	0.0653063036630577	0.821517018996256	0.999916812081976
ENSMUSG00000001249	Hpn	protein_coding	hepsin	62.7598365952193	0.187453883039798	0.318458868971943	0.556110686681768	0.999916812081976
ENSMUSG00000001260	Gabrg1	protein_coding	gamma-aminobutyric acid (GABA) A receptor, subunit gamma 1	342.4079626728	-0.0788578338070536	0.11828224038213	0.504968833678803	0.999916812081976
ENSMUSG00000001270	Ckb	protein_coding	creatine kinase, brain	15037.1728388496	0.0529734100884569	0.0957614011248325	0.580139315389373	0.999916812081976
ENSMUSG00000001280	Sp1	protein_coding	trans-acting transcription factor 1	435.595512289067	0.21135120517683	0.10153436293205	0.0373814746953068	0.999916812081976
ENSMUSG00000001281	Itgb7	protein_coding	integrin beta 7	17.1631790721987	0.248840370548223	0.729422841617309	0.732992965271056	0.999916812081976
ENSMUSG00000001285	Myg1	protein_coding	melanocyte proliferating gene 1	461.372056818576	-0.131170820315853	0.161661343490945	0.417140238514355	0.999916812081976
ENSMUSG00000001288	Rarg	protein_coding	retinoic acid receptor, gamma	202.325129668837	0.349740753818796	0.218091159522058	0.108792369820698	0.999916812081976
ENSMUSG00000001289	Pfdn5	protein_coding	prefoldin 5	1853.66382418181	0.0730975984775461	0.116219114076043	0.529372852403412	0.999916812081976
ENSMUSG00000001300	Efnb2	protein_coding	ephrin B2	678.456115987701	-0.122236904979586	0.0929618902377859	0.188538756292174	0.999916812081976
ENSMUSG00000001305	Rrp15	protein_coding	ribosomal RNA processing 15 homolog (S. cerevisiae)	202.821943165428	-0.278460824875551	0.158677408504148	0.0792787422849636	0.999916812081976
ENSMUSG00000001313	Rnd2	protein_coding	Rho family GTPase 2	1623.38349580997	-0.0812375874041985	0.0926108724998345	0.380381944648202	0.999916812081976
ENSMUSG00000001323	Srr	protein_coding	serine racemase	1284.41025510549	0.022894877594118	0.0755823404009108	0.761956122449901	0.999916812081976
ENSMUSG00000001333	Sync	protein_coding	syncoilin	11.3582536238951	-0.58139729712835	0.597885832095807	0.330840684422651	0.999916812081976
ENSMUSG00000001334	Fndc5	protein_coding	fibronectin type III domain containing 5	1246.5402889558	-0.0071206943996731	0.0688808720703318	0.917663806142156	0.999916812081976
ENSMUSG00000001348	Acp5	protein_coding	acid phosphatase 5, tartrate resistant	17.2469381485139	-0.589629082974187	0.661283002090905	0.372583728110128	0.999916812081976
ENSMUSG00000001349	Cnn1	protein_coding	calponin 1	7.38692265534278	-0.187199940610378	0.879373004528524	0.831421435861921	0.999916812081976
ENSMUSG00000001366	Fbxo9	protein_coding	f-box protein 9	1312.1196655843	-0.123327227224554	0.0918103003386967	0.179180313895811	0.999916812081976
ENSMUSG00000001376	Vps50	protein_coding	VPS50 EARP/GARPII complex subunit	968.773374277115	0.0944263832210047	0.0951253535078334	0.320879518860406	0.999916812081976
ENSMUSG00000001380	Hars	protein_coding	histidyl-tRNA synthetase	1417.21611126299	-0.0013622309233071	0.0803847802206835	0.986479393257581	0.999916812081976
ENSMUSG00000001383	Zmat2	protein_coding	zinc finger, matrin type 2	2508.91919328251	-0.00123168948786452	0.0638232224419408	0.984603017661197	0.999916812081976
ENSMUSG00000001403	Ube2c	protein_coding	ubiquitin-conjugating enzyme E2C	19.9779058562641	0.176019738352797	0.440643616856629	0.689553891619615	0.999916812081976
ENSMUSG00000001415	Smg5	protein_coding	Smg-5 homolog, nonsense mediated mRNA decay factor (C. elegans)	1871.98863555639	0.023914908430893	0.059427262044738	0.687372605357788	0.999916812081976
ENSMUSG00000001416	Cct3	protein_coding	chaperonin containing Tcp1, subunit 3 (gamma)	1715.11145107368	0.107683782940231	0.0919808632201015	0.241711576146535	0.999916812081976
ENSMUSG00000001418	Glmp	protein_coding	glycosylated lysosomal membrane protein	592.939873114034	-0.0583712310237546	0.104621089299204	0.576892271924991	0.999916812081976
ENSMUSG00000001419	Mef2d	protein_coding	myocyte enhancer factor 2D	4059.48941501305	0.00232665675238409	0.0633906726422902	0.970721453159799	0.999916812081976
ENSMUSG00000001420	Tmem79	protein_coding	transmembrane protein 79	20.1994857899951	0.083849638512688	0.442470377108699	0.849698294724017	0.999916812081976
ENSMUSG00000001424	Snd1	protein_coding	staphylococcal nuclease and tudor domain containing 1	1755.74833691967	0.0195356917216324	0.0734151787535599	0.790163111250507	0.999916812081976
ENSMUSG00000001435	Col18a1	protein_coding	collagen, type XVIII, alpha 1	136.460794548111	-0.0932189267995256	0.220454834901706	0.672406029212782	0.999916812081976
ENSMUSG00000001436	Slc19a1	protein_coding	solute carrier family 19 (folate transporter), member 1	298.002375726893	0.113583369522547	0.128458283738196	0.376585926328986	0.999916812081976
ENSMUSG00000001440	Kpnb1	protein_coding	karyopherin (importin) beta 1	3260.84695479915	0.0430415453191266	0.0667908087427348	0.519301057737049	0.999916812081976
ENSMUSG00000001441	Npepps	protein_coding	aminopeptidase puromycin sensitive	2516.30114759181	-0.135500273101195	0.054605292621675	0.0130849269922382	0.999916812081976
ENSMUSG00000001444	Tbx21	protein_coding	T-box 21	1.58468582507536	-2.25239955364994	1.77292547468095	0.203927116537887	0.999916812081976
ENSMUSG00000001445	Mrpl10	protein_coding	mitochondrial ribosomal protein L10	878.002006326473	-0.174932167608062	0.0826223422806309	0.0342386221617311	0.999916812081976
ENSMUSG00000001467	Cyp51	protein_coding	cytochrome P450, family 51	713.439392051897	0.078543205309595	0.144008626400226	0.585474140847644	0.999916812081976
ENSMUSG00000001472	Tcf25	protein_coding	transcription factor 25 (basic helix-loop-helix)	10839.5642166992	-0.0545538204624884	0.0428514310633573	0.202985344544253	0.999916812081976
ENSMUSG00000001473	Tubb6	protein_coding	tubulin, beta 6 class V	106.447609985235	-0.446067251985285	0.242800101791922	0.0661834724519041	0.999916812081976
ENSMUSG00000001482	Def8	protein_coding	differentially expressed in FDCP 8	792.235888279742	0.00766984486371437	0.0904117916140046	0.932394673653807	0.999916812081976
ENSMUSG00000001493	Meox1	protein_coding	mesenchyme homeobox 1	32.216308275932	-0.322344750590226	0.402081362912985	0.422732096368159	0.999916812081976
ENSMUSG00000001494	Sost	protein_coding	sclerostin	1.7095190894626	-0.10898241214718	1.66400791061042	0.947780741736839	0.999916812081976
ENSMUSG00000001496	Nkx2-1	protein_coding	NK2 homeobox 1	11.2819366766399	0.381946328556235	0.6661593195758	0.566403791807357	0.999916812081976
ENSMUSG00000001497	Pax9	protein_coding	paired box 9	1.42306765240314	-1.04913287744813	2.12041214461922	0.620756969500075	0.999916812081976
ENSMUSG00000001504	Irx2	protein_coding	Iroquois homeobox 2	2.44634864259297	0.256214040264117	1.47357929362998	0.861966132147317	0.999916812081976
ENSMUSG00000001506	Col1a1	protein_coding	collagen, type I, alpha 1	183.238228319488	-0.0532392300653479	0.229827834877356	0.816811180174443	0.999916812081976
ENSMUSG00000001507	Itga3	protein_coding	integrin alpha 3	488.11361333391	-0.0775177547217889	0.103194020947899	0.452541593933778	0.999916812081976
ENSMUSG00000001508	Sgca	protein_coding	sarcoglycan, alpha (dystrophin-associated glycoprotein)	8.29448631182235	0.428433191652859	0.792852285985432	0.588942238832083	0.999916812081976
ENSMUSG00000001510	Dlx3	protein_coding	distal-less homeobox 3	0.847845701794571	-1.23886689028195	2.59894693378929	0.633589769433865	0.999916812081976
ENSMUSG00000001517	Foxm1	protein_coding	forkhead box M1	31.1786693525719	-0.358385110825469	0.42380833015737	0.397759088754038	0.999916812081976
ENSMUSG00000001518	Itfg2	protein_coding	integrin alpha FG-GAP repeat containing 2	377.025689157163	-0.0115144057968178	0.146609212756618	0.937400041834093	0.999916812081976
ENSMUSG00000001520	Nrip2	protein_coding	nuclear receptor interacting protein 2	463.29915642259	-0.139723369865365	0.126133864265635	0.267974656587902	0.999916812081976
ENSMUSG00000001521	Tulp3	protein_coding	tubby-like protein 3	510.625082629552	0.0740598655840879	0.104111878345345	0.4768680833237	0.999916812081976
ENSMUSG00000001524	Gtf2h4	protein_coding	general transcription factor II H, polypeptide 4	211.819244715445	0.156285833119977	0.161556090836131	0.333355026280771	0.999916812081976
ENSMUSG00000001525	Tubb5	protein_coding	tubulin, beta 5 class I	7144.62972722239	0.0611264409654047	0.0777641732090919	0.431838853461346	0.999916812081976
ENSMUSG00000001542	Ell2	protein_coding	elongation factor RNA polymerase II 2	341.536157870587	-0.0820574273451279	0.15406661837593	0.594303552614274	0.999916812081976
ENSMUSG00000001552	Jup	protein_coding	junction plakoglobin	569.652668783806	-0.107945374158859	0.100360511049783	0.282116849379663	0.999916812081976
ENSMUSG00000001555	Fkbp10	protein_coding	FK506 binding protein 10	117.998538581212	0.280754992985233	0.192566653977347	0.144850832796558	0.999916812081976
ENSMUSG00000001558	Klhl10	protein_coding	kelch-like 10	10.4360213941567	0.301856237505041	0.641022812671341	0.637713713300586	0.999916812081976
ENSMUSG00000001566	Mnx1	protein_coding	motor neuron and pancreas homeobox 1	0.532646832452875	0.989351150843291	3.12406116067712	0.751480726756322	0.999916812081976
ENSMUSG00000001569	Nom1	protein_coding	nucleolar protein with MIF4G domain 1	533.240307832644	-0.0631724112284177	0.155156296720404	0.683895337003318	0.999916812081976
ENSMUSG00000001576	Ergic1	protein_coding	endoplasmic reticulum-golgi intermediate compartment (ERGIC) 1	1632.01087084464	0.0536070424830671	0.0688058050436466	0.435917045395968	0.999916812081976
ENSMUSG00000001583	Tnk1	protein_coding	tyrosine kinase, non-receptor, 1	4.88974021833866	-0.944653303610951	1.04569530492955	0.366327762400989	0.999916812081976
ENSMUSG00000001588	Acap1	protein_coding	ArfGAP with coiled-coil, ankyrin repeat and PH domains 1	6.57185022736484	-0.34016441796214	0.874395089095559	0.697255226208474	0.999916812081976
ENSMUSG00000001604	Tcea3	protein_coding	transcription elongation factor A (SII), 3	5.93220950763627	0.59284366279068	0.928143440502447	0.522991159974731	0.999916812081976
ENSMUSG00000001622	Csn3	protein_coding	casein kappa	2.9262204145218	0.616709364299378	1.13788859976353	0.587834402120241	0.999916812081976
ENSMUSG00000001627	Ifrd1	protein_coding	interferon-related developmental regulator 1	567.738873338078	-0.00234653283754866	0.12331374835306	0.984817999921732	0.999916812081976
ENSMUSG00000001630	Stk38l	protein_coding	serine/threonine kinase 38 like	430.440741307503	0.0575664307635142	0.129985363232047	0.657860808773806	0.999916812081976
ENSMUSG00000001632	Brpf1	protein_coding	bromodomain and PHD finger containing, 1	820.394204375133	0.0546729890668845	0.0835100128483866	0.512668762591777	0.999916812081976
ENSMUSG00000001642	Akr1b3	protein_coding	aldo-keto reductase family 1, member B3 (aldose reductase)	635.236933875313	-0.0216368652338597	0.111444004762071	0.84605834979092	0.999916812081976
ENSMUSG00000001657	Hoxc8	protein_coding	homeobox C8	2.34234766821078	0.51428384747627	1.29122903431317	0.69041629651889	0.999916812081976
ENSMUSG00000001661	Hoxc6	protein_coding	homeobox C6	0.220707985208353	-1.19626809733099	4.43542411924818	0.78738512592723	0.999916812081976
ENSMUSG00000001663	Gstt1	protein_coding	glutathione S-transferase, theta 1	169.336872611439	-0.0939887736747903	0.18059258836579	0.602752433908432	0.999916812081976
ENSMUSG00000001665	Gstt3	protein_coding	glutathione S-transferase, theta 3	80.2936654600947	-0.146824501908913	0.248575044125595	0.554745109759579	0.999916812081976
ENSMUSG00000001666	Ddt	protein_coding	D-dopachrome tautomerase	337.232050470657	-0.0507449926545418	0.115133522547301	0.659394670116026	0.999916812081976
ENSMUSG00000001670	Tat	protein_coding	tyrosine aminotransferase	2.12593671187699	0.0359774374998869	1.3182492714325	0.978226971654187	0.999916812081976
ENSMUSG00000001672	Marveld3	protein_coding	MARVEL (membrane-associating) domain containing 3	6.24133539694807	0.310798697708461	0.893155324358412	0.72785645824185	0.999916812081976
ENSMUSG00000001674	Ddx18	protein_coding	DEAD (Asp-Glu-Ala-Asp) box polypeptide 18	289.418097135461	-0.122360549840992	0.150767129328165	0.417029004830123	0.999916812081976
ENSMUSG00000001687	Ubl3	protein_coding	ubiquitin-like 3	2099.89721165641	-0.036423437717537	0.0816652197812114	0.655590614718103	0.999916812081976
ENSMUSG00000001700	Gramd3	protein_coding	GRAM domain containing 3	238.655302262816	-0.23721400311906	0.134041299335861	0.0767757426101267	0.999916812081976
ENSMUSG00000001707	Eef1e1	protein_coding	eukaryotic translation elongation factor 1 epsilon 1	256.236875106576	0.0725531939378033	0.184010762159689	0.693368588118988	0.999916812081976
ENSMUSG00000001729	Akt1	protein_coding	thymoma viral proto-oncogene 1	2722.75352025192	-0.00260418951174712	0.05815731396715	0.964283968931169	0.999916812081976
ENSMUSG00000001739	Cldn15	protein_coding	claudin 15	3.50450665731388	0.0924718952812364	1.08249212126165	0.931923514401568	0.999916812081976
ENSMUSG00000001741	Il16	protein_coding	interleukin 16	523.838027383792	0.147489218819613	0.152188579148922	0.332484589017738	0.999916812081976
ENSMUSG00000001750	Tcirg1	protein_coding	T cell, immune regulator 1, ATPase, H+ transporting, lysosomal V0 protein A3	493.395735727864	0.0385870902844622	0.127610629552232	0.76236127562007	0.999916812081976
ENSMUSG00000001751	Naglu	protein_coding	alpha-N-acetylglucosaminidase (Sanfilippo disease IIIB)	206.44285934594	-0.00886747154771577	0.157487213125469	0.955098056686293	0.999916812081976
ENSMUSG00000001755	Coasy	protein_coding	Coenzyme A synthase	446.000244940525	-0.0435419382543316	0.122209329128818	0.721623542198799	0.999916812081976
ENSMUSG00000001761	Smo	protein_coding	smoothened, frizzled class receptor	456.663116429045	0.151624814476471	0.143794405165543	0.291674382334834	0.999916812081976
ENSMUSG00000001763	Tspan33	protein_coding	tetraspanin 33	688.816131669606	0.0351105725187465	0.0992127816239502	0.723420103633486	0.999916812081976
ENSMUSG00000001767	Crnkl1	protein_coding	crooked neck pre-mRNA splicing factor 1	247.579304143132	0.139262677812602	0.135289641251933	0.303307299840033	0.999916812081976
ENSMUSG00000001768	Rin2	protein_coding	Ras and Rab interactor 2	508.523253661205	0.199127175631139	0.192483170114987	0.300894378383984	0.999916812081976
ENSMUSG00000001773	Folh1	protein_coding	folate hydrolase 1	115.288931049051	0.129469205476591	0.206240284580222	0.53016179461984	0.999916812081976
ENSMUSG00000001774	Chordc1	protein_coding	cysteine and histidine-rich domain (CHORD)-containing, zinc-binding protein 1	938.865108507284	0.0348431117392467	0.0837555182816075	0.677402872901932	0.999916812081976
ENSMUSG00000001783	Rtcb	protein_coding	RNA 2',3'-cyclic phosphate and 5'-OH ligase	1734.68200040183	-0.027659207481504	0.0690160293153208	0.688593165797542	0.999916812081976
ENSMUSG00000001785	Pwp1	protein_coding	PWP1 homolog, endonuclein	318.660920038755	-0.00815278459656633	0.124651248852455	0.947851736937005	0.999916812081976
ENSMUSG00000001786	Fbxo7	protein_coding	F-box protein 7	664.535380825902	-0.0816066478104896	0.116681455446298	0.484304026860345	0.999916812081976
ENSMUSG00000001794	Capns1	protein_coding	calpain, small subunit 1	2728.90729805503	-0.0288933063479966	0.0608284755834277	0.634789545935852	0.999916812081976
ENSMUSG00000001802	Lrp3	protein_coding	low density lipoprotein receptor-related protein 3	1667.30675224361	-0.0601033812246223	0.071542691478122	0.40084945108795	0.999916812081976
ENSMUSG00000001815	Evx2	protein_coding	even-skipped homeobox 2	0.140557133402253	0.111044277733617	4.44526432864365	0.980070633743878	0.999916812081976
ENSMUSG00000001827	Folr1	protein_coding	folate receptor 1 (adult)	51.683053365077	-0.797431021875132	0.468148047622677	0.0884981763017356	0.999916812081976
ENSMUSG00000001829	Clpb	protein_coding	ClpB caseinolytic peptidase B	1059.91416642453	0.0199752211762732	0.089920113931286	0.82420172244924	0.999916812081976
ENSMUSG00000001833	Sept7	protein_coding	septin 7	4406.47115084951	-0.0413767112987285	0.0614494128648252	0.500727246670876	0.999916812081976
ENSMUSG00000001844	Zdhhc4	protein_coding	zinc finger, DHHC domain containing 4	509.01918730401	-0.0129696371952164	0.114262385363177	0.909628220919314	0.999916812081976
ENSMUSG00000001847	Rac1	protein_coding	Rac family small GTPase 1	4335.00915152825	0.0287785508515873	0.049871543846999	0.563903289093464	0.999916812081976
ENSMUSG00000001855	Nup214	protein_coding	nucleoporin 214	700.089985917609	-0.0571767248058614	0.10495336040273	0.58590330774609	0.999916812081976
ENSMUSG00000001864	Aif1l	protein_coding	allograft inflammatory factor 1-like	151.695482043785	-0.00472822027630101	0.214602613063488	0.982422074420849	0.999916812081976
ENSMUSG00000001865	Cpa3	protein_coding	carboxypeptidase A3, mast cell	0.682925946728998	2.08920963134476	3.68948093254974	0.571216281677966	0.999916812081976
ENSMUSG00000001870	Ltbp1	protein_coding	latent transforming growth factor beta binding protein 1	105.131331470596	-0.758643384761034	0.295027679363233	0.0101279131530466	0.999916812081976
ENSMUSG00000001891	Ugp2	protein_coding	UDP-glucose pyrophosphorylase 2	1017.7620825768	-0.144576823267161	0.0779870259007504	0.0637595672078845	0.999916812081976
ENSMUSG00000001901	Kcnh6	protein_coding	potassium voltage-gated channel, subfamily H (eag-related), member 6	52.8065348209669	-0.490506130862848	0.27798113387301	0.0776427402443055	0.999916812081976
ENSMUSG00000001909	Trmt1	protein_coding	tRNA methyltransferase 1	1539.7366930288	-0.0639798257327617	0.0728989252584765	0.380133060938722	0.999916812081976
ENSMUSG00000001910	Nacc1	protein_coding	nucleus accumbens associated 1, BEN and BTB (POZ) domain containing	2310.60890326154	0.0697345677386232	0.054397608699208	0.199863067595669	0.999916812081976
ENSMUSG00000001911	Nfix	protein_coding	nuclear factor I/X	3806.05745910773	0.0583045153125326	0.0944280590716886	0.536938577956315	0.999916812081976
ENSMUSG00000001918	Slc1a5	protein_coding	solute carrier family 1 (neutral amino acid transporter), member 5	34.6736700938915	-0.324457577743437	0.474950551215054	0.494518570461021	0.999916812081976
ENSMUSG00000001924	Uba1	protein_coding	ubiquitin-like modifier activating enzyme 1	6183.65079145768	0.0536126866790199	0.0614719169634202	0.383126957767866	0.999916812081976
ENSMUSG00000001930	Vwf	protein_coding	Von Willebrand factor	539.794013120627	0.649769712993012	0.541905156878847	0.230509699169417	0.999916812081976
ENSMUSG00000001942	Siae	protein_coding	sialic acid acetylesterase	256.555658588943	0.155226980807418	0.155896029213396	0.319391863157462	0.999916812081976
ENSMUSG00000001943	Vsig2	protein_coding	V-set and immunoglobulin domain containing 2	186.576412732402	-0.0624059081720998	0.156098429587506	0.689314419663625	0.999916812081976
ENSMUSG00000001946	Esam	protein_coding	endothelial cell-specific adhesion molecule	256.584944578075	0.00936069077255326	0.151545321775902	0.950747380395242	0.999916812081976
ENSMUSG00000001948	Spa17	protein_coding	sperm autoantigenic protein 17	18.3640538031059	-0.207283924592606	0.490216552067117	0.672410873551526	0.999916812081976
ENSMUSG00000001962	Fam50a	protein_coding	family with sequence similarity 50, member A	492.064028481624	0.0604758093575597	0.107002334360367	0.571949876715975	0.999916812081976
ENSMUSG00000001964	Emd	protein_coding	emerin	443.050715817772	0.00478060374735566	0.114906315007708	0.966814097118399	0.999916812081976
ENSMUSG00000001983	Taco1	protein_coding	translational activator of mitochondrially encoded cytochrome c oxidase I	167.322473909848	0.0392903571470936	0.173188588145881	0.820529041271754	0.999916812081976
ENSMUSG00000001985	Grik3	protein_coding	glutamate receptor, ionotropic, kainate 3	1002.96588470817	0.0469923523372417	0.0967128682854087	0.627041223570955	0.999916812081976
ENSMUSG00000001986	Gria3	protein_coding	glutamate receptor, ionotropic, AMPA3 (alpha 3)	3495.89257149586	0.0247334710699337	0.0523751215520729	0.63675762186366	0.999916812081976
ENSMUSG00000001988	Npas1	protein_coding	neuronal PAS domain protein 1	375.85515604175	-0.0140210227750876	0.131049075904021	0.914796415785861	0.999916812081976
ENSMUSG00000001995	Sipa1l2	protein_coding	signal-induced proliferation-associated 1 like 2	1066.62562398058	0.0767988991629712	0.10787899278248	0.476527596533921	0.999916812081976
ENSMUSG00000001998	Ap4e1	protein_coding	adaptor-related protein complex AP-4, epsilon 1	269.509660392292	0.00487454384618326	0.21834609142331	0.982188825995521	0.999916812081976
ENSMUSG00000001999	Blvra	protein_coding	biliverdin reductase A	185.614902142402	-0.116178092535159	0.160854969319672	0.470138529287156	0.999916812081976
ENSMUSG00000002006	Pdzd4	protein_coding	PDZ domain containing 4	2407.3611001388	-0.0194326850880225	0.0598817119035516	0.745546001833919	0.999916812081976
ENSMUSG00000002007	Srpk3	protein_coding	serine/arginine-rich protein specific kinase 3	104.921558634933	-0.441859690843366	0.221018787948168	0.0455872421933985	0.999916812081976
ENSMUSG00000002010	Idh3g	protein_coding	isocitrate dehydrogenase 3 (NAD+), gamma	2832.76507490622	-0.0162222548435773	0.0646073563706481	0.801744602146564	0.999916812081976
ENSMUSG00000002012	Pnck	protein_coding	pregnancy upregulated non-ubiquitously expressed CaM kinase	1560.92281648336	-0.081668119193602	0.097067926369484	0.400151775876541	0.999916812081976
ENSMUSG00000002014	Ssr4	protein_coding	signal sequence receptor, delta	679.393195487035	0.0386426494547521	0.102439289518837	0.70600648666937	0.999916812081976
ENSMUSG00000002015	Bcap31	protein_coding	B cell receptor associated protein 31	672.910465858718	-0.0496362395473384	0.0841267266746405	0.555178928329414	0.999916812081976
ENSMUSG00000002017	Fam98a	protein_coding	family with sequence similarity 98, member A	642.44418119781	-0.0553374987036048	0.101086399708046	0.584084906044459	0.999916812081976
ENSMUSG00000002020	Ltbp2	protein_coding	latent transforming growth factor beta binding protein 2	20.0114861263857	0.576319070054395	0.551600545870449	0.296109699589364	0.999916812081976
ENSMUSG00000002028	Kmt2a	protein_coding	lysine (K)-specific methyltransferase 2A	2825.62680406072	-0.0692460364463956	0.277490879222226	0.802940421209552	0.999916812081976
ENSMUSG00000002031	Ift46	protein_coding	intraflagellar transport 46	780.98073663294	-0.115792662992308	0.0926361158716733	0.211309334331419	0.999916812081976
ENSMUSG00000002032	Tmem25	protein_coding	transmembrane protein 25	1421.9292745568	-0.0579605282070991	0.0772063544673284	0.452819829041597	0.999916812081976
ENSMUSG00000002033	Cd3g	protein_coding	CD3 antigen, gamma polypeptide	3.47753283524686	-0.761576116203272	1.03927259948484	0.463682091020983	0.999916812081976
ENSMUSG00000002043	Trappc6a	protein_coding	trafficking protein particle complex 6A	126.106312330228	-0.112179525922809	0.189541821742558	0.55395386910732	0.999916812081976
ENSMUSG00000002052	Supt6	protein_coding	suppressor of Ty 6	3765.28553001175	-0.0493365446957786	0.0602624717867479	0.412960825469392	0.999916812081976
ENSMUSG00000002055	Spag5	protein_coding	sperm associated antigen 5	212.933578367648	-0.339214223286711	0.199223634964215	0.0886278526504396	0.999916812081976
ENSMUSG00000002057	Foxn1	protein_coding	forkhead box N1	1.0495219790831	-0.0934120016978711	2.35335337799312	0.968337765233292	0.999916812081976
ENSMUSG00000002058	Unc119	protein_coding	unc-119 lipid binding chaperone	402.220162642789	0.0907122904866719	0.110827497244778	0.413071824477767	0.999916812081976
ENSMUSG00000002059	Rab34	protein_coding	RAB34, member RAS oncogene family	521.231202231694	-0.106572524767324	0.10743033760272	0.321190124681753	0.999916812081976
ENSMUSG00000002064	Sdf2	protein_coding	stromal cell derived factor 2	848.565018923303	0.0356071473075411	0.0860810129602854	0.67913269364098	0.999916812081976
ENSMUSG00000002068	Ccne1	protein_coding	cyclin E1	182.510822156946	0.161769269935335	0.190454154355304	0.395666022088805	0.999916812081976
ENSMUSG00000002076	Hsf2bp	protein_coding	heat shock transcription factor 2 binding protein	4.61563272780716	0.327783646752471	0.988544624245847	0.740204880278259	0.999916812081976
ENSMUSG00000002083	Bbc3	protein_coding	BCL2 binding component 3	164.832101904352	0.130651887328931	0.203938745243847	0.521754789945038	0.999916812081976
ENSMUSG00000002100	Mybpc3	protein_coding	myosin binding protein C, cardiac	3.86875507847551	-1.18311673736123	1.14602052405058	0.301899012665327	0.999916812081976
ENSMUSG00000002102	Psmc3	protein_coding	proteasome (prosome, macropain) 26S subunit, ATPase 3	2257.56219960311	0.00440718105195739	0.0824391628639253	0.957365560807557	0.999916812081976
ENSMUSG00000002103	Acp2	protein_coding	acid phosphatase 2, lysosomal	1426.50877135635	-0.081389015101436	0.110565585759379	0.461660555643723	0.999916812081976
ENSMUSG00000002104	Rapsn	protein_coding	receptor-associated protein of the synapse	19.6206980725749	0.214086640154229	0.486811199719269	0.660101199772999	0.999916812081976
ENSMUSG00000002105	Slc39a13	protein_coding	solute carrier family 39 (metal ion transporter), member 13	481.687833220696	0.0607574104919034	0.108489557468944	0.575458952347315	0.999916812081976
ENSMUSG00000002107	Celf2	protein_coding	CUGBP, Elav-like family member 2	6987.74018412767	0.0981046733707835	0.0528057723440339	0.0631917462513303	0.999916812081976
ENSMUSG00000002108	Nr1h3	protein_coding	nuclear receptor subfamily 1, group H, member 3	60.7170313121578	-0.247111426324716	0.31541790992561	0.433367994864373	0.999916812081976
ENSMUSG00000002109	Ddb2	protein_coding	damage specific DNA binding protein 2	200.333048679072	-0.080483216490076	0.148269863334544	0.587256670647578	0.999916812081976
ENSMUSG00000002111	Spi1	protein_coding	spleen focus forming virus (SFFV) proviral integration oncogene	82.3071376372309	-0.0676221200655219	0.293658023160855	0.817878036057712	0.999916812081976
ENSMUSG00000002129	Sf3a1	protein_coding	splicing factor 3a, subunit 1	1154.54922751203	0.00946846385670552	0.0742232036994273	0.89849130210251	0.999916812081976
ENSMUSG00000002147	Stat6	protein_coding	signal transducer and activator of transcription 6	225.347585215174	0.045501154030193	0.159748379913188	0.775774276910278	0.999916812081976
ENSMUSG00000002190	Clgn	protein_coding	calmegin	240.011561271472	-0.0951474968368742	0.140049613392089	0.496894448034072	0.999916812081976
ENSMUSG00000002204	Napsa	protein_coding	napsin A aspartic peptidase	35.3295356503557	0.254092591161112	0.333721798256212	0.446423888051443	0.999916812081976
ENSMUSG00000002205	Vrk3	protein_coding	vaccinia related kinase 3	416.459837966401	-0.0196116888374559	0.112750570471623	0.861913629720185	0.999916812081976
ENSMUSG00000002210	Smg9	protein_coding	smg-9 homolog, nonsense mediated mRNA decay factor (C. elegans)	595.616878599939	-0.106549636160675	0.0918347389094033	0.245954213800922	0.999916812081976
ENSMUSG00000002221	Paxip1	protein_coding	PAX interacting (with transcription-activation domain) protein 1	920.229988042739	0.0408394921519971	0.0921527688507648	0.657641602474662	0.999916812081976
ENSMUSG00000002222	Rmnd5a	protein_coding	required for meiotic nuclear division 5 homolog A	2052.71640172819	0.0382157810787913	0.0627622733597753	0.542592489833017	0.999916812081976
ENSMUSG00000002227	Mov10	protein_coding	Moloney leukemia virus 10	351.520632939657	-0.126751362591914	0.135270381847732	0.348747093742527	0.999916812081976
ENSMUSG00000002228	Ppm1j	protein_coding	protein phosphatase 1J	7.94430090930967	-1.29305156732883	0.792253906908156	0.102654708890097	0.999916812081976
ENSMUSG00000002233	Rhoc	protein_coding	ras homolog family member C	184.390457023261	-0.0273059048867665	0.168523234136111	0.871281831030361	0.999916812081976
ENSMUSG00000002240	Prr27	protein_coding	proline rich 27	0.0728044888248909	0.523550325764531	4.43682742691252	0.90606682043081	0.999916812081976
ENSMUSG00000002249	Tead3	protein_coding	TEA domain family member 3	72.4874773074211	0.200645432806381	0.284347136656787	0.480414844096281	0.999916812081976
ENSMUSG00000002250	Ppard	protein_coding	peroxisome proliferator activator receptor delta	426.925543167414	0.000878200133120039	0.117493174852852	0.994036285052371	0.999916812081976
ENSMUSG00000002257	Def6	protein_coding	differentially expressed in FDCP 6	33.7472495199373	-0.0406745064295254	0.41779612127639	0.922444546150643	0.999916812081976
ENSMUSG00000002265	Peg3	protein_coding	paternally expressed 3	5480.38801686864	0.124253071774277	0.0706958754851317	0.0788204079861454	0.999916812081976
ENSMUSG00000002266	Zim1	protein_coding	zinc finger, imprinted 1	101.052727406857	-0.271211956540444	0.255334245808095	0.288152151322265	0.999916812081976
ENSMUSG00000002274	Metrn	protein_coding	meteorin, glial cell differentiation regulator	803.159893842407	0.125219380801459	0.0927120809284209	0.176815150993646	0.999916812081976
ENSMUSG00000002279	Lmf1	protein_coding	lipase maturation factor 1	326.052421152794	-0.39393454057634	0.235186834902358	0.0939370747052321	0.999916812081976
ENSMUSG00000002280	Narfl	protein_coding	nuclear prelamin A recognition factor-like	616.787170201562	-0.221808924591441	0.117453698800234	0.058961582103638	0.999916812081976
ENSMUSG00000002289	Angptl4	protein_coding	angiopoietin-like 4	54.2629336190133	-0.168669071378979	0.36764373660979	0.646389271325753	0.999916812081976
ENSMUSG00000002297	Dbf4	protein_coding	DBF4 zinc finger	23.9511191537361	-0.492896465658991	0.521825167163849	0.344882297925238	0.999916812081976
ENSMUSG00000002307	Daxx	protein_coding	Fas death domain-associated protein	377.934000465932	-0.0175801695226069	0.107706106876702	0.870342450938627	0.999916812081976
ENSMUSG00000002308	Cd320	protein_coding	CD320 antigen	202.728044555318	-0.254886393316449	0.147394161978755	0.0837582456454987	0.999916812081976
ENSMUSG00000002319	Ipo4	protein_coding	importin 4	1732.9422582489	-0.127878108838734	0.0701226147192069	0.0682071543289097	0.999916812081976
ENSMUSG00000002320	Tm9sf1	protein_coding	transmembrane 9 superfamily member 1	658.019549216299	0.0343245624992085	0.0974019838946777	0.724537506155007	0.999916812081976
ENSMUSG00000002324	Rec8	protein_coding	REC8 meiotic recombination protein	1.15314058145946	-0.6296015572071	2.16556566963026	0.771255476716222	0.999916812081976
ENSMUSG00000002325	Irf9	protein_coding	interferon regulatory factor 9	252.775361322371	0.337601822832829	0.150790315196481	0.0251635516508621	0.999916812081976
ENSMUSG00000002326	Gmpr2	protein_coding	guanosine monophosphate reductase 2	286.999711604844	-0.137004789775797	0.128172454129364	0.285110324531384	0.999916812081976
ENSMUSG00000002329	Mdp1	protein_coding	magnesium-dependent phosphatase 1	727.168036797034	0.0797956835232761	0.082320499516309	0.332380846068855	0.999916812081976
ENSMUSG00000002332	Dhrs1	protein_coding	dehydrogenase/reductase (SDR family) member 1	983.419252374211	0.0297856704097991	0.0802614967961222	0.710557214656887	0.999916812081976
ENSMUSG00000002341	Ncan	protein_coding	neurocan	2577.49770698627	-0.228345485769283	0.120246925333555	0.0575682215549683	0.999916812081976
ENSMUSG00000002342	Tmem161a	protein_coding	transmembrane protein 161A	555.271480957283	0.0578852701144901	0.116027550675058	0.617855146548301	0.999916812081976
ENSMUSG00000002343	Armc6	protein_coding	armadillo repeat containing 6	679.824869007444	-0.0830072055072085	0.10242276695639	0.417689028798577	0.999916812081976
ENSMUSG00000002345	Borcs8	protein_coding	BLOC-1 related complex subunit 8	379.179621200637	-0.208737681340679	0.134419702838825	0.120451782235245	0.999916812081976
ENSMUSG00000002346	Slc25a42	protein_coding	solute carrier family 25, member 42	986.546693689796	0.0511930670711545	0.0865437730194101	0.554166683704282	0.999916812081976
ENSMUSG00000002365	Snx9	protein_coding	sorting nexin 9	197.424760147511	0.00573385142515805	0.155686896377295	0.970621050348161	0.999916812081976
ENSMUSG00000002372	Ranbp3	protein_coding	RAN binding protein 3	1571.81069101835	0.0160054937969746	0.0699775508454603	0.819084012423314	0.999916812081976
ENSMUSG00000002379	Ndufa11	protein_coding	NADH:ubiquinone oxidoreductase subunit A11	1142.2914422918	-0.0155261434517117	0.0864839544749533	0.857524476578152	0.999916812081976
ENSMUSG00000002384	Bmp8b	protein_coding	bone morphogenetic protein 8b	8.01057174199524	-0.154437591237046	0.764917686549959	0.839994176087872	0.999916812081976
ENSMUSG00000002393	Nr2f6	protein_coding	nuclear receptor subfamily 2, group F, member 6	535.158665303311	0.231100250577722	0.122859050448727	0.0599692873963847	0.999916812081976
ENSMUSG00000002395	Use1	protein_coding	unconventional SNARE in the ER 1 homolog (S. cerevisiae)	892.699389849768	-0.0938087884295009	0.100231252416069	0.349312556913018	0.999916812081976
ENSMUSG00000002396	Ocel1	protein_coding	occludin/ELL domain containing 1	398.598218374342	0.242674743609224	0.13340670896273	0.0689023503808783	0.999916812081976
ENSMUSG00000002409	Dyrk1b	protein_coding	dual-specificity tyrosine-(Y)-phosphorylation regulated kinase 1b	432.998567896386	0.00972646617005828	0.129758084826941	0.940247763235586	0.999916812081976
ENSMUSG00000002413	Braf	protein_coding	Braf transforming gene	2184.59050119969	0.0213819316872594	0.0643080082033844	0.739517387122084	0.999916812081976
ENSMUSG00000002416	Ndufb2	protein_coding	NADH:ubiquinone oxidoreductase subunit B2	951.298341331894	0.0076281962872218	0.0945413738537678	0.935691410148529	0.999916812081976
ENSMUSG00000002428	Hltf	protein_coding	helicase-like transcription factor	405.342431571572	-0.0996461234271615	0.116042620684131	0.390504504690595	0.999916812081976
ENSMUSG00000002455	Prpf6	protein_coding	pre-mRNA splicing factor 6	1062.75162765012	-0.045036156833373	0.0810501142090078	0.578444568352412	0.999916812081976
ENSMUSG00000002458	Rgs19	protein_coding	regulator of G-protein signaling 19	338.269638162113	0.0365974758221669	0.147948287648524	0.804624463256871	0.999916812081976
ENSMUSG00000002459	Rgs20	protein_coding	regulator of G-protein signaling 20	207.677763552746	0.00340241963736889	0.1468429166476	0.981514292490381	0.999916812081976
ENSMUSG00000002475	Abhd3	protein_coding	abhydrolase domain containing 3	1006.16564678811	-0.0632521762839601	0.091046198737405	0.487226928841681	0.999916812081976
ENSMUSG00000002477	Snrpd1	protein_coding	small nuclear ribonucleoprotein D1	349.228999850173	-0.101391962162541	0.11753838991072	0.388341768654232	0.999916812081976
ENSMUSG00000002486	Tchp	protein_coding	trichoplein, keratin filament binding	266.943917680149	-0.0878937108478457	0.144525358485085	0.543085175110667	0.999916812081976
ENSMUSG00000002489	Tiam1	protein_coding	T cell lymphoma invasion and metastasis 1	1917.1716099422	0.00745585709598968	0.0889392710373359	0.933190898076765	0.999916812081976
ENSMUSG00000002496	Tsc2	protein_coding	tuberous sclerosis 2	2630.46536441411	0.0186052981470642	0.074550941438429	0.802923846535563	0.999916812081976
ENSMUSG00000002500	Rpl3l	protein_coding	ribosomal protein L3-like	6.27123371504134	0.98250343643687	0.828275550578832	0.235541906554608	0.999916812081976
ENSMUSG00000002504	Slc9a3r2	protein_coding	solute carrier family 9 (sodium/hydrogen exchanger), member 3 regulator 2	570.635884809696	0.0954177842466083	0.113407449846739	0.400139905449819	0.999916812081976
ENSMUSG00000002524	Puf60	protein_coding	poly-U binding splicing factor 60	2404.4111434327	-0.00677707388648273	0.0559987517671755	0.903673709504396	0.999916812081976
ENSMUSG00000002546	Golga2	protein_coding	golgi autoantigen, golgin subfamily a, 2	1945.64877087762	-0.0506221366693198	0.0736791789031285	0.492043892992567	0.999916812081976
ENSMUSG00000002550	Uck1	protein_coding	uridine-cytidine kinase 1	769.219321966228	0.0585158174697716	0.0855381407920958	0.493918109188818	0.999916812081976
ENSMUSG00000002565	Scin	protein_coding	scinderin	15.1404524447903	0.0944445532000634	0.531511256737115	0.858965969236434	0.999916812081976
ENSMUSG00000002578	Ikzf4	protein_coding	IKAROS family zinc finger 4	321.210329546373	-0.00998270524606751	0.196767339178885	0.959537843626978	0.999916812081976
ENSMUSG00000002580	Mien1	protein_coding	migration and invasion enhancer 1	550.840533739648	0.0153143294881033	0.109348232282168	0.888619693746142	0.999916812081976
ENSMUSG00000002588	Pon1	protein_coding	paraoxonase 1	0.980329924027383	-1.64858784418843	2.38959061101775	0.49025463305355	0.999916812081976
ENSMUSG00000002602	Axl	protein_coding	AXL receptor tyrosine kinase	974.664362458743	-0.0698383739679821	0.117350619876166	0.551759427072791	0.999916812081976
ENSMUSG00000002603	Tgfb1	protein_coding	transforming growth factor, beta 1	120.380498745953	0.0483751195374189	0.214936500795336	0.821927130445089	0.999916812081976
ENSMUSG00000002608	Ccdc97	protein_coding	coiled-coil domain containing 97	823.533913090038	0.147469051484844	0.102310803303761	0.149476513363258	0.999916812081976
ENSMUSG00000002617	Zfp40	protein_coding	zinc finger protein 40	342.705200445957	-0.0222536185775479	0.138307931777152	0.872172889207927	0.999916812081976
ENSMUSG00000002625	Akap8l	protein_coding	A kinase (PRKA) anchor protein 8-like	2731.2714888823	-0.0753447379979845	0.0743430177041373	0.310833664597018	0.999916812081976
ENSMUSG00000002633	Shh	protein_coding	sonic hedgehog	28.1388304031894	0.419823943382532	0.381302068191552	0.270884825050129	0.999916812081976
ENSMUSG00000002635	Pdcd2l	protein_coding	programmed cell death 2-like	219.768983260748	0.159414932871361	0.153798730016375	0.299961210824534	0.999916812081976
ENSMUSG00000002658	Gtf2f1	protein_coding	general transcription factor IIF, polypeptide 1	1159.77663301211	0.0171212606651969	0.0750316519112279	0.819500731529695	0.999916812081976
ENSMUSG00000002660	Clpp	protein_coding	caseinolytic mitochondrial matrix peptidase proteolytic subunit	872.531543731713	-0.00922885301933868	0.0832953927899535	0.911777577748947	0.999916812081976
ENSMUSG00000002661	Alkbh7	protein_coding	alkB homolog 7	179.529511415135	-0.0256616097537301	0.165177809558729	0.876539495947324	0.999916812081976
ENSMUSG00000002664	Pspn	protein_coding	persephin	4.82756599054303	0.300464647183651	0.930704815613574	0.746819750778646	0.999916812081976
ENSMUSG00000002668	Dennd1c	protein_coding	DENN/MADD domain containing 1C	26.9538802801612	-0.277343850442407	0.395789524398847	0.483467970742888	0.999916812081976
ENSMUSG00000002679	Med6	protein_coding	mediator complex subunit 6	182.300036710307	0.081322193234875	0.159733347977341	0.610673593823274	0.999916812081976
ENSMUSG00000002688	Prkd1	protein_coding	protein kinase D1	236.809247627961	0.0416693020569423	0.13841861688827	0.763385306016745	0.999916812081976
ENSMUSG00000002699	Lcp2	protein_coding	lymphocyte cytosolic protein 2	81.3602652447918	-0.253651499161612	0.32060418021464	0.428846451614485	0.999916812081976
ENSMUSG00000002718	Cse1l	protein_coding	chromosome segregation 1-like (S. cerevisiae)	916.340158487231	-0.0950692135086603	0.0857373089303675	0.267497923578451	0.999916812081976
ENSMUSG00000002728	Naa20	protein_coding	N(alpha)-acetyltransferase 20, NatB catalytic subunit	501.683871480273	-0.0644503654262227	0.105403032245308	0.540891152511824	0.999916812081976
ENSMUSG00000002731	Prkra	protein_coding	protein kinase, interferon inducible double stranded RNA dependent activator	238.156892738424	0.0169306503226608	0.153512296625426	0.912180528755241	0.999916812081976
ENSMUSG00000002732	Fkbp7	protein_coding	FK506 binding protein 7	36.0156472470743	0.214811577518312	0.324858126286443	0.508453695309424	0.999916812081976
ENSMUSG00000002733	Plekha3	protein_coding	pleckstrin homology domain-containing, family A (phosphoinositide binding specific) member 3	594.529800693284	0.0953557697548556	0.0894940628695774	0.286650505057443	0.999916812081976
ENSMUSG00000002741	Ykt6	protein_coding	YKT6 v-SNARE homolog (S. cerevisiae)	1395.7335077452	0.0491209825672306	0.0650781498034938	0.450369039117532	0.999916812081976
ENSMUSG00000002748	Baz1b	protein_coding	bromodomain adjacent to zinc finger domain, 1B	2616.62523507835	0.0675193694971189	0.0498407881389444	0.175512813806314	0.999916812081976
ENSMUSG00000002763	Pex6	protein_coding	peroxisomal biogenesis factor 6	1199.70750334409	-0.128648741768451	0.0781912392371945	0.0999061255353793	0.999916812081976
ENSMUSG00000002767	Mrpl2	protein_coding	mitochondrial ribosomal protein L2	548.689127566457	-0.08177564181257	0.126448064189094	0.517817529330859	0.999916812081976
ENSMUSG00000002768	Mea1	protein_coding	male enhanced antigen 1	783.017790352333	-0.0773345351908928	0.0894672168794644	0.387373883318647	0.999916812081976
ENSMUSG00000002769	Gnmt	protein_coding	glycine N-methyltransferase	29.6824896725894	-0.288274915661783	0.357172093194484	0.419606744303164	0.999916812081976
ENSMUSG00000002771	Grin2d	protein_coding	glutamate receptor, ionotropic, NMDA2D (epsilon 4)	322.220561382503	-0.0342721971483853	0.14944708765874	0.818615056288508	0.999916812081976
ENSMUSG00000002778	Kdelr1	protein_coding	KDEL (Lys-Asp-Glu-Leu) endoplasmic reticulum protein retention receptor 1	836.815650300743	-0.00847774409713248	0.0796973129745507	0.915285400739574	0.999916812081976
ENSMUSG00000002781	Tmem143	protein_coding	transmembrane protein 143	357.378995122501	0.083433467015294	0.134812034912349	0.535990553127654	0.999916812081976
ENSMUSG00000002791	Pdxk-ps	transcribed_unprocessed_pseudogene	pyridoxal (pyridoxine, vitamin B6) kinase, pseudogene	3.31154291123003	-0.0297419774308682	1.46528203109583	0.983805823936096	0.999916812081976
ENSMUSG00000002797	Ggct	protein_coding	gamma-glutamyl cyclotransferase	261.541514805839	-0.00249694949206046	0.15411208504578	0.987073107951613	0.999916812081976
ENSMUSG00000002799	Jag2	protein_coding	jagged 2	1419.74118488071	0.106008028234241	0.0746688275093984	0.155692331851108	0.999916812081976
ENSMUSG00000002803	Btbd6	protein_coding	BTB (POZ) domain containing 6	975.739352356704	0.112207228085258	0.0784689769377476	0.152729488026258	0.999916812081976
ENSMUSG00000002804	Nudt14	protein_coding	nudix (nucleoside diphosphate linked moiety X)-type motif 14	1458.54120896223	0.000467845476617716	0.127918157144615	0.997081838428874	0.999916812081976
ENSMUSG00000002808	Epdr1	protein_coding	ependymin related protein 1 (zebrafish)	2113.11002238644	-0.0864515105538811	0.0642020237906853	0.178123824275624	0.999916812081976
ENSMUSG00000002812	Flii	protein_coding	flightless I actin binding protein	1160.30683775255	-0.0127519624811838	0.0914487307349681	0.889099428795694	0.999916812081976
ENSMUSG00000002814	Top3a	protein_coding	topoisomerase (DNA) III alpha	128.975653183687	0.0618958634259325	0.18164130097557	0.733285203397991	0.999916812081976
ENSMUSG00000002820	Atg4d	protein_coding	autophagy related 4D, cysteine peptidase	693.788737810386	0.0407472612858405	0.102107291802658	0.689846646462125	0.999916812081976
ENSMUSG00000002825	Qtrt1	protein_coding	queuine tRNA-ribosyltransferase catalytic subunit 1	400.6421222144	0.0504435160999994	0.15977539576195	0.752218711853256	0.999916812081976
ENSMUSG00000002831	Plin4	protein_coding	perilipin 4	364.000737224493	1.05695468198271	0.51781023740577	0.0412308701005647	0.999916812081976
ENSMUSG00000002833	Hdgfl2	protein_coding	HDGF like 2	1719.27660608166	-0.0117455184847276	0.0716316817802201	0.869753973524838	0.999916812081976
ENSMUSG00000002835	Chaf1a	protein_coding	chromatin assembly factor 1, subunit A (p150)	49.2092086293805	-0.15579603037733	0.294423794645857	0.596697441941629	0.999916812081976
ENSMUSG00000002844	Adprh	protein_coding	ADP-ribosylarginine hydrolase	1156.28664988378	-0.0147382130120027	0.0704308181023746	0.834246827323798	0.999916812081976
ENSMUSG00000002845	Tmem39a	protein_coding	transmembrane protein 39a	197.932123446095	-0.0808674801503731	0.191119401707639	0.672203745203665	0.999916812081976
ENSMUSG00000002846	Timmdc1	protein_coding	translocase of inner mitochondrial membrane domain containing 1	238.889164225302	-0.00854620925510584	0.14473474116819	0.952914359161848	0.999916812081976
ENSMUSG00000002847	Pla1a	protein_coding	phospholipase A1 member A	25.8406061006385	-0.348221164079462	0.495686261173607	0.482365432692241	0.999916812081976
ENSMUSG00000002870	Mcm2	protein_coding	minichromosome maintenance complex component 2	95.342765623348	0.332677596018516	0.247778945025426	0.179388998774754	0.999916812081976
ENSMUSG00000002871	Tpra1	protein_coding	transmembrane protein, adipocyte asscociated 1	543.342678687248	-0.0991848275006345	0.153059487353407	0.516975317013774	0.999916812081976
ENSMUSG00000002881	Nab1	protein_coding	Ngfi-A binding protein 1	456.143921395538	0.0647488863884904	0.110285695338748	0.557135605825134	0.999916812081976
ENSMUSG00000002885	Adgre5	protein_coding	adhesion G protein-coupled receptor E5	223.503599136153	0.175982485232318	0.168752407347833	0.297020412657301	0.999916812081976
ENSMUSG00000002897	Il17ra	protein_coding	interleukin 17 receptor A	234.312751112509	0.102868546242372	0.18105104652018	0.569916640621385	0.999916812081976
ENSMUSG00000002900	Lamb1	protein_coding	laminin B1	696.029227232084	0.0147754713164155	0.137198958348641	0.914238621699361	0.999916812081976
ENSMUSG00000002908	Kcnn1	protein_coding	potassium intermediate/small conductance calcium-activated channel, subfamily N, member 1	382.594960902411	0.117349249680569	0.120339572029328	0.329485381637861	0.999916812081976
ENSMUSG00000002910	Arrdc2	protein_coding	arrestin domain containing 2	243.916135300739	0.250507808209289	0.184346260801487	0.174178838620208	0.999916812081976
ENSMUSG00000002930	Ppp1r17	protein_coding	protein phosphatase 1, regulatory subunit 17	2.52047558021374	-1.07580675118667	1.39890715859264	0.441873303619557	0.999916812081976
ENSMUSG00000002944	Cd36	protein_coding	CD36 molecule	24.014900315504	-0.333345273261781	0.448358342410963	0.457191378347436	0.999916812081976
ENSMUSG00000002948	Map2k7	protein_coding	mitogen-activated protein kinase kinase 7	1876.38653924126	-0.0201988003943424	0.0565485374693147	0.720946549516105	0.999916812081976
ENSMUSG00000002949	Timm44	protein_coding	translocase of inner mitochondrial membrane 44	1486.77616118116	-0.12173173290456	0.13826273137017	0.378622195070366	0.999916812081976
ENSMUSG00000002957	Ap2a2	protein_coding	adaptor-related protein complex 2, alpha 2 subunit	5076.16250299018	0.0100422772891851	0.0639165384299201	0.875153841846318	0.999916812081976
ENSMUSG00000002963	Pnkp	protein_coding	polynucleotide kinase 3'- phosphatase	552.658850902655	0.000775338374361544	0.177193131738451	0.996508732939372	0.999916812081976
ENSMUSG00000002968	Med25	protein_coding	mediator complex subunit 25	1804.46467018978	0.054585573186834	0.0788164225417421	0.488581963949717	0.999916812081976
ENSMUSG00000002980	Bcam	protein_coding	basal cell adhesion molecule	286.563768723457	0.155159284590504	0.180160165594048	0.389111547833135	0.999916812081976
ENSMUSG00000002981	Clptm1	protein_coding	cleft lip and palate associated transmembrane protein 1	2906.99631321527	0.0241950325001966	0.0700697966861978	0.729869579343751	0.999916812081976
ENSMUSG00000002983	Relb	protein_coding	avian reticuloendotheliosis viral (v-rel) oncogene related B	171.028985622073	0.188153252102217	0.163833422327801	0.250785970119757	0.999916812081976
ENSMUSG00000002984	Tomm40	protein_coding	translocase of outer mitochondrial membrane 40	1264.19248145531	-0.0278422610833974	0.0708598184626267	0.694378348190678	0.999916812081976
ENSMUSG00000002985	Apoe	protein_coding	apolipoprotein E	40011.3039509146	0.0299257560814549	0.0682827477110559	0.661196130086942	0.999916812081976
ENSMUSG00000002992	Apoc2	protein_coding	apolipoprotein C-II	1.00780264196898	0.456486568494364	2.07202507913356	0.82563021244333	0.999916812081976
ENSMUSG00000002996	Hbp1	protein_coding	high mobility group box transcription factor 1	519.670548011859	0.140932011295234	0.108712643097979	0.194847402204661	0.999916812081976
ENSMUSG00000002997	Prkar2b	protein_coding	protein kinase, cAMP dependent regulatory, type II beta	626.578815302881	-0.0495798649982782	0.1006052430734	0.622142663854853	0.999916812081976
ENSMUSG00000003031	Cdkn1b	protein_coding	cyclin-dependent kinase inhibitor 1B	621.135603020252	0.0251379115258682	0.0964302023898016	0.794335400754227	0.999916812081976
ENSMUSG00000003032	Klf4	protein_coding	Kruppel-like factor 4 (gut)	96.722791481861	0.214586111189809	0.29791360641496	0.471342493989144	0.999916812081976
ENSMUSG00000003033	Ap1m1	protein_coding	adaptor-related protein complex AP-1, mu subunit 1	1356.20065096583	-0.0829965799015968	0.0677066461328483	0.220264090186863	0.999916812081976
ENSMUSG00000003037	Rab8a	protein_coding	RAB8A, member RAS oncogene family	555.755360930357	-0.155637224509551	0.13171601219332	0.237359678091304	0.999916812081976
ENSMUSG00000003038	Hmgn2	protein_coding	high mobility group nucleosomal binding domain 2	505.741656513765	-0.0586712489864621	0.104152533727843	0.573216716060978	0.999916812081976
ENSMUSG00000003039	Fam32a	protein_coding	family with sequence similarity 32, member A	1415.16229806865	-0.00726313642808646	0.0694943889821581	0.916761460351487	0.999916812081976
ENSMUSG00000003051	Elf3	protein_coding	E74-like factor 3	1.96408983149791	1.22641478054562	1.49290723019463	0.411364769321924	0.999916812081976
ENSMUSG00000003062	Stard3nl	protein_coding	STARD3 N-terminal like	607.689390804995	-0.251139283904312	0.106804270844109	0.0187030472173379	0.999916812081976
ENSMUSG00000003068	Stk11	protein_coding	serine/threonine kinase 11	1284.42517967534	0.0357803955649994	0.0982094809373311	0.715613612109359	0.999916812081976
ENSMUSG00000003070	Efna2	protein_coding	ephrin A2	116.575253433681	0.197559044801189	0.185808914268186	0.287674164454865	0.999916812081976
ENSMUSG00000003072	Atp5d	protein_coding	ATP synthase, H+ transporting, mitochondrial F1 complex, delta subunit	3916.57268450301	-0.0351818404821079	0.0558753189497303	0.528924236113472	0.999916812081976
ENSMUSG00000003099	Ppp5c	protein_coding	protein phosphatase 5, catalytic subunit	2044.22208427303	0.0389494878957366	0.0646579341618548	0.546912558536457	0.999916812081976
ENSMUSG00000003119	Cdk12	protein_coding	cyclin-dependent kinase 12	367.691460473479	-0.0541972903076311	0.141736438115165	0.702178941674524	0.999916812081976
ENSMUSG00000003123	Lipe	protein_coding	lipase, hormone sensitive	254.557860332782	0.196990723031406	0.163194737169047	0.227397514517501	0.999916812081976
ENSMUSG00000003131	Pafah1b2	protein_coding	platelet-activating factor acetylhydrolase, isoform 1b, subunit 2	2949.20795021603	0.0848722426221728	0.07279357477337	0.243642581879335	0.999916812081976
ENSMUSG00000003134	Tbc1d8	protein_coding	TBC1 domain family, member 8	325.893904634061	-0.155256437362723	0.120511643703918	0.197637837704561	0.999916812081976
ENSMUSG00000003135	Cnot11	protein_coding	CCR4-NOT transcription complex, subunit 11	414.01168465804	0.00964386304383066	0.104440971224136	0.926429553652748	0.999916812081976
ENSMUSG00000003153	Slc2a3	protein_coding	solute carrier family 2 (facilitated glucose transporter), member 3	2441.54227281135	0.0325025652262642	0.0628566138478259	0.605092903414111	0.999916812081976
ENSMUSG00000003154	Foxj2	protein_coding	forkhead box J2	655.898240723527	0.0995310059690772	0.0967721328170147	0.303710476882045	0.999916812081976
ENSMUSG00000003161	Sri	protein_coding	sorcin	775.104351765274	-0.117893273267997	0.0791634103543229	0.136424327318208	0.999916812081976
ENSMUSG00000003166	Dgcr2	protein_coding	DiGeorge syndrome critical region gene 2	2257.03813784182	-0.00542634066952532	0.0649295847430748	0.933396173683464	0.999916812081976
ENSMUSG00000003184	Irf3	protein_coding	interferon regulatory factor 3	457.724695655295	0.0745814770754658	0.136228519551474	0.584053609341056	0.999916812081976
ENSMUSG00000003190	Bcl2l12	protein_coding	BCL2-like 12 (proline rich)	30.2618112387657	0.232615979628524	0.404524669074698	0.565267398101989	0.999916812081976
ENSMUSG00000003198	Zfp959	protein_coding	zinc finger protein 959	82.9270366396617	-0.0673540927001825	0.216420093090618	0.755633972146379	0.999916812081976
ENSMUSG00000003199	Mpnd	protein_coding	MPN domain containing	1412.39401919439	-0.0568198571879585	0.096811550268855	0.557262833629228	0.999916812081976
ENSMUSG00000003200	Sh3gl1	protein_coding	SH3-domain GRB2-like 1	795.16123733316	-0.0072264367027363	0.0858203890431051	0.932894083568504	0.999916812081976
ENSMUSG00000003206	Ebi3	protein_coding	Epstein-Barr virus induced gene 3	15.5627203317429	-0.146999000268071	0.539132943852331	0.785115994462398	0.999916812081976
ENSMUSG00000003208	Yju2	protein_coding	YJU2 splicing factor	144.845397141098	0.0960686313241007	0.16987021893062	0.571705613749055	0.999916812081976
ENSMUSG00000003226	Ranbp2	protein_coding	RAN binding protein 2	1343.31793570689	0.0327931100066133	0.0653271182081366	0.615679401442423	0.999916812081976
ENSMUSG00000003227	Edar	protein_coding	ectodysplasin-A receptor	3.69041954254015	-0.163837606437897	1.19373295558581	0.890834674842745	0.999916812081976
ENSMUSG00000003228	Grk5	protein_coding	G protein-coupled receptor kinase 5	124.024190440678	0.0422776808487608	0.197710112386653	0.830674393089033	0.999916812081976
ENSMUSG00000003233	Dvl3	protein_coding	dishevelled segment polarity protein 3	696.503102363999	-0.00638636664230065	0.0946950639433994	0.946230320529	0.999916812081976
ENSMUSG00000003234	Abcf3	protein_coding	ATP-binding cassette, sub-family F (GCN20), member 3	1149.43103639987	-0.0196920161759803	0.0939175217130264	0.833922504002707	0.999916812081976
ENSMUSG00000003235	Eif2b5	protein_coding	eukaryotic translation initiation factor 2B, subunit 5 epsilon	848.795564077697	0.0155365942362192	0.101228623729231	0.87801956586759	0.999916812081976
ENSMUSG00000003269	Cyth2	protein_coding	cytohesin 2	1037.95865475019	0.0729722019402313	0.102458140201521	0.476331785004851	0.999916812081976
ENSMUSG00000003271	Sult2b1	protein_coding	sulfotransferase family, cytosolic, 2B, member 1	233.760985638314	0.178097980160054	0.153080260203885	0.244655578922992	0.999916812081976
ENSMUSG00000003273	Car11	protein_coding	carbonic anhydrase 11	2258.34068883689	0.0233650717395852	0.101482281668098	0.817906879789021	0.999916812081976
ENSMUSG00000003279	Dlgap1	protein_coding	DLG associated protein 1	8505.68547879045	0.102695914257866	0.0812903502377849	0.206473366259279	0.999916812081976
ENSMUSG00000003282	Plag1	protein_coding	pleiomorphic adenoma gene 1	49.6301414292659	0.265733335857688	0.301553191864977	0.378201210976845	0.999916812081976
ENSMUSG00000003283	Hck	protein_coding	hemopoietic cell kinase	45.1776829259451	0.206800340550869	0.298627534985408	0.48862176179672	0.999916812081976
ENSMUSG00000003299	Mrpl4	protein_coding	mitochondrial ribosomal protein L4	932.532534614084	-0.059558440324842	0.0779909538304353	0.445070888511263	0.999916812081976
ENSMUSG00000003308	Keap1	protein_coding	kelch-like ECH-associated protein 1	1501.49830960229	0.0374693105688248	0.0754775504212964	0.619591154856387	0.999916812081976
ENSMUSG00000003309	Ap1m2	protein_coding	adaptor protein complex AP-1, mu 2 subunit	36.5848006936586	-0.269497110396909	0.448000310983723	0.547469969619151	0.999916812081976
ENSMUSG00000003316	Glg1	protein_coding	golgi apparatus protein 1	3482.77270013063	0.00031318686732346	0.0890494410134542	0.997193845934498	0.999916812081976
ENSMUSG00000003341	Atp8b3	protein_coding	ATPase, class I, type 8B, member 3	9.52684000513018	-0.149286097086719	0.638340898161917	0.815089174050051	0.999916812081976
ENSMUSG00000003344	Btbd2	protein_coding	BTB (POZ) domain containing 2	1769.47275057635	-0.038537335245368	0.0659812630519867	0.559176695183193	0.999916812081976
ENSMUSG00000003345	Csnk1g2	protein_coding	casein kinase 1, gamma 2	2948.15991650163	-0.075783540382282	0.0756549648521434	0.316488748781686	0.999916812081976
ENSMUSG00000003346	Abhd17a	protein_coding	abhydrolase domain containing 17A	2124.49385523306	0.00118061448158669	0.0734255058272526	0.987171304193787	0.999916812081976
ENSMUSG00000003348	Mob3a	protein_coding	MOB kinase activator 3A	184.352751458799	-0.0664045470900929	0.17733199172978	0.708058715305102	0.999916812081976
ENSMUSG00000003352	Cacnb3	protein_coding	calcium channel, voltage-dependent, beta 3 subunit	4133.367284739	0.000183168836792689	0.0488524107189193	0.997008392373738	0.999916812081976
ENSMUSG00000003354	Ccdc65	protein_coding	coiled-coil domain containing 65	87.4080902148266	-0.163980801218258	0.234787617367502	0.484913417999296	0.999916812081976
ENSMUSG00000003355	Fkbp11	protein_coding	FK506 binding protein 11	18.130653113636	-0.0373322425781428	0.536499969780345	0.944524136224951	0.999916812081976
ENSMUSG00000003360	Ddx23	protein_coding	DEAD (Asp-Glu-Ala-Asp) box polypeptide 23	1478.34271942103	0.0127446657543433	0.0811808185683062	0.875251864740367	0.999916812081976
ENSMUSG00000003363	Pld3	protein_coding	phospholipase D family, member 3	10136.2150071078	-0.00818099307283856	0.0469276030439284	0.861604381461398	0.999916812081976
ENSMUSG00000003378	Grik5	protein_coding	glutamate receptor, ionotropic, kainate 5 (gamma 2)	4860.61271719989	-0.0104751125220564	0.0527408075852507	0.842563963223236	0.999916812081976
ENSMUSG00000003379	Cd79a	protein_coding	CD79A antigen (immunoglobulin-associated alpha)	8.67765655774391	-0.285790928663516	0.656823735877422	0.663482195184387	0.999916812081976
ENSMUSG00000003380	Rabac1	protein_coding	Rab acceptor 1 (prenylated)	2619.61795950618	-0.021378954900175	0.104697866712779	0.838199819751	0.999916812081976
ENSMUSG00000003382	Etv3	protein_coding	ets variant 3	577.727437610787	-0.0188819776818623	0.0910577763013619	0.835726684894065	0.999916812081976
ENSMUSG00000003402	Prkcsh	protein_coding	protein kinase C substrate 80K-H	1372.29492292478	0.0892143434435952	0.0650945104698556	0.170519772899062	0.999916812081976
ENSMUSG00000003410	Elavl3	protein_coding	ELAV like RNA binding protein 3	4215.23442425105	0.00562803933379092	0.0618098016408068	0.927449559304109	0.999916812081976
ENSMUSG00000003411	Rab3b	protein_coding	RAB3B, member RAS oncogene family	595.646845281409	0.0421016835811342	0.135002933623895	0.755148787918589	0.999916812081976
ENSMUSG00000003418	St8sia6	protein_coding	ST8 alpha-N-acetyl-neuraminide alpha-2,8-sialyltransferase 6	76.2672571795831	-0.0264664621654511	0.270062563870267	0.921931320408669	0.999916812081976
ENSMUSG00000003420	Fcgrt	protein_coding	Fc receptor, IgG, alpha chain transporter	274.650560265153	0.0139779724869855	0.162772919760362	0.931566527513039	0.999916812081976
ENSMUSG00000003421	Nosip	protein_coding	nitric oxide synthase interacting protein	824.001241785967	-0.0652132330326805	0.0985734506535444	0.508246869895527	0.999916812081976
ENSMUSG00000003423	Pih1d1	protein_coding	PIH1 domain containing 1	380.603566914459	-0.0250500378980837	0.118380914343777	0.83241491481968	0.999916812081976
ENSMUSG00000003429	Rps11	protein_coding	ribosomal protein S11	2253.64617774197	-0.0243321910644684	0.0854119952127873	0.775735882895462	0.999916812081976
ENSMUSG00000003435	Supt5	protein_coding	suppressor of Ty 5	2925.6538020574	-0.0524754194896938	0.0678440953886547	0.439243866538494	0.999916812081976
ENSMUSG00000003436	Dll3	protein_coding	delta like canonical Notch ligand 3	28.7140366295092	0.04829854371897	0.440232208669292	0.912638165819588	0.999916812081976
ENSMUSG00000003437	Paf1	protein_coding	Paf1, RNA polymerase II complex component	1110.51277792013	-0.0580632791113069	0.104276966131589	0.577651867002746	0.999916812081976
ENSMUSG00000003438	Timm50	protein_coding	translocase of inner mitochondrial membrane 50	494.156411297294	0.19280525223292	0.128539559405327	0.133622638676966	0.999916812081976
ENSMUSG00000003444	Med29	protein_coding	mediator complex subunit 29	267.570632436061	-0.0605348034983469	0.125742744394987	0.63021954237979	0.999916812081976
ENSMUSG00000003452	Bicd1	protein_coding	BICD cargo adaptor 1	582.152914899509	0.294834859068845	0.127764726144825	0.0210192259878261	0.999916812081976
ENSMUSG00000003458	Ncstn	protein_coding	nicastrin	1033.95682264444	0.00213430212973996	0.0830537591384659	0.979498347526363	0.999916812081976
ENSMUSG00000003464	Pex19	protein_coding	peroxisomal biogenesis factor 19	1202.46336306349	0.015252158094316	0.0810687466713061	0.85076802620481	0.999916812081976
ENSMUSG00000003469	Phyhip	protein_coding	phytanoyl-CoA hydroxylase interacting protein	8790.86462971932	0.0720377125761056	0.0539295795627157	0.181623260545765	0.999916812081976
ENSMUSG00000003476	Crhr2	protein_coding	corticotropin releasing hormone receptor 2	85.1672988308987	0.0890651999052127	0.221632468818319	0.687787141892936	0.999916812081976
ENSMUSG00000003477	Inmt	protein_coding	indolethylamine N-methyltransferase	8.31973394206402	0.476646354361056	0.826128512534174	0.563963821301375	0.999916812081976
ENSMUSG00000003484	Cyp4f18	protein_coding	cytochrome P450, family 4, subfamily f, polypeptide 18	4.16808764795894	-1.28125823879339	1.18455875662058	0.279415485991763	0.999916812081976
ENSMUSG00000003500	Impdh1	protein_coding	inosine monophosphate dehydrogenase 1	813.600803833358	0.0117726176711347	0.0919231591351797	0.898093416217924	0.999916812081976
ENSMUSG00000003505	Psg18	protein_coding	pregnancy specific glycoprotein 18	0.0689620633450182	0.832372865126906	4.44526432864365	0.851465131751932	0.999916812081976
ENSMUSG00000003518	Dusp3	protein_coding	dual specificity phosphatase 3 (vaccinia virus phosphatase VH1-related)	2326.45501549014	-0.0720558792492793	0.0699306893187077	0.302826990558341	0.999916812081976
ENSMUSG00000003526	Prodh	protein_coding	proline dehydrogenase	836.984922550674	0.293933591053068	0.121065104649863	0.015186660182833	0.999916812081976
ENSMUSG00000003527	Ess2	protein_coding	ess-2 splicing factor	512.680008039977	-0.00874542166780826	0.093373844703749	0.925379013045286	0.999916812081976
ENSMUSG00000003528	Slc25a1	protein_coding	solute carrier family 25 (mitochondrial carrier, citrate transporter), member 1	628.074958169145	-0.190107555631855	0.0982923460974637	0.0531004224255592	0.999916812081976
ENSMUSG00000003531	Dgcr6	protein_coding	DiGeorge syndrome critical region gene 6	917.782400328215	0.0323265904764894	0.0943560821282404	0.731897833247108	0.999916812081976
ENSMUSG00000003534	Ddr1	protein_coding	discoidin domain receptor family, member 1	1073.78364852709	-0.0797954136919986	0.0794994963021037	0.315512506972062	0.999916812081976
ENSMUSG00000003541	Ier3	protein_coding	immediate early response 3	100.737992954625	0.0817818602737566	0.222792917427179	0.713562572155973	0.999916812081976
ENSMUSG00000003545	Fosb	protein_coding	FBJ osteosarcoma oncogene B	154.703803126266	-0.36653597401135	0.191736066149327	0.055918609262402	0.999916812081976
ENSMUSG00000003546	Klc4	protein_coding	kinesin light chain 4	469.831555373715	-0.0784462975738725	0.105015085390564	0.455063395365961	0.999916812081976
ENSMUSG00000003549	Ercc1	protein_coding	excision repair cross-complementing rodent repair deficiency, complementation group 1	328.462105043872	0.0518088614144588	0.131968988584494	0.694627049922623	0.999916812081976
ENSMUSG00000003555	Cyp17a1	protein_coding	cytochrome P450, family 17, subfamily a, polypeptide 1	1.39181965083368	2.10614844383907	1.98284552553881	0.288151783786568	0.999916812081976
ENSMUSG00000003559	As3mt	protein_coding	arsenic (+3 oxidation state) methyltransferase	173.243703093171	-0.284670340030394	0.158377150944959	0.0722688864868325	0.999916812081976
ENSMUSG00000003573	Homer3	protein_coding	homer scaffolding protein 3	938.755824169836	-0.0676255524179118	0.113875792197169	0.552610016310685	0.999916812081976
ENSMUSG00000003575	Crtc1	protein_coding	CREB regulated transcription coactivator 1	4872.36113890613	0.0117296427748287	0.088216720881105	0.894221899002441	0.999916812081976
ENSMUSG00000003581	Rnf215	protein_coding	ring finger protein 215	504.775427166156	-0.0735979048738805	0.0991959379891139	0.458120814436633	0.999916812081976
ENSMUSG00000003585	Sec14l2	protein_coding	SEC14-like lipid binding 2	1258.92569452697	0.131592604716317	0.0802154448912066	0.100903404928713	0.999916812081976
ENSMUSG00000003604	Aven	protein_coding	apoptosis, caspase activation inhibitor	302.276322866276	-0.0248583223657049	0.167062976474056	0.881714513903777	0.999916812081976
ENSMUSG00000003617	Cp	protein_coding	ceruloplasmin	303.817002263361	0.19031157851902	0.223244337272505	0.393947123808608	0.999916812081976
ENSMUSG00000003623	Crot	protein_coding	carnitine O-octanoyltransferase	487.946495164694	0.0847136713264086	0.130577800458201	0.51649342909182	0.999916812081976
ENSMUSG00000003644	Rps6ka1	protein_coding	ribosomal protein S6 kinase polypeptide 1	310.906659240033	-0.0335945131241529	0.143496764338732	0.814896955533298	0.999916812081976
ENSMUSG00000003657	Calb2	protein_coding	calbindin 2	602.630335669638	-0.0851770119330167	0.186275752984221	0.647482011872374	0.999916812081976
ENSMUSG00000003660	Snrnp200	protein_coding	small nuclear ribonucleoprotein 200 (U5)	2365.59126882886	-0.0713296283122785	0.0624049277363645	0.253033295766194	0.999916812081976
ENSMUSG00000003662	Ciao1	protein_coding	cytosolic iron-sulfur protein assembly 1	775.806442766318	0.0426937919671252	0.0827072134987965	0.60571195771522	0.999916812081976
ENSMUSG00000003665	Has1	protein_coding	hyaluronan synthase 1	21.9050077466845	-0.0366233004278856	0.463303575924806	0.936994307760854	0.999916812081976
ENSMUSG00000003680	Taf6l	protein_coding	TATA-box binding protein associated factor 6 like	217.132952232458	-0.182152458431008	0.167323672201691	0.276320010598604	0.999916812081976
ENSMUSG00000003721	Insig2	protein_coding	insulin induced gene 2	859.387984902391	0.0746397574817391	0.0950198708803871	0.432150299961791	0.999916812081976
ENSMUSG00000003731	Kpna6	protein_coding	karyopherin (importin) alpha 6	1802.16214557542	0.0288239017325074	0.0793019547182241	0.716253628560964	0.999916812081976
ENSMUSG00000003746	Man1a	protein_coding	mannosidase 1, alpha	948.058899813015	0.0927758424548528	0.136861343398685	0.497846507788476	0.999916812081976
ENSMUSG00000003752	Itpkc	protein_coding	inositol 1,4,5-trisphosphate 3-kinase C	142.736777902449	0.177530855074302	0.244820588315777	0.468362003869703	0.999916812081976
ENSMUSG00000003762	Coq8b	protein_coding	coenzyme Q8B	601.423826988726	0.0591909095199216	0.0930672209394011	0.524775322481849	0.999916812081976
ENSMUSG00000003778	Brd8	protein_coding	bromodomain containing 8	1048.96334006607	-0.0541159061808201	0.0738305842404992	0.463574225145354	0.999916812081976
ENSMUSG00000003779	Kif20a	protein_coding	kinesin family member 20A	46.4008170259919	-0.326730646539896	0.321156940996242	0.308984541257836	0.999916812081976
ENSMUSG00000003808	Farsa	protein_coding	phenylalanyl-tRNA synthetase, alpha subunit	751.166140586323	0.0184587139436805	0.0988269230136514	0.851834546724519	0.999916812081976
ENSMUSG00000003809	Gcdh	protein_coding	glutaryl-Coenzyme A dehydrogenase	511.986961368436	-0.0145781870071298	0.120586394030969	0.903774892892723	0.999916812081976
ENSMUSG00000003810	Mast2	protein_coding	microtubule associated serine/threonine kinase 2	2115.15588540516	0.0280371720608992	0.0772966562548717	0.716812812052594	0.999916812081976
ENSMUSG00000003812	Dnase2a	protein_coding	deoxyribonuclease II alpha	610.935446707512	-0.120837308832182	0.0915423734224817	0.18682999979023	0.999916812081976
ENSMUSG00000003813	Rad23a	protein_coding	RAD23 homolog A, nucleotide excision repair protein	744.50531615803	0.0329982715246445	0.119877836125141	0.783112017906844	0.999916812081976
ENSMUSG00000003814	Calr	protein_coding	calreticulin	4533.61991819204	-0.0423345981567	0.0660976010164597	0.521856588974231	0.999916812081976
ENSMUSG00000003824	Syce2	protein_coding	synaptonemal complex central element protein 2	59.2863415814843	-0.0405723105683746	0.285479193308338	0.886985199739394	0.999916812081976
ENSMUSG00000003847	Nfat5	protein_coding	nuclear factor of activated T cells 5	1934.05320399069	-0.343447081217334	0.315384690844708	0.276163459665977	0.999916812081976
ENSMUSG00000003848	Nob1	protein_coding	NIN1/RPN12 binding protein 1 homolog	633.001881611444	0.00763097165499127	0.0917916522223781	0.933745299358234	0.999916812081976
ENSMUSG00000003849	Nqo1	protein_coding	NAD(P)H dehydrogenase, quinone 1	73.0406321515815	-0.138905093807685	0.244962527010193	0.570682727655125	0.999916812081976
ENSMUSG00000003863	Ppfia3	protein_coding	protein tyrosine phosphatase, receptor type, f polypeptide (PTPRF), interacting protein (liprin), alpha 3	3821.79291153194	0.00273262010685583	0.0852413680028845	0.97442624328784	0.999916812081976
ENSMUSG00000003865	Gys1	protein_coding	glycogen synthase 1, muscle	394.1586377394	-0.0795863260572635	0.122458730876225	0.515754724689614	0.999916812081976
ENSMUSG00000003868	Ruvbl2	protein_coding	RuvB-like protein 2	525.02380858145	-0.0630546180180812	0.113887791613036	0.579814540381232	0.999916812081976
ENSMUSG00000003872	Lin7b	protein_coding	lin-7 homolog B (C. elegans)	902.758040253538	-0.00587706657994833	0.0824915696735979	0.943203204623278	0.999916812081976
ENSMUSG00000003873	Bax	protein_coding	BCL2-associated X protein	726.03358657589	0.0023154455945296	0.0892637833510104	0.979305704221705	0.999916812081976
ENSMUSG00000003882	Il7r	protein_coding	interleukin 7 receptor	22.214643527409	0.290716995143574	0.426649096844868	0.495620942609315	0.999916812081976
ENSMUSG00000003923	Tfam	protein_coding	transcription factor A, mitochondrial	528.011531681061	-0.179556039538161	0.123418023454585	0.145707812747947	0.999916812081976
ENSMUSG00000003929	Zfp81	protein_coding	zinc finger protein 81	471.761934040207	-0.189099040064622	0.115090679354101	0.100373848117807	0.999916812081976
ENSMUSG00000003934	Efnb3	protein_coding	ephrin B3	2546.31168669883	-0.091882617838967	0.0895830002044844	0.305047043890204	0.999916812081976
ENSMUSG00000003948	Mmd	protein_coding	monocyte to macrophage differentiation-associated	4697.73101819347	-0.0351356913041163	0.0622318540747276	0.572350385808907	0.999916812081976
ENSMUSG00000003949	Hlf	protein_coding	hepatic leukemia factor	2225.52587344451	0.0580408391625467	0.12997252756209	0.655191074822539	0.999916812081976
ENSMUSG00000003955	Fam162a	protein_coding	family with sequence similarity 162, member A	386.124035647957	-0.00841453787753407	0.124705315551842	0.946203265584795	0.999916812081976
ENSMUSG00000003970	Rpl8	protein_coding	ribosomal protein L8	5245.67481090061	0.044132595206142	0.0707174040843222	0.532581755624199	0.999916812081976
ENSMUSG00000003992	Ssbp2	protein_coding	single-stranded DNA binding protein 2	1020.67676717894	0.0141862214836917	0.106517497043084	0.894049385118332	0.999916812081976
ENSMUSG00000004018	Fancl	protein_coding	Fanconi anemia, complementation group L	107.458558591104	-0.157959317340438	0.235555624597482	0.502486972926537	0.999916812081976
ENSMUSG00000004031	Brinp2	protein_coding	bone morphogenic protein/retinoic acid inducible neural-specific 2	1802.86513104367	0.496262170751761	0.284364570334644	0.0809567175620452	0.999916812081976
ENSMUSG00000004032	Gstm5	protein_coding	glutathione S-transferase, mu 5	2124.98010945637	-0.0096935269003761	0.0904294990149515	0.914634836842139	0.999916812081976
ENSMUSG00000004035	Gstm7	protein_coding	glutathione S-transferase, mu 7	361.159172785525	-0.0592419031914414	0.137604647193494	0.666815568994474	0.999916812081976
ENSMUSG00000004038	Gstm3	protein_coding	glutathione S-transferase, mu 3	0.111139523474386	0.648028091460973	4.44526432864365	0.884095516413881	0.999916812081976
ENSMUSG00000004040	Stat3	protein_coding	signal transducer and activator of transcription 3	926.238676961619	0.131522115280295	0.112756154721175	0.243440800892118	0.999916812081976
ENSMUSG00000004043	Stat5a	protein_coding	signal transducer and activator of transcription 5A	46.5580494698393	-0.530474142811372	0.320584077926163	0.0979830443792764	0.999916812081976
ENSMUSG00000004044	Cavin1	protein_coding	caveolae associated 1	331.950028530065	0.297526066962437	0.165013544181526	0.0713818889084737	0.999916812081976
ENSMUSG00000004054	Map3k11	protein_coding	mitogen-activated protein kinase kinase kinase 11	465.028151382901	0.111889579442671	0.106240679048682	0.292262725189536	0.999916812081976
ENSMUSG00000004056	Akt2	protein_coding	thymoma viral proto-oncogene 2	1525.60226078901	-0.112196047474014	0.0690009972162956	0.103948342005818	0.999916812081976
ENSMUSG00000004069	Dnaja3	protein_coding	DnaJ heat shock protein family (Hsp40) member A3	931.642934084446	0.0204757258906358	0.0723560865774817	0.777187925175757	0.999916812081976
ENSMUSG00000004070	Hmox2	protein_coding	heme oxygenase 2	1137.41756465229	0.0121875817820793	0.0732605961388474	0.867874198353623	0.999916812081976
ENSMUSG00000004071	Cdip1	protein_coding	cell death inducing Trp53 target 1	4446.22750353334	0.0470830775045781	0.0440556197431373	0.285196311258197	0.999916812081976
ENSMUSG00000004085	Map3k20	protein_coding	mitogen-activated protein kinase kinase kinase 20	178.299120967938	0.106653553897056	0.161467507586585	0.508916073108775	0.999916812081976
ENSMUSG00000004096	Cwc15	protein_coding	CWC15 spliceosome-associated protein	665.192880545274	0.0814410569224641	0.0906833777332231	0.369142142122275	0.999916812081976
ENSMUSG00000004098	Col5a3	protein_coding	collagen, type V, alpha 3	120.314372203772	0.0637926708398807	0.186719686310752	0.732614747686868	0.999916812081976
ENSMUSG00000004099	Dnmt1	protein_coding	DNA methyltransferase (cytosine-5) 1	966.396974361846	0.00276987843984734	0.088750724263045	0.975102349483645	0.999916812081976
ENSMUSG00000004100	Ppan	protein_coding	peter pan homolog	407.409759946238	-0.144584890069339	0.108426237321769	0.182372304593971	0.999916812081976
ENSMUSG00000004105	Angptl2	protein_coding	angiopoietin-like 2	49.2245254319047	-0.423404168128821	0.323049648135785	0.189976931110269	0.999916812081976
ENSMUSG00000004110	Cacna1e	protein_coding	calcium channel, voltage-dependent, R type, alpha 1E subunit	6177.86161444761	0.0680093303659508	0.0928095328855835	0.463690249665624	0.999916812081976
ENSMUSG00000004113	Cacna1b	protein_coding	calcium channel, voltage-dependent, N type, alpha 1B subunit	2783.11125966	0.118880024705047	0.100113695059112	0.235050098771173	0.999916812081976
ENSMUSG00000004127	Trmt10a	protein_coding	tRNA methyltransferase 10A	152.710011738831	0.0065969534371882	0.204299070809155	0.974240251303874	0.999916812081976
ENSMUSG00000004151	Etv1	protein_coding	ets variant 1	1722.59389228868	-0.147542483996706	0.103403422700555	0.153619482198568	0.999916812081976
ENSMUSG00000004187	Kifc2	protein_coding	kinesin family member C2	11720.84512342	0.019816890970463	0.0556817033893642	0.721918512529448	0.999916812081976
ENSMUSG00000004207	Psap	protein_coding	prosaposin	26635.0191592599	0.0297703264423147	0.0392071375243214	0.447667825653424	0.999916812081976
ENSMUSG00000004221	Ikbkg	protein_coding	inhibitor of kappaB kinase gamma	637.093914621544	0.0953373717089712	0.0966611869412028	0.323983671338015	0.999916812081976
ENSMUSG00000004231	Pax2	protein_coding	paired box 2	8.79647434361598	-0.0344457785263638	0.709251577571494	0.961264866696094	0.999916812081976
ENSMUSG00000004233	Wars2	protein_coding	tryptophanyl tRNA synthetase 2 (mitochondrial)	167.722733475898	0.263570359200949	0.160730047719093	0.10103999452634	0.999916812081976
ENSMUSG00000004263	Atn1	protein_coding	atrophin 1	3032.51191518645	0.0935934050889616	0.0581231951015209	0.107341299379134	0.999916812081976
ENSMUSG00000004264	Phb2	protein_coding	prohibitin 2	1109.19700050664	-0.00761379247067641	0.0686775314039103	0.911725040600535	0.999916812081976
ENSMUSG00000004266	Ptpn6	protein_coding	protein tyrosine phosphatase, non-receptor type 6	108.298733900823	-0.320284483676124	0.295550094762699	0.27850256885107	0.999916812081976
ENSMUSG00000004267	Eno2	protein_coding	enolase 2, gamma neuronal	16488.2167268194	-0.0948270912296486	0.0474896281029417	0.0458473670703649	0.999916812081976
ENSMUSG00000004268	Emg1	protein_coding	EMG1 N1-specific pseudouridine methyltransferase	522.305132388921	-0.0209905332060501	0.102799915906638	0.838206406171078	0.999916812081976
ENSMUSG00000004270	Lpcat3	protein_coding	lysophosphatidylcholine acyltransferase 3	339.925804281364	-0.031180844936843	0.124136294461492	0.801673137511022	0.999916812081976
ENSMUSG00000004285	Atp6v1f	protein_coding	ATPase, H+ transporting, lysosomal V1 subunit F	1365.38271615478	-0.03640340421241	0.0891516074503567	0.683030360463727	0.999916812081976
ENSMUSG00000004296	Il12b	protein_coding	interleukin 12b	0.414287607865168	2.66920059751554	3.36133685385825	0.427143624965526	0.999916812081976
ENSMUSG00000004317	Clcn5	protein_coding	chloride channel, voltage-sensitive 5	173.903600243948	-0.15191773321306	0.226016297099047	0.5014857322732	0.999916812081976
ENSMUSG00000004319	Clcn3	protein_coding	chloride channel, voltage-sensitive 3	2744.35113452353	-0.0472088963580221	0.0575007420823486	0.411638471124901	0.999916812081976
ENSMUSG00000004328	Hif3a	protein_coding	hypoxia inducible factor 3, alpha subunit	293.055462901544	0.93536138723349	0.367792444169747	0.0109849479744605	0.999916812081976
ENSMUSG00000004341	Gpx6	protein_coding	glutathione peroxidase 6	0.744262108737827	-1.04764393265323	3.48051644699669	0.763412636178738	0.999916812081976
ENSMUSG00000004344	Gpx5	protein_coding	glutathione peroxidase 5	0.0585323474550517	0.127675972736426	4.44526432864365	0.97708647328761	0.999916812081976
ENSMUSG00000004347	Pde1c	protein_coding	phosphodiesterase 1C	118.932628105343	0.832395670397448	0.580954284788666	0.151912850517486	0.999916812081976
ENSMUSG00000004356	Utp20	protein_coding	UTP20 small subunit processome component	446.989153995653	0.123675891552397	0.130872815805822	0.344654660591135	0.999916812081976
ENSMUSG00000004359	Spic	protein_coding	Spi-C transcription factor (Spi-1/PU.1 related)	2.5621745691389	-0.368270791012634	1.4984398473303	0.805860679349509	0.999916812081976
ENSMUSG00000004360	9330159F19Rik	protein_coding	RIKEN cDNA 9330159F19 gene	1397.64387781368	0.0666913101310047	0.0765715367750071	0.383771968837742	0.999916812081976
ENSMUSG00000004364	Cul3	protein_coding	cullin 3	1758.33542631791	-0.0841348789780536	0.113557604139331	0.458753808133648	0.999916812081976
ENSMUSG00000004366	Sst	protein_coding	somatostatin	2603.15680248231	-0.00196671178001481	0.103774321542574	0.984879544276909	0.999916812081976
ENSMUSG00000004371	Il11	protein_coding	interleukin 11	8.03958108444119	-0.158793259618832	0.701482784380809	0.82091520909255	0.999916812081976
ENSMUSG00000004383	Large1	protein_coding	LARGE xylosyl- and glucuronyltransferase 1	2402.84321036951	-0.007960929263638	0.0659883589982133	0.903975060841658	0.999916812081976
ENSMUSG00000004393	Ddx56	protein_coding	DEAD (Asp-Glu-Ala-Asp) box polypeptide 56	500.6120813667	0.0274426048664765	0.129219850763169	0.831817270699392	0.999916812081976
ENSMUSG00000004394	Tmed4	protein_coding	transmembrane p24 trafficking protein 4	1178.58444312505	0.108795133035838	0.0796184636712148	0.171795860008316	0.999916812081976
ENSMUSG00000004415	Col26a1	protein_coding	collagen, type XXVI, alpha 1	110.595816518731	-0.198651532476791	0.233751009266086	0.395412680218871	0.999916812081976
ENSMUSG00000004446	Bid	protein_coding	BH3 interacting domain death agonist	199.551101244287	0.158226746937151	0.155645337433403	0.309350796326079	0.999916812081976
ENSMUSG00000004451	Ralb	protein_coding	v-ral simian leukemia viral oncogene B	313.105707149197	-0.058304467868349	0.124071583278988	0.638407858899295	0.999916812081976
ENSMUSG00000004455	Ppp1cc	protein_coding	protein phosphatase 1 catalytic subunit gamma	3505.5898207457	0.0432711452790143	0.0634302071247335	0.495121884291272	0.999916812081976
ENSMUSG00000004460	Dnajb11	protein_coding	DnaJ heat shock protein family (Hsp40) member B11	656.141168534345	-0.00423725010330212	0.0866561911708259	0.961001174358902	0.999916812081976
ENSMUSG00000004462	Tbccd1	protein_coding	TBCC domain containing 1	227.305363720411	-0.0679457153302622	0.132527077370043	0.608166031850305	0.999916812081976
ENSMUSG00000004473	Clec11a	protein_coding	C-type lectin domain family 11, member a	104.652132156356	-0.214265115553851	0.209642378070945	0.306756958411999	0.999916812081976
ENSMUSG00000004500	Zfp324	protein_coding	zinc finger protein 324	203.440277483452	0.11217142978206	0.146754007040976	0.444658678236824	0.999916812081976
ENSMUSG00000004508	Gab2	protein_coding	growth factor receptor bound protein 2-associated protein 2	396.465637393924	-0.0386621286627809	0.130718986649433	0.76740939258801	0.999916812081976
ENSMUSG00000004530	Coro1c	protein_coding	coronin, actin binding protein 1C	1316.97713517409	-0.133264206482803	0.131761879189416	0.311824142953058	0.999916812081976
ENSMUSG00000004535	Tax1bp1	protein_coding	Tax1 (human T cell leukemia virus type I) binding protein 1	2070.495922855	-0.182654212021322	0.0941703925979656	0.052426617961509	0.999916812081976
ENSMUSG00000004540	Psg17	protein_coding	pregnancy specific glycoprotein 17	0.420862440096636	0.113953769255827	4.28757185379573	0.978796565230529	0.999916812081976
ENSMUSG00000004542	Psg19	protein_coding	pregnancy specific glycoprotein 19	2.03125675936011	1.34860312717092	1.64315340959817	0.411793896716211	0.999916812081976
ENSMUSG00000004552	Ctse	protein_coding	cathepsin E	11.5701763501925	0.462507006911773	0.96025816056259	0.630055589314124	0.999916812081976
ENSMUSG00000004558	Ndrg2	protein_coding	N-myc downstream regulated gene 2	13867.2363671649	0.0150046065085867	0.065743412748711	0.819467588974762	0.999916812081976
ENSMUSG00000004561	Mettl17	protein_coding	methyltransferase like 17	687.090673041154	-0.203238460531178	0.137654905636976	0.139827269730801	0.999916812081976
ENSMUSG00000004562	Arhgef40	protein_coding	Rho guanine nucleotide exchange factor (GEF) 40	604.633189270383	-0.210749029188542	0.0948226783646979	0.0262455286949018	0.999916812081976
ENSMUSG00000004565	Pnpla6	protein_coding	patatin-like phospholipase domain containing 6	1422.81483076022	-0.0539190887655195	0.0804874511197318	0.502917220919241	0.999916812081976
ENSMUSG00000004567	Mcoln1	protein_coding	mucolipin 1	1484.35978587809	-0.0877078451762342	0.07857735677037	0.26433762621886	0.999916812081976
ENSMUSG00000004568	Arhgef18	protein_coding	rho/rac guanine nucleotide exchange factor (GEF) 18	1092.71239406245	-0.00570476684496623	0.07317600193311	0.937860243974456	0.999916812081976
ENSMUSG00000004591	Pkn2	protein_coding	protein kinase N2	401.139299294102	0.0428294089280185	0.101857396606908	0.674131891190541	0.999916812081976
ENSMUSG00000004609	Cd33	protein_coding	CD33 antigen	206.027159988646	0.028143741581286	0.208839511296653	0.892799629694488	0.999916812081976
ENSMUSG00000004610	Etfb	protein_coding	electron transferring flavoprotein, beta polypeptide	489.838044081077	0.00401360098107818	0.112827788974368	0.971622992738427	0.999916812081976
ENSMUSG00000004612	Nkg7	protein_coding	natural killer cell group 7 sequence	0.28464979231325	-0.204348750293696	4.44224160037751	0.963309238560983	0.999916812081976
ENSMUSG00000004626	Stxbp2	protein_coding	syntaxin binding protein 2	1207.72102607598	-0.0450510297302571	0.0940472979058233	0.631920670757818	0.999916812081976
ENSMUSG00000004630	Pcp2	protein_coding	Purkinje cell protein 2 (L7)	8.29298025404789	-0.899504341541116	0.701545364153154	0.199781056897221	0.999916812081976
ENSMUSG00000004631	Sgce	protein_coding	sarcoglycan, epsilon	363.27859074187	-0.0321902858312836	0.118286501374992	0.785515691483516	0.999916812081976
ENSMUSG00000004633	Chn2	protein_coding	chimerin 2	261.953751022077	0.0496463415926455	0.153491331983661	0.746356588255591	0.999916812081976
ENSMUSG00000004637	Wwox	protein_coding	WW domain-containing oxidoreductase	293.541161192526	-0.0786975857341601	0.150478792468543	0.600987307129464	0.999916812081976
ENSMUSG00000004642	Slbp	protein_coding	stem-loop binding protein	310.442114652928	0.105423593249265	0.137646800888559	0.443736201707875	0.999916812081976
ENSMUSG00000004651	Tyr	protein_coding	tyrosinase	6.29914271698046	-1.24889111308072	1.08873123325952	0.251337441291577	0.999916812081976
ENSMUSG00000004655	Aqp1	protein_coding	aquaporin 1	26.8654331139156	-0.250699986469432	0.527211432067089	0.634415832244812	0.999916812081976
ENSMUSG00000004661	Arid3b	protein_coding	AT rich interactive domain 3B (BRIGHT-like)	119.471624900777	0.0730746687168111	0.204302829100081	0.720584147117554	0.999916812081976
ENSMUSG00000004665	Cnn2	protein_coding	calponin 2	121.710042682396	0.239858986212209	0.211038712501004	0.255720630438702	0.999916812081976
ENSMUSG00000004667	Polr2e	protein_coding	polymerase (RNA) II (DNA directed) polypeptide E	1055.8797183203	0.0646436810327038	0.0797032791820893	0.417334533648144	0.999916812081976
ENSMUSG00000004668	Abca13	protein_coding	ATP-binding cassette, sub-family A (ABC1), member 13	1.13118561313157	-1.49429352195532	2.07561229914359	0.471568701158612	0.999916812081976
ENSMUSG00000004677	Myo9b	protein_coding	myosin IXb	1513.55110985114	-0.1361925452262	0.0828139448368674	0.100060471525353	0.999916812081976
ENSMUSG00000004698	Hdac9	protein_coding	histone deacetylase 9	695.218381680562	-0.058475877418482	0.111863893899994	0.601154292965828	0.999916812081976
ENSMUSG00000004707	Ly9	protein_coding	lymphocyte antigen 9	11.93933625136	-0.757511150498081	0.652789574292051	0.245877179078563	0.999916812081976
ENSMUSG00000004709	Cd244a	protein_coding	CD244 molecule A	6.52716521637636	1.07290343471018	0.759032024712012	0.157504244823662	0.999916812081976
ENSMUSG00000004730	Adgre1	protein_coding	adhesion G protein-coupled receptor E1	171.909551718289	0.246407097272812	0.178549937043872	0.16757253229218	0.999916812081976
ENSMUSG00000004748	Mtfp1	protein_coding	mitochondrial fission process 1	1583.53265675946	4.07475903580369e-05	0.0751082961334693	0.999567133415143	0.999916812081976
ENSMUSG00000004768	Rab23	protein_coding	RAB23, member RAS oncogene family	522.593224483575	0.106291273636189	0.118198891821455	0.368515367594695	0.999916812081976
ENSMUSG00000004771	Rab11a	protein_coding	RAB11A, member RAS oncogene family	1356.14191322462	-0.0721533750107317	0.0881823881014284	0.413226517993299	0.999916812081976
ENSMUSG00000004788	Eif2b2	protein_coding	eukaryotic translation initiation factor 2B, subunit 2 beta	544.409671403109	0.0965685561961224	0.139647211791112	0.489240092796906	0.999916812081976
ENSMUSG00000004789	Dlst	protein_coding	dihydrolipoamide S-succinyltransferase (E2 component of 2-oxo-glutarate complex)	2219.83271114108	0.0100488684454952	0.0600412001951163	0.867081906391227	0.999916812081976
ENSMUSG00000004791	Pgf	protein_coding	placental growth factor	57.5890175121397	0.163723265629009	0.25705710034213	0.524180863999994	0.999916812081976
ENSMUSG00000004798	Ulk2	protein_coding	unc-51 like kinase 2	1796.34425449647	0.0776454735766956	0.0670095869137842	0.246569575018942	0.999916812081976
ENSMUSG00000004814	Ccl24	protein_coding	chemokine (C-C motif) ligand 24	13.367316517223	-0.339548315702154	0.673553989627274	0.614180935810528	0.999916812081976
ENSMUSG00000004815	Dgkq	protein_coding	diacylglycerol kinase, theta	819.52438122458	0.0325028748056603	0.089720423248499	0.717151464607182	0.999916812081976
ENSMUSG00000004837	Grap	protein_coding	GRB2-related adaptor protein	80.4899325655815	-0.171060540835072	0.317368795786513	0.589889550710537	0.999916812081976
ENSMUSG00000004842	Pou1f1	protein_coding	POU domain, class 1, transcription factor 1	0.976526103171444	-0.641479765957023	2.2796089568543	0.778404356396068	0.999916812081976
ENSMUSG00000004843	Chmp2b	protein_coding	charged multivesicular body protein 2B	680.420965797253	-0.0544706951024156	0.0956351478114412	0.568970913254265	0.999916812081976
ENSMUSG00000004846	Plod3	protein_coding	procollagen-lysine, 2-oxoglutarate 5-dioxygenase 3	786.749780746065	0.0731472105856217	0.0820658705496701	0.372755830475276	0.999916812081976
ENSMUSG00000004849	Ap1s1	protein_coding	adaptor protein complex AP-1, sigma 1	3489.9090053159	-0.106564716764659	0.0751665713365228	0.156274217883822	0.999916812081976
ENSMUSG00000004864	Mapk13	protein_coding	mitogen-activated protein kinase 13	21.0328335355746	-0.208127418167433	0.463741398699168	0.653575505585867	0.999916812081976
ENSMUSG00000004865	Srpk1	protein_coding	serine/arginine-rich protein specific kinase 1	1149.45756889306	0.0290305238059676	0.0649739575374589	0.655017697824703	0.999916812081976
ENSMUSG00000004872	Pax3	protein_coding	paired box 3	2.62675460539218	0.323425679952168	1.30461991803075	0.80420561055991	0.999916812081976
ENSMUSG00000004880	Lbr	protein_coding	lamin B receptor	235.688164988104	0.0818585077849731	0.164570401226407	0.618901906533247	0.999916812081976
ENSMUSG00000004885	Crabp2	protein_coding	cellular retinoic acid binding protein II	27.0380503023687	0.443582343340511	0.464319999297769	0.339407010173537	0.999916812081976
ENSMUSG00000004891	Nes	protein_coding	nestin	149.918639318759	-0.105523425476536	0.261359065735279	0.686397404281609	0.999916812081976
ENSMUSG00000004892	Bcan	protein_coding	brevican	5939.00373223072	-0.0317124933537461	0.0611095059078091	0.603798858410831	0.999916812081976
ENSMUSG00000004894	Hapln2	protein_coding	hyaluronan and proteoglycan link protein 2	671.418665100072	0.0326494368143154	0.117054113600597	0.780301607582201	0.999916812081976
ENSMUSG00000004895	Prcc	protein_coding	papillary renal cell carcinoma (translocation-associated)	574.952932105015	-0.0188542794024378	0.0942178141149413	0.841391625705806	0.999916812081976
ENSMUSG00000004896	Rrnad1	protein_coding	ribosomal RNA adenine dimethylase domain containing 1	764.18887772683	0.0499137870929391	0.086970316904375	0.566023628352415	0.999916812081976
ENSMUSG00000004897	Hdgf	protein_coding	hepatoma-derived growth factor	1848.08610610963	-0.0122625409569852	0.0573523469688329	0.83069474163107	0.999916812081976
ENSMUSG00000004902	Slc25a18	protein_coding	solute carrier family 25 (mitochondrial carrier), member 18	1298.10490966793	-0.212962950200412	0.109612504986565	0.0520317543263866	0.999916812081976
ENSMUSG00000004929	Thop1	protein_coding	thimet oligopeptidase 1	1010.11163552069	-0.0450492878033748	0.0740525898363272	0.542960785174653	0.999916812081976
ENSMUSG00000004931	Apba3	protein_coding	amyloid beta (A4) precursor protein-binding, family A, member 3	463.591060387086	-0.170254196784183	0.182627204237987	0.351207381649215	0.999916812081976
ENSMUSG00000004933	Matk	protein_coding	megakaryocyte-associated tyrosine kinase	5273.30655486891	-0.0742297958434865	0.065453824974864	0.2567614918573	0.999916812081976
ENSMUSG00000004934	Pias4	protein_coding	protein inhibitor of activated STAT 4	460.223859841408	-0.0777499701380483	0.111762275255036	0.486633790395584	0.999916812081976
ENSMUSG00000004936	Map2k1	protein_coding	mitogen-activated protein kinase kinase 1	5556.31508796051	-0.0782967703740906	0.0614430557205383	0.2025577826392	0.999916812081976
ENSMUSG00000004937	Sgta	protein_coding	small glutamine-rich tetratricopeptide repeat (TPR)-containing, alpha	2243.0026238262	-0.0230584713568099	0.0649963217439942	0.722765059937511	0.999916812081976
ENSMUSG00000004939	Nmrk2	protein_coding	nicotinamide riboside kinase 2	9.6525520663109	-0.543572745221101	0.656222727920317	0.407480382222952	0.999916812081976
ENSMUSG00000004945	Tmem242	protein_coding	transmembrane protein 242	548.068400224763	-0.0269414898520881	0.0948926315511098	0.776475130375092	0.999916812081976
ENSMUSG00000004947	Dtx2	protein_coding	deltex 2, E3 ubiquitin ligase	178.381436226393	0.0483613637139506	0.149790008287973	0.746800453426218	0.999916812081976
ENSMUSG00000004948	Zp3	protein_coding	zona pellucida glycoprotein 3	0.407268204727268	-1.83738026890082	4.41642246695865	0.677385394981124	0.999916812081976
ENSMUSG00000004951	Hspb1	protein_coding	heat shock protein 1	63.9052708371507	0.151970112350153	0.316546874422415	0.631165367579072	0.999916812081976
ENSMUSG00000004952	Rasa4	protein_coding	RAS p21 protein activator 4	164.409994174913	-0.136883453633622	0.194197189175087	0.480892163900047	0.999916812081976
ENSMUSG00000004961	Syt5	protein_coding	synaptotagmin V	2489.13993303435	-0.0371018210751521	0.0985859077467094	0.706664141472496	0.999916812081976
ENSMUSG00000004980	Hnrnpa2b1	protein_coding	heterogeneous nuclear ribonucleoprotein A2/B1	7166.62877432207	-0.0709122121317437	0.0454378236374597	0.118608055230816	0.999916812081976
ENSMUSG00000004988	Fxyd4	protein_coding	FXYD domain-containing ion transport regulator 4	6.2480631258791	0.262929383555109	1.02323865919743	0.797211177553034	0.999916812081976
ENSMUSG00000004994	Ccdc130	protein_coding	coiled-coil domain containing 130	213.812435317503	-0.128015812922125	0.177586547312316	0.470992972043274	0.999916812081976
ENSMUSG00000004996	Mri1	protein_coding	methylthioribose-1-phosphate isomerase 1	195.034236711595	-0.232554536953696	0.183832682268394	0.205859250100214	0.999916812081976
ENSMUSG00000005034	Prkacb	protein_coding	protein kinase, cAMP dependent, catalytic, beta	5444.38976990674	-0.034837300047049	0.0542773717490084	0.520978130625356	0.999916812081976
ENSMUSG00000005043	Sgsh	protein_coding	N-sulfoglucosamine sulfohydrolase (sulfamidase)	196.160946009816	-0.355715249271879	0.171921041449967	0.0385402933749299	0.999916812081976
ENSMUSG00000005045	Chd5	protein_coding	chromodomain helicase DNA binding protein 5	5221.7541711557	-0.0290443092438099	0.0569527040632594	0.610070772626078	0.999916812081976
ENSMUSG00000005054	Cstb	protein_coding	cystatin B	265.497600651748	0.102709631807402	0.145797609371802	0.481141877357132	0.999916812081976
ENSMUSG00000005057	Sh2b2	protein_coding	SH2B adaptor protein 2	131.919550276173	-0.00990623817355718	0.212653102309943	0.962844761639869	0.999916812081976
ENSMUSG00000005069	Pex5	protein_coding	peroxisomal biogenesis factor 5	885.407367298081	0.0535666277139697	0.0726988355822974	0.46122619969529	0.999916812081976
ENSMUSG00000005078	Jkamp	protein_coding	JNK1/MAPK8-associated membrane protein	634.989287609817	-0.0707529595236529	0.10426788662521	0.497410966393891	0.999916812081976
ENSMUSG00000005087	Cd44	protein_coding	CD44 antigen	110.802298406267	-0.344201987352018	0.249521381155231	0.167756400311833	0.999916812081976
ENSMUSG00000005089	Slc1a2	protein_coding	solute carrier family 1 (glial high affinity glutamate transporter), member 2	45850.36418549	-0.0338425226055108	0.0612354459096154	0.580494670585786	0.999916812081976
ENSMUSG00000005102	Eif2ak4	protein_coding	eukaryotic translation initiation factor 2 alpha kinase 4	686.261375485998	-0.102356632656193	0.102869077737074	0.319727279849628	0.999916812081976
ENSMUSG00000005103	Wdr1	protein_coding	WD repeat domain 1	3276.39303658506	-0.0465376062355151	0.0554657436035974	0.401450619817827	0.999916812081976
ENSMUSG00000005107	Slc2a9	protein_coding	solute carrier family 2 (facilitated glucose transporter), member 9	71.5307710892058	0.326052981497123	0.245128095988537	0.183474438560102	0.999916812081976
ENSMUSG00000005124	Ccn4	protein_coding	cellular communication network factor 4	14.0926603111521	0.601521665875205	0.541955261431125	0.267037730052287	0.999916812081976
ENSMUSG00000005125	Ndrg1	protein_coding	N-myc downstream regulated gene 1	1782.25068279036	0.0338700725060576	0.0801756745468625	0.672697874202006	0.999916812081976
ENSMUSG00000005131	4930550C14Rik	protein_coding	RIKEN cDNA 4930550C14 gene	4.90041580422672	-0.315055301473946	0.925955274137595	0.733669064759541	0.999916812081976
ENSMUSG00000005142	Man2b1	protein_coding	mannosidase 2, alpha B1	929.444440201059	0.147488961788363	0.127648613606113	0.247914625783855	0.999916812081976
ENSMUSG00000005148	Klf5	protein_coding	Kruppel-like factor 5	143.00203102478	-0.090397925755357	0.18854383294524	0.631616323413084	0.999916812081976
ENSMUSG00000005150	Wdr83	protein_coding	WD repeat domain containing 83	532.405417339883	0.0387226003267406	0.109991065390165	0.724799089489798	0.999916812081976
ENSMUSG00000005161	Prdx2	protein_coding	peroxiredoxin 2	3200.52199685889	-0.0263916771815694	0.068478348194415	0.69993976512159	0.999916812081976
ENSMUSG00000005198	Polr2a	protein_coding	polymerase (RNA) II (DNA directed) polypeptide A	1559.81884929063	0.142111831905961	0.0975974918356255	0.145364626265675	0.999916812081976
ENSMUSG00000005202	Shbg	protein_coding	sex hormone binding globulin	0.197816897849807	-1.4793622859055	4.42735515471422	0.738272922950092	0.999916812081976
ENSMUSG00000005204	Senp3	protein_coding	SUMO/sentrin specific peptidase 3	1283.38408065881	-0.0294471679192192	0.112628410568608	0.793742285482683	0.999916812081976
ENSMUSG00000005220	Corin	protein_coding	corin	9.2966593960112	0.133953201847647	0.71331165781603	0.851040829362665	0.999916812081976
ENSMUSG00000005225	Plekha8	protein_coding	pleckstrin homology domain containing, family A (phosphoinositide binding specific) member 8	314.81823711025	0.00549472425017774	0.123702258754963	0.964570457905496	0.999916812081976
ENSMUSG00000005232	G6pc2	protein_coding	glucose-6-phosphatase, catalytic, 2	0.187891795307578	0.831317807886671	4.44435867480949	0.851621339027719	0.999916812081976
ENSMUSG00000005233	Spc25	protein_coding	SPC25, NDC80 kinetochore complex component, homolog (S. cerevisiae)	7.48962044382271	-0.0664728154316936	0.769473158759433	0.93115843196434	0.999916812081976
ENSMUSG00000005237	Dnah2	protein_coding	dynein, axonemal, heavy chain 2	143.277864995854	0.382731941336365	0.233265348043393	0.10084769955806	0.999916812081976
ENSMUSG00000005251	Ripk4	protein_coding	receptor-interacting serine-threonine kinase 4	28.2881852441396	-0.26451313256408	0.372306707242239	0.477412084984508	0.999916812081976
ENSMUSG00000005262	Ufd1	protein_coding	ubiquitin recognition factor in ER-associated degradation 1	1137.68809121617	-0.0345606762530132	0.0788753600045842	0.661264342790899	0.999916812081976
ENSMUSG00000005267	Zfp287	protein_coding	zinc finger protein 287	234.935012549477	0.0386650575581949	0.134550233549819	0.773832688494112	0.999916812081976
ENSMUSG00000005268	Prlr	protein_coding	prolactin receptor	113.122580675402	0.1367123807797	0.357294179463927	0.701992236816993	0.999916812081976
ENSMUSG00000005299	Letm1	protein_coding	leucine zipper-EF-hand containing transmembrane protein 1	1534.5827970352	0.0940298712643372	0.0883698375521111	0.287306328376162	0.999916812081976
ENSMUSG00000005312	Ubqln1	protein_coding	ubiquilin 1	2652.28291242193	-0.0124194776230285	0.0601755356108017	0.836488243718012	0.999916812081976
ENSMUSG00000005320	Fgfr4	protein_coding	fibroblast growth factor receptor 4	10.0265609859506	0.153122632497958	0.676067249330174	0.820820150595884	0.999916812081976
ENSMUSG00000005338	Cadm3	protein_coding	cell adhesion molecule 3	6837.23169159952	0.0829918453331882	0.0574179504416747	0.148345857918581	0.999916812081976
ENSMUSG00000005339	Fcer1a	protein_coding	Fc receptor, IgE, high affinity I, alpha polypeptide	0.0833702172210579	-0.155713605915418	4.4447026293415	0.972053007250281	0.999916812081976
ENSMUSG00000005354	Txn2	protein_coding	thioredoxin 2	1608.78846736939	-0.0256586202308738	0.0703907745920567	0.715472127432715	0.999916812081976
ENSMUSG00000005357	Slc1a6	protein_coding	solute carrier family 1 (high affinity aspartate/glutamate transporter), member 6	203.952059102911	0.0433496093726302	0.176819778558633	0.806330477949075	0.999916812081976
ENSMUSG00000005360	Slc1a3	protein_coding	solute carrier family 1 (glial high affinity glutamate transporter), member 3	10956.8790444545	0.000978173539266691	0.0697195363984364	0.988805950230381	0.999916812081976
ENSMUSG00000005362	Crbn	protein_coding	cereblon	960.030070270925	-0.0139171331573409	0.082469371261496	0.865989217920037	0.999916812081976
ENSMUSG00000005364	Il5ra	protein_coding	interleukin 5 receptor, alpha	3.5686490451406	-0.980982817891908	1.38996369763679	0.480336488854068	0.999916812081976
ENSMUSG00000005370	Msh6	protein_coding	mutS homolog 6	303.083875108354	-0.0212893106375756	0.119516302078077	0.858621724917178	0.999916812081976
ENSMUSG00000005371	Fbxo11	protein_coding	F-box protein 11	2000.98849060686	0.0350438152078762	0.0690989214277511	0.612046556882592	0.999916812081976
ENSMUSG00000005373	Mlxipl	protein_coding	MLX interacting protein-like	99.832555403083	0.0900017142474421	0.239674317721275	0.707276212147169	0.999916812081976
ENSMUSG00000005374	Tbl2	protein_coding	transducin (beta)-like 2	534.709845626825	0.0239225807842213	0.125603090868353	0.848947336731923	0.999916812081976
ENSMUSG00000005378	Bud23	protein_coding	BUD23, rRNA methyltransferase and ribosome maturation factor	482.904193380077	0.170127386582588	0.103740024555251	0.101017701597157	0.999916812081976
ENSMUSG00000005397	Nid1	protein_coding	nidogen 1	151.16857959568	0.321895038286917	0.322383053053471	0.31804363984765	0.999916812081976
ENSMUSG00000005410	Mcm5	protein_coding	minichromosome maintenance complex component 5	81.6229409668528	0.00157462269789412	0.258972718318796	0.995148680499233	0.999916812081976
ENSMUSG00000005413	Hmox1	protein_coding	heme oxygenase 1	94.5366666605627	-0.108295362162607	0.206892357271022	0.600669349910899	0.999916812081976
ENSMUSG00000005417	Mprip	protein_coding	myosin phosphatase Rho interacting protein	5810.54481141051	-0.022430394444898	0.0509398041088908	0.659697113397509	0.999916812081976
ENSMUSG00000005442	Cic	protein_coding	capicua transcriptional repressor	3093.72900416437	0.030211101907022	0.0683391098523767	0.658433982378094	0.999916812081976
ENSMUSG00000005447	Pafah1b3	protein_coding	platelet-activating factor acetylhydrolase, isoform 1b, subunit 3	162.209621537131	-0.276212431659794	0.157477823931275	0.079434502156784	0.999916812081976
ENSMUSG00000005465	Il27ra	protein_coding	interleukin 27 receptor, alpha	22.9452432311856	0.386227872802442	0.435266905655722	0.37489818018327	0.999916812081976
ENSMUSG00000005469	Prkaca	protein_coding	protein kinase, cAMP dependent, catalytic, alpha	2877.69745438601	0.018337416610431	0.0635337981283865	0.772868673778386	0.999916812081976
ENSMUSG00000005470	Asf1b	protein_coding	anti-silencing function 1B histone chaperone	9.96244513449614	0.190815038457365	0.664214849313703	0.773898630805301	0.999916812081976
ENSMUSG00000005474	Myl10	protein_coding	myosin, light chain 10, regulatory	0.186276476494507	0.919479190624117	4.43729950334718	0.835841218629942	0.999916812081976
ENSMUSG00000005481	Ddx39	protein_coding	DEAD (Asp-Glu-Ala-Asp) box polypeptide 39	325.766312162605	-0.221450172801969	0.1236637849148	0.0733343958666764	0.999916812081976
ENSMUSG00000005483	Dnajb1	protein_coding	DnaJ heat shock protein family (Hsp40) member B1	728.205299416206	-0.0247150681749897	0.0933806012924546	0.791263488507338	0.999916812081976
ENSMUSG00000005493	Msh4	protein_coding	mutS homolog 4	11.0204657354165	0.0659984179047269	0.636448192389956	0.917408997345989	0.999916812081976
ENSMUSG00000005501	Usp40	protein_coding	ubiquitin specific peptidase 40	478.680202394505	0.136173665399569	0.102317416703405	0.183223797171082	0.999916812081976
ENSMUSG00000005503	Evx1	protein_coding	even-skipped homeobox 1	0.894660686012802	-0.405940409784393	2.50901121016405	0.87146887845663	0.999916812081976
ENSMUSG00000005505	Kbtbd4	protein_coding	kelch repeat and BTB (POZ) domain containing 4	318.328956851771	-0.0189452982912361	0.147573442047351	0.897849224150069	0.999916812081976
ENSMUSG00000005506	Celf1	protein_coding	CUGBP, Elav-like family member 1	3682.21079652483	-0.0165595465178455	0.0576183619471776	0.773805671950657	0.999916812081976
ENSMUSG00000005510	Ndufs3	protein_coding	NADH:ubiquinone oxidoreductase core subunit S3	1498.95723659685	0.057819040260634	0.0737688688329053	0.433165422425047	0.999916812081976
ENSMUSG00000005514	Por	protein_coding	P450 (cytochrome) oxidoreductase	1349.59055089445	0.0387658276114762	0.0682648000863611	0.570120303542677	0.999916812081976
ENSMUSG00000005533	Igf1r	protein_coding	insulin-like growth factor I receptor	1164.75472347554	0.000813468510568333	0.096027790823627	0.99324105868707	0.999916812081976
ENSMUSG00000005534	Insr	protein_coding	insulin receptor	960.215038816901	-0.00329488451764964	0.0810740168086606	0.967582536429266	0.999916812081976
ENSMUSG00000005540	Fcer2a	protein_coding	Fc receptor, IgE, low affinity II, alpha polypeptide	37.3772627873274	0.0924269538039244	0.327208434648336	0.777582239469502	0.999916812081976
ENSMUSG00000005547	Cyp2a5	protein_coding	cytochrome P450, family 2, subfamily a, polypeptide 5	0.74163245255797	-2.21478230534839	3.51230502084069	0.528316481804449	0.999916812081976
ENSMUSG00000005553	Atp4a	protein_coding	ATPase, H+/K+ exchanging, gastric, alpha polypeptide	33.5638593022251	-0.163425201750389	0.464404465988308	0.724911207966604	0.999916812081976
ENSMUSG00000005566	Trim28	protein_coding	tripartite motif-containing 28	2509.78822193865	-0.0875038350722191	0.0640103602632666	0.1716171153673	0.999916812081976
ENSMUSG00000005575	Ube2m	protein_coding	ubiquitin-conjugating enzyme E2M	1974.35974510753	0.00544111003930113	0.0717910749045109	0.939585457597642	0.999916812081976
ENSMUSG00000005580	Adcy9	protein_coding	adenylate cyclase 9	1356.23623656573	0.158150526328054	0.121990055383009	0.194830320836515	0.999916812081976
ENSMUSG00000005583	Mef2c	protein_coding	myocyte enhancer factor 2C	2510.12855356012	0.0434722013965944	0.110216485695523	0.693266860555296	0.999916812081976
ENSMUSG00000005609	Ctr9	protein_coding	CTR9 homolog, Paf1/RNA polymerase II complex component	969.552633577285	-0.0239313730507697	0.0724343788552052	0.741107605588054	0.999916812081976
ENSMUSG00000005610	Eif4g2	protein_coding	eukaryotic translation initiation factor 4, gamma 2	8161.64445440678	-0.0772021300087459	0.0447885884751477	0.0847618535033078	0.999916812081976
ENSMUSG00000005611	Mrvi1	protein_coding	MRV integration site 1	45.036871827515	-0.122560922624746	0.398888117644474	0.758648227697	0.999916812081976
ENSMUSG00000005615	Pcyt1a	protein_coding	phosphate cytidylyltransferase 1, choline, alpha isoform	562.330156539654	0.0412942776561415	0.0938326724142654	0.6598761165788	0.999916812081976
ENSMUSG00000005621	Zfp592	protein_coding	zinc finger protein 592	575.084418779167	-0.0860744533909091	0.138208066409436	0.5334232357521	0.999916812081976
ENSMUSG00000005625	Psmd4	protein_coding	proteasome (prosome, macropain) 26S subunit, non-ATPase, 4	1750.25583929364	-0.0357981998366934	0.0769928781161618	0.641963903894574	0.999916812081976
ENSMUSG00000005628	Tmod4	protein_coding	tropomodulin 4	24.980004082464	-0.0808519328719038	0.424915169436404	0.849091431832292	0.999916812081976
ENSMUSG00000005640	Insrr	protein_coding	insulin receptor-related receptor	12.6593378064768	1.43099123628176	0.703617033189362	0.0419753608168604	0.999916812081976
ENSMUSG00000005649	Cabp5	protein_coding	calcium binding protein 5	1.13071507161574	-0.0581492939486482	2.18824982527953	0.978799969063512	0.999916812081976
ENSMUSG00000005656	Snx6	protein_coding	sorting nexin 6	500.52255974833	0.0267634878314709	0.105554470884231	0.799842117944916	0.999916812081976
ENSMUSG00000005667	Mthfd2	protein_coding	methylenetetrahydrofolate dehydrogenase (NAD+ dependent), methenyltetrahydrofolate cyclohydrolase	100.779726556904	0.089411016181245	0.23476236470381	0.703308961996829	0.999916812081976
ENSMUSG00000005672	Kit	protein_coding	KIT proto-oncogene receptor tyrosine kinase	1667.89323898626	-0.0921117047192723	0.113492713006594	0.417016038485792	0.999916812081976
ENSMUSG00000005674	Tomm40l	protein_coding	translocase of outer mitochondrial membrane 40-like	923.599219924755	-0.0329069596811913	0.0750342780907736	0.66098109405199	0.999916812081976
ENSMUSG00000005677	Nr1i3	protein_coding	nuclear receptor subfamily 1, group I, member 3	153.246459221101	-0.225105609976015	0.228385681881469	0.324310776817224	0.999916812081976
ENSMUSG00000005681	Apoa2	protein_coding	apolipoprotein A-II	0.198177037485265	-0.537534863270354	4.42944622120002	0.903409962403307	0.999916812081976
ENSMUSG00000005682	Pan2	protein_coding	PAN2 poly(A) specific ribonuclease subunit	641.738600635122	-0.0248309983663139	0.10091333850544	0.805633774600633	0.999916812081976
ENSMUSG00000005683	Cs	protein_coding	citrate synthase	4522.53789557084	0.0311904134643212	0.0494914365771394	0.52855170910633	0.999916812081976
ENSMUSG00000005686	Ampd3	protein_coding	adenosine monophosphate deaminase 3	511.824708748216	0.0802479336214213	0.116614805225447	0.49136126723019	0.999916812081976
ENSMUSG00000005687	Bcas2	protein_coding	breast carcinoma amplified sequence 2	878.458307895357	-0.040632783291446	0.0859641452854942	0.636447713804997	0.999916812081976
ENSMUSG00000005696	Sh2d1a	protein_coding	SH2 domain containing 1A	147.769564489431	-0.282242284571321	0.196140529312937	0.150156210039618	0.999916812081976
ENSMUSG00000005698	Ctcf	protein_coding	CCCTC-binding factor	1046.28132187727	0.129885147481557	0.0883553023584604	0.141553008825358	0.999916812081976
ENSMUSG00000005699	Pard6a	protein_coding	par-6 family cell polarity regulator alpha	330.607646650542	0.106008341173018	0.132502451925312	0.423682901982929	0.999916812081976
ENSMUSG00000005705	Agrp	protein_coding	agouti related neuropeptide	12.4764780570563	-0.669850547180309	0.595270526275744	0.260467178758688	0.999916812081976
ENSMUSG00000005716	Pvalb	protein_coding	parvalbumin	580.81774050164	-0.0582308316355146	0.114262841179606	0.61031646749641	0.999916812081976
ENSMUSG00000005718	Tfap4	protein_coding	transcription factor AP4	85.9220942992082	0.00126616170497827	0.261427236183516	0.996135647757938	0.999916812081976
ENSMUSG00000005732	Ranbp1	protein_coding	RAN binding protein 1	659.796967808631	0.00298806071170247	0.0889220675310313	0.973193618080534	0.999916812081976
ENSMUSG00000005763	Cd247	protein_coding	CD247 antigen	17.1469195863042	0.454082396094157	0.934640561283557	0.627083171361517	0.999916812081976
ENSMUSG00000005774	Rfx5	protein_coding	regulatory factor X, 5 (influences HLA class II expression)	417.85979024965	0.0154496359219695	0.110203501150797	0.888508387992655	0.999916812081976
ENSMUSG00000005779	Psmb4	protein_coding	proteasome (prosome, macropain) subunit, beta type 4	1771.65158938051	0.0375566667378426	0.0709938255865049	0.596796333257637	0.999916812081976
ENSMUSG00000005800	Mmp8	protein_coding	matrix metallopeptidase 8	1.50410111899379	0.139226670060579	1.92370965534415	0.942304231059538	0.999916812081976
ENSMUSG00000005802	Slc30a4	protein_coding	solute carrier family 30 (zinc transporter), member 4	802.446856170439	0.0542984056661268	0.0807179836780608	0.501142755299845	0.999916812081976
ENSMUSG00000005803	Sqor	protein_coding	sulfide quinone oxidoreductase	92.9961660198666	0.0359914241204724	0.231079816008269	0.876227549964339	0.999916812081976
ENSMUSG00000005804	Bloc1s6	protein_coding	biogenesis of lysosomal organelles complex-1, subunit 6, pallidin	462.254853775316	-0.110389189397646	0.12190313641313	0.365174934156846	0.999916812081976
ENSMUSG00000005813	Metap1	protein_coding	methionyl aminopeptidase 1	805.916542010209	-0.0912347521538902	0.0785608111103661	0.245509144861417	0.999916812081976
ENSMUSG00000005823	Gpr108	protein_coding	G protein-coupled receptor 108	461.430763624389	0.0517238963963828	0.105360057204033	0.623479425121707	0.999916812081976
ENSMUSG00000005824	Tnfsf14	protein_coding	tumor necrosis factor (ligand) superfamily, member 14	0.719150484805757	1.08583371654436	2.64754675533017	0.6817118708024	0.999916812081976
ENSMUSG00000005836	Gata6	protein_coding	GATA binding protein 6	2.91177756946936	0.416799341522505	1.39988448705754	0.765902846959394	0.999916812081976
ENSMUSG00000005846	Rsl1d1	protein_coding	ribosomal L1 domain containing 1	642.378492532589	-0.0768854047970358	0.0868781627976059	0.376167615208556	0.999916812081976
ENSMUSG00000005864	Cnga2	protein_coding	cyclic nucleotide gated channel alpha 2	4.70021494209706	0.496101263381482	1.19147363666243	0.677134742374887	0.999916812081976
ENSMUSG00000005871	Apc	protein_coding	APC, WNT signaling pathway regulator	3665.64673455844	-0.0253465820704693	0.0966582152750048	0.79314493706732	0.999916812081976
ENSMUSG00000005873	Reep5	protein_coding	receptor accessory protein 5	5258.16487079688	-0.0376932426439372	0.0534261902236327	0.480486725953302	0.999916812081976
ENSMUSG00000005881	Ergic3	protein_coding	ERGIC and golgi 3	1686.66573941792	0.0188113671273269	0.0786994015379591	0.811083806286316	0.999916812081976
ENSMUSG00000005882	Uqcc1	protein_coding	ubiquinol-cytochrome c reductase complex assembly factor 1	666.491044610207	0.0921083578899757	0.104829297522576	0.379590581905874	0.999916812081976
ENSMUSG00000005883	Spo11	protein_coding	SPO11 meiotic protein covalently bound to DSB	5.70208688888394	1.14479743206959	0.918559141247096	0.212655406809605	0.999916812081976
ENSMUSG00000005886	Ncoa2	protein_coding	nuclear receptor coactivator 2	1522.16369676389	0.0625782327714927	0.269576493971912	0.816432892249658	0.999916812081976
ENSMUSG00000005892	Trh	protein_coding	thyrotropin releasing hormone	19.9865439701932	-0.866920148490057	0.634395441260372	0.171772796836348	0.999916812081976
ENSMUSG00000005893	Nr2c2	protein_coding	nuclear receptor subfamily 2, group C, member 2	1364.10479056429	0.115161577327459	0.10109422858096	0.254640237736718	0.999916812081976
ENSMUSG00000005897	Nr2c1	protein_coding	nuclear receptor subfamily 2, group C, member 1	163.572229389838	0.113080712121167	0.161703868121389	0.484359941359417	0.999916812081976
ENSMUSG00000005899	Smpd4	protein_coding	sphingomyelin phosphodiesterase 4	1393.27353691028	-0.0358005231865168	0.0690138926432401	0.60393947144797	0.999916812081976
ENSMUSG00000005907	Pex1	protein_coding	peroxisomal biogenesis factor 1	419.980699776332	0.0172981642788469	0.116251408222773	0.881711757890273	0.999916812081976
ENSMUSG00000005917	Otx1	protein_coding	orthodenticle homeobox 1	58.4103772645476	0.0853262875723452	0.34547071925072	0.804919380322811	0.999916812081976
ENSMUSG00000005936	Kctd20	protein_coding	potassium channel tetramerisation domain containing 20	1255.49426594917	-0.0525587649826305	0.0749943067303116	0.483404910666809	0.999916812081976
ENSMUSG00000005947	Itgae	protein_coding	integrin alpha E, epithelial-associated	4.98895292057344	-0.00851750201781856	0.952810862813247	0.992867532151767	0.999916812081976
ENSMUSG00000005949	Ctns	protein_coding	cystinosis, nephropathic	363.887844009249	0.0631541785276595	0.113913502792662	0.579301927152448	0.999916812081976
ENSMUSG00000005950	P2rx5	protein_coding	purinergic receptor P2X, ligand-gated ion channel, 5	75.4418042253324	-0.360785470942477	0.252235300155714	0.152615784270339	0.999916812081976
ENSMUSG00000005951	Shpk	protein_coding	sedoheptulokinase	107.201377980826	-0.0288685915318651	0.203238791700854	0.887046259173538	0.999916812081976
ENSMUSG00000005952	Trpv1	protein_coding	transient receptor potential cation channel, subfamily V, member 1	4.5920174860532	-2.32280454759138	1.43035017031447	0.104388362061368	0.999916812081976
ENSMUSG00000005958	Ephb3	protein_coding	Eph receptor B3	392.5202060122	-0.189516853721612	0.138264632833809	0.170474085240161	0.999916812081976
ENSMUSG00000005968	Tuft1	protein_coding	tuftelin 1	78.6932132474237	0.233414478130991	0.250855811145141	0.352126404535442	0.999916812081976
ENSMUSG00000005973	Rcn1	protein_coding	reticulocalbin 1	246.717834938647	-0.0189532728820413	0.145554427536205	0.896396854027856	0.999916812081976
ENSMUSG00000005980	Dnase1	protein_coding	deoxyribonuclease I	101.430572891443	-0.107383402693709	0.214464083127414	0.616578214767761	0.999916812081976
ENSMUSG00000005981	Trap1	protein_coding	TNF receptor-associated protein 1	1269.93272812305	-0.0685349518256218	0.0762986781678778	0.369054628486669	0.999916812081976
ENSMUSG00000005982	Naa60	protein_coding	N(alpha)-acetyltransferase 60, NatF catalytic subunit	1470.71334752123	-0.00689357800549779	0.0651017070687886	0.915670137202705	0.999916812081976
ENSMUSG00000005983	1700037C18Rik	protein_coding	RIKEN cDNA 1700037C18 gene	66.0863386266386	0.245518996565015	0.287005142036278	0.392301209979527	0.999916812081976
ENSMUSG00000005986	Ankrd13d	protein_coding	ankyrin repeat domain 13 family, member D	1213.93453359857	-0.0524748578121112	0.0651782483871016	0.420763303431591	0.999916812081976
ENSMUSG00000005994	Tyrp1	protein_coding	tyrosinase-related protein 1	3.15822207020916	0.450892853634035	1.16810555476106	0.699494063298379	0.999916812081976
ENSMUSG00000006005	Tpr	protein_coding	translocated promoter region, nuclear basket protein	1455.11102711558	-0.191610204267654	0.0915007850433225	0.036252620439278	0.999916812081976
ENSMUSG00000006007	Pdc	protein_coding	phosducin	0.796083538359612	1.62792571381905	3.09232870947838	0.598582487548333	0.999916812081976
ENSMUSG00000006010	Odr4	protein_coding	odr4 GPCR localization factor homolog	881.096100973287	-0.180453484416411	0.0750570664028044	0.016207143952226	0.999916812081976
ENSMUSG00000006014	Prg4	protein_coding	proteoglycan 4 (megakaryocyte stimulating factor, articular superficial zone protein)	25.8279821302937	-0.294263913962183	0.431971604886672	0.49573783488231	0.999916812081976
ENSMUSG00000006019	Dhx34	protein_coding	DEAH (Asp-Glu-Ala-His) box polypeptide 34	366.351107156512	-0.0750874784518763	0.115163579260915	0.51439655232772	0.999916812081976
ENSMUSG00000006021	Kptn	protein_coding	kaptin	446.007212111787	-0.120430935301474	0.150015516998516	0.422096206241788	0.999916812081976
ENSMUSG00000006024	Napa	protein_coding	N-ethylmaleimide sensitive fusion protein attachment protein alpha	3966.22660763838	0.0236523333313786	0.0710681340804198	0.739276141114349	0.999916812081976
ENSMUSG00000006050	Sra1	protein_coding	steroid receptor RNA activator 1	479.704742421542	-0.088468577567968	0.101687300839543	0.384297040834185	0.999916812081976
ENSMUSG00000006056	Calcoco2	protein_coding	calcium binding and coiled-coil domain 2	1.36239211806923	-2.10416060989344	1.6945198022826	0.214330853256313	0.999916812081976
ENSMUSG00000006057	Atp5g1	protein_coding	ATP synthase, H+ transporting, mitochondrial F0 complex, subunit C1 (subunit 9)	1343.11705138736	-0.192826965326551	0.141674693245876	0.173496497042316	0.999916812081976
ENSMUSG00000006058	Snf8	protein_coding	SNF8, ESCRT-II complex subunit, homolog (S. cerevisiae)	903.260629067194	-0.0589837515458149	0.0835604897111663	0.480262222280481	0.999916812081976
ENSMUSG00000006095	Tbcb	protein_coding	tubulin folding cofactor B	922.836147685176	-0.012754878784998	0.0827468694018052	0.877496716608666	0.999916812081976
ENSMUSG00000006127	Inpp5k	protein_coding	inositol polyphosphate 5-phosphatase K	1002.53384749988	0.0254695563210191	0.0946244646448599	0.787803019215044	0.999916812081976
ENSMUSG00000006134	Crkl	protein_coding	v-crk avian sarcoma virus CT10 oncogene homolog-like	605.792575646159	0.123761760539401	0.0927759455662958	0.182208628405816	0.999916812081976
ENSMUSG00000006143	Upk3bl	protein_coding	uroplakin 3B-like	4.98346868833228	0.414023660272035	0.997951392959267	0.678234456535367	0.999916812081976
ENSMUSG00000006154	Eps8l1	protein_coding	EPS8-like 1	30.8239495504818	0.00229363912603268	0.374306875266333	0.995110835747375	0.999916812081976
ENSMUSG00000006169	Clint1	protein_coding	clathrin interactor 1	874.999137246899	0.0370593551729783	0.0775096408725369	0.632560705609011	0.999916812081976
ENSMUSG00000006179	Prss16	protein_coding	protease, serine 16 (thymus)	27.3345963827005	-0.901114812502071	0.407263109340918	0.0269244799216984	0.999916812081976
ENSMUSG00000006191	Cdkal1	protein_coding	CDK5 regulatory subunit associated protein 1-like 1	158.122603563434	0.0187108197741901	0.183858065212369	0.918941032434806	0.999916812081976
ENSMUSG00000006204	5430419D17Rik	protein_coding	RIKEN cDNA 5430419D17 gene	3.5711729628947	-0.257353706876652	1.14273282936846	0.821816695712189	0.999916812081976
ENSMUSG00000006205	Htra1	protein_coding	HtrA serine peptidase 1	2787.25972903438	0.102778093195994	0.0943957273546233	0.276241973638568	0.999916812081976
ENSMUSG00000006215	Zbtb17	protein_coding	zinc finger and BTB domain containing 17	720.169255003103	0.116804858710445	0.100296804409974	0.244184172827352	0.999916812081976
ENSMUSG00000006216	Clcnkb	protein_coding	chloride channel, voltage-sensitive Kb	7.63560809552338	1.09638312441768	1.00074420559408	0.27326796100654	0.999916812081976
ENSMUSG00000006218	Fam131c	protein_coding	family with sequence similarity 131, member C	41.204758509442	-0.0807212422952196	0.308558848890262	0.793624228023514	0.999916812081976
ENSMUSG00000006219	Fblim1	protein_coding	filamin binding LIM protein 1	37.0768915888369	0.0422521124872836	0.348252556437714	0.903432775199794	0.999916812081976
ENSMUSG00000006221	Hspb7	protein_coding	heat shock protein family, member 7 (cardiovascular)	8.41311866271716	0.729704518720457	0.702151861027546	0.298692986854106	0.999916812081976
ENSMUSG00000006235	Epor	protein_coding	erythropoietin receptor	154.577894269591	0.0827615927803375	0.199097068833966	0.677640784553737	0.999916812081976
ENSMUSG00000006241	Ccdc159	protein_coding	coiled-coil domain containing 159	242.37449138863	-0.157601481534394	0.141832452831364	0.266490585102716	0.999916812081976
ENSMUSG00000006262	Mob1b	protein_coding	MOB kinase activator 1B	482.708285085399	0.074458193883632	0.104255700552254	0.475110796084232	0.999916812081976
ENSMUSG00000006269	Atp6v1b1	protein_coding	ATPase, H+ transporting, lysosomal V1 subunit B1	4.7897703376211	-1.64179033121903	1.06360717545919	0.122683830313242	0.999916812081976
ENSMUSG00000006270	Vax1	protein_coding	ventral anterior homeobox 1	9.46519789600341	-0.264804201213872	0.642880362751506	0.680410691534511	0.999916812081976
ENSMUSG00000006273	Atp6v1b2	protein_coding	ATPase, H+ transporting, lysosomal V1 subunit B2	10588.0303548778	-0.0697789691291333	0.0603133397152871	0.247296509815974	0.999916812081976
ENSMUSG00000006276	Eps15l1	protein_coding	epidermal growth factor receptor pathway substrate 15-like 1	1089.82641699845	0.0524001361957768	0.0747798539470156	0.483474458847402	0.999916812081976
ENSMUSG00000006281	Tep1	protein_coding	telomerase associated protein 1	117.508720301582	-0.234325693674205	0.226309267673338	0.300471671410005	0.999916812081976
ENSMUSG00000006288	Ttc5	protein_coding	tetratricopeptide repeat domain 5	810.508843863828	-0.034010197937825	0.0912815294050723	0.7094567733718	0.999916812081976
ENSMUSG00000006289	Osgep	protein_coding	O-sialoglycoprotein endopeptidase	411.227029190903	-0.0135010535871892	0.116493070644589	0.907735151795734	0.999916812081976
ENSMUSG00000006299	Aamp	protein_coding	angio-associated migratory protein	2543.8016039191	0.0101185351176948	0.0558708723458472	0.85628458714155	0.999916812081976
ENSMUSG00000006301	Tmbim1	protein_coding	transmembrane BAX inhibitor motif containing 1	634.454003500363	-0.107351440018385	0.087384957595345	0.219263538425957	0.999916812081976
ENSMUSG00000006304	Arpc2	protein_coding	actin related protein 2/3 complex, subunit 2	3408.77626463658	0.0293054831038855	0.0711027657878037	0.680224553502505	0.999916812081976
ENSMUSG00000006307	Kmt2b	protein_coding	lysine (K)-specific methyltransferase 2B	1716.04726356188	0.100771998710847	0.0858682975551445	0.240569446748115	0.999916812081976
ENSMUSG00000006310	Zbtb32	protein_coding	zinc finger and BTB domain containing 32	35.5521215424844	0.361207849914188	0.395371342921164	0.360931598678172	0.999916812081976
ENSMUSG00000006313	Upk1a	protein_coding	uroplakin 1A	20.2744261857674	0.193610000001196	0.498649727109004	0.697817318311351	0.999916812081976
ENSMUSG00000006315	Tmem147	protein_coding	transmembrane protein 147	902.355117427207	-0.00295379390846638	0.074499067916899	0.968373171906955	0.999916812081976
ENSMUSG00000006333	Rps9	protein_coding	ribosomal protein S9	1628.18037353685	0.0629013018129067	0.104382617633052	0.5467726757502	0.999916812081976
ENSMUSG00000006335	Tfpt	protein_coding	TCF3 (E2A) fusion partner	323.40898851998	0.0259526070011423	0.132510158229065	0.844724664246866	0.999916812081976
ENSMUSG00000006342	Susd2	protein_coding	sushi domain containing 2	92.2587225223338	0.0996130319347038	0.221871592654329	0.653455434348929	0.999916812081976
ENSMUSG00000006344	Ggt5	protein_coding	gamma-glutamyltransferase 5	53.278174497028	-0.0497667903668854	0.368603656250619	0.892600512878705	0.999916812081976
ENSMUSG00000006345	Ggt1	protein_coding	gamma-glutamyltransferase 1	38.6853356819585	-0.00436401618805576	0.347562099318493	0.989981963923713	0.999916812081976
ENSMUSG00000006356	Crip2	protein_coding	cysteine rich protein 2	1090.7913462118	0.0748546104659211	0.0850100245211936	0.378567588184395	0.999916812081976
ENSMUSG00000006360	Crip1	protein_coding	cysteine-rich protein 1 (intestinal)	72.0163654495413	0.546966371201998	0.259420312863118	0.0349948774612397	0.999916812081976
ENSMUSG00000006362	Cbfa2t3	protein_coding	CBFA2/RUNX1 translocation partner 3	586.966960847748	0.234562307922687	0.184855470289034	0.204478272828208	0.999916812081976
ENSMUSG00000006369	Fbln1	protein_coding	fibulin 1	183.85237026503	0.108369642388155	0.197270257161844	0.582767970194609	0.999916812081976
ENSMUSG00000006373	Pgrmc1	protein_coding	progesterone receptor membrane component 1	3978.60358369426	-0.0702098591900656	0.0483657069740351	0.146600210156766	0.999916812081976
ENSMUSG00000006378	Gcat	protein_coding	glycine C-acetyltransferase (2-amino-3-ketobutyrate-coenzyme A ligase)	169.95226375759	-0.256941430279256	0.256742065640632	0.316934864890817	0.999916812081976
ENSMUSG00000006386	Tek	protein_coding	TEK receptor tyrosine kinase	186.397831359662	0.179243126449259	0.204760114165007	0.381366599948446	0.999916812081976
ENSMUSG00000006389	Mpl	protein_coding	myeloproliferative leukemia virus oncogene	3.87557986028184	0.961998913777615	0.974910465562917	0.323762187998005	0.999916812081976
ENSMUSG00000006390	Elovl1	protein_coding	elongation of very long chain fatty acids (FEN1/Elo2, SUR4/Elo3, yeast)-like 1	243.487849097039	-0.151554991149875	0.154173268973938	0.325598922469504	0.999916812081976
ENSMUSG00000006392	Med8	protein_coding	mediator complex subunit 8	235.226564749196	0.0284167884377106	0.133628913855134	0.831596466998225	0.999916812081976
ENSMUSG00000006395	Hyi	polymorphic_pseudogene	hydroxypyruvate isomerase (putative)	146.614485076276	-0.0162625445916093	0.183851104425091	0.929515069851352	0.999916812081976
ENSMUSG00000006398	Cdc20	protein_coding	cell division cycle 20	13.4833593221342	0.0361696167096257	0.587862785692204	0.950939264207117	0.999916812081976
ENSMUSG00000006403	Adamts4	protein_coding	a disintegrin-like and metallopeptidase (reprolysin type) with thrombospondin type 1 motif, 4	278.20372777679	-0.123415510901864	0.167307534319705	0.460723137062133	0.999916812081976
ENSMUSG00000006411	Nectin4	protein_coding	nectin cell adhesion molecule 4	173.974277864738	-0.0944178335170335	0.16082140359924	0.557138270283149	0.999916812081976
ENSMUSG00000006412	Pfdn2	protein_coding	prefoldin 2	1166.78411333341	0.0208744833415122	0.0883379149666495	0.813197831291234	0.999916812081976
ENSMUSG00000006418	Rnf114	protein_coding	ring finger protein 114	1142.08764228313	0.0484336264576092	0.0833778916719405	0.561312628379006	0.999916812081976
ENSMUSG00000006423	C330007P06Rik	protein_coding	RIKEN cDNA C330007P06 gene	725.459559850755	-0.0743208276562153	0.077382895854122	0.336839021059138	0.999916812081976
ENSMUSG00000006435	Neurl1a	protein_coding	neuralized E3 ubiquitin protein ligase 1A	3859.40998213339	0.0210130305218498	0.0632577313128187	0.739752421755491	0.999916812081976
ENSMUSG00000006442	Srm	protein_coding	spermidine synthase	772.669162415809	-0.103600311443002	0.113228563015167	0.360209358761629	0.999916812081976
ENSMUSG00000006445	Epha2	protein_coding	Eph receptor A2	38.7247430419829	0.0730415809508579	0.336176304844037	0.827996648220195	0.999916812081976
ENSMUSG00000006456	Rbm14	protein_coding	RNA binding motif protein 14	503.369388766738	0.0501304398036693	0.108914538852987	0.645320158369307	0.999916812081976
ENSMUSG00000006457	Actn3	protein_coding	actinin alpha 3	27.1694636244905	-0.399662286814872	0.473570865244605	0.398706603575141	0.999916812081976
ENSMUSG00000006463	Zdhhc24	protein_coding	zinc finger, DHHC domain containing 24	522.418485834275	0.124642960575281	0.0992053419772575	0.208965981283077	0.999916812081976
ENSMUSG00000006464	Bbs1	protein_coding	Bardet-Biedl syndrome 1 (human)	792.19019298078	-0.00784081019285619	0.0885547302629648	0.929445928765936	0.999916812081976
ENSMUSG00000006469	Slc34a3	protein_coding	solute carrier family 34 (sodium phosphate), member 3	3.35359407593043	-0.825492017322482	1.35962831821466	0.54375445334001	0.999916812081976
ENSMUSG00000006471	Ndor1	protein_coding	NADPH dependent diflavin oxidoreductase 1	773.829587594173	-0.148710604472333	0.0916735572051934	0.104765762019445	0.999916812081976
ENSMUSG00000006476	Nsmf	protein_coding	NMDA receptor synaptonuclear signaling and neuronal migration factor	16431.874920562	0.0274193309746777	0.050337309209048	0.585951684091832	0.999916812081976
ENSMUSG00000006494	Pdk1	protein_coding	pyruvate dehydrogenase kinase, isoenzyme 1	1007.79582984494	-0.00639168300490316	0.0801809314351553	0.936463333425081	0.999916812081976
ENSMUSG00000006498	Ptbp1	protein_coding	polypyrimidine tract binding protein 1	779.249625973454	0.0683181298217729	0.103897184120047	0.510824013764405	0.999916812081976
ENSMUSG00000006517	Mvd	protein_coding	mevalonate (diphospho) decarboxylase	327.217631313051	0.109239144284907	0.135136787249195	0.418883495373562	0.999916812081976
ENSMUSG00000006519	Cyba	protein_coding	cytochrome b-245, alpha polypeptide	115.464390683721	-0.0517782091057163	0.209254185985826	0.80456641427246	0.999916812081976
ENSMUSG00000006522	Itih3	protein_coding	inter-alpha trypsin inhibitor, heavy chain 3	879.343710043072	-0.0406089265471703	0.13055946939672	0.755771906475228	0.999916812081976
ENSMUSG00000006526	Tmem110	protein_coding	transmembrane protein 110	588.599015083386	-0.0181407128562497	0.112847558631126	0.872287042030904	0.999916812081976
ENSMUSG00000006527	Sfmbt1	protein_coding	Scm-like with four mbt domains 1	506.137977977791	0.238059905616985	0.0916601921608404	0.00939870184209386	0.999916812081976
ENSMUSG00000006538	Ihh	protein_coding	Indian hedgehog	9.60074584995134	0.317801710457539	0.628258552260901	0.612965171299388	0.999916812081976
ENSMUSG00000006542	Prkag3	protein_coding	protein kinase, AMP-activated, gamma 3 non-catalytic subunit	4.59517407009043	0.1923915797328	0.915228628307303	0.833502607002943	0.999916812081976
ENSMUSG00000006546	Cryba2	protein_coding	crystallin, beta A2	4.49091926777016	0.230797069478775	0.946286664198823	0.807310109022451	0.999916812081976
ENSMUSG00000006567	Atp7b	protein_coding	ATPase, Cu++ transporting, beta polypeptide	79.0615859503766	-0.0553467919347528	0.2302519180041	0.810039600510664	0.999916812081976
ENSMUSG00000006574	Slc4a1	protein_coding	solute carrier family 4 (anion exchanger), member 1	4.36662247071303	-1.31777065398192	1.50759299868359	0.382069716172131	0.999916812081976
ENSMUSG00000006575	Rundc3a	protein_coding	RUN domain containing 3A	6346.18012027113	-0.0301172454451179	0.0557125176963382	0.588794969993523	0.999916812081976
ENSMUSG00000006576	Slc4a3	protein_coding	solute carrier family 4 (anion exchanger), member 3	3367.78093227868	-0.0801193621188373	0.0587341760693193	0.172535706120376	0.999916812081976
ENSMUSG00000006585	Cdt1	protein_coding	chromatin licensing and DNA replication factor 1	28.0981596527706	0.241015058145205	0.428501642558313	0.573802610763996	0.999916812081976
ENSMUSG00000006586	Runx1t1	protein_coding	RUNX1 translocation partner 1	335.18233143192	-0.138558698657965	0.15583524613154	0.373930092510595	0.999916812081976
ENSMUSG00000006587	Snai3	protein_coding	snail family zinc finger 3	2.53268848044738	-0.0667922345752797	1.3310743651673	0.959979593974374	0.999916812081976
ENSMUSG00000006589	Aprt	protein_coding	adenine phosphoribosyl transferase	449.291826181888	-0.0683876639265339	0.102826869631386	0.506002003842151	0.999916812081976
ENSMUSG00000006599	Gtf2h1	protein_coding	general transcription factor II H, polypeptide 1	591.696331305683	0.0189089508316411	0.0932537331392242	0.839315717933204	0.999916812081976
ENSMUSG00000006611	Hfe	protein_coding	hemochromatosis	95.1834117597254	-0.352686347323255	0.313588354793234	0.260724934886885	0.999916812081976
ENSMUSG00000006641	Slc5a6	protein_coding	solute carrier family 5 (sodium-dependent vitamin transporter), member 6	470.228456164284	-0.271933282641158	0.102822530177054	0.00817668092721334	0.999916812081976
ENSMUSG00000006642	Tcf23	protein_coding	transcription factor 23	8.37205483250668	-0.498750713639442	0.787964811137443	0.526759344413586	0.999916812081976
ENSMUSG00000006649	Nphs1	protein_coding	nephrosis 1, nephrin	62.3923441704262	0.50489874613611	0.323366171497287	0.118433189430674	0.999916812081976
ENSMUSG00000006651	Aplp1	protein_coding	amyloid beta (A4) precursor-like protein 1	22188.6930334655	0.0444286260063598	0.0552806379307489	0.421574671222332	0.999916812081976
ENSMUSG00000006673	Qrich1	protein_coding	glutamine-rich 1	1497.37393676441	-0.0669406728212498	0.0707919781138799	0.344354242059372	0.999916812081976
ENSMUSG00000006675	P4htm	protein_coding	prolyl 4-hydroxylase, transmembrane (endoplasmic reticulum)	1548.03959117171	-0.019708629131876	0.064811954248532	0.761059772257091	0.999916812081976
ENSMUSG00000006676	Usp19	protein_coding	ubiquitin specific peptidase 19	3233.38351589131	0.0802736925366504	0.0723853730007753	0.267440230880881	0.999916812081976
ENSMUSG00000006678	Pola1	protein_coding	polymerase (DNA directed), alpha 1	86.5822749826236	-0.102216202726998	0.231954190141969	0.65944895342572	0.999916812081976
ENSMUSG00000006699	Cdc42	protein_coding	cell division cycle 42	3634.7652609841	-0.0227173141444569	0.0647831510127797	0.725838174736742	0.999916812081976
ENSMUSG00000006705	Pknox1	protein_coding	Pbx/knotted 1 homeobox	282.428457659446	-0.0531318499882931	0.162790294436723	0.744135223843635	0.999916812081976
ENSMUSG00000006711	D130043K22Rik	protein_coding	RIKEN cDNA D130043K22 gene	636.297811824568	0.198591628112033	0.115276502942616	0.0849352623236745	0.999916812081976
ENSMUSG00000006715	Gmnn	protein_coding	geminin	22.0906704742377	0.201605013811608	0.554454906911398	0.716149709408078	0.999916812081976
ENSMUSG00000006717	Acot13	protein_coding	acyl-CoA thioesterase 13	673.239627824566	0.15338619439594	0.124600896135855	0.218315386464859	0.999916812081976
ENSMUSG00000006720	Zfp184	protein_coding	zinc finger protein 184 (Kruppel-like)	32.2205023628161	0.0445423349233291	0.365448826795094	0.902990952053194	0.999916812081976
ENSMUSG00000006724	Cyp27b1	protein_coding	cytochrome P450, family 27, subfamily b, polypeptide 1	17.2740228768491	-0.842850805939103	0.66800357483403	0.207040216344178	0.999916812081976
ENSMUSG00000006728	Cdk4	protein_coding	cyclin-dependent kinase 4	771.943067081244	0.125897923524867	0.112914719941477	0.264857971109748	0.999916812081976
ENSMUSG00000006731	B4galnt1	protein_coding	beta-1,4-N-acetyl-galactosaminyl transferase 1	2258.00479600669	-0.0783417394535796	0.0627545179701347	0.211890446345704	0.999916812081976
ENSMUSG00000006732	Mettl1	protein_coding	methyltransferase like 1	186.218930096924	0.0948077483604328	0.172692149212676	0.583006409755826	0.999916812081976
ENSMUSG00000006736	Tspan31	protein_coding	tetraspanin 31	693.844790901545	-0.0256789755552832	0.0799194652209389	0.747974984190646	0.999916812081976
ENSMUSG00000006740	Kif5b	protein_coding	kinesin family member 5B	3187.61490825874	0.0916970357981001	0.0723414616977373	0.204955654501175	0.999916812081976
ENSMUSG00000006763	Saal1	protein_coding	serum amyloid A-like 1	224.612362533304	-0.0296100988441217	0.164505422539921	0.857156754490723	0.999916812081976
ENSMUSG00000006764	Tph2	protein_coding	tryptophan hydroxylase 2	13.6360254532283	0.560982922162931	0.597213139440826	0.347559016617604	0.999916812081976
ENSMUSG00000006777	Krt23	protein_coding	keratin 23	1.92700644616487	-2.3236747217024	1.86708756687319	0.21329900377951	0.999916812081976
ENSMUSG00000006782	Cnp	protein_coding	2',3'-cyclic nucleotide 3' phosphodiesterase	4165.10744233875	-0.0997738278874141	0.0901460486555428	0.268379538827587	0.999916812081976
ENSMUSG00000006784	Ttc25	protein_coding	tetratricopeptide repeat domain 25	38.100881738063	-0.195999184114605	0.402254201344036	0.626079723718045	0.999916812081976
ENSMUSG00000006800	Sulf2	protein_coding	sulfatase 2	1969.15463033716	0.0662196253198561	0.0919781401907002	0.471556026987572	0.999916812081976
ENSMUSG00000006818	Sod2	protein_coding	superoxide dismutase 2, mitochondrial	2415.19417377975	-0.0180195415264955	0.0938635922708331	0.847761134017377	0.999916812081976
ENSMUSG00000006850	Tmco6	protein_coding	transmembrane and coiled-coil domains 6	215.036076686189	0.14635875767714	0.150360198746758	0.330360683938459	0.999916812081976
ENSMUSG00000006906	Stambp	protein_coding	STAM binding protein	491.003673177621	0.0183327300494808	0.0974724885846145	0.850813099414926	0.999916812081976
ENSMUSG00000006920	Ezh1	protein_coding	enhancer of zeste 1 polycomb repressive complex 2 subunit	1634.04311240828	0.0429332405890723	0.0785886794841569	0.58485759377522	0.999916812081976
ENSMUSG00000006930	Hap1	protein_coding	huntingtin-associated protein 1	4861.14594453635	-0.128289149270823	0.0845134955807971	0.12902136987384	0.999916812081976
ENSMUSG00000006931	P3h4	protein_coding	prolyl 3-hydroxylase family member 4 (non-enzymatic)	276.719018326146	0.0214274984043891	0.156648441577275	0.891199018125978	0.999916812081976
ENSMUSG00000006932	Ctnnb1	protein_coding	catenin (cadherin associated protein), beta 1	7902.67036682922	-0.0751515672716316	0.0529962946295671	0.156175221836706	0.999916812081976
ENSMUSG00000006941	Eif1b	protein_coding	eukaryotic translation initiation factor 1B	1653.89342694644	0.0578909790848483	0.070089475169433	0.408827784980205	0.999916812081976
ENSMUSG00000006948	Klk4	protein_coding	kallikrein related-peptidase 4 (prostase, enamel matrix, prostate)	0.276066685180126	1.37099649523697	4.4081704113934	0.755791050793659	0.999916812081976
ENSMUSG00000006958	Chrd	protein_coding	chordin	2752.6388081627	0.00060450365508414	0.0845094989644666	0.994292712344385	0.999916812081976
ENSMUSG00000006998	Psmd2	protein_coding	proteasome (prosome, macropain) 26S subunit, non-ATPase, 2	3427.60000158832	-0.0191714773471175	0.0544600236989462	0.724816931657932	0.999916812081976
ENSMUSG00000007021	Syngr3	protein_coding	synaptogyrin 3	2560.29770091433	-0.0484925202236763	0.0624336243454579	0.437332722580498	0.999916812081976
ENSMUSG00000007029	Vars	protein_coding	valyl-tRNA synthetase	1355.78082317887	-0.127896572957292	0.104395973497604	0.220533699009212	0.999916812081976
ENSMUSG00000007030	Vwa7	protein_coding	von Willebrand factor A domain containing 7	8.52796278285095	-1.1909887413617	0.710829443442015	0.0938378233772591	0.999916812081976
ENSMUSG00000007033	Hspa1l	protein_coding	heat shock protein 1-like	63.6903874912601	-0.00743833117251105	0.325406730885337	0.981763091446466	0.999916812081976
ENSMUSG00000007034	Slc44a4	protein_coding	solute carrier family 44, member 4	7.44785466524673	-0.546427814805868	0.733595145299757	0.456354599048796	0.999916812081976
ENSMUSG00000007035	Msh5	protein_coding	mutS homolog 5	23.2846201819891	-0.0762295693341941	0.579509982170929	0.895347018186859	0.999916812081976
ENSMUSG00000007036	Abhd16a	protein_coding	abhydrolase domain containing 16A	1588.62251274336	0.10271093160222	0.065909730647626	0.11914849478576	0.999916812081976
ENSMUSG00000007038	Neu1	protein_coding	neuraminidase 1	1062.21439542299	0.0278640451916256	0.0791545484405562	0.72482268503371	0.999916812081976
ENSMUSG00000007039	Ddah2	protein_coding	dimethylarginine dimethylaminohydrolase 2	166.220299556343	0.0833791779581252	0.188727151108207	0.658635769221257	0.999916812081976
ENSMUSG00000007041	Clic1	protein_coding	chloride intracellular channel 1	129.675059013726	0.0953647286677273	0.201423763905228	0.63588987153836	0.999916812081976
ENSMUSG00000007050	Lsm2	protein_coding	LSM2 homolog, U6 small nuclear RNA and mRNA degradation associated	123.498544868086	0.145848774204655	0.181778230191166	0.422353672829899	0.999916812081976
ENSMUSG00000007080	Pole	protein_coding	polymerase (DNA directed), epsilon	47.8592072243184	0.179151369640068	0.400122793097144	0.654340145989497	0.999916812081976
ENSMUSG00000007097	Atp1a2	protein_coding	ATPase, Na+/K+ transporting, alpha 2 polypeptide	19182.5435415862	0.0592151638658306	0.0886707953871298	0.504255458460038	0.999916812081976
ENSMUSG00000007107	Atp1a4	protein_coding	ATPase, Na+/K+ transporting, alpha 4 polypeptide	6.18626876439594	-0.921394909958267	0.943363243926229	0.328711380306184	0.999916812081976
ENSMUSG00000007122	Casq1	protein_coding	calsequestrin 1	22.9547157079135	0.293097559443371	0.420543865871623	0.485834811290445	0.999916812081976
ENSMUSG00000007207	Stx1a	protein_coding	syntaxin 1A (brain)	2103.31477449889	0.0105746320625152	0.0951754126458065	0.911531685466175	0.999916812081976
ENSMUSG00000007209	Ceacam9	protein_coding	carcinoembryonic antigen-related cell adhesion molecule 9	0.586383574121111	-0.853367621484321	3.05327600171609	0.779866923439096	0.999916812081976
ENSMUSG00000007216	Zfp775	protein_coding	zinc finger protein 775	165.098106650797	-0.0545409665142024	0.175401344500435	0.755838986249403	0.999916812081976
ENSMUSG00000007279	Scube2	protein_coding	signal peptide, CUB domain, EGF-like 2	74.5628899497068	0.0529365602244834	0.285352386626146	0.852826731643668	0.999916812081976
ENSMUSG00000007338	Mrpl49	protein_coding	mitochondrial ribosomal protein L49	568.848666713038	0.01993225869806	0.0960564624161312	0.835614980414019	0.999916812081976
ENSMUSG00000007379	Dennd2c	protein_coding	DENN/MADD domain containing 2C	14.0835872208504	-0.944967795469674	0.589651755504261	0.109026031518759	0.999916812081976
ENSMUSG00000007411	Mark3	protein_coding	MAP/microtubule affinity regulating kinase 3	1374.66405953083	0.00136388640049994	0.0885028138671329	0.987704562349776	0.999916812081976
ENSMUSG00000007415	Gatad1	protein_coding	GATA zinc finger domain containing 1	748.593803342372	0.0184828149808881	0.0863578608379593	0.830526895122247	0.999916812081976
ENSMUSG00000007440	Pcdha11	protein_coding	protocadherin alpha 11	191.927742789675	-0.07927480444397	0.19447752947009	0.683545603610614	0.999916812081976
ENSMUSG00000007458	M6pr	protein_coding	mannose-6-phosphate receptor, cation dependent	1610.93681259768	-0.0433090308802794	0.0687208695160895	0.528552897555591	0.999916812081976
ENSMUSG00000007476	Lrrc8a	protein_coding	leucine rich repeat containing 8A	712.235651932008	0.0301238579974203	0.0967812751167535	0.755605185840461	0.999916812081976
ENSMUSG00000007480	Mc5r	protein_coding	melanocortin 5 receptor	5.98947703923786	0.841151176064167	0.789817065268111	0.286878220685327	0.999916812081976
ENSMUSG00000007564	Ppp2r1a	protein_coding	protein phosphatase 2, regulatory subunit A, alpha	9457.1493174257	0.0481720753632747	0.0480433171523392	0.316015261400648	0.999916812081976
ENSMUSG00000007570	Fance	protein_coding	Fanconi anemia, complementation group E	325.953341774151	0.0260262312838718	0.155575454032823	0.86714180343563	0.999916812081976
ENSMUSG00000007589	Tinf2	protein_coding	Terf1 (TRF1)-interacting nuclear factor 2	274.039894744884	0.198438074368938	0.135917329010555	0.144292552967077	0.999916812081976
ENSMUSG00000007591	Tssk4	protein_coding	testis-specific serine kinase 4	13.3659553459285	0.0341986730642507	0.563117042628155	0.951573425910871	0.999916812081976
ENSMUSG00000007594	Hapln4	protein_coding	hyaluronan and proteoglycan link protein 4	3539.5932602938	0.264913426621063	0.189994822244277	0.163221238579008	0.999916812081976
ENSMUSG00000007603	Dus3l	protein_coding	dihydrouridine synthase 3-like (S. cerevisiae)	1792.65582460665	0.00528787823685191	0.064368011529897	0.934526863816883	0.999916812081976
ENSMUSG00000007610	Gtpbp3	protein_coding	GTP binding protein 3	703.635276958787	0.0648699810704426	0.0865555974033108	0.453579838645604	0.999916812081976
ENSMUSG00000007613	Tgfbr1	protein_coding	transforming growth factor, beta receptor I	466.860407509659	0.168523796020205	0.117962539171245	0.153113108823104	0.999916812081976
ENSMUSG00000007617	Homer1	protein_coding	homer scaffolding protein 1	1131.15605363954	-0.00643280668359808	0.086871301794934	0.940970721225655	0.999916812081976
ENSMUSG00000007646	Rad51c	protein_coding	RAD51 paralog C	76.4417056748525	-0.19328561057334	0.247261358170167	0.434387557000464	0.999916812081976
ENSMUSG00000007653	Gabrb2	protein_coding	gamma-aminobutyric acid (GABA) A receptor, subunit beta 2	958.841065425104	0.257512415696526	0.150005415811457	0.0860362932760098	0.999916812081976
ENSMUSG00000007655	Cav1	protein_coding	caveolin 1, caveolae protein	226.842781584163	-0.177051259920653	0.176402018729084	0.315532656705189	0.999916812081976
ENSMUSG00000007656	Arpp19	protein_coding	cAMP-regulated phosphoprotein 19	1547.01683066379	-0.13925731059598	0.09057284336003	0.124166689941847	0.999916812081976
ENSMUSG00000007659	Bcl2l1	protein_coding	BCL2-like 1	1613.09388369964	0.0960290379008872	0.0696722777039287	0.1681118457945	0.999916812081976
ENSMUSG00000007670	Khsrp	protein_coding	KH-type splicing regulatory protein	1201.54074868611	0.138817367432446	0.110260442831646	0.208032068382532	0.999916812081976
ENSMUSG00000007682	Dio2	protein_coding	deiodinase, iodothyronine, type II	733.741051819483	0.00135551360039128	0.138867928196398	0.992211836001221	0.999916812081976
ENSMUSG00000007721	Ccdc124	protein_coding	coiled-coil domain containing 124	1021.81968747898	-0.125619803805782	0.0981824146891684	0.20073751301696	0.999916812081976
ENSMUSG00000007739	Cct4	protein_coding	chaperonin containing Tcp1, subunit 4 (delta)	1332.23779029748	-0.0235750865103151	0.0689948470909669	0.732581610886498	0.999916812081976
ENSMUSG00000007777	0610009B22Rik	protein_coding	RIKEN cDNA 0610009B22 gene	212.834359784141	-0.0266305793745116	0.154579694435522	0.86321949399542	0.999916812081976
ENSMUSG00000007783	Cpt1c	protein_coding	carnitine palmitoyltransferase 1c	2991.26495770724	0.0331551049574229	0.0628715483894896	0.597952834298448	0.999916812081976
ENSMUSG00000007805	Twist2	protein_coding	twist basic helix-loop-helix transcription factor 2	22.5433808314116	0.545751634779435	0.536744725769922	0.309257803701925	0.999916812081976
ENSMUSG00000007812	Zfp655	protein_coding	zinc finger protein 655	464.228465732335	-0.154181903601298	0.123565475689398	0.21211348962773	0.999916812081976
ENSMUSG00000007815	Rhoa	protein_coding	ras homolog family member A	1957.34190573949	0.0227665337420349	0.0642975047811709	0.723278076367293	0.999916812081976
ENSMUSG00000007817	Zmiz1	protein_coding	zinc finger, MIZ-type containing 1	1987.46590998926	0.0569437366099009	0.12809180309004	0.656642022146761	0.999916812081976
ENSMUSG00000007827	Ankrd26	protein_coding	ankyrin repeat domain 26	263.798600356387	0.0188450267560885	0.188205698929464	0.920241160121217	0.999916812081976
ENSMUSG00000007833	Aldh16a1	protein_coding	aldehyde dehydrogenase 16 family, member A1	153.538569765873	-0.242039418394062	0.2354466699987	0.303949344931778	0.999916812081976
ENSMUSG00000007836	Hnrnpa0	protein_coding	heterogeneous nuclear ribonucleoprotein A0	1974.09634005086	0.0215825869642627	0.0630197701481289	0.731994754125055	0.999916812081976
ENSMUSG00000007837	Prrg2	protein_coding	proline-rich Gla (G-carboxyglutamic acid) polypeptide 2	91.1814323697344	-0.185740521940098	0.235077964104799	0.429455899868454	0.999916812081976
ENSMUSG00000007850	Hnrnph1	protein_coding	heterogeneous nuclear ribonucleoprotein H1	4026.64036018992	-0.0696494207281637	0.070943726842187	0.326220130423581	0.999916812081976
ENSMUSG00000007867	Ift43	protein_coding	intraflagellar transport 43	99.2976027287479	-0.197883113908383	0.220157880069038	0.368746589766476	0.999916812081976
ENSMUSG00000007872	Id3	protein_coding	inhibitor of DNA binding 3	577.449979609743	0.0169574219514485	0.132151266585461	0.897897106989065	0.999916812081976
ENSMUSG00000007877	Tcap	protein_coding	titin-cap	18.1902591128035	0.274138368923991	0.550706346527018	0.618629176437344	0.999916812081976
ENSMUSG00000007880	Arid1a	protein_coding	AT rich interactive domain 1A (SWI-like)	1997.54890767452	0.0442157459603145	0.0788485153997395	0.574955516613512	0.999916812081976
ENSMUSG00000007888	Crlf1	protein_coding	cytokine receptor-like factor 1	256.501237577545	-0.223889104152002	0.168525898481774	0.184008188025442	0.999916812081976
ENSMUSG00000007891	Ctsd	protein_coding	cathepsin D	6406.64188575628	0.00697206788746137	0.0740917998367489	0.925029403859857	0.999916812081976
ENSMUSG00000007892	Rplp1	protein_coding	ribosomal protein, large, P1	10904.4249819969	0.0533725308648587	0.0869166886590894	0.539172113574958	0.999916812081976
ENSMUSG00000007908	Hmgcll1	protein_coding	3-hydroxymethyl-3-methylglutaryl-Coenzyme A lyase-like 1	265.283317786582	-0.0148143316551298	0.172378479212495	0.931513536564982	0.999916812081976
ENSMUSG00000007944	Ttc9b	protein_coding	tetratricopeptide repeat domain 9B	1149.48994513998	-0.00413822653356564	0.123807139733238	0.97333584830914	0.999916812081976
ENSMUSG00000007946	Phox2a	protein_coding	paired-like homeobox 2a	0.0793855308932875	-0.597872762951202	4.43971546504048	0.892877017743227	0.999916812081976
ENSMUSG00000007950	Abhd8	protein_coding	abhydrolase domain containing 8	5229.70921615419	-0.0112391618187055	0.0643055179890236	0.861254417899494	0.999916812081976
ENSMUSG00000007987	Ift22	protein_coding	intraflagellar transport 22	824.956617101025	0.0342241158556963	0.0975785393524297	0.725787881523068	0.999916812081976
ENSMUSG00000007989	Fzd3	protein_coding	frizzled class receptor 3	1085.33166953715	0.040384227546556	0.0730663042980247	0.580464343334274	0.999916812081976
ENSMUSG00000008028	1700008O03Rik	protein_coding	RIKEN cDNA 1700008O03 gene	55.0206940869961	-0.389487898923981	0.316812650993835	0.218923732352137	0.999916812081976
ENSMUSG00000008035	Mid1ip1	protein_coding	Mid1 interacting protein 1 (gastrulation specific G12-like (zebrafish))	1387.16721536846	-0.0146454632152776	0.0812813226893999	0.857009380686441	0.999916812081976
ENSMUSG00000008036	Ap2s1	protein_coding	adaptor-related protein complex 2, sigma 1 subunit	2515.54323900935	-0.0131352974250924	0.0681108816432604	0.847075134371513	0.999916812081976
ENSMUSG00000008090	Fgfrl1	protein_coding	fibroblast growth factor receptor-like 1	396.594068754853	-0.26652648313094	0.123222176195378	0.0305431046400113	0.999916812081976
ENSMUSG00000008129	4930432K21Rik	protein_coding	RIKEN cDNA 4930432K21 gene	50.375532499334	-0.363897610427292	0.271130973740916	0.179548352225613	0.999916812081976
ENSMUSG00000008136	Fhl2	protein_coding	four and a half LIM domains 2	535.756145025528	-0.000337396495206299	0.101508736089644	0.997347982360113	0.999916812081976
ENSMUSG00000008140	Emc10	protein_coding	ER membrane protein complex subunit 10	3220.96896496977	-0.0942525615459513	0.0768229263972469	0.219867453918785	0.999916812081976
ENSMUSG00000008153	Clstn3	protein_coding	calsyntenin 3	6019.38278964613	-0.0302857475583989	0.0732214310132649	0.679153431499258	0.999916812081976
ENSMUSG00000008167	Fbxw9	protein_coding	F-box and WD-40 domain protein 9	439.593167049597	0.0472551753730942	0.113492428148338	0.677137130249299	0.999916812081976
ENSMUSG00000008193	Spib	protein_coding	Spi-B transcription factor (Spi-1/PU.1 related)	7.41957021159829	-0.338299103277162	0.781152809466359	0.664959028470293	0.999916812081976
ENSMUSG00000008200	Fnbp4	protein_coding	formin binding protein 4	1121.06042946677	-0.0931603670025232	0.0860644441746592	0.279053088751917	0.999916812081976
ENSMUSG00000008206	Cers4	protein_coding	ceramide synthase 4	1421.56626437649	-0.0320234064720149	0.077744320153038	0.680407808691508	0.999916812081976
ENSMUSG00000008226	Scrn3	protein_coding	secernin 3	526.596703300329	-0.0238501807556583	0.116325148245464	0.837548447101499	0.999916812081976
ENSMUSG00000008301	Phax	protein_coding	phosphorylated adaptor for RNA export	549.080167201933	-0.0276538667903567	0.0957273267239382	0.772671956941558	0.999916812081976
ENSMUSG00000008305	Tle1	protein_coding	transducin-like enhancer of split 1	1009.47078817706	0.121004588583581	0.0857527630850789	0.158219033596696	0.999916812081976
ENSMUSG00000008307	1700109H08Rik	protein_coding	RIKEN cDNA 1700109H08 gene	78.3884520912517	-0.151980374439848	0.362233460821412	0.674803478180283	0.999916812081976
ENSMUSG00000008318	Relt	protein_coding	RELT tumor necrosis factor receptor	257.445406853725	0.00706779723408235	0.165571303407683	0.965950777792561	0.999916812081976
ENSMUSG00000008333	Snrpb2	protein_coding	U2 small nuclear ribonucleoprotein B	218.325150781234	0.0601946203419102	0.156036931321774	0.699665812689308	0.999916812081976
ENSMUSG00000008373	Prpf31	protein_coding	pre-mRNA processing factor 31	697.123714632339	-0.0287372478713737	0.0872235062190534	0.741802898115337	0.999916812081976
ENSMUSG00000008384	Sertad1	protein_coding	SERTA domain containing 1	117.002101396454	-0.092265734448759	0.190084243094217	0.627396949759459	0.999916812081976
ENSMUSG00000008393	Carhsp1	protein_coding	calcium regulated heat stable protein 1	760.229084948413	-0.0496459357707147	0.0973235599301251	0.609972854926475	0.999916812081976
ENSMUSG00000008398	Elk3	protein_coding	ELK3, member of ETS oncogene family	160.76028595615	-0.0511723048463523	0.189095141627726	0.78668584356208	0.999916812081976
ENSMUSG00000008429	Herpud2	protein_coding	HERPUD family member 2	624.401460511052	-0.0534353400046674	0.0886594241383022	0.546705992041138	0.999916812081976
ENSMUSG00000008435	Rdh13	protein_coding	retinol dehydrogenase 13 (all-trans and 9-cis)	808.27424162464	-0.32182543173416	0.359042222368017	0.37006893234725	0.999916812081976
ENSMUSG00000008438	Adam21	protein_coding	a disintegrin and metallopeptidase domain 21	16.8029622718878	-0.307347091592629	0.476194658650031	0.518652957674279	0.999916812081976
ENSMUSG00000008450	Nutf2	protein_coding	nuclear transport factor 2	278.463041249814	0.309483878698703	0.128935125341593	0.0163813284787778	0.999916812081976
ENSMUSG00000008461	Fut1	protein_coding	fucosyltransferase 1	2.74638666081042	-3.04301936930275	1.40296878467516	0.0300837621267012	0.999916812081976
ENSMUSG00000008475	Arpc5	protein_coding	actin related protein 2/3 complex, subunit 5	2652.28537219518	0.0931170717054037	0.0743731722997293	0.210560751254297	0.999916812081976
ENSMUSG00000008482	Rnf151	protein_coding	ring finger protein 151	2.76748543398341	3.32759349492937	1.70309709651584	0.0507191513520685	0.999916812081976
ENSMUSG00000008489	Elavl2	protein_coding	ELAV like RNA binding protein 1	1070.6645943696	0.00418275365644033	0.0841829802082372	0.96037225237873	0.999916812081976
ENSMUSG00000008496	Pou2f2	protein_coding	POU domain, class 2, transcription factor 2	245.986953234575	0.0923395278313943	0.204089466580241	0.650947485210654	0.999916812081976
ENSMUSG00000008540	Mgst1	protein_coding	microsomal glutathione S-transferase 1	109.782897291388	0.257627791429006	0.252226753162259	0.307058608229399	0.999916812081976
ENSMUSG00000008575	Nfib	protein_coding	nuclear factor I/B	1931.80062746569	-0.0794391896445405	0.082791329224257	0.337301389688293	0.999916812081976
ENSMUSG00000008590	Htr3b	protein_coding	5-hydroxytryptamine (serotonin) receptor 3B	2.17880414193534	0.0723967277241972	1.31679818882477	0.956154903589072	0.999916812081976
ENSMUSG00000008601	Rab25	protein_coding	RAB25, member RAS oncogene family	2.93952171373243	0.144878194542646	1.26056595980949	0.90849975798292	0.999916812081976
ENSMUSG00000008604	Ubqln4	protein_coding	ubiquilin 4	1972.28600869156	-0.0714101320036222	0.084578770505844	0.398499962638012	0.999916812081976
ENSMUSG00000008658	Rbfox1	protein_coding	RNA binding protein, fox-1 homolog (C. elegans) 1	3798.70145655769	0.00762032501850378	0.0847728110909648	0.928373718262053	0.999916812081976
ENSMUSG00000008668	Rps18	protein_coding	ribosomal protein S18	144.155554050338	-0.297441701249034	0.212700322218499	0.161990766945244	0.999916812081976
ENSMUSG00000008682	Rpl10	protein_coding	ribosomal protein L10	1042.24433646443	-0.0672553687781456	0.118215154480757	0.569408117861114	0.999916812081976
ENSMUSG00000008683	Rps15a	protein_coding	ribosomal protein S15A	2722.11629503035	0.00193330855969647	0.107626502078233	0.985668268798863	0.999916812081976
ENSMUSG00000008690	Ncaph2	protein_coding	non-SMC condensin II complex, subunit H2	1883.5932953241	0.0514860238903476	0.0638317390369719	0.41990290399549	0.999916812081976
ENSMUSG00000008730	Hipk1	protein_coding	homeodomain interacting protein kinase 1	2154.7841706316	0.0703812556880687	0.0687896681451379	0.306243068197188	0.999916812081976
ENSMUSG00000008734	Gprc5b	protein_coding	G protein-coupled receptor, family C, group 5, member B	3380.47990791887	0.0202728144432116	0.0775382850760234	0.7937412288055	0.999916812081976
ENSMUSG00000008763	Man1a2	protein_coding	mannosidase, alpha, class 1A, member 2	1549.91150217734	0.0158617052376939	0.0693827523764864	0.819170771921106	0.999916812081976
ENSMUSG00000008822	Acyp1	protein_coding	acylphosphatase 1, erythrocyte (common) type	183.765935047931	0.0138500246737087	0.16954440510212	0.9348935016309	0.999916812081976
ENSMUSG00000008843	Cldn13	protein_coding	claudin 13	0.0585323474550517	0.127675972736426	4.44526432864365	0.97708647328761	0.999916812081976
ENSMUSG00000008845	Cd163	protein_coding	CD163 antigen	26.9539982600358	0.720703899288513	0.413260355576661	0.0811684409148458	0.999916812081976
ENSMUSG00000008855	Hdac5	protein_coding	histone deacetylase 5	3697.77760700267	-0.0406446744022039	0.0680976025249602	0.550601449666692	0.999916812081976
ENSMUSG00000008859	Rala	protein_coding	v-ral simian leukemia viral oncogene A (ras related)	853.294231590277	-0.0603536949031624	0.0815445058358206	0.459219927950197	0.999916812081976
ENSMUSG00000008874	Clec3a	protein_coding	C-type lectin domain family 3, member a	0.113122271993077	0.712129576042437	4.44526432864365	0.872723842937334	0.999916812081976
ENSMUSG00000008892	Vdac3	protein_coding	voltage-dependent anion channel 3	1916.32714149831	0.00202453380997034	0.060162180935492	0.97315523764257	0.999916812081976
ENSMUSG00000008932	Slc1a7	protein_coding	solute carrier family 1 (glutamate transporter), member 7	3.49346384952426	0.0809522408562193	1.20822805584039	0.946581069927828	0.999916812081976
ENSMUSG00000008958	Vps72	protein_coding	vacuolar protein sorting 72	402.949415549266	-0.0286448334548127	0.100773387270072	0.776218814802424	0.999916812081976
ENSMUSG00000008976	Gabpa	protein_coding	GA repeat binding protein, alpha	442.320417254429	0.186544147714656	0.152942651782575	0.222578633169063	0.999916812081976
ENSMUSG00000008999	Bmp7	protein_coding	bone morphogenetic protein 7	219.723777381468	0.275968627346294	0.190257762670875	0.146919516199992	0.999916812081976
ENSMUSG00000009013	Dynll1	protein_coding	dynein light chain LC8-type 1	4121.99287362204	0.0961569808576152	0.0536055043546773	0.072846803279514	0.999916812081976
ENSMUSG00000009030	Pdcl	protein_coding	phosducin-like	326.148017006094	0.00823437580126481	0.117383113908571	0.944074607029053	0.999916812081976
ENSMUSG00000009035	Tmem184b	protein_coding	transmembrane protein 184b	1333.32766250078	0.0489524364385543	0.0823084974093051	0.552014999775755	0.999916812081976
ENSMUSG00000009070	Rsph14	protein_coding	radial spoke head homolog 14 (Chlamydomonas)	6.0446075593558	-0.637794712180359	0.951985712010428	0.502881706090436	0.999916812081976
ENSMUSG00000009073	Nf2	protein_coding	neurofibromin 2	2033.54736112096	-0.0239011608139281	0.0651778597623825	0.713837774611742	0.999916812081976
ENSMUSG00000009075	Cabp7	protein_coding	calcium binding protein 7	5497.46540735877	0.0023735502987902	0.0796441612467192	0.976225013722375	0.999916812081976
ENSMUSG00000009076	Zmat5	protein_coding	zinc finger, matrin type 5	187.921663572057	-0.12302100895028	0.155733526877062	0.429559559192521	0.999916812081976
ENSMUSG00000009079	Ewsr1	protein_coding	Ewing sarcoma breakpoint region 1	4763.26143641467	-0.0538535231318512	0.0558850495093391	0.335222370735617	0.999916812081976
ENSMUSG00000009090	Ap1b1	protein_coding	adaptor protein complex AP-1, beta 1 subunit	3636.01445698212	-0.102873272943814	0.0613910507240487	0.0937960465100942	0.999916812081976
ENSMUSG00000009092	Derl3	protein_coding	Der1-like domain family, member 3	21.9517985467846	0.138807852152873	0.481354825251633	0.773064227056985	0.999916812081976
ENSMUSG00000009093	Gstt4	protein_coding	glutathione S-transferase, theta 4	0.187146485851563	-0.575035840796067	4.43712960569315	0.896885784142162	0.999916812081976
ENSMUSG00000009097	Tbx1	protein_coding	T-box 1	21.6867971157305	-0.373902069675553	0.467247713050311	0.423581974477148	0.999916812081976
ENSMUSG00000009108	Gnat2	protein_coding	guanine nucleotide binding protein, alpha transducing 2	2.40497931927636	-1.86460137143964	1.44106967610736	0.195699648677282	0.999916812081976
ENSMUSG00000009112	Bcl2l13	protein_coding	BCL2-like 13 (apoptosis facilitator)	968.873226310223	0.0843576453866875	0.106093846731693	0.426542024272229	0.999916812081976
ENSMUSG00000009114	2610028H24Rik	protein_coding	RIKEN cDNA 2610028H24 gene	1.44639831885866	-0.785601015332304	2.57516799836959	0.760314461758203	0.999916812081976
ENSMUSG00000009115	Spatc1l	protein_coding	spermatogenesis and centriole associated 1 like	0.742786414279852	-2.25120417138322	2.67041777570302	0.399219650495633	0.999916812081976
ENSMUSG00000009145	Dqx1	protein_coding	DEAQ RNA-dependent ATPase	33.665913099109	-0.547654114335719	0.346520815713527	0.114006958610221	0.999916812081976
ENSMUSG00000009185	Ccl8	protein_coding	chemokine (C-C motif) ligand 8	1.52231940490929	0.734048494544388	2.08621352122769	0.724945629535229	0.999916812081976
ENSMUSG00000009207	Lnpk	protein_coding	lunapark, ER junction formation factor	543.508496978886	0.0682584536339557	0.13392749663812	0.610284628426432	0.999916812081976
ENSMUSG00000009210	Prr29	protein_coding	proline rich 29	4.48691213046646	0.0199403313087998	0.963509101010235	0.983488534963489	0.999916812081976
ENSMUSG00000009214	Mymk	protein_coding	myomaker, myoblast fusion factor	7.43471917630151	-0.0595687469079194	0.742153513672881	0.936026713867571	0.999916812081976
ENSMUSG00000009216	Fam163b	protein_coding	family with sequence similarity 163, member B	2330.95684711952	0.170081038300272	0.107108179653619	0.112300592469852	0.999916812081976
ENSMUSG00000009246	Trpm5	protein_coding	transient receptor potential cation channel, subfamily M, member 5	9.02686023553955	0.39528277447946	0.677849722695838	0.559797581411504	0.999916812081976
ENSMUSG00000009248	Ascl2	protein_coding	achaete-scute family bHLH transcription factor 2	9.75676756814592	-0.567931932921277	0.718298550614962	0.429140797873319	0.999916812081976
ENSMUSG00000009281	Rarres2	protein_coding	retinoic acid receptor responder (tazarotene induced) 2	120.71259148466	-0.0954225861475223	0.196186401454381	0.626692549704345	0.999916812081976
ENSMUSG00000009291	Pttg1ip	protein_coding	pituitary tumor-transforming 1 interacting protein	1199.9254944096	-0.00247828033846612	0.0792909774038547	0.975065766897514	0.999916812081976
ENSMUSG00000009292	Trpm2	protein_coding	transient receptor potential cation channel, subfamily M, member 2	811.244074698739	-0.105456788937671	0.14355392675453	0.462574335168587	0.999916812081976
ENSMUSG00000009293	Ube2g2	protein_coding	ubiquitin-conjugating enzyme E2G 2	975.488853909181	0.078961384060647	0.0942066739447818	0.401934183268214	0.999916812081976
ENSMUSG00000009350	Mpo	protein_coding	myeloperoxidase	4.55023045801855	0.939479044598827	1.05749804222866	0.374326752240404	0.999916812081976
ENSMUSG00000009356	Lpo	protein_coding	lactoperoxidase	10.0891500624893	-1.05204555415311	0.836757367291123	0.208649126571811	0.999916812081976
ENSMUSG00000009376	Met	protein_coding	met proto-oncogene	71.8914092998473	0.169466078063913	0.259975527530494	0.514495385574203	0.999916812081976
ENSMUSG00000009378	Slc16a12	protein_coding	solute carrier family 16 (monocarboxylic acid transporters), member 12	50.1952214742776	0.345930040544111	0.325209399737239	0.287457933226568	0.999916812081976
ENSMUSG00000009394	Syn2	protein_coding	synapsin II	12189.9710478148	-0.0456306663286851	0.0563218430900272	0.417838408945331	0.999916812081976
ENSMUSG00000009406	Elk1	protein_coding	ELK1, member of ETS oncogene family	1087.20382026798	-0.055509622104023	0.0911366934987228	0.542470796612172	0.999916812081976
ENSMUSG00000009418	Nav1	protein_coding	neuron navigator 1	1412.28229280869	0.0653156195298799	0.083802613919669	0.435745091881077	0.999916812081976
ENSMUSG00000009470	Tnpo1	protein_coding	transportin 1	1266.89454342357	0.0543019090727996	0.0693286548776971	0.433478284851293	0.999916812081976
ENSMUSG00000009471	Myod1	protein_coding	myogenic differentiation 1	3.30251339777708	-1.31540613070011	1.19822830443503	0.272295076272555	0.999916812081976
ENSMUSG00000009487	Otog	protein_coding	otogelin	10.1865818939053	0.0925778076183843	0.684160817829931	0.892362148049599	0.999916812081976
ENSMUSG00000009535	Rnmt	protein_coding	RNA (guanine-7-) methyltransferase	987.872549047926	0.026977238231903	0.069693081146726	0.698692305631137	0.999916812081976
ENSMUSG00000009545	Kcnq1	protein_coding	potassium voltage-gated channel, subfamily Q, member 1	22.1926266499551	0.409422866168294	0.496909995093264	0.409974971877431	0.999916812081976
ENSMUSG00000009549	Srp14	protein_coding	signal recognition particle 14	1520.44923522925	-0.019255802793315	0.0676330482814111	0.775866355700414	0.999916812081976
ENSMUSG00000009551	6330409D20Rik	protein_coding	RIKEN cDNA 6330409D20 gene	23.5289671193087	0.147612503873035	0.499408966397096	0.767555129004321	0.999916812081976
ENSMUSG00000009555	Cdk9	protein_coding	cyclin-dependent kinase 9 (CDC2-related kinase)	2045.86459254517	0.0136209291794353	0.0667340464103909	0.838269378781379	0.999916812081976
ENSMUSG00000009563	Tor2a	protein_coding	torsin family 2, member A	592.467998169177	0.0476411768693501	0.0885960635959319	0.59076022574047	0.999916812081976
ENSMUSG00000009566	Fpgs	protein_coding	folylpolyglutamyl synthetase	211.911266520552	-0.0332015690264602	0.173608134401146	0.848334184656846	0.999916812081976
ENSMUSG00000009569	Mrtfb	protein_coding	myocardin related transcription factor B	3767.39746986786	0.0306479329814063	0.0643634397522666	0.633953338194011	0.999916812081976
ENSMUSG00000009575	Cbx5	protein_coding	chromobox 5	2960.92636344911	-0.0623633787782072	0.0706623655911006	0.377477097418813	0.999916812081976
ENSMUSG00000009585	Apobec3	protein_coding	apolipoprotein B mRNA editing enzyme, catalytic polypeptide 3	73.3254444402384	-0.567786443582283	0.312774249292362	0.0694742103122968	0.999916812081976
ENSMUSG00000009588	St6galnac1	protein_coding	ST6 (alpha-N-acetyl-neuraminyl-2,3-beta-galactosyl-1,3)-N-acetylgalactosaminide alpha-2,6-sialyltransferase 1	1.39368311716525	1.40958539966897	2.1089563592967	0.503890711265235	0.999916812081976
ENSMUSG00000009596	Taf7l	protein_coding	TATA-box binding protein associated factor 7 like	10.9817270633813	0.0634357523375714	0.650913425657636	0.922363867857982	0.999916812081976
ENSMUSG00000009614	Sardh	protein_coding	sarcosine dehydrogenase	207.916690467754	0.0298770099952735	0.193561354015942	0.87733045557226	0.999916812081976
ENSMUSG00000009621	Vav2	protein_coding	vav 2 oncogene	297.205824619749	-0.213050128863965	0.131229319302925	0.104483655563888	0.999916812081976
ENSMUSG00000009628	Tex15	protein_coding	testis expressed gene 15	19.8290910410532	-0.52611432109801	0.530118192499699	0.320979419017529	0.999916812081976
ENSMUSG00000009630	Ppp2cb	protein_coding	protein phosphatase 2 (formerly 2A), catalytic subunit, beta isoform	1276.74295337507	-0.00911014688144629	0.0692889130220906	0.895395143441237	0.999916812081976
ENSMUSG00000009633	G0s2	protein_coding	G0/G1 switch gene 2	82.4829880728316	0.0442662348922773	0.258540432385371	0.864053999396135	0.999916812081976
ENSMUSG00000009640	Dmap1	protein_coding	DNA methyltransferase 1-associated protein 1	441.861792397568	0.0412990138539411	0.104056480770632	0.691448315080754	0.999916812081976
ENSMUSG00000009647	Mcu	protein_coding	mitochondrial calcium uniporter	627.933482411754	0.00974059337539959	0.0963816338805038	0.919500644453379	0.999916812081976
ENSMUSG00000009654	Oit3	protein_coding	oncoprotein induced transcript 3	4.18052211637086	-1.45919018408552	1.25115331912532	0.243502842518145	0.999916812081976
ENSMUSG00000009670	Tex11	protein_coding	testis expressed gene 11	4.79007573700087	-0.371471829485805	0.886943679112761	0.675345974835082	0.999916812081976
ENSMUSG00000009681	Bcr	protein_coding	breakpoint cluster region	2316.56332938899	-0.0212752225467658	0.0706560893482252	0.763330966724815	0.999916812081976
ENSMUSG00000009687	Fxyd5	protein_coding	FXYD domain-containing ion transport regulator 5	228.669005041517	0.0689839466343063	0.216962233628629	0.750520051879363	0.999916812081976
ENSMUSG00000009731	Kcnd1	protein_coding	potassium voltage-gated channel, Shal-related family, member 1	266.424118558728	-0.211403604943718	0.153579992839105	0.168665386931272	0.999916812081976
ENSMUSG00000009733	Tfcp2	protein_coding	transcription factor CP2	485.664933629636	-0.0737687383744161	0.109195162416099	0.499315075349307	0.999916812081976
ENSMUSG00000009734	Pou6f2	protein_coding	POU domain, class 6, transcription factor 2	20.4229757885348	0.8291276274621	0.584687307046098	0.156170279980388	0.999916812081976
ENSMUSG00000009739	Pou6f1	protein_coding	POU domain, class 6, transcription factor 1	2500.69905901369	0.0284413574421068	0.0643338780111756	0.658424155633245	0.999916812081976
ENSMUSG00000009741	Ubp1	protein_coding	upstream binding protein 1	2608.05515035768	0.0691982413765203	0.0655968846537261	0.291470450363758	0.999916812081976
ENSMUSG00000009772	Nuak2	protein_coding	NUAK family, SNF1-like kinase, 2	31.6290928280339	0.422267992243902	0.366848898590396	0.249704301605678	0.999916812081976
ENSMUSG00000009828	Ick	protein_coding	intestinal cell kinase	415.588629555937	0.0695989304859242	0.121561033528371	0.566954098137784	0.999916812081976
ENSMUSG00000009863	Sdhb	protein_coding	succinate dehydrogenase complex, subunit B, iron sulfur (Ip)	1988.3626523329	0.0588911892451429	0.0719790431183837	0.413259365004494	0.999916812081976
ENSMUSG00000009876	Cox4i2	protein_coding	cytochrome c oxidase subunit 4I2	18.488879229393	0.327061341384939	0.471723142759128	0.488100438975392	0.999916812081976
ENSMUSG00000009894	Snap47	protein_coding	synaptosomal-associated protein, 47	5555.81125992052	-0.0136882234681948	0.0675531176867111	0.839424989239542	0.999916812081976
ENSMUSG00000009900	Wnt3a	protein_coding	wingless-type MMTV integration site family, member 3A	1.74244218760693	-1.36757045676913	1.83023160254866	0.45493578614217	0.999916812081976
ENSMUSG00000009905	Kdsr	protein_coding	3-ketodihydrosphingosine reductase	591.911455140176	0.117097081556102	0.102580254934016	0.253654936235532	0.999916812081976
ENSMUSG00000009907	Vps4b	protein_coding	vacuolar protein sorting 4B	738.008339209545	-0.0897055875997102	0.116057782321036	0.439558475309083	0.999916812081976
ENSMUSG00000009927	Rps25	protein_coding	ribosomal protein S25	2445.07021370096	0.0233280721812522	0.0935777221383335	0.803135789680063	0.999916812081976
ENSMUSG00000009941	Nxf2	protein_coding	nuclear RNA export factor 2	1.92212807861314	-1.40854607921921	1.77258578536463	0.426829997444006	0.999916812081976
ENSMUSG00000009995	Taz	protein_coding	tafazzin	1026.24405713323	-0.0835096711346852	0.0755167369736514	0.268794386951409	0.999916812081976
ENSMUSG00000010021	Kif19a	protein_coding	kinesin family member 19A	50.6544945020455	-0.171641599400127	0.316321948552285	0.587393678349852	0.999916812081976
ENSMUSG00000010025	Aldh3a2	protein_coding	aldehyde dehydrogenase family 3, subfamily A2	877.558356756188	-0.0562702260184847	0.0876928897338385	0.521085032015456	0.999916812081976
ENSMUSG00000010044	Zmynd10	protein_coding	zinc finger, MYND domain containing 10	107.182811923691	-0.2770476587107	0.198596353959875	0.163007116453607	0.999916812081976
ENSMUSG00000010045	Tmem115	protein_coding	transmembrane protein 115	506.289387794405	-0.0539800598555369	0.0929595491980974	0.56145390407558	0.999916812081976
ENSMUSG00000010047	Hyal2	protein_coding	hyaluronoglucosaminidase 2	179.844513865659	0.0554918492566609	0.202924052226572	0.784498735055378	0.999916812081976
ENSMUSG00000010048	Ifrd2	protein_coding	interferon-related developmental regulator 2	148.45821490687	0.195031182593303	0.167533219347732	0.24436955267489	0.999916812081976
ENSMUSG00000010051	Hyal1	protein_coding	hyaluronoglucosaminidase 1	123.404155445137	0.0581092714198199	0.2376583518646	0.80683772253605	0.999916812081976
ENSMUSG00000010054	Tusc2	protein_coding	tumor suppressor 2, mitochondrial calcium regulator	1102.69346317438	-0.0124696630941923	0.0713136310233219	0.861192268471688	0.999916812081976
ENSMUSG00000010057	Nprl2	protein_coding	NPR2 like, GATOR1 complex subunit	673.564031146321	0.0664220513639502	0.111467292909595	0.551249875711615	0.999916812081976
ENSMUSG00000010064	Slc38a3	protein_coding	solute carrier family 38, member 3	1807.79101083181	-0.0938870162825325	0.0724464233237426	0.194992359695482	0.999916812081976
ENSMUSG00000010066	Cacna2d2	protein_coding	calcium channel, voltage-dependent, alpha 2/delta subunit 2	661.833906696072	-0.0970467470589598	0.116509486347718	0.404872103978658	0.999916812081976
ENSMUSG00000010067	Rassf1	protein_coding	Ras association (RalGDS/AF-6) domain family member 1	187.798110973315	-0.149149914412417	0.196839878263028	0.448617400898286	0.999916812081976
ENSMUSG00000010080	Epn3	protein_coding	epsin 3	51.281578722503	0.547828823963072	0.379541966886235	0.148909345538557	0.999916812081976
ENSMUSG00000010086	Rnf112	protein_coding	ring finger protein 112	7546.45932053744	0.0241876486919944	0.0639607260606208	0.705308712591514	0.999916812081976
ENSMUSG00000010095	Slc3a2	protein_coding	solute carrier family 3 (activators of dibasic and neutral amino acid transport), member 2	1828.28816324937	0.169618845666939	0.0749138242011885	0.0235626660389803	0.999916812081976
ENSMUSG00000010097	Nxf1	protein_coding	nuclear RNA export factor 1	2042.79892153676	0.0217029242140339	0.114308930816814	0.849417256744734	0.999916812081976
ENSMUSG00000010110	Stx5a	protein_coding	syntaxin 5A	1106.95103765378	0.0201894914379942	0.0738993639522339	0.784697553575624	0.999916812081976
ENSMUSG00000010122	Slc47a1	protein_coding	solute carrier family 47, member 1	37.882708521843	0.756378427729779	0.477016878380005	0.112820338125579	0.999916812081976
ENSMUSG00000010136	Pifo	protein_coding	primary cilia formation	10.4366652430427	0.290435494994618	0.692218969307042	0.674798360272853	0.999916812081976
ENSMUSG00000010142	Tnfrsf13b	protein_coding	tumor necrosis factor receptor superfamily, member 13b	34.1741042347733	-0.209631811512817	0.361928170336787	0.562448610089744	0.999916812081976
ENSMUSG00000010154	Spire2	protein_coding	spire type actin nucleation factor 2	309.604889586119	-0.0205218663496926	0.124936424541891	0.869527671143584	0.999916812081976
ENSMUSG00000010175	Prox1	protein_coding	prospero homeobox 1	1227.44652359066	0.133238085292451	0.126870047176603	0.293629206665513	0.999916812081976
ENSMUSG00000010205	Raver1	protein_coding	ribonucleoprotein, PTB-binding 1	785.182796152827	-0.0323187772419361	0.0988327146394947	0.743664215282383	0.999916812081976
ENSMUSG00000010277	2610507B11Rik	protein_coding	RIKEN cDNA 2610507B11 gene	5040.46251687775	-0.0651812542027396	0.0651012616356095	0.31671623465604	0.999916812081976
ENSMUSG00000010290	AI597479	protein_coding	expressed sequence AI597479	583.529266244689	-0.0172836568026152	0.0941056111775077	0.854278354207316	0.999916812081976
ENSMUSG00000010307	Tmem86a	protein_coding	transmembrane protein 86A	269.615200384856	-0.00192268995240231	0.157692881737722	0.990271934898684	0.999916812081976
ENSMUSG00000010311	Optc	protein_coding	opticin	10.8684720702365	-0.370678872596407	0.597457291403993	0.534976439230233	0.999916812081976
ENSMUSG00000010342	Tex14	protein_coding	testis expressed gene 14	8.89646037604678	-0.198742205387262	0.89141409268726	0.823573169699391	0.999916812081976
ENSMUSG00000010358	Ifi35	protein_coding	interferon-induced protein 35	49.4051526379541	0.237670220422049	0.302709641074445	0.432369992769526	0.999916812081976
ENSMUSG00000010362	Rdm1	protein_coding	RAD52 motif 1	65.3944656629062	0.207815317351124	0.256705191214808	0.418199684020192	0.999916812081976
ENSMUSG00000010376	Nedd8	protein_coding	neural precursor cell expressed, developmentally down-regulated gene 8	1225.59831035323	-0.0270871124780699	0.0786591441412834	0.73057509255259	0.999916812081976
ENSMUSG00000010392	Gosr1	protein_coding	golgi SNAP receptor complex member 1	899.876794631412	-0.0294470515780215	0.0833513868284765	0.723872479462585	0.999916812081976
ENSMUSG00000010406	Mrpl52	protein_coding	mitochondrial ribosomal protein L52	371.882969759296	-0.0990693895419632	0.126662172061833	0.43412377294676	0.999916812081976
ENSMUSG00000010453	Kansl3	protein_coding	KAT8 regulatory NSL complex subunit 3	1729.43778642049	0.170341163847853	0.0735699857699827	0.0205931185648296	0.999916812081976
ENSMUSG00000010461	Eya4	protein_coding	EYA transcriptional coactivator and phosphatase 4	83.4083990591559	0.299936515589239	0.259300062355368	0.247388434701992	0.999916812081976
ENSMUSG00000010476	Ebf3	protein_coding	early B cell factor 3	24.1383290853	0.551337257218331	0.445353531554993	0.215724732140673	0.999916812081976
ENSMUSG00000010517	Faf1	protein_coding	Fas-associated factor 1	518.388555838469	-0.115650814955638	0.137812505339323	0.401362947959052	0.999916812081976
ENSMUSG00000010529	Gm266	protein_coding	predicted gene 266	76.4828289032053	0.0398848636081446	0.262258271628558	0.879121956805667	0.999916812081976
ENSMUSG00000010538	Tsacc	protein_coding	TSSK6 activating co-chaperone	33.0123926729476	-0.192782391129442	0.361866275827588	0.594210222095273	0.999916812081976
ENSMUSG00000010554	Mettl16	protein_coding	methyltransferase like 16	494.875208423015	0.176852188131994	0.120025466412511	0.140628244404962	0.999916812081976
ENSMUSG00000010592	Dazl	protein_coding	deleted in azoospermia-like	52.6839635725055	-0.161863832898315	0.276978847634625	0.558957554535674	0.999916812081976
ENSMUSG00000010601	Apol7a	protein_coding	apolipoprotein L 7a	12.7341583164901	-0.124987366008812	0.722717767235747	0.862697985876286	0.999916812081976
ENSMUSG00000010607	Pigyl	protein_coding	phosphatidylinositol glycan anchor biosynthesis, class Y-like	290.475748829981	-0.103968217099554	0.133194955663758	0.435054423612624	0.999916812081976
ENSMUSG00000010608	Rbm25	protein_coding	RNA binding motif protein 25	2416.21437631081	0.0105727505050031	0.0616005068641669	0.86372515967342	0.999916812081976
ENSMUSG00000010609	Psen2	protein_coding	presenilin 2	335.293412556232	0.0949716591600328	0.120184245779509	0.42940092802647	0.999916812081976
ENSMUSG00000010651	Acaa1b	protein_coding	acetyl-Coenzyme A acyltransferase 1B	26.0169687166067	0.521453953199853	0.42005735433534	0.214462630855654	0.999916812081976
ENSMUSG00000010660	Plcd1	protein_coding	phospholipase C, delta 1	257.445640663004	0.0279542413322544	0.13776385538405	0.839202101819666	0.999916812081976
ENSMUSG00000010663	Fads1	protein_coding	fatty acid desaturase 1	4439.03493773568	0.0181301543130621	0.0678060817375194	0.789174732669469	0.999916812081976
ENSMUSG00000010721	Lmbr1	protein_coding	limb region 1	504.862561553412	-0.0529939153071281	0.11389955656455	0.641738941520058	0.999916812081976
ENSMUSG00000010751	Tnfrsf22	protein_coding	tumor necrosis factor receptor superfamily, member 22	39.1781224480832	-0.00759203373086532	0.338104324216548	0.982085240997863	0.999916812081976
ENSMUSG00000010755	Cars	protein_coding	cysteinyl-tRNA synthetase	697.33381004318	-0.0862491275182071	0.109873752335329	0.432463003456514	0.999916812081976
ENSMUSG00000010760	Phlda2	protein_coding	pleckstrin homology like domain, family A, member 2	0.471473527210687	0.114757525682578	3.71728117424856	0.975372130370458	0.999916812081976
ENSMUSG00000010796	Asz1	protein_coding	ankyrin repeat, SAM and basic leucine zipper domain containing 1	0.13736673395614	-0.884230491504357	4.43816901923044	0.842080352039995	0.999916812081976
ENSMUSG00000010797	Wnt2	protein_coding	wingless-type MMTV integration site family, member 2	47.7169556116691	0.254463997767758	0.346389953725347	0.46257269527652	0.999916812081976
ENSMUSG00000010803	Gabra1	protein_coding	gamma-aminobutyric acid (GABA) A receptor, subunit alpha 1	3486.73648226441	-0.0890537724511928	0.0919844127462735	0.332974547095227	0.999916812081976
ENSMUSG00000010825	Grid2ip	protein_coding	glutamate receptor, ionotropic, delta 2 (Grid2) interacting protein 1	53.8001288406425	-0.203645871828268	0.34566339582181	0.555763988242313	0.999916812081976
ENSMUSG00000010830	Kdelr3	protein_coding	KDEL (Lys-Asp-Glu-Leu) endoplasmic reticulum protein retention receptor 3	5.24388051200845	-0.518839066408295	0.834146963004541	0.533942139640626	0.999916812081976
ENSMUSG00000010841	Cfap97d1	protein_coding	CFAP97 domain containing 1	2.72550440425033	0.402349239057993	1.30922706114259	0.758601221598025	0.999916812081976
ENSMUSG00000010911	Apip	protein_coding	APAF1 interacting protein	148.415618880144	0.167604550791534	0.194253635096607	0.388240321162322	0.999916812081976
ENSMUSG00000010914	Pdhx	protein_coding	pyruvate dehydrogenase complex, component X	698.207870380406	-0.0392061157985219	0.0854721914504135	0.646449432716223	0.999916812081976
ENSMUSG00000010936	Vac14	protein_coding	Vac14 homolog (S. cerevisiae)	495.274422161031	-0.0959320003500335	0.105710018735964	0.364141657708754	0.999916812081976
ENSMUSG00000011008	Mcoln2	protein_coding	mucolipin 2	1.84551648735911	-0.535485370743376	2.00365059497728	0.789272935102383	0.999916812081976
ENSMUSG00000011034	Slc5a1	protein_coding	solute carrier family 5 (sodium/glucose cotransporter), member 1	7.89575452672305	0.397977210551372	0.727482264882638	0.584336791487512	0.999916812081976
ENSMUSG00000011096	Akt1s1	protein_coding	AKT1 substrate 1 (proline-rich)	855.337759157195	0.0323013443635376	0.0954466364369735	0.735044386293352	0.999916812081976
ENSMUSG00000011114	Tbrg1	protein_coding	transforming growth factor beta regulated gene 1	590.274961810575	-0.0735902124047847	0.0921387818377126	0.424470887029544	0.999916812081976
ENSMUSG00000011118	Panx3	protein_coding	pannexin 3	0.125571200574575	-0.532926733039182	4.43744905345171	0.90440587789796	0.999916812081976
ENSMUSG00000011148	Adssl1	protein_coding	adenylosuccinate synthetase like 1	250.845390820158	0.0352521009022508	0.158895896397833	0.824425528642236	0.999916812081976
ENSMUSG00000011154	Cfap161	protein_coding	cilia and flagella associated protein 161	12.4809081621172	0.661776958157147	0.575823133330023	0.250444159235683	0.999916812081976
ENSMUSG00000011158	Brf1	protein_coding	BRF1, RNA polymerase III transcription initiation factor 90 kDa subunit	707.314320067961	0.0355067651933162	0.107354074384917	0.740837517460339	0.999916812081976
ENSMUSG00000011171	Vipr2	protein_coding	vasoactive intestinal peptide receptor 2	26.0383910362063	-0.201540433143186	0.445582745367249	0.651047448535369	0.999916812081976
ENSMUSG00000011179	Odc1	protein_coding	ornithine decarboxylase, structural 1	578.127828474057	-0.0153416570290139	0.0969945742540908	0.874322637803914	0.999916812081976
ENSMUSG00000011254	Thg1l	protein_coding	tRNA-histidine guanylyltransferase 1-like (S. cerevisiae)	157.61788061262	-0.199219608189243	0.216688210880245	0.357894914138628	0.999916812081976
ENSMUSG00000011256	Adam19	protein_coding	a disintegrin and metallopeptidase domain 19 (meltrin beta)	341.509225541217	-0.0687591283305717	0.157673111375953	0.662773911529788	0.999916812081976
ENSMUSG00000011257	Pabpc4	protein_coding	poly(A) binding protein, cytoplasmic 4	700.687260740821	0.107612894107833	0.105222931113494	0.30644340765554	0.999916812081976
ENSMUSG00000011263	Exoc3l2	protein_coding	exocyst complex component 3-like 2	10.7623560109447	-0.82536918324038	0.606887542768186	0.173828815817881	0.999916812081976
ENSMUSG00000011267	Zfp296	protein_coding	zinc finger protein 296	21.3820663326598	-0.038600450763907	0.46361814539172	0.933645484387273	0.999916812081976
ENSMUSG00000011305	Plin5	protein_coding	perilipin 5	28.398346659528	0.303463267612157	0.369146440247866	0.411038517665228	0.999916812081976
ENSMUSG00000011306	Sugp1	protein_coding	SURP and G patch domain containing 1	1066.34723697339	-0.002556470256734	0.0801309530628352	0.974548884101331	0.999916812081976
ENSMUSG00000011349	Dmrtc2	protein_coding	doublesex and mab-3 related transcription factor like family C2	0.280840893472004	0.659433697602564	4.4299543023428	0.881665761394002	0.999916812081976
ENSMUSG00000011382	Dhdh	protein_coding	dihydrodiol dehydrogenase (dimeric)	240.243850868173	0.142482452424661	0.129909199750904	0.272735419886455	0.999916812081976
ENSMUSG00000011427	Zfp790	protein_coding	zinc finger protein 790	188.515327612363	0.00154248936912835	0.161725653981758	0.992390138710892	0.999916812081976
ENSMUSG00000011463	Cpb1	protein_coding	carboxypeptidase B1 (tissue)	1.9879808157694	3.13650234941519	1.53947945867723	0.0416121267637968	0.999916812081976
ENSMUSG00000011486	Slc25a41	protein_coding	solute carrier family 25, member 41	16.4440113804396	-0.0602944465554112	0.506871875068412	0.905311784722459	0.999916812081976
ENSMUSG00000011589	Fsd1	protein_coding	fibronectin type 3 and SPRY domain-containing protein	814.812701385203	-0.0801549547975502	0.0849892089845982	0.345619935978883	0.999916812081976
ENSMUSG00000011658	Fuz	protein_coding	fuzzy planar cell polarity protein	437.445812955353	-0.114115690793818	0.120908892168404	0.345263920387983	0.999916812081976
ENSMUSG00000011751	Sptbn4	protein_coding	spectrin beta, non-erythrocytic 4	6527.99252095923	0.0148868823199509	0.0573666581595286	0.795246328094803	0.999916812081976
ENSMUSG00000011752	Pgam1	protein_coding	phosphoglycerate mutase 1	8667.40583829247	-0.0348234765896554	0.0512979692320439	0.497234759983288	0.999916812081976
ENSMUSG00000011831	Evi5	protein_coding	ecotropic viral integration site 5	1014.59669543294	0.0334659732354293	0.101750616604666	0.742229822491404	0.999916812081976
ENSMUSG00000011832	Evi5l	protein_coding	ecotropic viral integration site 5 like	1753.56575715688	-0.0587075219977227	0.0722914064385937	0.416736865747839	0.999916812081976
ENSMUSG00000011837	Snapc2	protein_coding	small nuclear RNA activating complex, polypeptide 2	366.234899382693	0.0553061288466532	0.119978632023656	0.644822647234775	0.999916812081976
ENSMUSG00000011877	Git1	protein_coding	GIT ArfGAP 1	7784.74134172525	0.075511332738596	0.100885497340817	0.454167363031318	0.999916812081976
ENSMUSG00000011884	Gltp	protein_coding	glycolipid transfer protein	505.391499529573	0.0417209862840712	0.106732041953918	0.695875094121237	0.999916812081976
ENSMUSG00000011958	Bnip2	protein_coding	BCL2/adenovirus E1B interacting protein 2	507.961689116335	0.0972477281926439	0.103756206288941	0.348618953369397	0.999916812081976
ENSMUSG00000011960	Ccnt1	protein_coding	cyclin T1	716.272011504054	-0.100731888092538	0.160143947883274	0.529343558303475	0.999916812081976
ENSMUSG00000012017	Scarf2	protein_coding	scavenger receptor class F, member 2	82.9083352593924	-0.0945214198976352	0.232960647382779	0.684933753113126	0.999916812081976
ENSMUSG00000012042	4930579F01Rik	protein_coding	RIKEN cDNA 4930579F01 gene	0.117353474431137	-1.11550520424764	4.44313007649718	0.801765464609526	0.999916812081976
ENSMUSG00000012076	Brms1l	protein_coding	breast cancer metastasis-suppressor 1-like	977.723464775948	0.0616438729825641	0.0768688882259495	0.422590400031371	0.999916812081976
ENSMUSG00000012114	Med15	protein_coding	mediator complex subunit 15	1265.20954833786	0.0304581300548197	0.0717774403540252	0.671316946835639	0.999916812081976
ENSMUSG00000012117	Dhdds	protein_coding	dehydrodolichyl diphosphate synthase	1031.22009832887	-0.0619381951357063	0.0724116081425303	0.39235033679931	0.999916812081976
ENSMUSG00000012123	Crybg2	protein_coding	crystallin beta-gamma domain containing 2	59.891396667595	-0.409939058099177	0.29224090018743	0.160693304975766	0.999916812081976
ENSMUSG00000012126	Ubxn11	protein_coding	UBX domain protein 11	335.270314592192	-0.268112684879727	0.123174962453672	0.029504325709899	0.999916812081976
ENSMUSG00000012187	Mogat1	protein_coding	monoacylglycerol O-acyltransferase 1	2.44932249575533	-0.566695962674767	1.27244080350694	0.656058633749321	0.999916812081976
ENSMUSG00000012211	Tex22	protein_coding	testis expressed gene 22	0.324740600139303	-0.886661111226526	4.43303727467618	0.841471114981991	0.999916812081976
ENSMUSG00000012282	Wnt8a	protein_coding	wingless-type MMTV integration site family, member 8A	2.33778971235982	-0.254261670061315	1.27740550929416	0.842227243545071	0.999916812081976
ENSMUSG00000012296	Tjap1	protein_coding	tight junction associated protein 1	680.47016270071	-0.0287310252189285	0.0980383872032127	0.769477105466538	0.999916812081976
ENSMUSG00000012350	Ehf	protein_coding	ets homologous factor	2.66542898313426	-0.833295351368009	1.56041985287458	0.59332772283248	0.999916812081976
ENSMUSG00000012396	Nanog	protein_coding	Nanog homeobox	4.76738064522914	1.25426239994459	0.974900349225615	0.198249622564801	0.999916812081976
ENSMUSG00000012405	Rpl15	protein_coding	ribosomal protein L15	2436.81601233905	0.209666676329919	0.217841188194925	0.335811104405813	0.999916812081976
ENSMUSG00000012422	Tmem167	protein_coding	transmembrane protein 167	660.938822748105	-0.0727399974705745	0.095531369735029	0.446403108188002	0.999916812081976
ENSMUSG00000012428	Steap4	protein_coding	STEAP family member 4	4.73809070002607	-0.316783000161121	1.12660683522311	0.778569831596037	0.999916812081976
ENSMUSG00000012429	Mplkip	protein_coding	M-phase specific PLK1 intereacting protein	144.923467783163	-0.141993878099433	0.174208234384639	0.415025761915541	0.999916812081976
ENSMUSG00000012443	Kif11	protein_coding	kinesin family member 11	15.1389347216527	-0.169933834157632	0.502306215011622	0.73513166093835	0.999916812081976
ENSMUSG00000012483	Rpa3	protein_coding	replication protein A3	116.328316624926	0.06794921312411	0.191003290737344	0.722028610589806	0.999916812081976
ENSMUSG00000012519	Mlkl	protein_coding	mixed lineage kinase domain-like	4.30174830324144	0.157150515804734	1.00861323047437	0.876183969422129	0.999916812081976
ENSMUSG00000012535	Tnpo3	protein_coding	transportin 3	1329.51399878766	0.129077746773554	0.0720121321856481	0.073061799720706	0.999916812081976
ENSMUSG00000012609	Ttll5	protein_coding	tubulin tyrosine ligase-like family, member 5	519.480994087172	-0.343688411465835	0.134058963129397	0.0103559793596229	0.999916812081976
ENSMUSG00000012640	Zfp715	protein_coding	zinc finger protein 715	479.829003402729	0.0611947420377571	0.104718905991848	0.558970410714825	0.999916812081976
ENSMUSG00000012705	Retn	protein_coding	resistin	14.0584107576381	0.166424649316219	0.527227842222243	0.752260722345483	0.999916812081976
ENSMUSG00000012777	Acp4	protein_coding	acid phosphatase 4	1.50177848963721	-0.680080952313112	1.68382962039476	0.686294043938789	0.999916812081976
ENSMUSG00000012819	Cdh23	protein_coding	cadherin 23 (otocadherin)	106.151173606755	0.390814458552424	0.281679671317703	0.165306752808113	0.999916812081976
ENSMUSG00000012848	Rps5	protein_coding	ribosomal protein S5	2889.15909462219	-0.0243442541469029	0.0839156960681469	0.771736903181495	0.999916812081976
ENSMUSG00000012889	Podnl1	protein_coding	podocan-like 1	3.38606332382586	-0.284041360448784	1.06462965666722	0.789624479199717	0.999916812081976
ENSMUSG00000013033	Adgrl1	protein_coding	adhesion G protein-coupled receptor L1	9775.98323338319	0.0411995781864664	0.0721440383940236	0.567949542218238	0.999916812081976
ENSMUSG00000013076	Amotl1	protein_coding	angiomotin-like 1	456.324157762426	-0.0266344388995042	0.144438927692067	0.853700209470678	0.999916812081976
ENSMUSG00000013083	2200002J24Rik	protein_coding	RIKEN cDNA 2200002J24 gene	0.127686852371193	-0.0861762347115238	4.44526432864365	0.984533117598963	0.999916812081976
ENSMUSG00000013089	Etv5	protein_coding	ets variant 5	1272.64149934424	-0.0540883972843654	0.0758477226023316	0.475772570385024	0.999916812081976
ENSMUSG00000013091	Tmem190	protein_coding	transmembrane protein 190	6.00480421773049	-0.289706827083113	0.884065569083416	0.743139752101192	0.999916812081976
ENSMUSG00000013150	Gfod2	protein_coding	glucose-fructose oxidoreductase domain containing 2	420.850805352006	-0.0331912635895137	0.123562724572233	0.788223088465598	0.999916812081976
ENSMUSG00000013155	Enkd1	protein_coding	enkurin domain containing 1	177.72402368349	-0.168248890562525	0.163895388698272	0.304626431608767	0.999916812081976
ENSMUSG00000013158	4933405L10Rik	protein_coding	RIKEN cDNA 4933405L10 gene	6.7514209211967	-0.392714236531264	0.818966777449182	0.631565888632861	0.999916812081976
ENSMUSG00000013160	Atp6v0d1	protein_coding	ATPase, H+ transporting, lysosomal V0 subunit D1	3228.54315654289	-0.00792155460955114	0.058044661866695	0.891447020833744	0.999916812081976
ENSMUSG00000013236	Ptprs	protein_coding	protein tyrosine phosphatase, receptor type, S	10121.6339825164	-0.0814974055954965	0.0659480104878505	0.216539374681447	0.999916812081976
ENSMUSG00000013275	Slc41a1	protein_coding	solute carrier family 41, member 1	1609.91515032515	0.118309274816348	0.111581247096871	0.289009449574625	0.999916812081976
ENSMUSG00000013338	Fer1l4	protein_coding	fer-1-like 4 (C. elegans)	1.04841292505723	1.1577258128945	2.23838198308298	0.605005746733163	0.999916812081976
ENSMUSG00000013353	4931406B18Rik	protein_coding	RIKEN cDNA 4931406B18 gene	2.67940758942466	1.19027495936951	1.40980651739835	0.39851156736454	0.999916812081976
ENSMUSG00000013367	Iglon5	protein_coding	IgLON family member 5	785.786521274799	-0.0400228130725035	0.0897530271329099	0.655653882088251	0.999916812081976
ENSMUSG00000013415	Igf2bp1	protein_coding	insulin-like growth factor 2 mRNA binding protein 1	3.12576765263614	-0.988583318591629	1.29011021839976	0.443510794772016	0.999916812081976
ENSMUSG00000013418	B4galnt2	protein_coding	beta-1,4-N-acetyl-galactosaminyl transferase 2	2.40238407797556	-3.65890525824934	2.02842750447526	0.0712605223458251	0.999916812081976
ENSMUSG00000013419	Zfp651	protein_coding	zinc finger protein 651	1867.56646560902	-0.0236906612349004	0.0730998196616775	0.745872583206488	0.999916812081976
ENSMUSG00000013465	Nelfb	protein_coding	negative elongation factor complex member B	954.113504549098	-0.10891174746781	0.0993994295810694	0.273210996671302	0.999916812081976
ENSMUSG00000013483	Card14	protein_coding	caspase recruitment domain family, member 14	15.0114551166316	0.605807068558074	0.620968769952478	0.329270758680353	0.999916812081976
ENSMUSG00000013495	Tmem175	protein_coding	transmembrane protein 175	1398.7509157875	-0.0720291342565302	0.0716694801842149	0.314888070880453	0.999916812081976
ENSMUSG00000013523	Bcas1	protein_coding	breast carcinoma amplified sequence 1	1996.94171728463	0.00667366359956752	0.121367408575903	0.956148598067019	0.999916812081976
ENSMUSG00000013539	Tango2	protein_coding	transport and golgi organization 2	1164.3469008495	-0.156150538736564	0.0711509492945335	0.0281896140857304	0.999916812081976
ENSMUSG00000013584	Aldh1a2	protein_coding	aldehyde dehydrogenase family 1, subfamily A2	145.106284721209	0.418613089165121	0.331193584173505	0.206246935045116	0.999916812081976
ENSMUSG00000013593	Ndufs2	protein_coding	NADH:ubiquinone oxidoreductase core subunit S2	2993.57846609264	-0.0750947691207492	0.0854043842714926	0.379246924945428	0.999916812081976
ENSMUSG00000013611	Snx31	protein_coding	sorting nexin 31	5.48289244899781	-0.890960175754751	0.952619503049488	0.349647152717281	0.999916812081976
ENSMUSG00000013622	Atraid	protein_coding	all-trans retinoic acid induced differentiation factor	821.52169660271	0.0716192540459856	0.113998183473833	0.529840782146781	0.999916812081976
ENSMUSG00000013629	Cad	protein_coding	carbamoyl-phosphate synthetase 2, aspartate transcarbamylase, and dihydroorotase	474.026467767027	0.101518720242801	0.122671025623425	0.407914712477217	0.999916812081976
ENSMUSG00000013643	Lypd8	protein_coding	LY6/PLAUR domain containing 8	0.765532245478898	0.0771975025251267	2.59881204156608	0.976302388450229	0.999916812081976
ENSMUSG00000013646	Sh3bp5l	protein_coding	SH3 binding domain protein 5 like	863.149911929057	-0.0944724960860059	0.0859601177174758	0.271756259729179	0.999916812081976
ENSMUSG00000013653	1810065E05Rik	protein_coding	RIKEN cDNA 1810065E05 gene	0.250110651663174	-0.269005329183957	4.44377547670957	0.951729293530077	0.999916812081976
ENSMUSG00000013662	Atad1	protein_coding	ATPase family, AAA domain containing 1	1380.86631107334	-0.0713654916167162	0.0697515198690377	0.306242188281448	0.999916812081976
ENSMUSG00000013663	Pten	protein_coding	phosphatase and tensin homolog	2567.22684098566	-0.160881311824746	0.190706426319606	0.398888946912198	0.999916812081976
ENSMUSG00000013668	4933402N03Rik	protein_coding	RIKEN cDNA 4933402N03 gene	0.279464232312379	0.61727089826523	4.41911138825939	0.888911144942027	0.999916812081976
ENSMUSG00000013698	Pea15a	protein_coding	phosphoprotein enriched in astrocytes 15A	9998.9007760363	-0.0482050790758644	0.053240298380366	0.365240456224316	0.999916812081976
ENSMUSG00000013701	Timm23	protein_coding	translocase of inner mitochondrial membrane 23	908.164861213787	-0.00514434322058643	0.0899850842044359	0.95441069662417	0.999916812081976
ENSMUSG00000013707	Tnfaip8l2	protein_coding	tumor necrosis factor, alpha-induced protein 8-like 2	42.2209040202339	-0.0664366260071711	0.34364393713561	0.846700661335186	0.999916812081976
ENSMUSG00000013736	Trnt1	protein_coding	tRNA nucleotidyl transferase, CCA-adding, 1	660.403770448424	-0.144394817368935	0.0961825547566975	0.133288877000354	0.999916812081976
ENSMUSG00000013766	Ly6g6e	protein_coding	lymphocyte antigen 6 complex, locus G6E	38.4603517434307	-0.830604606130058	0.356453501111027	0.0197960783182844	0.999916812081976
ENSMUSG00000013787	Ehmt2	protein_coding	euchromatic histone lysine N-methyltransferase 2	4647.19429696696	-0.00500838760220119	0.0454265863278505	0.912209251106867	0.999916812081976
ENSMUSG00000013822	Elof1	protein_coding	ELF1 homolog, elongation factor 1	484.800420784684	-0.0151415214568908	0.124630517163309	0.903301918555942	0.999916812081976
ENSMUSG00000013833	Med16	protein_coding	mediator complex subunit 16	1173.84666223012	0.0444537207231862	0.0768055461726469	0.562735811592872	0.999916812081976
ENSMUSG00000013846	St3gal1	protein_coding	ST3 beta-galactoside alpha-2,3-sialyltransferase 1	623.005097171104	-0.00455863682110851	0.100673912918859	0.963883162511608	0.999916812081976
ENSMUSG00000013858	Tmem259	protein_coding	transmembrane protein 259	2199.46715864705	0.0297913529557476	0.059024588710533	0.613750006940541	0.999916812081976
ENSMUSG00000013878	Rnf170	protein_coding	ring finger protein 170	664.459732762717	0.00116053066344288	0.090510341853101	0.989769742242424	0.999916812081976
ENSMUSG00000013921	Clip3	protein_coding	CAP-GLY domain containing linker protein 3	6519.5570460034	0.0477861677840385	0.0897902290850856	0.594588964854063	0.999916812081976
ENSMUSG00000013928	Thap8	protein_coding	THAP domain containing 8	6.27544796577134	0.312712027503016	0.779589916549019	0.688329018910478	0.999916812081976
ENSMUSG00000013936	Myl2	protein_coding	myosin, light polypeptide 2, regulatory, cardiac, slow	3.32803118814285	0.701447357677477	1.12953567662309	0.534596301454884	0.999916812081976
ENSMUSG00000013973	Dedd	protein_coding	death effector domain-containing	306.575137140035	-0.105117021913896	0.142322667525661	0.46016059521086	0.999916812081976
ENSMUSG00000013974	Mcemp1	protein_coding	mast cell expressed membrane protein 1	6.55329219121051	-0.0792173447612843	0.794419399219878	0.920568778374363	0.999916812081976
ENSMUSG00000013997	Nit1	protein_coding	nitrilase 1	805.454543634626	-0.156658120558096	0.0843831166860624	0.0633808642341939	0.999916812081976
ENSMUSG00000014030	Pax5	protein_coding	paired box 5	5.83603707778637	0.700949367403752	1.06809820698311	0.5116573084782	0.999916812081976
ENSMUSG00000014039	Prdm15	protein_coding	PR domain containing 15	392.093706223273	0.349155615789043	0.185759439388926	0.0601610174411088	0.999916812081976
ENSMUSG00000014074	Rnf168	protein_coding	ring finger protein 168	475.793171562696	0.089281161410138	0.117732504750382	0.448248007072475	0.999916812081976
ENSMUSG00000014075	Tctex1d2	protein_coding	Tctex1 domain containing 2	216.798427608818	0.174349361304799	0.15262080295847	0.253300433736718	0.999916812081976
ENSMUSG00000014077	Chp1	protein_coding	calcineurin-like EF hand protein 1	2519.77599718662	-0.0497672601396281	0.0524285749401104	0.342498952995291	0.999916812081976
ENSMUSG00000014158	Trpv4	protein_coding	transient receptor potential cation channel, subfamily V, member 4	57.0515077632705	-0.133457438270381	0.357687995203747	0.709065597591326	0.999916812081976
ENSMUSG00000014164	Klhl3	protein_coding	kelch-like 3	1431.8983059382	0.0326699513774347	0.0906580331847339	0.718574450387931	0.999916812081976
ENSMUSG00000014177	Tvp23b	protein_coding	trans-golgi network vesicle protein 23B	386.810019221543	0.0222647653665974	0.115458845720104	0.847086435997355	0.999916812081976
ENSMUSG00000014195	Dnajc7	protein_coding	DnaJ heat shock protein family (Hsp40) member C7	2541.47092181037	-0.0926242958244381	0.0652109273292819	0.155497087225915	0.999916812081976
ENSMUSG00000014198	Zfp385c	protein_coding	zinc finger protein 385C	8.24099897829392	-0.866483379677834	0.7920024131703	0.27393684860378	0.999916812081976
ENSMUSG00000014226	Cacybp	protein_coding	calcyclin binding protein	948.638192127885	-0.0184342202668055	0.086223064426336	0.830705475212641	0.999916812081976
ENSMUSG00000014232	Cluap1	protein_coding	clusterin associated protein 1	436.123613569895	-0.0040728645657763	0.116829883343551	0.972190183303449	0.999916812081976
ENSMUSG00000014243	Zswim7	protein_coding	zinc finger SWIM-type containing 7	119.839123968972	-0.0995742771435345	0.197805051717774	0.614685864409231	0.999916812081976
ENSMUSG00000014245	Pigl	protein_coding	phosphatidylinositol glycan anchor biosynthesis, class L	156.58507845211	-0.287501379491743	0.200811406412573	0.152230139932184	0.999916812081976
ENSMUSG00000014294	Ndufa2	protein_coding	NADH:ubiquinone oxidoreductase subunit A2	1168.96596309338	0.0111455217478792	0.0975782839185145	0.909062340585164	0.999916812081976
ENSMUSG00000014301	Pam16	protein_coding	presequence translocase-asssociated motor 16 homolog (S. cerevisiae)	176.955193274093	-0.345578722777074	0.189902012697623	0.0687934467631156	0.999916812081976
ENSMUSG00000014303	Glis2	protein_coding	GLIS family zinc finger 2	264.647897433858	-0.109325713246321	0.133199710196798	0.411779911196569	0.999916812081976
ENSMUSG00000014313	Cox6c	protein_coding	cytochrome c oxidase subunit 6C	2846.11371661679	0.0352109104120781	0.0799327838622311	0.659570309582274	0.999916812081976
ENSMUSG00000014329	Bicc1	protein_coding	BicC family RNA binding protein 1	126.44335607431	-0.0967801858539408	0.208244007691013	0.642114682284053	0.999916812081976
ENSMUSG00000014349	Ube2z	protein_coding	ubiquitin-conjugating enzyme E2Z	1534.68716195778	0.100653719288132	0.0632296307691829	0.111412613299959	0.999916812081976
ENSMUSG00000014353	Tmem87b	protein_coding	transmembrane protein 87B	742.961569440393	0.0135298072917573	0.109847971490621	0.901973687596126	0.999916812081976
ENSMUSG00000014355	Anapc1	protein_coding	anaphase promoting complex subunit 1	1424.21864176519	0.110289187890886	0.0914433345849533	0.227781540207868	0.999916812081976
ENSMUSG00000014361	Mertk	protein_coding	MER proto-oncogene tyrosine kinase	802.557417953319	0.0601612838305225	0.124881780952099	0.629986477326804	0.999916812081976
ENSMUSG00000014402	Tsg101	protein_coding	tumor susceptibility gene 101	909.996174371157	0.0560508128310962	0.0933811626672604	0.548348413191067	0.999916812081976
ENSMUSG00000014418	Hps5	protein_coding	HPS5, biogenesis of lysosomal organelles complex 2 subunit 2	397.040025983627	-0.0134552734043001	0.126080010952669	0.915011023420817	0.999916812081976
ENSMUSG00000014426	Map3k4	protein_coding	mitogen-activated protein kinase kinase kinase 4	971.517412165625	-0.00731586431448744	0.09001735467407	0.935225871958526	0.999916812081976
ENSMUSG00000014444	Piezo1	protein_coding	piezo-type mechanosensitive ion channel component 1	170.483595918269	-0.420445604105467	0.241854086324044	0.0821356533027604	0.999916812081976
ENSMUSG00000014453	Blk	protein_coding	B lymphoid kinase	0.807917552942741	-1.58581965823924	3.8938945323055	0.683818514497905	0.999916812081976
ENSMUSG00000014470	Rnf166	protein_coding	ring finger protein 166	558.06766058322	-0.257512327062125	0.103213465353696	0.0125975252422313	0.999916812081976
ENSMUSG00000014496	Ankrd28	protein_coding	ankyrin repeat domain 28	1083.02240353536	-0.0190546170187477	0.0829237587911893	0.818259018206929	0.999916812081976
ENSMUSG00000014498	Ankrd52	protein_coding	ankyrin repeat domain 52	1398.89346110072	-0.0453338143932373	0.11608975109708	0.696161973327227	0.999916812081976
ENSMUSG00000014503	Pkd2l2	protein_coding	polycystic kidney disease 2-like 2	203.888127607033	0.165637624391347	0.186138040176043	0.373538675709523	0.999916812081976
ENSMUSG00000014504	Srp19	protein_coding	signal recognition particle 19	523.244302794286	-0.0418627054398465	0.0993928980654123	0.673620675041183	0.999916812081976
ENSMUSG00000014529	Tmbim7	protein_coding	transmembrane BAX inhibitor motif containing 7	0.479089984028427	-1.86050174576603	4.11650129938748	0.651296430562905	0.999916812081976
ENSMUSG00000014542	Clec4f	protein_coding	C-type lectin domain family 4, member f	0.238868105593299	-0.0467351382623129	4.43841288098006	0.991598673398168	0.999916812081976
ENSMUSG00000014543	Klra17	protein_coding	killer cell lectin-like receptor, subfamily A, member 17	0.235608961676966	0.494387424878156	4.44504220024787	0.911440138469875	0.999916812081976
ENSMUSG00000014547	Wdfy2	protein_coding	WD repeat and FYVE domain containing 2	546.559927727546	0.0200570834034105	0.110449434656275	0.855900442872641	0.999916812081976
ENSMUSG00000014550	Rbsn	protein_coding	rabenosyn, RAB effector	909.289497831357	0.0517833568941308	0.0803042573003298	0.519031203275974	0.999916812081976
ENSMUSG00000014551	Mrps25	protein_coding	mitochondrial ribosomal protein S25	1146.28302943047	-0.10002585331092	0.0864860560927619	0.247454345471703	0.999916812081976
ENSMUSG00000014554	Dguok	protein_coding	deoxyguanosine kinase	313.936054637438	0.0830528793682576	0.138960271170909	0.550057773692102	0.999916812081976
ENSMUSG00000014592	Camta1	protein_coding	calmodulin binding transcription activator 1	4798.64125808069	0.055297852775239	0.0720160644342956	0.442573684223004	0.999916812081976
ENSMUSG00000014599	Csf1	protein_coding	colony stimulating factor 1 (macrophage)	455.248761576308	0.0599807825182534	0.139351087061291	0.666883429051623	0.999916812081976
ENSMUSG00000014601	Strip1	protein_coding	striatin interacting protein 1	1672.64431265229	-0.04109071033124	0.0896206849671277	0.646596257780809	0.999916812081976
ENSMUSG00000014602	Kif1a	protein_coding	kinesin family member 1A	22570.966829271	0.0276208639658806	0.0774353277171715	0.721319474711159	0.999916812081976
ENSMUSG00000014603	Alx3	protein_coding	aristaless-like homeobox 3	5.44551923893	0.959582480762259	0.902802257314733	0.287830336621706	0.999916812081976
ENSMUSG00000014606	Slc25a11	protein_coding	solute carrier family 25 (mitochondrial carrier oxoglutarate carrier), member 11	1728.42448338376	-0.0225943507585241	0.0647487981940601	0.727123859867878	0.999916812081976
ENSMUSG00000014609	Chrne	protein_coding	cholinergic receptor, nicotinic, epsilon polypeptide	2.74000447592451	-0.0525818959883495	1.29799315320789	0.967686415982779	0.999916812081976
ENSMUSG00000014633	Cmc2	protein_coding	COX assembly mitochondrial protein 2	116.838748241716	0.270911862845766	0.204015304824168	0.184211242609615	0.999916812081976
ENSMUSG00000014668	Chfr	protein_coding	checkpoint with forkhead and ring finger domains	821.553913579968	0.106419719236946	0.0960813610738877	0.268034586754424	0.999916812081976
ENSMUSG00000014686	Ceacam16	protein_coding	carcinoembryonic antigen-related cell adhesion molecule 16	12.888332299866	-0.421332579146773	0.670939728497305	0.530021095398716	0.999916812081976
ENSMUSG00000014725	Adam28	protein_coding	a disintegrin and metallopeptidase domain 28	7.12467043656799	-0.138205292175348	0.738225582196051	0.851493774556418	0.999916812081976
ENSMUSG00000014747	Ankrd53	protein_coding	ankyrin repeat domain 53	32.7654116831305	0.303400702503501	0.385584023892773	0.431363738117668	0.999916812081976
ENSMUSG00000014748	Tex261	protein_coding	testis expressed gene 261	683.543253976969	0.0620188580936575	0.0972933969074643	0.523837241961296	0.999916812081976
ENSMUSG00000014763	Fam120b	protein_coding	family with sequence similarity 120, member B	1085.45705910553	-0.014964580832296	0.0717099478594182	0.834696432895528	0.999916812081976
ENSMUSG00000014767	Tbp	protein_coding	TATA box binding protein	456.118270850905	-0.0746314736930025	0.125667667685591	0.552592593842858	0.999916812081976
ENSMUSG00000014769	Psmb1	protein_coding	proteasome (prosome, macropain) subunit, beta type 1	1867.85812105644	0.0270621461725151	0.0713556438344911	0.704496832431834	0.999916812081976
ENSMUSG00000014771	Pdcd2	protein_coding	programmed cell death 2	112.413936497911	-0.065656985899704	0.246978685806841	0.790361899151108	0.999916812081976
ENSMUSG00000014773	Dll1	protein_coding	delta like canonical Notch ligand 1	139.915066134927	-0.184936798436768	0.20668616239266	0.370909478870688	0.999916812081976
ENSMUSG00000014776	Nol3	protein_coding	nucleolar protein 3 (apoptosis repressor with CARD domain)	603.536368603259	0.00942985038421872	0.10028114328846	0.925082042493217	0.999916812081976
ENSMUSG00000014778	Fhod1	protein_coding	formin homology 2 domain containing 1	190.957878850688	-0.288605516382135	0.224313568998627	0.198228024986562	0.999916812081976
ENSMUSG00000014782	Plekhg4	protein_coding	pleckstrin homology domain containing, family G (with RhoGef domain) member 4	64.9537741188104	0.630456123955222	0.398448390127057	0.113586119547776	0.999916812081976
ENSMUSG00000014786	Slc9a5	protein_coding	solute carrier family 9 (sodium/hydrogen exchanger), member 5	484.588363378428	-0.165187958733967	0.14184685627583	0.244200615514652	0.999916812081976
ENSMUSG00000014791	Elmo3	protein_coding	engulfment and cell motility 3	166.920351882082	-0.0692019372006097	0.234487660519922	0.767902411275801	0.999916812081976
ENSMUSG00000014813	Stc1	protein_coding	stanniocalcin 1	57.8269879517508	0.020863085918997	0.257998978937315	0.935549319393422	0.999916812081976
ENSMUSG00000014837	4931428F04Rik	protein_coding	RIKEN cDNA 4931428F04 gene	410.812536008762	-0.104305659674829	0.117454797168166	0.374514190468353	0.999916812081976
ENSMUSG00000014846	Tppp3	protein_coding	tubulin polymerization-promoting protein family member 3	640.126938723733	-0.0566913809461928	0.141788901506594	0.689282125329066	0.999916812081976
ENSMUSG00000014850	Msh3	protein_coding	mutS homolog 3	367.83947331042	-0.101031839019976	0.134422423094509	0.452291885784852	0.999916812081976
ENSMUSG00000014852	Adamts13	protein_coding	a disintegrin-like and metallopeptidase (reprolysin type) with thrombospondin type 1 motif, 13	26.0629079351324	0.128432892260514	0.396313143186887	0.745885627326067	0.999916812081976
ENSMUSG00000014856	Tmem208	protein_coding	transmembrane protein 208	328.991858410997	-0.15360922202227	0.116140325457696	0.185962625555211	0.999916812081976
ENSMUSG00000014859	E2f4	protein_coding	E2F transcription factor 4	592.505797984316	0.0540477657665186	0.0961971447046431	0.574222472252015	0.999916812081976
ENSMUSG00000014867	Surf4	protein_coding	surfeit gene 4	1251.1620057922	-0.128242801159409	0.0692083987366982	0.0638831077424548	0.999916812081976
ENSMUSG00000014873	Surf2	protein_coding	surfeit gene 2	524.452654978937	0.0611841916721042	0.108638877490376	0.573306374850864	0.999916812081976
ENSMUSG00000014905	Dnajb9	protein_coding	DnaJ heat shock protein family (Hsp40) member B9	473.492756555828	0.0391137672389073	0.0962276153690408	0.684396315095206	0.999916812081976
ENSMUSG00000014907	Naf1	protein_coding	nuclear assembly factor 1 ribonucleoprotein	175.752647512643	-0.291424944984233	0.166932203464659	0.0808512256617711	0.999916812081976
ENSMUSG00000014932	Yes1	protein_coding	YES proto-oncogene 1, Src family tyrosine kinase	180.449040648531	-0.0518994747572117	0.157527988345151	0.741806566113654	0.999916812081976
ENSMUSG00000014956	Ppp1cb	protein_coding	protein phosphatase 1 catalytic subunit beta	3517.38927636744	-0.0146240589301206	0.0519017889012077	0.778124428269922	0.999916812081976
ENSMUSG00000014959	Gorasp2	protein_coding	golgi reassembly stacking protein 2	1496.52001463871	0.0430860300113396	0.0663647449572181	0.516189269273146	0.999916812081976
ENSMUSG00000014980	Tsen15	protein_coding	tRNA splicing endonuclease subunit 15	304.304976992091	0.00742863674974101	0.132810040822114	0.955394145642779	0.999916812081976
ENSMUSG00000015001	Oc90	protein_coding	otoconin 90	1.04509562970666	-0.273513596992407	2.29921040889672	0.905307209132857	0.999916812081976
ENSMUSG00000015002	Efr3a	protein_coding	EFR3 homolog A	2842.06195418121	0.0306490706906807	0.080697598328007	0.704092752245777	0.999916812081976
ENSMUSG00000015013	Trappc2l	protein_coding	trafficking protein particle complex 2-like	518.151904730199	0.150672092365328	0.138174115938664	0.275514560268812	0.999916812081976
ENSMUSG00000015016	Acsf3	protein_coding	acyl-CoA synthetase family member 3	323.897388227741	0.0847715321763695	0.13066672568398	0.516492589470236	0.999916812081976
ENSMUSG00000015023	Ddx19a	protein_coding	DEAD (Asp-Glu-Ala-Asp) box polypeptide 19a	394.702122241326	0.0258522744733815	0.109716223700777	0.8137209190718	0.999916812081976
ENSMUSG00000015027	Galns	protein_coding	galactosamine (N-acetyl)-6-sulfate sulfatase	219.612179616392	-0.0582222169150046	0.19125502595195	0.760806491111605	0.999916812081976
ENSMUSG00000015083	C8g	protein_coding	complement component 8, gamma polypeptide	73.3194215938479	0.185047812225046	0.242348009823003	0.44512810209783	0.999916812081976
ENSMUSG00000015085	Entpd2	protein_coding	ectonucleoside triphosphate diphosphohydrolase 2	256.642479574137	-0.0959621220694286	0.197921578306288	0.627783308314875	0.999916812081976
ENSMUSG00000015087	Rabl6	protein_coding	RAB, member RAS oncogene family-like 6	2907.4059711195	0.0100015012805094	0.0797967125638898	0.900256555826436	0.999916812081976
ENSMUSG00000015090	Ptgds	protein_coding	prostaglandin D2 synthase (brain)	9796.12085690294	0.758897536914905	0.340682359781743	0.0259084717284928	0.999916812081976
ENSMUSG00000015092	Edf1	protein_coding	endothelial differentiation-related factor 1	1682.81737052591	-0.109669926510392	0.0644430136170283	0.0887905213390406	0.999916812081976
ENSMUSG00000015093	Clic3	protein_coding	chloride intracellular channel 3	32.8043136714266	-0.206173121271604	0.376382433438076	0.583845980065699	0.999916812081976
ENSMUSG00000015094	Npdc1	protein_coding	neural proliferation, differentiation and control 1	4721.8053442647	-0.00257822086696762	0.048747859667681	0.95782042540099	0.999916812081976
ENSMUSG00000015095	Fbxw5	protein_coding	F-box and WD-40 domain protein 5	1850.44614799221	-0.0370113852595871	0.0654851124904621	0.571946048482248	0.999916812081976
ENSMUSG00000015112	Slc25a13	protein_coding	solute carrier family 25 (mitochondrial carrier, adenine nucleotide translocator), member 13	54.7419264942588	-0.162939775910604	0.328412755906846	0.619793338415261	0.999916812081976
ENSMUSG00000015120	Ube2i	protein_coding	ubiquitin-conjugating enzyme E2I	1742.26769571924	0.032813110275538	0.0690984183582374	0.634876083305568	0.999916812081976
ENSMUSG00000015126	Tsr3	protein_coding	TSR3 20S rRNA accumulation	343.281896656787	0.0183658563539833	0.130394633155749	0.887989822168913	0.999916812081976
ENSMUSG00000015127	Unkl	protein_coding	unkempt family like zinc finger	915.903152436045	0.0819082986930759	0.108029239487873	0.448328328450267	0.999916812081976
ENSMUSG00000015133	Lrrk1	protein_coding	leucine-rich repeat kinase 1	101.377617172382	0.246604097163646	0.236066475123593	0.296190139972606	0.999916812081976
ENSMUSG00000015134	Aldh1a3	protein_coding	aldehyde dehydrogenase family 1, subfamily A3	19.4870850260467	0.199312672471678	0.490054474957156	0.684217072394189	0.999916812081976
ENSMUSG00000015143	Actn1	protein_coding	actinin, alpha 1	1418.61089743164	0.11843593263723	0.0665572020107268	0.0751642444002714	0.999916812081976
ENSMUSG00000015149	Sirt2	protein_coding	sirtuin 2	2106.51492549455	0.086798903726271	0.0715839629305422	0.225303147069812	0.999916812081976
ENSMUSG00000015165	Hnrnpl	protein_coding	heterogeneous nuclear ribonucleoprotein L	3756.97803413507	-0.0103800023012339	0.0513680056270275	0.839860944345054	0.999916812081976
ENSMUSG00000015176	Nolc1	protein_coding	nucleolar and coiled-body phosphoprotein 1	955.465437637508	-0.00862817068119871	0.0754818539357236	0.90899373632611	0.999916812081976
ENSMUSG00000015189	Casd1	protein_coding	CAS1 domain containing 1	1146.3300884174	-0.0321190840296068	0.0749646124865835	0.668318714389022	0.999916812081976
ENSMUSG00000015202	Cnksr3	protein_coding	Cnksr family member 3	60.2171182741932	0.0183572157385909	0.264213701389534	0.944608612991787	0.999916812081976
ENSMUSG00000015214	Mtmr1	protein_coding	myotubularin related protein 1	936.312232239986	0.104055336673343	0.0872920068212351	0.23324658163878	0.999916812081976
ENSMUSG00000015217	Hmgb3	protein_coding	high mobility group box 3	247.226441089905	-0.0614250195399258	0.17481785171832	0.725313914004659	0.999916812081976
ENSMUSG00000015224	Cyp2j9	protein_coding	cytochrome P450, family 2, subfamily j, polypeptide 9	470.514637663196	-0.0811380366800689	0.107212277226566	0.449170892907551	0.999916812081976
ENSMUSG00000015243	Abca1	protein_coding	ATP-binding cassette, sub-family A (ABC1), member 1	779.364202987656	0.275561056145814	0.120594650215828	0.0223117189949787	0.999916812081976
ENSMUSG00000015247	Nipsnap3b	protein_coding	nipsnap homolog 3B	169.154952095563	-0.273129112616943	0.165550006977777	0.0989780266370436	0.999916812081976
ENSMUSG00000015289	Lage3	protein_coding	L antigen family, member 3	183.290719630309	0.0575656972370104	0.174769979474059	0.741868649782476	0.999916812081976
ENSMUSG00000015290	Ubl4a	protein_coding	ubiquitin-like 4A	932.998572614678	0.075161919260377	0.080840825880778	0.352499505868045	0.999916812081976
ENSMUSG00000015291	Gdi1	protein_coding	guanosine diphosphate (GDP) dissociation inhibitor 1	10138.5445545966	-0.0024547457914542	0.0563085244957143	0.965227581813577	0.999916812081976
ENSMUSG00000015305	Sash1	protein_coding	SAM and SH3 domain containing 1	1498.96397148562	-0.133308126650294	0.0844387429968847	0.114392158118767	0.999916812081976
ENSMUSG00000015312	Gadd45b	protein_coding	growth arrest and DNA-damage-inducible 45 beta	211.275371858354	0.146039601257009	0.207942043638567	0.482486384234817	0.999916812081976
ENSMUSG00000015314	Slamf6	protein_coding	SLAM family member 6	11.447960721553	0.0143153301939115	0.723831202880202	0.984221132840316	0.999916812081976
ENSMUSG00000015316	Slamf1	protein_coding	signaling lymphocytic activation molecule family member 1	4.09219538362257	-0.164671202554989	1.02121557979659	0.871896355257714	0.999916812081976
ENSMUSG00000015335	Zdhhc12	protein_coding	zinc finger, DHHC domain containing 12	109.914356509886	0.0437023462523517	0.192565437209112	0.820464155247919	0.999916812081976
ENSMUSG00000015337	Endog	protein_coding	endonuclease G	260.666618564036	0.0743484714483206	0.131387061709933	0.571479699671036	0.999916812081976
ENSMUSG00000015340	Cybb	protein_coding	cytochrome b-245, beta polypeptide	26.5015326541898	0.476250598456319	0.456095005289842	0.296396727045603	0.999916812081976
ENSMUSG00000015341	Golga7	protein_coding	golgi autoantigen, golgin subfamily a, 7	1240.5456387349	-0.102305010136278	0.067125569207819	0.127487713698629	0.999916812081976
ENSMUSG00000015342	Xk	protein_coding	X-linked Kx blood group	335.043052084096	0.0792132208759342	0.122829009477529	0.518987809421157	0.999916812081976
ENSMUSG00000015354	Pcolce2	protein_coding	procollagen C-endopeptidase enhancer 2	121.84821576079	-0.0934800583657052	0.195031189695165	0.631719353415757	0.999916812081976
ENSMUSG00000015355	Cd48	protein_coding	CD48 antigen	17.6001868641218	0.563174293312598	0.462318205350552	0.223165849108789	0.999916812081976
ENSMUSG00000015357	Clpx	protein_coding	caseinolytic mitochondrial matrix peptidase chaperone subunit	493.990950375781	0.0314013224463452	0.108516633026306	0.772299206468167	0.999916812081976
ENSMUSG00000015363	Trabd	protein_coding	TraB domain containing	616.180793636979	-0.121779694866326	0.0959327679387342	0.204288629123741	0.999916812081976
ENSMUSG00000015365	Mov10l1	protein_coding	Moloney leukemia virus 10-like 1	2.75118962566202	2.46482455987593	1.812207022644	0.173790985062267	0.999916812081976
ENSMUSG00000015377	Dennd6b	protein_coding	DENN/MADD domain containing 6B	1950.36340890685	-0.00677608139052969	0.0838840021839095	0.935617561362127	0.999916812081976
ENSMUSG00000015396	Cd83	protein_coding	CD83 antigen	207.44762348276	0.101363214691535	0.199978611055898	0.612245839639371	0.999916812081976
ENSMUSG00000015401	Cltrn	protein_coding	collectrin, amino acid transport regulator	2.32579330700424	-0.169896133070834	1.67453309862464	0.919186254785283	0.999916812081976
ENSMUSG00000015405	Ace2	protein_coding	angiotensin I converting enzyme (peptidyl-dipeptidase A) 2	24.9041945829279	0.173229375737935	0.403142659848032	0.667415733523729	0.999916812081976
ENSMUSG00000015437	Gzmb	protein_coding	granzyme B	0.582223030268606	0.28093115404416	3.90691716333107	0.942676640041634	0.999916812081976
ENSMUSG00000015443	Gzmn	protein_coding	granzyme N	0.0822634306693959	0.666607898121689	4.43010905390024	0.880392145841994	0.999916812081976
ENSMUSG00000015452	Ager	protein_coding	advanced glycosylation end product-specific receptor	22.8152731916819	-0.0210115330053732	0.425706373788711	0.960634901138432	0.999916812081976
ENSMUSG00000015461	Atf6b	protein_coding	activating transcription factor 6 beta	1462.60369831122	-0.0173146118306852	0.0807669952627301	0.830252828086514	0.999916812081976
ENSMUSG00000015467	Egfl8	protein_coding	EGF-like domain 8	28.8107800935139	-0.542658252130657	0.530271115808466	0.306137661844452	0.999916812081976
ENSMUSG00000015468	Notch4	protein_coding	notch 4	168.471581709973	0.134274954341213	0.223928067581682	0.548749969949568	0.999916812081976
ENSMUSG00000015474	Ppt2	protein_coding	palmitoyl-protein thioesterase 2	618.555793131886	-0.0431267963059194	0.0886553758555174	0.626645039469032	0.999916812081976
ENSMUSG00000015476	Prrt1	protein_coding	proline-rich transmembrane protein 1	2877.19525272595	0.0127544365379355	0.086795945140721	0.883173555759279	0.999916812081976
ENSMUSG00000015478	Rnf5	protein_coding	ring finger protein 5	990.640605766295	-0.0953761336425065	0.0894651353293842	0.286391813765539	0.999916812081976
ENSMUSG00000015484	Fam163a	protein_coding	family with sequence similarity 163, member A	120.616987455519	-0.0855938665906664	0.19645648935601	0.663062627091698	0.999916812081976
ENSMUSG00000015488	Cacfd1	protein_coding	calcium channel flower domain containing 1	888.396412301105	-0.0729638294984352	0.0824207587781227	0.376016231363463	0.999916812081976
ENSMUSG00000015501	Hivep2	protein_coding	human immunodeficiency virus type I enhancer binding protein 2	3726.05199594333	0.0294641974078304	0.0586075260641096	0.61514888547749	0.999916812081976
ENSMUSG00000015519	2310057J18Rik	protein_coding	RIKEN cDNA 2310057J18 gene	0.22219901529649	-0.942831577856784	4.43368482417587	0.831598473437611	0.999916812081976
ENSMUSG00000015522	Arnt	protein_coding	aryl hydrocarbon receptor nuclear translocator	944.092491744894	0.1300387877827	0.0844582410321024	0.123638018438411	0.999916812081976
ENSMUSG00000015533	Itga2	protein_coding	integrin alpha 2	14.7045939476451	0.298993295442468	0.627163557339535	0.633548023808182	0.999916812081976
ENSMUSG00000015536	Mocs2	protein_coding	molybdenum cofactor synthesis 2	635.89064026659	0.0276438196363566	0.330204881117825	0.933281301845452	0.999916812081976
ENSMUSG00000015542	Nat9	protein_coding	N-acetyltransferase 9 (GCN5-related, putative)	227.659881633509	-0.189361611855031	0.156844758043309	0.22730942567379	0.999916812081976
ENSMUSG00000015568	Lpl	protein_coding	lipoprotein lipase	1297.64133058457	-0.0661645495982206	0.115816095184171	0.567803239657945	0.999916812081976
ENSMUSG00000015575	Atp6v0e	protein_coding	ATPase, H+ transporting, lysosomal V0 subunit E	463.50497951209	0.133097713885116	0.106798966601915	0.212674340105928	0.999916812081976
ENSMUSG00000015597	Zfp318	protein_coding	zinc finger protein 318	757.287427417462	-0.0652076006272322	0.13009060223002	0.616196886454224	0.999916812081976
ENSMUSG00000015599	Ttbk1	protein_coding	tau tubulin kinase 1	2699.25826356844	0.050071735581222	0.0756980491639172	0.508313090277647	0.999916812081976
ENSMUSG00000015605	Srf	protein_coding	serum response factor	1127.85694513626	0.0475822581247928	0.0782337746625766	0.543050796591994	0.999916812081976
ENSMUSG00000015619	Gata3	protein_coding	GATA binding protein 3	2.67137001331292	-0.0850308224472109	1.40270459120562	0.951662486630848	0.999916812081976
ENSMUSG00000015627	Gata5	protein_coding	GATA binding protein 5	6.65475317492653	0.200987998539222	0.820245319353609	0.806430098911451	0.999916812081976
ENSMUSG00000015647	Lama5	protein_coding	laminin, alpha 5	419.720234339112	-0.585178668163121	0.403140480077702	0.146626698007316	0.999916812081976
ENSMUSG00000015652	Steap1	protein_coding	six transmembrane epithelial antigen of the prostate 1	6.80318048144506	-1.32273763916604	0.959276724925481	0.167928493138137	0.999916812081976
ENSMUSG00000015653	Steap2	protein_coding	six transmembrane epithelial antigen of prostate 2	147.481958799706	-0.170371682851271	0.213098309589717	0.424001677240604	0.999916812081976
ENSMUSG00000015656	Hspa8	protein_coding	heat shock protein 8	6920.25239783075	-0.0882171416505563	0.0561730878322266	0.116309978457143	0.999916812081976
ENSMUSG00000015659	Serac1	protein_coding	serine active site containing 1	506.42268468509	0.00341113015102804	0.107543412150732	0.974696434417339	0.999916812081976
ENSMUSG00000015668	Pdzd11	protein_coding	PDZ domain containing 11	357.003614549341	-0.147206658496044	0.121310695234335	0.22495090461739	0.999916812081976
ENSMUSG00000015671	Psma2	protein_coding	proteasome (prosome, macropain) subunit, alpha type 2	1216.55431103883	0.0313543019244277	0.0849009120578295	0.711900657218355	0.999916812081976
ENSMUSG00000015672	Mrpl32	protein_coding	mitochondrial ribosomal protein L32	257.04439846677	0.131559597849355	0.136543656246284	0.335297453763017	0.999916812081976
ENSMUSG00000015697	Setdb1	protein_coding	SET domain, bifurcated 1	1013.09910127544	0.0155162345168768	0.0743688182664773	0.834730077161397	0.999916812081976
ENSMUSG00000015702	Anxa9	protein_coding	annexin A9	37.0422299163885	-0.624355169306723	0.491025856818072	0.203539393148108	0.999916812081976
ENSMUSG00000015709	Arnt2	protein_coding	aryl hydrocarbon receptor nuclear translocator 2	5645.04631915671	0.08316340426373	0.0738101853281976	0.259860928087605	0.999916812081976
ENSMUSG00000015711	Prune1	protein_coding	prune exopolyphosphatase	405.278129109628	-0.0902542107582106	0.106289600932681	0.395806226761718	0.999916812081976
ENSMUSG00000015714	Cers2	protein_coding	ceramide synthase 2	949.838512775939	0.00547417452662044	0.0807022757233036	0.945919589481098	0.999916812081976
ENSMUSG00000015721	Nlrp5	protein_coding	NLR family, pyrin domain containing 5	3.34168806785975	0.291615146889409	1.17822605716542	0.804518534571211	0.999916812081976
ENSMUSG00000015733	Capza2	protein_coding	capping protein (actin filament) muscle Z-line, alpha 2	3807.75830216767	0.0120664810205884	0.0507397519673732	0.812027535822217	0.999916812081976
ENSMUSG00000015745	Plekho1	protein_coding	pleckstrin homology domain containing, family O member 1	406.995449023926	-0.0235799579835556	0.12370779213076	0.848831055374656	0.999916812081976
ENSMUSG00000015747	Vps45	protein_coding	vacuolar protein sorting 45	541.929227179044	-0.114876274763063	0.175697206377623	0.513220711688364	0.999916812081976
ENSMUSG00000015748	Prpf3	protein_coding	pre-mRNA processing factor 3	354.597502867355	0.0158401354919133	0.115753374079022	0.891154235115691	0.999916812081976
ENSMUSG00000015749	Anp32e	protein_coding	acidic (leucine-rich) nuclear phosphoprotein 32 family, member E	1392.67524126951	0.137609281466043	0.0650491854409822	0.0343903265695427	0.999916812081976
ENSMUSG00000015750	Aph1a	protein_coding	aph1 homolog A, gamma secretase subunit	1164.84116250096	0.00760047924186081	0.105444627624767	0.942538012446794	0.999916812081976
ENSMUSG00000015755	Tab2	protein_coding	TGF-beta activated kinase 1/MAP3K7 binding protein 2	1183.73052398197	0.220674580417518	0.0981559513503546	0.0245631990497328	0.999916812081976
ENSMUSG00000015757	Ppil4	protein_coding	peptidylprolyl isomerase (cyclophilin)-like 4	705.15750905436	0.0888084748530847	0.0907444983686373	0.327745474646951	0.999916812081976
ENSMUSG00000015759	Cnih1	protein_coding	cornichon family AMPA receptor auxiliary protein 1	790.226659129791	0.0107517633203128	0.0901360046343164	0.905050533664421	0.999916812081976
ENSMUSG00000015766	Eps8	protein_coding	epidermal growth factor receptor pathway substrate 8	759.635194861907	-0.0403253835866097	0.10333729637486	0.696365975944079	0.999916812081976
ENSMUSG00000015776	Med22	protein_coding	mediator complex subunit 22	602.202881787414	0.153478302839585	0.096190559810584	0.110585918482884	0.999916812081976
ENSMUSG00000015790	Surf1	protein_coding	surfeit gene 1	778.558503113233	0.0271323430318062	0.101281195716382	0.788783052591232	0.999916812081976
ENSMUSG00000015804	Med28	protein_coding	mediator complex subunit 28	945.067796149725	-0.0863155460830266	0.0903916803239835	0.339625301335121	0.999916812081976
ENSMUSG00000015806	Qdpr	protein_coding	quinoid dihydropteridine reductase	2559.19105445546	-0.16887636306931	0.0909628403121096	0.063376295968897	0.999916812081976
ENSMUSG00000015812	Gnrh1	protein_coding	gonadotropin releasing hormone 1	9.38846443454129	-0.104393965707429	0.658770202891492	0.874088071167767	0.999916812081976
ENSMUSG00000015829	Tnr	protein_coding	tenascin R	2712.03826433793	0.078850404544168	0.0858551337830868	0.358403092300414	0.999916812081976
ENSMUSG00000015837	Sqstm1	protein_coding	sequestosome 1	7545.97008683798	-0.00423200669335372	0.0508728605911182	0.933702129825228	0.999916812081976
ENSMUSG00000015839	Nfe2l2	protein_coding	nuclear factor, erythroid derived 2, like 2	263.092479647282	0.176560142145678	0.154429010011186	0.252910144528666	0.999916812081976
ENSMUSG00000015843	Rxrg	protein_coding	retinoid X receptor gamma	95.2046794874198	-0.265212381581626	0.211491554754746	0.209838616476266	0.999916812081976
ENSMUSG00000015846	Rxra	protein_coding	retinoid X receptor alpha	751.235962989911	0.0593913199528121	0.0903241783373559	0.510836892984434	0.999916812081976
ENSMUSG00000015850	Adamtsl4	protein_coding	ADAMTS-like 4	162.784487577135	0.411726217231936	0.247114843243194	0.0956869092187142	0.999916812081976
ENSMUSG00000015852	Fcrls	protein_coding	Fc receptor-like S, scavenger receptor	293.736191127379	0.126193841230492	0.188854471408281	0.504001598041503	0.999916812081976
ENSMUSG00000015869	Prpsap1	protein_coding	phosphoribosyl pyrophosphate synthetase-associated protein 1	702.510942153328	0.0466900814168437	0.100013071288154	0.640614503917715	0.999916812081976
ENSMUSG00000015879	Fam184b	protein_coding	family with sequence similarity 184, member B	211.535488934811	-0.118675319305886	0.142602690278989	0.405290679847177	0.999916812081976
ENSMUSG00000015880	Ncapg	protein_coding	non-SMC condensin I complex, subunit G	8.15839015653091	2.75384496313227	1.11720764920847	0.0137037860130741	0.999916812081976
ENSMUSG00000015882	Lcorl	protein_coding	ligand dependent nuclear receptor corepressor-like	268.160831802628	0.0492955950906566	0.158847688298566	0.756308143461431	0.999916812081976
ENSMUSG00000015889	Lta4h	protein_coding	leukotriene A4 hydrolase	589.841159774069	-0.134512448888875	0.16564273375789	0.41675508916676	0.999916812081976
ENSMUSG00000015890	Amdhd1	protein_coding	amidohydrolase domain containing 1	2.51026022497673	-0.848701846650303	1.29810161670458	0.513239172582454	0.999916812081976
ENSMUSG00000015932	Dstn	protein_coding	destrin	2540.42375701703	-0.0385431068614584	0.06128337002297	0.529393207909378	0.999916812081976
ENSMUSG00000015937	H2afy	protein_coding	H2A histone family, member Y	1232.07403484564	-0.0131306548600837	0.0701095875920254	0.851435161924322	0.999916812081976
ENSMUSG00000015942	Gtf2ird2	protein_coding	GTF2I repeat domain containing 2	370.550525885611	-0.0554071155520749	0.115968952809593	0.632810055108388	0.999916812081976
ENSMUSG00000015943	Bola1	protein_coding	bolA-like 1 (E. coli)	182.713764149866	0.0315304416785712	0.154788474126157	0.838587793260081	0.999916812081976
ENSMUSG00000015944	Castor2	protein_coding	cytosolic arginine sensor for mTORC1 subunit 2	2451.3045846079	0.121714233774054	0.0767194071452405	0.112629198819765	0.999916812081976
ENSMUSG00000015947	Fcgr1	protein_coding	Fc receptor, IgG, high affinity I	73.6844145231482	0.130444749215712	0.27646525765784	0.637047756941988	0.999916812081976
ENSMUSG00000015950	Ncf1	protein_coding	neutrophil cytosolic factor 1	222.875313667588	0.160581524464015	0.231731488666206	0.488332292490643	0.999916812081976
ENSMUSG00000015957	Wnt11	protein_coding	wingless-type MMTV integration site family, member 11	17.8053333535703	0.20095244547417	0.462218413492172	0.663739205013446	0.999916812081976
ENSMUSG00000015961	Adss	protein_coding	adenylosuccinate synthetase, non muscle	1263.84522563002	-0.0786460745926437	0.0730529759936777	0.281675886524049	0.999916812081976
ENSMUSG00000015962	1700016C15Rik	protein_coding	RIKEN cDNA 1700016C15 gene	1.64276950553449	-1.17518395101205	1.66969960218545	0.481538917156445	0.999916812081976
ENSMUSG00000015966	Il17rb	protein_coding	interleukin 17 receptor B	26.3239478592804	-0.404503620526858	0.413868614259126	0.32838498952817	0.999916812081976
ENSMUSG00000015968	Cacna1d	protein_coding	calcium channel, voltage-dependent, L type, alpha 1D subunit	1290.64760660737	0.00157370092591322	0.0785060699868858	0.984006999885519	0.999916812081976
ENSMUSG00000015970	Chdh	protein_coding	choline dehydrogenase	129.3843639077	-0.43000602126858	0.232476553551637	0.0643604355718325	0.999916812081976
ENSMUSG00000015971	Actr8	protein_coding	ARP8 actin-related protein 8	956.793042165152	-0.0864862356543292	0.0938379509008143	0.356708454306781	0.999916812081976
ENSMUSG00000015980	Lrrc27	protein_coding	leucine rich repeat containing 27	151.394276387955	0.128972106405478	0.186758877442345	0.489828978313496	0.999916812081976
ENSMUSG00000015981	Stk32c	protein_coding	serine/threonine kinase 32C	1517.50371442257	-0.0426479660061991	0.078927250263432	0.588958947047358	0.999916812081976
ENSMUSG00000015994	Fnta	protein_coding	farnesyltransferase, CAAX box, alpha	772.108325352766	-0.0100687053021879	0.101899563263021	0.921289054818376	0.999916812081976
ENSMUSG00000016018	Mtrex	protein_coding	Mtr4 exosome RNA helicase	898.906936697225	-0.0206537305687815	0.0966042243248445	0.830705064049203	0.999916812081976
ENSMUSG00000016024	Lbp	protein_coding	lipopolysaccharide binding protein	112.794494381722	0.297766576079295	0.321901330458072	0.354953230017486	0.999916812081976
ENSMUSG00000016087	Fli1	protein_coding	Friend leukemia integration 1	59.3539877559972	-0.46655682002126	0.280523214561983	0.0962791063311808	0.999916812081976
ENSMUSG00000016128	Stard13	protein_coding	StAR-related lipid transfer (START) domain containing 13	347.834885836358	0.0722288639301927	0.207481000397378	0.727747972492239	0.999916812081976
ENSMUSG00000016150	Tenm1	protein_coding	teneurin transmembrane protein 1	379.913902726986	0.046206073375848	0.115357502779875	0.688753853927266	0.999916812081976
ENSMUSG00000016179	Camk1g	protein_coding	calcium/calmodulin-dependent protein kinase I gamma	513.126261342814	-0.0497124002744357	0.107569715044539	0.643980046003352	0.999916812081976
ENSMUSG00000016181	Diexf	protein_coding	digestive organ expansion factor homolog (zebrafish)	387.503871441712	0.281486277274473	0.134496611915461	0.0363591987467698	0.999916812081976
ENSMUSG00000016194	Hsd11b1	protein_coding	hydroxysteroid 11-beta dehydrogenase 1	342.413075160847	0.000418370881064244	0.139528071969077	0.997607569847607	0.999916812081976
ENSMUSG00000016200	Syt14	protein_coding	synaptotagmin XIV	398.88053368749	0.0525562985808322	0.119860132684871	0.661038198264426	0.999916812081976
ENSMUSG00000016206	H2-M3	protein_coding	histocompatibility 2, M region locus 3	33.250389647847	0.0949091334105635	0.353666859121843	0.788424195237694	0.999916812081976
ENSMUSG00000016239	Lonrf3	protein_coding	LON peptidase N-terminal domain and ring finger 3	118.008456143721	0.251832025584454	0.200919999181354	0.210062165451999	0.999916812081976
ENSMUSG00000016252	Atp5e	protein_coding	ATP synthase, H+ transporting, mitochondrial F1 complex, epsilon subunit	1367.75003419487	0.0971343190514075	0.116039815435401	0.402549004554933	0.999916812081976
ENSMUSG00000016253	Nelfcd	protein_coding	negative elongation factor complex member C/D, Th1l	827.732786255299	0.0297103917586947	0.0799669717774843	0.710240368951245	0.999916812081976
ENSMUSG00000016255	Tubb1	protein_coding	tubulin, beta 1 class VI	1.61509728410514	-0.792825502869964	1.63754353845027	0.628275605667395	0.999916812081976
ENSMUSG00000016256	Ctsz	protein_coding	cathepsin Z	781.633695009699	-0.0639283015850619	0.104883626228395	0.542182134211138	0.999916812081976
ENSMUSG00000016257	Prelid3b	protein_coding	PRELI domain containing 3B	598.293970798495	-0.00174708132427279	0.0891118766028281	0.984358090388705	0.999916812081976
ENSMUSG00000016262	Sertad4	protein_coding	SERTA domain containing 4	218.546567958119	-0.0352999022184297	0.142862055179223	0.804837938859216	0.999916812081976
ENSMUSG00000016283	H2-M2	protein_coding	histocompatibility 2, M region locus 2	0.312746734330924	-0.239360152432397	4.43554103933638	0.956963735657382	0.999916812081976
ENSMUSG00000016308	Ube2a	protein_coding	ubiquitin-conjugating enzyme E2A	523.792537101545	0.0660280299038997	0.100562358417367	0.511445917337201	0.999916812081976
ENSMUSG00000016319	Slc25a5	protein_coding	solute carrier family 25 (mitochondrial carrier, adenine nucleotide translocator), member 5	3493.98354232702	0.00123030897017735	0.0646338951502041	0.984813150237701	0.999916812081976
ENSMUSG00000016344	Ppdpf	protein_coding	pancreatic progenitor cell differentiation and proliferation factor	523.929641678678	-0.0885572326238986	0.166888666313187	0.595670635599301	0.999916812081976
ENSMUSG00000016346	Kcnq2	protein_coding	potassium voltage-gated channel, subfamily Q, member 2	9923.32684781965	-0.119975728814237	0.0580742588631032	0.0388377319068141	0.999916812081976
ENSMUSG00000016349	Eef1a2	protein_coding	eukaryotic translation elongation factor 1 alpha 2	13704.2951036134	-0.0115272223542761	0.0455659494609358	0.800284542373127	0.999916812081976
ENSMUSG00000016382	Pls3	protein_coding	plastin 3 (T-isoform)	2865.62328991024	-0.0635477766478479	0.074399986328487	0.393029118426357	0.999916812081976
ENSMUSG00000016386	Mpped2	protein_coding	metallophosphoesterase domain containing 2	390.873373702059	0.0359439279587696	0.155943442201072	0.81770842257652	0.999916812081976
ENSMUSG00000016409	Nkap	protein_coding	NFKB activating protein	215.326419815166	-0.0094660597101808	0.157682162940637	0.952129723517545	0.999916812081976
ENSMUSG00000016427	Ndufa1	protein_coding	NADH:ubiquinone oxidoreductase subunit A1	726.873483000958	0.0151255726014232	0.107163362745545	0.887755396324425	0.999916812081976
ENSMUSG00000016458	Wt1	protein_coding	Wilms tumor 1 homolog	2.47719887009805	0.54763471340955	1.31772020160911	0.677708170991179	0.999916812081976
ENSMUSG00000016477	E2f3	protein_coding	E2F transcription factor 3	579.349546434115	-0.0163977693703115	0.106653126459302	0.877807959436878	0.999916812081976
ENSMUSG00000016481	Cr1l	protein_coding	complement component (3b/4b) receptor 1-like	301.77710501478	-0.149247244471798	0.183580671706978	0.416230056039944	0.999916812081976
ENSMUSG00000016487	Ppfibp1	protein_coding	PTPRF interacting protein, binding protein 1 (liprin beta 1)	714.589906171846	-0.0195753747441134	0.152143459855766	0.897623581577315	0.999916812081976
ENSMUSG00000016493	Cd46	protein_coding	CD46 antigen, complement regulatory protein	295.759084239394	-0.00629418950698962	0.13652681436654	0.963228774981088	0.999916812081976
ENSMUSG00000016494	Cd34	protein_coding	CD34 antigen	872.870873344096	0.141957347929584	0.118245638556693	0.229933859254636	0.999916812081976
ENSMUSG00000016495	Plgrkt	protein_coding	plasminogen receptor, C-terminal lysine transmembrane protein	235.284030661088	-0.0274874745544067	0.130902340545262	0.833679698848647	0.999916812081976
ENSMUSG00000016496	Cd274	protein_coding	CD274 antigen	53.0103249251034	0.156449482443265	0.290024141126547	0.589585999136347	0.999916812081976
ENSMUSG00000016498	Pdcd1lg2	protein_coding	programmed cell death 1 ligand 2	0.898368526548787	0.233653555538789	2.29168422687155	0.918790699913492	0.999916812081976
ENSMUSG00000016503	Gtf3a	protein_coding	general transcription factor III A	318.309994409931	0.366434296505639	0.145228669938389	0.0116307460681806	0.999916812081976
ENSMUSG00000016510	Mtif3	protein_coding	mitochondrial translational initiation factor 3	300.768882553489	-0.179565758363793	0.167592726752566	0.283971079746384	0.999916812081976
ENSMUSG00000016520	Lnx2	protein_coding	ligand of numb-protein X 2	115.261521656266	0.454641254545628	0.212811739777151	0.0326505540013213	0.999916812081976
ENSMUSG00000016524	Il19	protein_coding	interleukin 19	0.394638800259873	-1.41693712222306	4.4288454208229	0.749018552875356	0.999916812081976
ENSMUSG00000016526	Dyrk3	protein_coding	dual-specificity tyrosine-(Y)-phosphorylation regulated kinase 3	194.224056719367	0.119170051045614	0.163310046604177	0.465563435535876	0.999916812081976
ENSMUSG00000016528	Mapkapk2	protein_coding	MAP kinase-activated protein kinase 2	586.180058968289	-0.12709049390549	0.0940763025065924	0.176717875640841	0.999916812081976
ENSMUSG00000016529	Il10	protein_coding	interleukin 10	0.0689620633450182	0.832372865126906	4.44526432864365	0.851465131751932	0.999916812081976
ENSMUSG00000016534	Lamp2	protein_coding	lysosomal-associated membrane protein 2	1210.25672595567	0.0425404678988793	0.0780629640760576	0.585787416376419	0.999916812081976
ENSMUSG00000016541	Atxn10	protein_coding	ataxin 10	3908.78406105816	-0.0233921068246583	0.054823384556795	0.669611554707073	0.999916812081976
ENSMUSG00000016552	Foxred2	protein_coding	FAD-dependent oxidoreductase domain containing 2	331.636730107236	0.0708264198718261	0.110539794817574	0.521696607753648	0.999916812081976
ENSMUSG00000016554	Eif3d	protein_coding	eukaryotic translation initiation factor 3, subunit D	1204.69687582401	-0.0229864919320997	0.090600762390212	0.799718136832335	0.999916812081976
ENSMUSG00000016559	H3f3b	protein_coding	H3 histone, family 3B	2641.67017113978	0.0222661610528987	0.0671723879703587	0.740283543352841	0.999916812081976
ENSMUSG00000016619	Nup50	protein_coding	nucleoporin 50	685.066324338711	0.0468178238670577	0.0824120208223184	0.569970735415479	0.999916812081976
ENSMUSG00000016624	Phf21b	protein_coding	PHD finger protein 21B	210.210690924737	0.118830156223597	0.243944788208912	0.626173959163671	0.999916812081976
ENSMUSG00000016637	Ift27	protein_coding	intraflagellar transport 27	227.109297252218	0.00888204515111111	0.168708527735374	0.958012944937141	0.999916812081976
ENSMUSG00000016664	Pacsin2	protein_coding	protein kinase C and casein kinase substrate in neurons 2	972.530822092219	-0.00759087551132748	0.105931634241894	0.942873882514351	0.999916812081976
ENSMUSG00000016756	Cmah	protein_coding	cytidine monophospho-N-acetylneuraminic acid hydroxylase	100.803617771416	0.547275261119047	0.32782534259225	0.0950359381498592	0.999916812081976
ENSMUSG00000016757	Ttll12	protein_coding	tubulin tyrosine ligase-like family, member 12	299.009409024888	-0.0452196972815681	0.122410995227623	0.711823049260319	0.999916812081976
ENSMUSG00000016758	Bik	protein_coding	BCL2-interacting killer	1.44383003930252	-0.418360253606538	1.71453149874392	0.807224239349848	0.999916812081976
ENSMUSG00000016763	Scube1	protein_coding	signal peptide, CUB domain, EGF-like 1	457.420856969427	0.149249293559201	0.133206216405866	0.262527201302016	0.999916812081976
ENSMUSG00000016831	Tox4	protein_coding	TOX high mobility group box family member 4	940.429458011912	0.0870093261390339	0.0908386422181107	0.338140996695185	0.999916812081976
ENSMUSG00000016833	Mrps18c	protein_coding	mitochondrial ribosomal protein S18C	209.047149739572	-0.00766488165042441	0.144501933470679	0.95769728519898	0.999916812081976
ENSMUSG00000016918	Sulf1	protein_coding	sulfatase 1	203.384904278333	-0.391194224592742	0.263745838688846	0.138014839518824	0.999916812081976
ENSMUSG00000016921	Srsf6	protein_coding	serine/arginine-rich splicing factor 6	2394.63588422753	0.00727416945125817	0.0537596555641273	0.892367507539368	0.999916812081976
ENSMUSG00000016933	Plcg1	protein_coding	phospholipase C, gamma 1	1675.45140894303	0.0462907070460938	0.0897502147750532	0.606013199480732	0.999916812081976
ENSMUSG00000016940	Kctd2	protein_coding	potassium channel tetramerisation domain containing 2	1134.53248258203	0.0467090133764053	0.0720462332144295	0.516778005814523	0.999916812081976
ENSMUSG00000016942	Tmprss6	protein_coding	transmembrane serine protease 6	26.9559563812407	-0.0114103986704915	0.65210996987223	0.986039599445791	0.999916812081976
ENSMUSG00000016946	Kctd5	protein_coding	potassium channel tetramerisation domain containing 5	389.412637377298	-0.00503039401295827	0.112009743360635	0.964178786737443	0.999916812081976
ENSMUSG00000016982	Pom121l2	protein_coding	POM121 membrane glycoprotein-like 2 (rat)	0.429737867971067	0.725339006436658	3.73513657093761	0.846024421977416	0.999916812081976
ENSMUSG00000016984	Etaa1	protein_coding	Ewing tumor-associated antigen 1	95.5411621154366	0.160984255119356	0.240487966283506	0.503236080907843	0.999916812081976
ENSMUSG00000016995	Matn4	protein_coding	matrilin 4	376.632163023425	-0.0896195806748089	0.138023597533092	0.516140464808225	0.999916812081976
ENSMUSG00000017002	Slpi	protein_coding	secretory leukocyte peptidase inhibitor	25.1585696869487	-0.120648913531891	0.409620092833896	0.768346400511727	0.999916812081976
ENSMUSG00000017004	Svs5	protein_coding	seminal vesicle secretory protein 5	0.0689620633450182	0.832372865126906	4.44526432864365	0.851465131751932	0.999916812081976
ENSMUSG00000017007	Rbpjl	protein_coding	recombination signal binding protein for immunoglobulin kappa J region-like	89.745564254263	-0.215950989406769	0.293243126160038	0.46147329780665	0.999916812081976
ENSMUSG00000017057	Il13ra1	protein_coding	interleukin 13 receptor, alpha 1	87.4132929726998	0.142000285634622	0.236583783203971	0.548365351720906	0.999916812081976
ENSMUSG00000017119	Nbr1	protein_coding	NBR1, autophagy cargo receptor	2494.23008091463	-0.0909712246997975	0.0808518046514003	0.260521196993656	0.999916812081976
ENSMUSG00000017132	Cyth1	protein_coding	cytohesin 1	2060.22974448431	0.0418088925045253	0.0715159154038774	0.558810234187015	0.999916812081976
ENSMUSG00000017144	Rnd3	protein_coding	Rho family GTPase 3	164.985671986058	0.0113944779079393	0.166046705780847	0.945290406656978	0.999916812081976
ENSMUSG00000017146	Brca1	protein_coding	breast cancer 1, early onset	18.4150568090649	-0.940528506954037	0.607548070766607	0.121604823897605	0.999916812081976
ENSMUSG00000017165	Gast	protein_coding	gastrin	1.09655696538126	0.884510584209775	1.98258271965135	0.655495708910409	0.999916812081976
ENSMUSG00000017167	Cntnap1	protein_coding	contactin associated protein-like 1	5495.09729369326	-0.0306388165900385	0.0840453226215586	0.715446506931418	0.999916812081976
ENSMUSG00000017176	Nt5c3b	protein_coding	5'-nucleotidase, cytosolic IIIB	562.75185054686	-0.0493904989443184	0.0988260865003365	0.617235713601561	0.999916812081976
ENSMUSG00000017188	Coa3	protein_coding	cytochrome C oxidase assembly factor 3	866.180030696406	-0.1010927997995	0.113177291625233	0.371736628822063	0.999916812081976
ENSMUSG00000017195	Zpbp2	protein_coding	zona pellucida binding protein 2	0.679878504951839	-0.815813729773172	2.97590960541648	0.783977585178586	0.999916812081976
ENSMUSG00000017204	Gsdma	protein_coding	gasdermin A	1.82063787763677	0.826314980473079	1.51766922983022	0.58612279485132	0.999916812081976
ENSMUSG00000017210	Med24	protein_coding	mediator complex subunit 24	2977.58673101452	0.115559721554507	0.0645695591039072	0.0735031946133439	0.999916812081976
ENSMUSG00000017211	Gsdma2	protein_coding	gasdermin A2	3.13641851337178	-0.255756678047729	1.22220809022763	0.834246928060466	0.999916812081976
ENSMUSG00000017221	Psmd3	protein_coding	proteasome (prosome, macropain) 26S subunit, non-ATPase, 3	2456.14689253786	0.0466298588343738	0.0525412579895715	0.374814965588049	0.999916812081976
ENSMUSG00000017264	Exosc10	protein_coding	exosome component 10	819.332787467459	-0.109580621565349	0.0950847682849937	0.249135425750937	0.999916812081976
ENSMUSG00000017286	Glod4	protein_coding	glyoxalase domain containing 4	542.272228215357	-0.0230711077194579	0.101920490038147	0.82091849363125	0.999916812081976
ENSMUSG00000017288	Vps53	protein_coding	VPS53 GARP complex subunit	1122.37587906183	-0.0113383873078957	0.0758876361603885	0.881229959355652	0.999916812081976
ENSMUSG00000017291	Taok1	protein_coding	TAO kinase 1	2007.96227263758	0.0342774332806334	0.0593697432062755	0.563699493668597	0.999916812081976
ENSMUSG00000017299	Dnttip1	protein_coding	deoxynucleotidyltransferase, terminal, interacting protein 1	453.34879082296	-0.0655455381802887	0.114867951657385	0.568259692430761	0.999916812081976
ENSMUSG00000017300	Tnnc2	protein_coding	troponin C2, fast	1.61473792701461	-1.73135786618062	1.89450110900096	0.360776799127525	0.999916812081976
ENSMUSG00000017307	Acot8	protein_coding	acyl-CoA thioesterase 8	254.481470820639	-0.0715325114364272	0.142632272443453	0.616007306510614	0.999916812081976
ENSMUSG00000017309	Cd300lg	protein_coding	CD300 molecule like family member G	7.91514833213179	0.0387064709712414	0.695495213694156	0.95561815512566	0.999916812081976
ENSMUSG00000017310	Spint4	protein_coding	serine protease inhibitor, Kunitz type 4	0.205297417861838	-1.71490458394562	4.42149553789682	0.698122431873136	0.999916812081976
ENSMUSG00000017311	Pyy	protein_coding	peptide YY	0.137924126690036	1.41379643809502	4.43530352547972	0.74990866876197	0.999916812081976
ENSMUSG00000017314	Mpp2	protein_coding	membrane protein, palmitoylated 2 (MAGUK p55 subfamily member 2)	3105.66142363623	0.0337087115663336	0.0627800950696035	0.591313820599291	0.999916812081976
ENSMUSG00000017344	Vtn	protein_coding	vitronectin	1160.99531541603	0.231845972646743	0.116754231520545	0.0470598937060087	0.999916812081976
ENSMUSG00000017376	Nlk	protein_coding	nemo like kinase	1042.48932232523	0.255697039603448	0.114873900948241	0.026021333262548	0.999916812081976
ENSMUSG00000017386	Traf4	protein_coding	TNF receptor associated factor 4	187.386838952582	0.0626938775880024	0.163077277675861	0.700650318194289	0.999916812081976
ENSMUSG00000017390	Aldoc	protein_coding	aldolase C, fructose-bisphosphate	15880.4886042418	0.0249429360503206	0.097549771386681	0.798186773816884	0.999916812081976
ENSMUSG00000017404	Rpl19	protein_coding	ribosomal protein L19	4487.41346587755	0.0146673149390155	0.0754780334201053	0.845920933406599	0.999916812081976
ENSMUSG00000017405	Nek8	protein_coding	NIMA (never in mitosis gene a)-related expressed kinase 8	73.5708417685301	0.248704427627798	0.26648341522966	0.350673896469173	0.999916812081976
ENSMUSG00000017412	Cacnb4	protein_coding	calcium channel, voltage-dependent, beta 4 subunit	1818.13890440603	0.10455579088571	0.0730759911319483	0.152492789176729	0.999916812081976
ENSMUSG00000017417	Plxdc1	protein_coding	plexin domain containing 1	485.799312277693	-0.15524872007807	0.145588132444983	0.286262925267404	0.999916812081976
ENSMUSG00000017418	Arl5b	protein_coding	ADP-ribosylation factor-like 5B	348.393671463538	0.0459901709300164	0.164314479771459	0.779561006860845	0.999916812081976
ENSMUSG00000017421	Zfp207	protein_coding	zinc finger protein 207	1703.14235483107	0.0737656851824848	0.0644037193815423	0.252058510392317	0.999916812081976
ENSMUSG00000017428	Psmd11	protein_coding	proteasome (prosome, macropain) 26S subunit, non-ATPase, 11	917.443882226358	-0.0117597760485036	0.0862819693919805	0.891588305194067	0.999916812081976
ENSMUSG00000017446	C1qtnf1	protein_coding	C1q and tumor necrosis factor related protein 1	48.3254347103138	0.166679184976059	0.369359355506534	0.651798107864559	0.999916812081976
ENSMUSG00000017453	Pipox	protein_coding	pipecolic acid oxidase	25.266935875621	-0.176663459476121	0.387649637365426	0.64858434992395	0.999916812081976
ENSMUSG00000017466	Timp2	protein_coding	tissue inhibitor of metalloproteinase 2	5246.62536432266	-0.0705130610173322	0.0543566853559973	0.194552453247889	0.999916812081976
ENSMUSG00000017478	Zc3h18	protein_coding	zinc finger CCCH-type containing 18	752.581492535354	-0.0161245372066696	0.0945091919765775	0.864527738842285	0.999916812081976
ENSMUSG00000017485	Top2b	protein_coding	topoisomerase (DNA) II beta	1467.10505033115	-0.0852222057564495	0.0996988190636182	0.392663793025198	0.999916812081976
ENSMUSG00000017491	Rarb	protein_coding	retinoic acid receptor, beta	41.1530240267887	0.635685593903533	0.347235185975778	0.06714441317235	0.999916812081976
ENSMUSG00000017493	Igfbp4	protein_coding	insulin-like growth factor binding protein 4	1267.35018630898	0.119967085898275	0.0938332702177623	0.201068490986476	0.999916812081976
ENSMUSG00000017499	Cdc6	protein_coding	cell division cycle 6	14.3273911047049	-0.450021141907374	0.586477893954854	0.442886289170603	0.999916812081976
ENSMUSG00000017548	Suz12	protein_coding	SUZ12 polycomb repressive complex 2 subunit	609.916764978584	0.039163638823787	0.098695981484198	0.691506930263861	0.999916812081976
ENSMUSG00000017550	Atad5	protein_coding	ATPase family, AAA domain containing 5	89.566585772291	0.0270776377942375	0.211133494368992	0.89795200523892	0.999916812081976
ENSMUSG00000017561	Crlf3	protein_coding	cytokine receptor-like factor 3	255.453327256002	0.136369035437297	0.141433546378054	0.334949881852801	0.999916812081976
ENSMUSG00000017588	Krt27	protein_coding	keratin 27	0.237845682974646	8.03770826842465	4.42284581425303	0.0691687481949766	0.999916812081976
ENSMUSG00000017607	Tns4	protein_coding	tensin 4	12.8319636828558	-0.0387457558805742	0.602995282093223	0.948766795907939	0.999916812081976
ENSMUSG00000017615	Tnfaip1	protein_coding	tumor necrosis factor, alpha-induced protein 1 (endothelial)	798.60330589824	-0.0608114529939016	0.0859421208721431	0.479202306579965	0.999916812081976
ENSMUSG00000017631	Abr	protein_coding	active BCR-related gene	11824.0783118138	0.0348111127255162	0.065780490193712	0.59666590143513	0.999916812081976
ENSMUSG00000017639	Rab11fip4	protein_coding	RAB11 family interacting protein 4 (class II)	5458.57266923721	-0.0768009357629838	0.0663865046381605	0.247323137335993	0.999916812081976
ENSMUSG00000017652	Cd40	protein_coding	CD40 antigen	18.5452435116212	-1.30895236170221	0.519033615286126	0.0116721934140951	0.999916812081976
ENSMUSG00000017664	Slc35c2	protein_coding	solute carrier family 35, member C2	1126.32592843764	-0.0146792544006162	0.0773340894862266	0.849453248025423	0.999916812081976
ENSMUSG00000017667	Zfp334	protein_coding	zinc finger protein 334	468.305691584221	-0.0399978727025933	0.110208942708408	0.716658930468634	0.999916812081976
ENSMUSG00000017670	Elmo2	protein_coding	engulfment and cell motility 2	3593.05142560154	0.0391521633307958	0.0634683283926713	0.537315740831699	0.999916812081976
ENSMUSG00000017677	Wsb1	protein_coding	WD repeat and SOCS box-containing 1	2030.92155252205	-0.0511491043747848	0.0779972297443471	0.511965017859214	0.999916812081976
ENSMUSG00000017679	Ttpal	protein_coding	tocopherol (alpha) transfer protein-like	1040.51642156496	0.086052938499536	0.100492707478523	0.391826176455227	0.999916812081976
ENSMUSG00000017686	Rhot1	protein_coding	ras homolog family member T1	1100.71045653306	0.0185828895563718	0.0678035838186493	0.784031266135804	0.999916812081976
ENSMUSG00000017688	Hnf4g	protein_coding	hepatocyte nuclear factor 4, gamma	0.658916550493455	-0.695097875940069	3.36439142221252	0.836318869021793	0.999916812081976
ENSMUSG00000017692	Rhbdl3	protein_coding	rhomboid like 3	395.731741094123	0.0743548258147829	0.11630357803967	0.522616892451851	0.999916812081976
ENSMUSG00000017697	Ada	protein_coding	adenosine deaminase	13.8682177914411	0.091879932962402	0.573751215102635	0.872771597704143	0.999916812081976
ENSMUSG00000017707	Serinc3	protein_coding	serine incorporator 3	4323.47881853614	0.105665661954686	0.0514011688482273	0.0398109181335729	0.999916812081976
ENSMUSG00000017713	Tha1	protein_coding	threonine aldolase 1	134.43163689144	0.1088739305833	0.19825679940319	0.582898329102829	0.999916812081976
ENSMUSG00000017715	Pgs1	protein_coding	phosphatidylglycerophosphate synthase 1	1512.23394987375	-0.00846828883381521	0.0590873284140932	0.886038892275208	0.999916812081976
ENSMUSG00000017716	Birc5	protein_coding	baculoviral IAP repeat-containing 5	24.5905479061557	-0.084761670533904	0.39485662460515	0.830028960192074	0.999916812081976
ENSMUSG00000017718	Afmid	protein_coding	arylformamidase	42.7617045271854	-0.218635485287242	0.347962682437972	0.529787607735042	0.999916812081976
ENSMUSG00000017720	Trp53tg5	protein_coding	transformation related protein 53 target 5	1.86317704939323	0.247752328125876	1.4384854961284	0.863255636451481	0.999916812081976
ENSMUSG00000017721	Pigt	protein_coding	phosphatidylinositol glycan anchor biosynthesis, class T	1409.79107279365	0.100299789819748	0.0920311380474475	0.27578088098853	0.999916812081976
ENSMUSG00000017723	Wfdc2	protein_coding	WAP four-disulfide core domain 2	12.2411288373719	0.516183020662127	0.690553386634161	0.454766727407967	0.999916812081976
ENSMUSG00000017724	Etv4	protein_coding	ets variant 4	228.98618338147	-0.187234141223554	0.209126282730255	0.370618102059283	0.999916812081976
ENSMUSG00000017734	Dbndd2	protein_coding	dysbindin (dystrobrevin binding protein 1) domain containing 2	2152.86511025545	-0.0486763553625284	0.0933261760703385	0.601968101179043	0.999916812081976
ENSMUSG00000017737	Mmp9	protein_coding	matrix metallopeptidase 9	43.9277472426162	-0.141536328914684	0.357355144641748	0.692056120524415	0.999916812081976
ENSMUSG00000017740	Slc12a5	protein_coding	solute carrier family 12, member 5	9711.48243934513	0.033249180239629	0.0735094798574788	0.651044620463163	0.999916812081976
ENSMUSG00000017747	Ghdc	protein_coding	GH3 domain containing	134.154715562544	-0.141303210178638	0.201708174851815	0.483594574033997	0.999916812081976
ENSMUSG00000017754	Pltp	protein_coding	phospholipid transfer protein	1032.25001497905	0.218556374037175	0.120705505789468	0.0701938281502016	0.999916812081976
ENSMUSG00000017756	Slc12a7	protein_coding	solute carrier family 12, member 7	128.627231948739	0.0253061097168074	0.346954374089529	0.941855565888295	0.999916812081976
ENSMUSG00000017760	Ctsa	protein_coding	cathepsin A	1835.13342393016	0.0366788372894531	0.0669292038114189	0.58367514348166	0.999916812081976
ENSMUSG00000017764	Zswim1	protein_coding	zinc finger SWIM-type containing 1	443.776794187699	0.115591851580125	0.0997503300282443	0.24653293891221	0.999916812081976
ENSMUSG00000017765	Slc12a4	protein_coding	solute carrier family 12, member 4	555.469500802069	-0.145945589897202	0.134469757749946	0.277770493333069	0.999916812081976
ENSMUSG00000017767	Spata25	protein_coding	spermatogenesis associated 25	1.10218359636201	-2.59400220923108	2.39759201350471	0.279288177568629	0.999916812081976
ENSMUSG00000017774	Myo1c	protein_coding	myosin IC	412.194211281922	0.000452342031266091	0.139661560221419	0.997415780753353	0.999916812081976
ENSMUSG00000017776	Crk	protein_coding	v-crk avian sarcoma virus CT10 oncogene homolog	2119.76792287344	0.0315994626829057	0.0587126010869352	0.590434973410433	0.999916812081976
ENSMUSG00000017778	Cox7c	protein_coding	cytochrome c oxidase subunit 7C	1770.87250459505	-0.0131972944617029	0.0874770240421316	0.880081549999624	0.999916812081976
ENSMUSG00000017781	Pitpna	protein_coding	phosphatidylinositol transfer protein, alpha	4461.94509297853	-0.00412361365057461	0.0563901346992732	0.941705447587922	0.999916812081976
ENSMUSG00000017801	Mlx	protein_coding	MAX-like protein X	448.925949596901	-0.0960424738138508	0.109790197013579	0.381692603930057	0.999916812081976
ENSMUSG00000017802	Retreg3	protein_coding	reticulophagy regulator family member 3	1228.25573466149	-0.00141581182493384	0.0694213584657985	0.983728695093134	0.999916812081976
ENSMUSG00000017817	Jph2	protein_coding	junctophilin 2	10.5768679680762	-0.373119095738866	0.593431026658455	0.529513469306569	0.999916812081976
ENSMUSG00000017830	Dhx58	protein_coding	DEXH (Asp-Glu-X-His) box polypeptide 58	36.265195013533	-0.516748295009919	0.444372179367489	0.244881137900854	0.999916812081976
ENSMUSG00000017831	Rab5a	protein_coding	RAB5A, member RAS oncogene family	1420.59870496617	-0.0908301648372248	0.0631256178952958	0.150184633801405	0.999916812081976
ENSMUSG00000017832	Hspb9	protein_coding	heat shock protein, alpha-crystallin-related, B9	3.04555033785885	0.814893930106697	1.15905989104196	0.482015518105007	0.999916812081976
ENSMUSG00000017837	Nkiras2	protein_coding	NFKB inhibitor interacting Ras-like protein 2	174.533516474117	-0.014733670308523	0.163045472985306	0.927996846466306	0.999916812081976
ENSMUSG00000017843	Ppp2r5c	protein_coding	protein phosphatase 2, regulatory subunit B', gamma	3239.35298062129	-0.0562035958120146	0.0609525139591168	0.356482554937301	0.999916812081976
ENSMUSG00000017858	Ift52	protein_coding	intraflagellar transport 52	397.631290163922	0.14703724223399	0.11610732296224	0.205373213467689	0.999916812081976
ENSMUSG00000017861	Mybl2	protein_coding	myeloblastosis oncogene-like 2	33.9090031826432	-0.0393742001500266	0.556658099220347	0.943610109397065	0.999916812081976
ENSMUSG00000017868	Sgk2	protein_coding	serum/glucocorticoid regulated kinase 2	27.7184420206965	-0.553291268557654	0.400649415529523	0.167283238596081	0.999916812081976
ENSMUSG00000017897	Eya2	protein_coding	EYA transcriptional coactivator and phosphatase 2	62.0591792036361	0.28996153217726	0.343332619897166	0.398362187609672	0.999916812081976
ENSMUSG00000017929	B4galt5	protein_coding	UDP-Gal:betaGlcNAc beta 1,4-galactosyltransferase, polypeptide 5	816.853084935194	0.137533225842505	0.0885691004757234	0.120462486674767	0.999916812081976
ENSMUSG00000017943	Gdap1l1	protein_coding	ganglioside-induced differentiation-associated protein 1-like 1	1343.09777729972	-0.0288783697215091	0.0741597005169824	0.696974464102461	0.999916812081976
ENSMUSG00000017969	Ptgis	protein_coding	prostaglandin I2 (prostacyclin) synthase	45.2774920061762	0.30663871744212	0.327144935435489	0.348595193937649	0.999916812081976
ENSMUSG00000017978	Cadps2	protein_coding	Ca2+-dependent activator protein for secretion 2	1346.21825140283	-0.0298702998528889	0.0934756488830988	0.749308215233843	0.999916812081976
ENSMUSG00000017999	Ddx27	protein_coding	DEAD (Asp-Glu-Ala-Asp) box polypeptide 27	660.566580284665	0.0358785046016755	0.0949473289013171	0.705521243097248	0.999916812081976
ENSMUSG00000018001	Cyth3	protein_coding	cytohesin 3	814.497133235229	0.053605421869936	0.100768357318885	0.594748981173553	0.999916812081976
ENSMUSG00000018008	Cyth4	protein_coding	cytohesin 4	386.265281802826	0.0791553244678618	0.140944064818213	0.574383079691332	0.999916812081976
ENSMUSG00000018012	Rac3	protein_coding	Rac family small GTPase 3	370.62614942697	-0.0924909193984876	0.121219311572287	0.445460519382654	0.999916812081976
ENSMUSG00000018040	Rrp7a	protein_coding	ribosomal RNA processing 7 homolog A (S. cerevisiae)	1549.12352462323	-0.0252633744487501	0.0691150064160739	0.714718342152055	0.999916812081976
ENSMUSG00000018042	Cyb5r3	protein_coding	cytochrome b5 reductase 3	1226.97014997807	0.0488222212535659	0.0746329415755397	0.513005827197202	0.999916812081976
ENSMUSG00000018068	Ints2	protein_coding	integrator complex subunit 2	486.087533060424	0.145290962911603	0.136438861557628	0.286930409118323	0.999916812081976
[truncated: 32,629 more rows]
