# Supplementary material for: Hippocampal differential expression underlying the neuroprotective effect of delta-9-tetrahydrocannabinol microdose on old mice
Source: Front Neurosci. 2023 Jul 18;17:1182932. doi: 10.3389/fnins.2023.1182932 (PMC10393280; doi:10.3389/fnins.2023.1182932)
Supplement: Supplementary file 3 [file Data_Sheet_3.CSV]

	Gene.name	Gene.type	Gene.description	baseMean	log2FoldChange	lfcSE	stat	pvalue	padj
ENSMUSG00000021848	Otx2	protein_coding	orthodenticle homeobox 2	52.2767610156639	-3.36299888568438	0.313009232412756	10.7440884722841	6.31829326340412E-27	1.28229761780787E-22
ENSMUSG00000052387	Trpm3	protein_coding	transient receptor potential cation channel, subfamily M, member 3	449.56682240716	-0.757872984439039	0.108167710059996	7.00646231688442	2.44419351180216E-12	1.65349691073416E-08
ENSMUSG00000061808	Ttr	protein_coding	transthyretin	9265.68301151818	-5.48154266765987	0.779305269340194	7.03388374661045	2.00862500240823E-12	1.65349691073416E-08
ENSMUSG00000048108	Tmem72	protein_coding	transmembrane protein 72	175.639589379896	-6.14186257352159	0.938718375154777	6.54281703232763	6.03706745950812E-11	3.06305710226793E-07
ENSMUSG00000056174	Col8a2	protein_coding	collagen, type VIII, alpha 2	42.8858584759981	-2.72181909019035	0.419088008117152	6.49462413018865	8.32409720709539E-11	3.37875105636002E-07
ENSMUSG00000032246	Calml4	protein_coding	calmodulin-like 4	43.8596643840853	-2.29268538754862	0.395258645178037	5.80046866910633	6.61298295248474E-09	2.23684148367796E-05
ENSMUSG00000037664	Cdkn1c	protein_coding	cyclin-dependent kinase inhibitor 1C (P57)	65.7075411017304	-1.28994280920424	0.224479460495031	5.74637343817384	9.1177818943197E-09	2.6435054792174E-05
ENSMUSG00000037086	Prr32	protein_coding	proline rich 32	15.1305920048388	-3.05365026142498	0.559594544033487	5.45689784502661	4.84524919083466E-08	0.00012291791541
ENSMUSG00000046402	Rbp1	protein_coding	retinol binding protein 1, cellular	59.4217130380838	-1.1945809980749	0.222081884184058	5.37901145095133	7.48959455443228E-08	0.000126667767902
ENSMUSG00000055235	Wdr86	protein_coding	WD repeat domain 86	27.4585481996998	-2.57401003070528	0.475562325991856	5.4125608569535	6.21297288909136E-08	0.000126667767902
ENSMUSG00000047230	Cldn2	protein_coding	claudin 2	53.9531581634269	-3.75299141251779	0.697674778506609	5.37928491632042	7.47822781381852E-08	0.000126667767902
ENSMUSG00000079436	Kcnj13	protein_coding	potassium inwardly-rectifying channel, subfamily J, member 13	66.5846993184521	-3.65331360952356	0.678568555657702	5.38385337643974	7.2907900878475E-08	0.000126667767902
ENSMUSG00000026579	F5	protein_coding	coagulation factor V	131.553372387086	-3.60280845305362	0.673903808485479	5.34617612734749	8.98317987976744E-08	0.0001402412582
ENSMUSG00000031786	Drc7	protein_coding	dynein regulatory complex subunit 7	60.9289045089446	-2.68278080180371	0.504645510491961	5.31616896618849	1.05974749040005E-07	0.000153625537983
ENSMUSG00000034739	Mfrp	protein_coding	membrane frizzled-related protein	61.9327588239533	-4.44946702128262	0.841050807600402	5.29036650470306	1.22071493903942E-07	0.000165162731252
ENSMUSG00000068323	Slc4a5	protein_coding	solute carrier family 4, sodium bicarbonate cotransporter, member 5	70.6217953428182	-4.94135625725907	0.937046668084606	5.27332994775977	1.33970389286993E-07	0.000169933065661
ENSMUSG00000017723	Wfdc2	protein_coding	WAP four-disulfide core domain 2	14.8031944281541	-3.72631063226745	0.717962884157927	5.19011597185543	2.10163143670487E-07	0.000236958944488
ENSMUSG00000001827	Folr1	protein_coding	folate receptor 1 (adult)	84.7747118975202	-4.45075814013974	0.857051502427313	5.19310464719384	2.06815856158678E-07	0.000236958944488
ENSMUSG00000023043	Krt18	protein_coding	keratin 18	21.4716069267803	-2.60443644592267	0.503674404338589	5.17087313448604	2.33002719251107E-07	0.000248883694063
ENSMUSG00000026051	Ecrg4	protein_coding	ECRG4 augurin precursor	120.309025544408	-3.8030142417345	0.740074193077608	5.13869322468821	2.76655622574516E-07	0.000280736293007
ENSMUSG00000022425	Enpp2	protein_coding	ectonucleotide pyrophosphatase/phosphodiesterase 2	6373.40776467155	-2.93704185660275	0.574662082969864	5.11090246536549	3.20623491687293E-07	0.000309859703038
ENSMUSG00000018822	Sfrp5	protein_coding	secreted frizzled-related sequence protein 5	17.4195974850307	-2.4071696898727	0.47402418890796	5.07815792147284	3.81111862920619E-07	0.000351575693544
ENSMUSG00000093460	Six3os1	processed_transcript	SIX homeobox 3, opposite strand 1	8.07130469822972	-4.26858216391515	0.842129128324369	5.06879767050522	4.00336509837346E-07	0.000353253455093
ENSMUSG00000054594	Oscar	protein_coding	osteoclast associated receptor	15.6856197461218	-2.39734623337713	0.484432337059727	4.94877416302942	7.46823388998651E-07	0.000631532528322
ENSMUSG00000048038	Ccdc187	protein_coding	coiled-coil domain containing 187	46.3102199662188	-1.3042143602311	0.264068915199691	4.93891664319839	7.85577817242399E-07	0.000637732072037
ENSMUSG00000041193	Pla2g5	protein_coding	phospholipase A2, group V	15.6383431881322	-2.43192896036313	0.500819633970523	4.85589780313258	1.19842501681091E-06	0.000935462912161
ENSMUSG00000044211	Gm7887	processed_pseudogene	predicted gene 7887	11.2892427360232	3.09735976467425	0.640962906283748	-4.83235415701745	1.34927950611476E-06	0.001014208428763
ENSMUSG00000041548	Hspb8	protein_coding	heat shock protein 8	114.402259884613	-0.808062020685771	0.168420086352494	4.79789577470316	1.60341169778308E-06	0.00108470801355
ENSMUSG00000048450	Msx1	protein_coding	msh homeobox 1	106.424400697974	-0.994093911299285	0.206696293543127	4.80944236715046	1.51351925021907E-06	0.00108470801355
ENSMUSG00000022949	Clic6	protein_coding	chloride intracellular channel 6	193.746663651116	-2.99036583566318	0.622962635907662	4.80023305299232	1.58481095110308E-06	0.00108470801355
ENSMUSG00000067158	Col4a4	protein_coding	collagen, type IV, alpha 4	19.8439201110305	-2.29456837483045	0.479695526621231	4.78338497544974	1.72367545676313E-06	0.001128451399839
ENSMUSG00000027750	Postn	protein_coding	periostin, osteoblast specific factor	35.9219680066457	-1.72767716280459	0.362008703816852	4.77247409962457	1.81976516537698E-06	0.001154129188479
ENSMUSG00000072845	Tmprss11a	protein_coding	transmembrane protease, serine 11a	12.1356113350294	-3.77058962934009	0.792843663812921	4.75577948268726	1.97682163830586E-06	0.001215745307558
ENSMUSG00000047496	Rnf152	protein_coding	ring finger protein 152	74.3185892510092	-0.829868176970689	0.175810173827027	4.72025116013573	2.35553611616912E-06	0.001406047219931
ENSMUSG00000030878	Cdr2	protein_coding	cerebellar degeneration-related 2	67.4026112845124	-0.973533863249057	0.20705410751588	4.70183313400045	2.57836174996535E-06	0.001495081477587
ENSMUSG00000022032	Scara5	protein_coding	scavenger receptor class A, member 5	10.0790115562157	-3.04234192488638	0.647866564269515	4.69593909097114	2.65384619079081E-06	0.001496105790058
ENSMUSG00000015619	Gata3	protein_coding	GATA binding protein 3	4.7554192076948	-5.59382646564739	1.22032281861993	4.58389073800445	4.56402791364159E-06	0.002437551223878
ENSMUSG00000024597	Slc12a2	protein_coding	solute carrier family 12, member 2	835.478279006928	-0.503104382985357	0.109720703806172	4.58531859104841	4.53294703208839E-06	0.002437551223878
ENSMUSG00000015653	Steap2	protein_coding	six transmembrane epithelial antigen of prostate 2	125.369170247116	-0.916626863837185	0.200284496065269	4.57662416135532	4.72539298166594E-06	0.002459021809305
ENSMUSG00000016024	Lbp	protein_coding	lipopolysaccharide binding protein	125.195925046336	-2.70452682610165	0.592473054867632	4.564809832079	4.99947327203626E-06	0.002536607751399
ENSMUSG00000005268	Prlr	protein_coding	prolactin receptor	104.170340474987	-2.2913872531127	0.504834391700969	4.53888897187094	5.6551400804922E-06	0.002799294339844
ENSMUSG00000031351	Zfp185	protein_coding	zinc finger protein 185	41.3891406023503	-1.31526651462534	0.290848284861122	4.52217387237943	6.12077481154181E-06	0.002957645828577
ENSMUSG00000057969	Sema3b	protein_coding	sema domain, immunoglobulin domain (Ig), short basic domain, secreted, (semaphorin) 3B	46.7592515258383	-1.21124063039502	0.268567662821347	4.51000175401139	6.48270897355057E-06	0.003059687874842
ENSMUSG00000038805	Six3	protein_coding	sine oculis-related homeobox 3	7.7068389399798	-3.83778540979911	0.85389713130143	4.49443530036214	6.97548073672185E-06	0.003217440489813
ENSMUSG00000019851	Perp	protein_coding	PERP, TP53 apoptosis effector	50.8014748668739	-1.12991940985035	0.252137004137602	4.4813708075698	7.41651232119915E-06	0.003344847056861
ENSMUSG00000004655	Aqp1	protein_coding	aquaporin 1	40.6586410888223	-3.59538919810237	0.803589297879321	4.47416261962502	7.67113446853772E-06	0.00338447117476
ENSMUSG00000061048	Cdh3	protein_coding	cadherin 3	6.86717670498056	-4.40209351037787	0.987704963078821	4.45689115164097	8.31567990638492E-06	0.003444218851022
ENSMUSG00000087601	Uchl1os	antisense	ubiquitin carboxy-terminal hydrolase L1, opposite strand	939.71923016896	0.339784374863437	0.076237902200691	-4.45689565236169	8.31550539196899E-06	0.003444218851022
ENSMUSG00000039672	Kcne2	protein_coding	potassium voltage-gated channel, Isk-related subfamily, gene 2	44.0073054277187	-3.76580009155225	0.84391711289985	4.46228667956772	8.1089638968524E-06	0.003444218851022
ENSMUSG00000039629	Strip2	protein_coding	striatin interacting protein 2	406.113123809745	-0.479423638532031	0.108516901038238	4.41796286057872	9.9635535841219E-06	0.004044206399795
ENSMUSG00000034227	Foxj1	protein_coding	forkhead box J1	68.3850436749844	-0.986350344602092	0.223920170885694	4.40491957781509	1.05823129917334E-05	0.00421113808171
ENSMUSG00000032988	Slc16a8	protein_coding	solute carrier family 16 (monocarboxylic acid transporters), member 8	17.1209674717538	-2.6193127980654	0.596780923828664	4.38906924380413	1.13836821887643E-05	0.004415783157212
ENSMUSG00000041390	Mdfic	protein_coding	MyoD family inhibitor domain containing	41.1039392764535	-1.38162492309671	0.31498943254886	4.38625801480625	1.1531732314966E-05	0.004415783157212
ENSMUSG00000030450	Oca2	protein_coding	oculocutaneous albinism II	10.0470017954768	-3.07471543539713	0.703989715993933	4.36755731730551	1.25643829731553E-05	0.004722113934078
ENSMUSG00000037762	Slc16a9	protein_coding	solute carrier family 16 (monocarboxylic acid transporters), member 9	33.2982705698706	-1.18452793485642	0.273393838933792	4.33267969562139	1.47305344195838E-05	0.005435567200826
ENSMUSG00000063354	Slc39a4	protein_coding	solute carrier family 39 (zinc transporter), member 4	11.0227068485155	-2.94167056684995	0.685690229531996	4.29008674785657	1.78603340264474E-05	0.006472776411906
ENSMUSG00000030125	Lrrc23	protein_coding	leucine rich repeat containing 23	29.7424104683008	-1.43429155118604	0.335985430304638	4.26890996399923	1.96430531835584E-05	0.006993960778251
ENSMUSG00000029718	Pcolce	protein_coding	procollagen C-endopeptidase enhancer protein	92.3990515706702	-0.965917213158761	0.226571602250846	4.26318745845896	2.01531311607487E-05	0.007051858567369
ENSMUSG00000030761	Myo7a	protein_coding	myosin VIIA	52.3923930058937	-1.45765170770355	0.342281267398632	4.25863711088202	2.05677049081004E-05	0.007074941883219
ENSMUSG00000115625	2900040C04Rik	lincRNA	RIKEN cDNA 2900040C04 gene	14.8419668771463	-2.62478513487227	0.618359211301345	4.244757880049	2.18829574952851E-05	0.00740191037278
ENSMUSG00000051435	Fhad1	protein_coding	forkhead-associated (FHA) phosphopeptide binding domain 1	65.8589896002878	-1.03821695479165	0.245263290230691	4.23307113679798	2.30521548913762E-05	0.007588467320586
ENSMUSG00000044948	Cfap43	protein_coding	cilia and flagella associated protein 43	60.1031258318167	-1.18034402245559	0.278922103399678	4.23180525339804	2.31823096268209E-05	0.007588467320586
ENSMUSG00000070306	Ccdc153	protein_coding	coiled-coil domain containing 153	23.0420493481307	-1.24986006260553	0.299429485686599	4.17413822736787	2.99116115260047E-05	0.009519422773278
ENSMUSG00000097286	Gm26684	bidirectional_promoter_lncRNA	predicted gene, 26684	20.8892253274686	-1.97689051988351	0.473697396225977	4.17331937146733	3.00193672081682E-05	0.009519422773278
ENSMUSG00000049382	Krt8	protein_coding	keratin 8	11.8852604582094	-2.52767792083457	0.606818541131279	4.16545927572067	3.1072638906819E-05	0.009554836463847
ENSMUSG00000068196	Col8a1	protein_coding	collagen, type VIII, alpha 1	52.1525013308706	-2.95437191233125	0.70922765019039	4.16561862969972	3.1050940592607E-05	0.009554836463847
ENSMUSG00000041323	Ak7	protein_coding	adenylate kinase 7	27.2461681673392	-1.3200265218058	0.317243349366342	4.16092732737316	3.16957942873855E-05	0.009600987239739
ENSMUSG00000035493	Tgfbi	protein_coding	transforming growth factor, beta induced	46.7860783631645	-1.09913306776634	0.26452593674309	4.155105095928	3.25138057932327E-05	0.009703936596671
ENSMUSG00000020889	Nr1d1	protein_coding	nuclear receptor subfamily 1, group D, member 1	3258.98528582684	0.188781769539225	0.045513965208137	-4.14777681258748	3.35719435679993E-05	0.009874530358153
ENSMUSG00000002617	Zfp40	protein_coding	zinc finger protein 40	227.481188737334	0.550506749663229	0.13311457685395	-4.13558576884657	3.54050344724935E-05	0.010264931065989
ENSMUSG00000022462	Slc38a2	protein_coding	solute carrier family 38, member 2	1380.06549456062	-0.280951148473766	0.06804706705013	4.12877675193246	3.64698288901887E-05	0.010424720807414
ENSMUSG00000032514	Ttc21a	protein_coding	tetratricopeptide repeat domain 21A	27.1822532235894	-1.52594309002827	0.372372507218533	4.09789407232673	4.16925984790876E-05	0.011752101196293
ENSMUSG00000020604	Arsg	protein_coding	arylsulfatase G	232.734000771507	-0.602516115917816	0.147696740282437	4.07941376881871	4.51494133799553E-05	0.012552155404742
ENSMUSG00000024268	Celf4	protein_coding	CUGBP, Elav-like family member 4	4951.99828589825	0.160962763240358	0.039977639930613	-4.02631980076196	5.66566211990859E-05	0.015538461178857
ENSMUSG00000097887	Gm26542	antisense	predicted gene, 26542	35.189987077136	-1.03559854225267	0.257555280513855	4.02087870295854	5.7981456348425E-05	0.015689782087884
ENSMUSG00000070780	Rbm47	protein_coding	RNA binding motif protein 47	14.2734409091646	-2.21148134563136	0.552798979981277	4.00051632820716	6.32044256468854E-05	0.016878076559257
ENSMUSG00000033685	Ucp2	protein_coding	uncoupling protein 2 (mitochondrial, proton carrier)	278.219212315111	-0.543605625567117	0.136258372140629	3.98952091550069	6.62068814375816E-05	0.017450242321763
ENSMUSG00000029712	Actl6b	protein_coding	actin-like 6B	920.934227585938	0.251130453562908	0.063110919841301	-3.97919178161882	6.91499440093714E-05	0.017764533084433
ENSMUSG00000039110	Mycbpap	protein_coding	MYCBP associated protein	23.9618199153654	-1.56497112903256	0.393137394147641	3.98072315767764	6.87059297661114E-05	0.017764533084433
ENSMUSG00000069919	Hba-a1	protein_coding	hemoglobin alpha, adult chain 1	489.678662975033	-0.499114721716923	0.125761213746786	3.96874924189158	7.22508618452249E-05	0.018329140514361
ENSMUSG00000028763	Hspg2	protein_coding	perlecan (heparan sulfate proteoglycan 2)	126.872350632898	-0.602340700354545	0.151896955413369	3.96545604693227	7.32557508538662E-05	0.01835463535283
ENSMUSG00000028125	Abca4	protein_coding	ATP-binding cassette, sub-family A (ABC1), member 4	56.5080916360881	-2.02475413398223	0.51168735453362	3.95701421198439	7.58924171964604E-05	0.018371003838965
ENSMUSG00000037490	Slc2a12	protein_coding	solute carrier family 2 (facilitated glucose transporter), member 12	176.438112520401	-0.715848304816592	0.180700903100277	3.96150928155208	7.44774863804566E-05	0.018371003838965
ENSMUSG00000064339	mt-Rnr2	Mt_rRNA	mitochondrially encoded 16S rRNA	33608.4659616366	0.295361183578766	0.074650998604488	-3.95656038231498	7.60366751649678E-05	0.018371003838965
ENSMUSG00000115398	Gm534	processed_transcript	predicted gene 534	3.53975765888099	-5.09506761559026	1.29382504905895	3.93798807597372	8.21676766923778E-05	0.019618741158492
ENSMUSG00000108900	Ccdc194	protein_coding	coiled-coil domain containing 194	3.21815826813717	-4.45100929502943	1.1316956842126	3.93304433084085	8.38767613768129E-05	0.019793940373749
ENSMUSG00000044447	Dock5	protein_coding	dedicator of cytokinesis 5	90.9169921763625	-0.677538195930325	0.172791152156504	3.92113940716509	8.81312555886139E-05	0.020558894622654
ENSMUSG00000026343	Gpr39	protein_coding	G protein-coupled receptor 39	672.654906593885	0.303650271689537	0.078075299104121	-3.88919767421693	0.000100576173696	0.022934757810779
ENSMUSG00000020758	Itgb4	protein_coding	integrin beta 4	161.804398317351	-0.592132164900732	0.152234950254688	3.88959410378561	0.00010041202672	0.022934757810779
ENSMUSG00000064337	mt-Rnr1	Mt_rRNA	mitochondrially encoded 12S rRNA	21270.6116419469	0.261280130679757	0.067486293379369	-3.87160292255188	0.000108121985362	0.024093570197346
ENSMUSG00000016918	Sulf1	protein_coding	sulfatase 1	162.888104931299	-1.83292527703508	0.473729244237288	3.86914107442558	0.000109219436223	0.024093570197346
ENSMUSG00000047021	Cfap65	protein_coding	cilia and flagella associated protein 65	121.153545881247	-0.795376901705225	0.205388261095579	3.87255287844855	0.000107701299503	0.024093570197346
ENSMUSG00000033578	Tmem35a	protein_coding	transmembrane protein 35A	514.652475928827	0.253266722296688	0.065805732196536	-3.84870305128251	0.000118744846416	0.025913189871107
ENSMUSG00000010080	Epn3	protein_coding	epsin 3	44.7484535000907	-1.46061133880993	0.380441450030697	3.8392539474657	0.000123408735778	0.026644471198068
ENSMUSG00000038526	Car14	protein_coding	carbonic anhydrase 14	117.910914490098	-0.828801032113156	0.217826604795374	3.8048659524016	0.000141881005832	0.030310263298621
ENSMUSG00000019232	Etnppl	protein_coding	ethanolamine phosphate phospholyase	32.1596069344906	-2.29306612673346	0.605487862118182	3.78713805874095	0.0001523924356	0.032216713338623
ENSMUSG00000026649	Cfap126	protein_coding	cilia and flagella associated protein 126	11.7800501852002	-2.21687137359894	0.586552289305554	3.77949487883441	0.00015714682519	0.03287932801272
ENSMUSG00000030306	Tmtc1	protein_coding	transmembrane and tetratricopeptide repeat containing 1	622.136654017212	-0.258771072121098	0.068888877015272	3.75635492016701	0.000172406141969	0.035703904604622
ENSMUSG00000063663	Brwd3	protein_coding	bromodomain and WD repeat domain containing 3	156.753224033922	-0.480494288562074	0.12959919446346	3.70754070309865	0.000209281786802	0.042902766294311
ENSMUSG00000051606	2010001K21Rik	processed_transcript	RIKEN cDNA 2010001K21 gene	12.1273892439887	-1.8230348736293	0.493452781334371	3.69444644470245	0.000220366331432	0.044723346964099
ENSMUSG00000025350	Rdh5	protein_coding	retinol dehydrogenase 5	24.7745742283619	-1.34192009684354	0.365397518571012	3.67249373255595	0.000240195044015	0.047962587133792
ENSMUSG00000033420	Antxr1	protein_coding	anthrax toxin receptor 1	156.036535466245	-0.516235854707872	0.140603109561974	3.67158206042613	0.000241053653001	0.047962587133792
ENSMUSG00000028753	Vwa5b1	protein_coding	von Willebrand factor A domain containing 5B1	41.1808324641764	-0.957123647435437	0.261895872054629	3.65459615658161	0.000257587111472	0.050754664343049
ENSMUSG00000009394	Syn2	protein_coding	synapsin II	7209.16536723334	0.152529914746629	0.041766048304076	-3.6520073346691	0.00026019845138	0.050776226641844
ENSMUSG00000023267	Gabrr2	protein_coding	gamma-aminobutyric acid (GABA) C receptor, subunit rho 2	8.51343090816515	-2.36620765946341	0.650321209338875	3.63852143445994	0.000274207809375	0.05300045229779
ENSMUSG00000098188	Sowahc	protein_coding	sosondowah ankyrin repeat domain family member C	136.123665441038	-0.595485885730711	0.164671051607479	3.6162147500591	0.000298942400564	0.057236188862724
ENSMUSG00000028573	Fggy	protein_coding	FGGY carbohydrate kinase domain containing	62.541734942844	-2.79602314871591	0.774467848894054	3.61025077116972	0.000305901110889	0.058021149957804
ENSMUSG00000053153	Spag16	protein_coding	sperm associated antigen 16	14.6440321410567	-1.77016661962403	0.49303468070626	3.59034909489187	0.000330235377064	0.062056731273203
ENSMUSG00000026028	Trak2	protein_coding	trafficking protein, kinesin binding 2	2219.4036131082	-0.177454274703329	0.049558292156934	3.5807181196114	0.000342651161714	0.063799131440197
ENSMUSG00000031491	Chrna6	protein_coding	cholinergic receptor, nicotinic, alpha polypeptide 6	5.27317810519774	-4.51778526628374	1.26457883607103	3.57256118592038	0.000353506851431	0.065222014089052
ENSMUSG00000096957	E230013L22Rik	bidirectional_promoter_lncRNA	RIKEN cDNA E230013L22 gene	3.89705116348989	-4.07639977027149	1.14230129852919	3.56858542971122	0.000358913826299	0.065623027970696
ENSMUSG00000026730	Pter	protein_coding	phosphotriesterase related	1084.14650604369	0.230489123148781	0.064782443004747	-3.55789489340333	0.000373838835761	0.067741599747885
ENSMUSG00000058254	Tspan7	protein_coding	tetraspanin 7	8278.7455355386	0.148773567835415	0.041846089731347	-3.55525614915385	0.000377611025734	0.067819608559998
ENSMUSG00000007891	Ctsd	protein_coding	cathepsin D	1242.02899674023	-0.305362454649531	0.086179699416668	3.54332234524445	0.000395119424611	0.070341655460294
ENSMUSG00000057722	Lepr	protein_coding	leptin receptor	29.4448281136299	-1.14903998042793	0.32556435779576	3.52937891668342	0.00041653626536	0.073509595699913
ENSMUSG00000049184	Purg	protein_coding	purine-rich element binding protein G	239.649491076803	0.34425104448512	0.097875510303007	-3.51723371269661	0.000436069644227	0.07522381590362
ENSMUSG00000027340	Slc23a2	protein_coding	solute carrier family 23 (nucleobase transporters), member 2	1725.14435612329	-0.192018069077865	0.054709535949222	3.50977331001461	0.000448488875306	0.07522381590362
ENSMUSG00000044533	Rps2	protein_coding	ribosomal protein S2	1434.799138285	0.334412632977968	0.095160160860435	-3.5142083615057	0.000441066696706	0.07522381590362
ENSMUSG00000085949	Gm14275	lincRNA	predicted gene 14275	3.62189878114136	-3.9282960026708	1.11842046813368	3.51236061445299	0.000444144908004	0.07522381590362
ENSMUSG00000058488	Kl	protein_coding	klotho	474.679330790755	-1.91243064056842	0.544152659225335	3.51451124633112	0.00044056401651	0.07522381590362
ENSMUSG00000079644	Gm1110	protein_coding	predicted gene 1110	2.74405966107063	-4.78585586534559	1.36324969344888	3.51062310033452	0.000447057761674	0.07522381590362
ENSMUSG00000108934	Gm44732	antisense	predicted gene 44732	38.3944235783491	-1.07971631929695	0.308439972335824	3.50057196257746	0.000464260872988	0.077230937846724
ENSMUSG00000029851	Tcaf2	protein_coding	TRPM8 channel-associated factor 2	8.75425948960775	-1.82413826611978	0.522348392011681	3.4921870039546	0.000479082709355	0.079048647043535
ENSMUSG00000027833	Shox2	protein_coding	short stature homeobox 2	14.6485487485319	-5.71443640588871	1.63975736781407	3.48492802536178	0.000492269436613	0.08056942109734
ENSMUSG00000021760	Gpx8	protein_coding	glutathione peroxidase 8 (putative)	39.0212829548894	-0.894038961919682	0.256877731854535	3.4804066334016	0.00050065328836	0.080640940375134
ENSMUSG00000031376	Atp2b3	protein_coding	ATPase, Ca++ transporting, plasma membrane 3	1511.06902521372	-0.207365343883461	0.059546880977912	3.48238800215883	0.000496963053881	0.080640940375134
ENSMUSG00000044708	Kcnj10	protein_coding	potassium inwardly-rectifying channel, subfamily J, member 10	2566.52079540257	-0.263260559464756	0.07602207969495	3.46294866598138	0.000534290318816	0.085381275750994
ENSMUSG00000043020	Wdr63	protein_coding	WD repeat domain 63	12.6172481466854	-1.66841651972592	0.482751423238411	3.45605717438136	0.000548139040796	0.086910014319952
ENSMUSG00000046808	Atp10d	polymorphic_pseudogene	ATPase, class V, type 10D	63.1242129734929	-0.845700914092791	0.244986236353368	3.45203439458922	0.000556376799542	0.087532303462838
ENSMUSG00000051029	Serpinb1b	protein_coding	serine (or cysteine) peptidase inhibitor, clade B, member 1b	13.0301083313516	-1.66582079908612	0.483247686329032	3.44713662623084	0.00056656198632	0.088449042402809
ENSMUSG00000020644	Id2	protein_coding	inhibitor of DNA binding 2	600.784499000865	0.307001200895267	0.089345397428953	-3.43611657376523	0.000590116996363	0.090730488190749
ENSMUSG00000038370	Pcp4l1	protein_coding	Purkinje cell protein 4-like 1	511.802411288622	-0.381831260602971	0.111070428874487	3.43774004001059	0.000586590550445	0.090730488190749
ENSMUSG00000030708	Dnajb13	protein_coding	DnaJ heat shock protein family (Hsp40) member B13	10.6910163850143	-1.77882924184801	0.518775429045724	3.4289003338499	0.000606032030534	0.092476842554102
ENSMUSG00000097518				583.982261370545	-0.248725418453629	0.072943605563342	3.40983169851184	0.000650029793396	0.097721145607254
ENSMUSG00000045613	Chrm2	protein_coding	cholinergic receptor, muscarinic 2, cardiac	80.1843302722528	-0.599140104006372	0.175685703538188	3.41029515743232	0.000648926102191	0.097721145607254
ENSMUSG00000066150	Slc31a1	protein_coding	solute carrier family 31, member 1	273.311876433313	-0.565054518321275	0.165865988961908	3.40669308914828	0.000657550212251	0.098124864394384
ENSMUSG00000080935	Got2-ps1	processed_pseudogene	glutamatic-oxaloacetic transaminase 2, mitochondrial, pseudogene 1	78.0868487427357	0.813252328095718	0.239670422675521	-3.39321105632105	0.000690783923087	0.101684990133771
ENSMUSG00000107881	Gm44250	TEC	predicted gene, 44250	38.3706440909049	-1.25829526665705	0.370855186657795	3.39295582730555	0.000691427870828	0.101684990133771
ENSMUSG00000027525	Phactr3	protein_coding	phosphatase and actin regulator 3	1239.55799408603	0.170514561066664	0.050286714834401	-3.39084709804937	0.000696769622482	0.101733377613501
ENSMUSG00000026879	Gsn	protein_coding	gelsolin	510.482221803648	-0.353302908830505	0.104555848365314	3.37908318237809	0.000727279991099	0.104885790809061
ENSMUSG00000018581	Dnah11	protein_coding	dynein, axonemal, heavy chain 11	22.0784351248253	-1.20963351800969	0.358033523225624	3.37854820719512	0.000728696551076	0.104885790809061
ENSMUSG00000035158	Mitf	protein_coding	melanogenesis associated transcription factor	95.33629424442	-0.548370921804163	0.162455000021997	3.37552504835132	0.000736749851156	0.105298156543715
ENSMUSG00000032303	Chrna3	protein_coding	cholinergic receptor, nicotinic, alpha polypeptide 3	21.8641710307474	-1.06717218134578	0.317350127843991	3.36275957597975	0.000771675388933	0.10815859907207
ENSMUSG00000033953	Ppp3r1	protein_coding	protein phosphatase 3, regulatory subunit B, alpha isoform (calcineurin B, type I)	7096.77448418901	0.141797960552077	0.042189095043711	-3.3610097681679	0.000776580790344	0.10815859907207
ENSMUSG00000002831	Plin4	protein_coding	perilipin 4	40.2153000639077	-0.931494660901902	0.277191231546812	3.3604766489325	0.000778081077335	0.10815859907207
ENSMUSG00000038375	Trp53inp2	protein_coding	transformation related protein 53 inducible nuclear protein 2	1700.70944480503	-0.237544685415426	0.070660281321332	3.36178516379206	0.000774403489804	0.10815859907207
ENSMUSG00000032679	Cd59a	protein_coding	CD59a antigen	97.7325234413742	-0.748511621457675	0.223049898712899	3.35580345822587	0.000791347855678	0.10925445395234
ENSMUSG00000105424	Gm44304	miRNA	predicted gene, 44304	46.4682749288204	0.686505100722875	0.205021112216208	-3.34846052341629	0.000812618567249	0.11143306636704
ENSMUSG00000071176	Arhgef10	protein_coding	Rho guanine nucleotide exchange factor (GEF) 10	423.733682127688	-0.32448264991723	0.097129586705918	3.34071893973642	0.000835617674574	0.113817857083746
ENSMUSG00000022096	Hr	protein_coding	lysine demethylase and nuclear receptor corepressor	148.165091287961	-0.470005881530998	0.141145007433499	3.32995045363147	0.000868614388866	0.116745225311466
ENSMUSG00000063558	Aox1	protein_coding	aldehyde oxidase 1	129.983725634723	-0.556972204975903	0.167216303149506	3.33084869408888	0.000865816497281	0.116745225311466
ENSMUSG00000064352	mt-Ts1	Mt_tRNA	mitochondrially encoded tRNA serine 1	262.784739408894	0.949391044752615	0.285469925618885	-3.32571300705102	0.000881926847247	0.117754640558438
ENSMUSG00000048154	Kmt2d	protein_coding	lysine (K)-specific methyltransferase 2D	1580.2195293822	-0.253805350810521	0.076562417270384	3.31501224568441	0.000916391101018	0.12051351341224
ENSMUSG00000039512	Uhrf1bp1	protein_coding	UHRF1 (ICBP90) binding protein 1	300.472081408529	-0.293213072674962	0.088407025113574	3.31662639137875	0.000911113656596	0.12051351341224
ENSMUSG00000098682	Otx2os1	lincRNA	orthodenticle homeobox 2 opposite strand 1	4.78654694593428	-2.5675419601128	0.774805108932085	3.3137906946066	0.000920403773289	0.12051351341224
ENSMUSG00000046844	Vat1l	protein_coding	vesicle amine transport protein 1 like	302.237615344714	-0.857385087576692	0.259195069804361	3.30787575637084	0.000940065052512	0.122050524712604
ENSMUSG00000073940	Hbb-bt	protein_coding	hemoglobin, beta adult t chain	28.0543018346267	-0.976427627049207	0.295291976277489	3.30665140095662	0.000944183115362	0.122050524712604
ENSMUSG00000038677	Scube3	protein_coding	signal peptide, CUB domain, EGF-like 3	63.8068069180531	-0.669772426581402	0.202661886673635	3.30487610460272	0.000950183932229	0.122050524712604
ENSMUSG00000053024	Cntn2	protein_coding	contactin 2	1237.2130853014	-0.296044815047485	0.089953444744561	3.29108925053572	0.00099800244257	0.127386538188392
ENSMUSG00000046447	Camk2n1	protein_coding	calcium/calmodulin-dependent protein kinase II inhibitor 1	6680.70402597186	0.200318162500541	0.061034854264264	-3.28202901301637	0.001030630002337	0.129383912629878
ENSMUSG00000099564	Gm28729	protein_coding	predicted gene 28729	5.62220735655874	-2.69651318982104	0.821746317470235	3.28144237764559	0.001032776242722	0.129383912629878
ENSMUSG00000031492	Chrnb3	protein_coding	cholinergic receptor, nicotinic, beta polypeptide 3	9.35932315556469	-2.53379708704356	0.7715730384386	3.28393678992607	0.001023678792748	0.129383912629878
ENSMUSG00000071379	Hpcal1	protein_coding	hippocalcin-like 1	479.722704102317	0.305843770728738	0.093270964268345	-3.27908876173738	0.001041428739336	0.129667461747364
ENSMUSG00000009378	Slc16a12	protein_coding	solute carrier family 16 (monocarboxylic acid transporters), member 12	43.4601806527348	-0.860552690948059	0.263485720258202	3.26603160924532	0.001090660742501	0.134816945110493
ENSMUSG00000020681	Ace	protein_coding	angiotensin I converting enzyme (peptidyl-dipeptidase A) 1	284.496298559054	-1.45842814029267	0.44673616279827	3.26462968916006	0.001096072724476	0.134816945110493
ENSMUSG00000021540	Smad5	protein_coding	SMAD family member 5	395.410146268412	-0.249891802009549	0.076720261638626	3.25718130611456	0.001125245351259	0.135803166955019
ENSMUSG00000037738	Nek5	protein_coding	NIMA (never in mitosis gene a)-related expressed kinase 5	5.67968624348583	-2.54466727961219	0.780543753098097	3.26012125458953	0.001113645928176	0.135803166955019
ENSMUSG00000008540	Mgst1	protein_coding	microsomal glutathione S-transferase 1	52.6482190563829	-0.671451244352294	0.206234292597802	3.25576913467906	0.001130856625543	0.135803166955019
ENSMUSG00000068299	Nat8f4	protein_coding	N-acetyltransferase 8 (GCN5-related) family member 4	96.6332628317067	-1.21453968650174	0.372946809896754	3.25660296394	0.001127540278828	0.135803166955019
ENSMUSG00000048583	Igf2	protein_coding	insulin-like growth factor 2	15.5790739571565	-1.62465734289201	0.499334074056669	3.25364806309538	0.001139333341604	0.136016295104964
ENSMUSG00000021763	BC067074	protein_coding	cDNA sequence BC067074	26.4711729185071	-1.07731383322288	0.331308376185521	3.25169512955394	0.001147190003446	0.13615333988272
ENSMUSG00000085516	4930538E20Rik	antisense	RIKEN cDNA 4930538E20 gene	254.140556742806	0.295747801648459	0.091103185178068	-3.24629485863088	0.001169176762817	0.137956060473102
ENSMUSG00000086216	Gm13610	antisense	predicted gene 13610	700.789825780944	0.209532794901054	0.064806827676311	-3.23319011922018	0.001224160647052	0.143608903652724
ENSMUSG00000020576	Nbas	protein_coding	neuroblastoma amplified sequence	365.858675829368	-0.274065583081637	0.085102724424091	3.2204090402076	0.001280078074945	0.148961199687878
ENSMUSG00000073067	9130019P16Rik	processed_transcript	RIKEN cDNA 9130019P16 gene	242.699539671076	-0.329876138709369	0.102545957802204	3.21686145197113	0.001296011680144	0.148961199687878
ENSMUSG00000052609	Plekhg3	protein_coding	pleckstrin homology domain containing, family G (with RhoGef domain) member 3	206.895572599197	-0.47074063967067	0.146328896779878	3.21700395499327	0.001295368130525	0.148961199687878
ENSMUSG00000033880	Lgals3bp	protein_coding	lectin, galactoside-binding, soluble, 3 binding protein	125.211401530804	-0.649628757088831	0.202015079118891	3.21574389358582	0.001301068861398	0.148961199687878
ENSMUSG00000021696	Elovl7	protein_coding	ELOVL family member 7, elongation of long chain fatty acids (yeast)	133.618027163202	-0.68822896150419	0.214097962736811	3.21455165993441	0.001306484037667	0.148961199687878
ENSMUSG00000026842	Abl1	protein_coding	c-abl oncogene 1, non-receptor tyrosine kinase	638.054695468715	-0.219981864495111	0.068470505980648	3.21279741319985	0.001314489728657	0.149036698564775
ENSMUSG00000030691	Fchsd2	protein_coding	FCH and double SH3 domains 2	459.542604258659	0.222117174356357	0.069266547446684	-3.20670197294483	0.001342660156618	0.15052724934722
ENSMUSG00000026686	Lmx1a	protein_coding	LIM homeobox transcription factor 1 alpha	5.72697181996277	-2.32941894937617	0.726475469867355	3.20646607627576	0.001343761479395	0.15052724934722
ENSMUSG00000048537	Phldb1	protein_coding	pleckstrin homology like domain, family B, member 1	1202.62703407889	-0.238861632075273	0.074524154004942	3.2051572441793	0.001349887133836	0.15052724934722
ENSMUSG00000003477	Inmt	protein_coding	indolethylamine N-methyltransferase	9.20660170726779	-2.2096899941598	0.690934074286677	3.19811987336287	0.001383267668018	0.152196470393577
ENSMUSG00000021553	Slc28a3	protein_coding	solute carrier family 28 (sodium-coupled nucleoside transporter), member 3	5.53054555266022	-2.66696269930561	0.833726307103944	3.19884676371752	0.001379784867459	0.152196470393577
ENSMUSG00000043467	Zbtb37	protein_coding	zinc finger and BTB domain containing 37	247.287824643541	-0.482826559711077	0.151085661119643	3.19571398194255	0.00139485309156	0.152196470393577
ENSMUSG00000055541	Lair1	protein_coding	leukocyte-associated Ig-like receptor 1	55.8711323992467	-0.725256145656419	0.226923276634501	3.19604121892075	0.00139327206164	0.152196470393577
ENSMUSG00000075591	Gm10874	lincRNA	predicted gene 10874	143.162615455458	0.621370727849725	0.194594993617045	-3.19314858157429	0.001407305143189	0.152733999363781
ENSMUSG00000000167	Pih1d2	protein_coding	PIH1 domain containing 2	30.741055238378	-0.833585011361348	0.26132309254502	3.18986356407725	0.00142339975472	0.153659032032099
ENSMUSG00000050777	Tmem37	protein_coding	transmembrane protein 37	13.1760610318017	-1.3408878742066	0.422442209877991	3.17413327279459	0.001502846686273	0.161377108454564
ENSMUSG00000112121	C230072F16Rik	lincRNA	RIKEN cDNA C230072F16 gene	5.96817308890875	-2.10264465502314	0.662803001455727	3.17235234361501	0.001512094298718	0.161515546276176
ENSMUSG00000111082	Gm30934	antisense	predicted gene, 30934	420.3228699643	0.250821934309973	0.079543077493041	-3.15328426074433	0.001614445126089	0.171017439519786
ENSMUSG00000021728	Emb	protein_coding	embigin	267.510161271331	-0.424611846892605	0.134683694641994	3.15265962981841	0.00161790334505	0.171017439519786
ENSMUSG00000027570	Col9a3	protein_coding	collagen, type IX, alpha 3	224.075032557769	-1.13027457439365	0.359607554455956	3.14307794813606	0.001671813139014	0.175800246923731
ENSMUSG00000020844	Nxn	protein_coding	nucleoredoxin	109.458569729951	-0.520394424069249	0.16589014453848	3.13698216079701	0.001706965128081	0.178571429249538
ENSMUSG00000047793	Sned1	protein_coding	sushi, nidogen and EGF-like domains 1	264.245604552761	-0.400129227833907	0.127902295855918	3.1283975409218	0.001757622783095	0.181987855786124
ENSMUSG00000037747	Phyhipl	protein_coding	phytanoyl-CoA hydroxylase interacting protein-like	1850.89441133272	0.13508935450916	0.043202151894107	-3.12691263250682	0.001766524148306	0.181987855786124
ENSMUSG00000024376	Epb41l4a	protein_coding	erythrocyte membrane protein band 4.1 like 4a	92.4004791435744	0.575466034074503	0.184005073489673	-3.12744655981891	0.001763318730802	0.181987855786124
ENSMUSG00000030801	Kat8	protein_coding	K(lysine) acetyltransferase 8	208.685379758747	0.295625393033693	0.094735900188754	-3.12052128543333	0.001805312503127	0.185044531570516
ENSMUSG00000056429	Tgoln1	protein_coding	trans-golgi network protein	1484.84609396653	-0.165010537073802	0.052977441642428	3.11473208139313	0.001841120557296	0.186585915561788
ENSMUSG00000017756	Slc12a7	protein_coding	solute carrier family 12, member 7	60.7845022221148	-0.583349396019456	0.187352711529837	3.11364266498248	0.001847931462327	0.186585915561788
ENSMUSG00000041930	Fam222a	protein_coding	family with sequence similarity 222, member A	50.7924305540623	-0.666274328856474	0.213958422036522	3.11403646799537	0.001845466784505	0.186585915561788
ENSMUSG00000009630	Ppp2cb	protein_coding	protein phosphatase 2 (formerly 2A), catalytic subunit, beta isoform	812.755507408024	0.184233293875722	0.059198341054452	-3.11213609358172	0.001857388517839	0.186612376086809
ENSMUSG00000097960	A330074K22Rik	lincRNA	RIKEN cDNA A330074K22 gene	29.6237821518594	-0.976412499413505	0.314032159277169	3.10927550114927	0.001875467505358	0.187500556754891
ENSMUSG00000034917	Tjp3	protein_coding	tight junction protein 3	20.8029011785825	-1.18606743724711	0.381647713834968	3.10775459737194	0.001885145324726	0.187544237084912
ENSMUSG00000019892	Lrriq1	protein_coding	leucine-rich repeats and IQ motif containing 1	27.4022660679829	-0.911483145964918	0.293525094939766	3.10529887113046	0.001900868479678	0.187897276385341
ENSMUSG00000084989	Crocc2	protein_coding	ciliary rootlet coiled-coil, rootletin family member 2	15.0512723078463	-1.15483910755479	0.372011096539927	3.10431360326598	0.001907210590558	0.187897276385341
ENSMUSG00000031441	Atp11a	protein_coding	ATPase, class VI, type 11A	856.339053730197	-0.219533741693698	0.07080693034957	3.10045557136671	0.001932231988946	0.189442745003164
ENSMUSG00000021087	Rtn1	protein_coding	reticulon 1	9080.98283857876	0.123984982680215	0.040120399209138	-3.09032275660849	0.001999390975557	0.192311089331449
ENSMUSG00000061436	Hipk2	protein_coding	homeodomain interacting protein kinase 2	322.508773886086	-0.503245625583451	0.162630363796354	3.09441369886878	0.001972022971542	0.192311089331449
ENSMUSG00000026805	Barhl1	protein_coding	BarH like homeobox 1	4.42128637046962	-3.82394725133667	1.23708001673842	3.09110744624147	0.001994114611604	0.192311089331449
ENSMUSG00000048416	Mlf1	protein_coding	myeloid leukemia factor 1	11.2757524793117	-1.49173227562465	0.482403816593864	3.09228953899539	0.001986190176572	0.192311089331449
ENSMUSG00000097311	Gm26871	processed_transcript	predicted gene, 26871	89.8440973300035	0.460054111860893	0.14893729689349	-3.08891138389528	0.002008913505859	0.192315564157595
ENSMUSG00000064052	Gm5089	processed_transcript	predicted gene 5089	3.14544546213479	-3.37687966213702	1.0995753724128	3.07107611434324	0.002132887719007	0.203225146747592
ENSMUSG00000022053	Ebf2	protein_coding	early B cell factor 2	5.1961497083904	-2.46999407565756	0.805087867478912	3.06798074524736	0.002155105036509	0.204382508018491
ENSMUSG00000076439	Mog	protein_coding	myelin oligodendrocyte glycoprotein	423.730082876225	-0.359910672295585	0.117544969122618	3.06189771439848	0.002199385948045	0.205698330947313
ENSMUSG00000038816	Ctnnal1	protein_coding	catenin (cadherin associated protein), alpha-like 1	226.568180518739	-0.405781350280157	0.132518415874757	3.06207516594268	0.002198082483493	0.205698330947313
ENSMUSG00000056296	Synpr	protein_coding	synaptoporin	1104.99745366297	0.250547077055877	0.08182509290119	-3.06198341086435	0.002198756379012	0.205698330947313
ENSMUSG00000029563	Foxp2	protein_coding	forkhead box P2	22.5556895546268	-1.14063613853154	0.372947745964994	3.05843419318749	0.002224969407752	0.206190658129313
ENSMUSG00000097817	Gm26810	antisense	predicted gene, 26810	44.1631660017144	1.0236073298214	0.334564449161168	-3.05952211117418	0.002216904224474	0.206190658129313
ENSMUSG00000063239	Grm4	protein_coding	glutamate receptor, metabotropic 4	162.375396122005	-0.565999032164407	0.185631587937739	3.0490448228792	0.002295702267879	0.210820260301355
ENSMUSG00000026890	Lhx6	protein_coding	LIM homeobox protein 6	189.131174774714	0.328793535031387	0.107828802662569	-3.04921808378312	0.002294378600871	0.210820260301355
ENSMUSG00000029363	Rfc5	protein_coding	replication factor C (activator 1) 5	778.5269644931	0.219402244810388	0.071993839571027	-3.0475141500674	0.002307426621763	0.210942447246339
ENSMUSG00000020432	Tcn2	protein_coding	transcobalamin 2	199.576223044083	-0.546181112948638	0.179474204758677	3.04322904610743	0.002340541112884	0.213010232672576
ENSMUSG00000033904	Ccp110	protein_coding	centriolar coiled coil protein 110	625.679405688522	-0.255917182793584	0.084194960859955	3.03957838069743	0.002369095474308	0.213692411782537
ENSMUSG00000039202	Abhd2	protein_coding	abhydrolase domain containing 2	1214.02297279129	-0.322895190704636	0.106209744570011	3.04016540113032	0.002364482569183	0.213692411782537
ENSMUSG00000052305	Hbb-bs	protein_coding	hemoglobin, beta adult s chain	364.20538024758	-0.455453364452202	0.150377597920234	3.02873147830033	0.002455828578223	0.219228784847818
ENSMUSG00000033585	Ndn	protein_coding	necdin	2350.52383107752	0.141611632703836	0.046769466788269	-3.027865024524	0.002462880657566	0.219228784847818
ENSMUSG00000091712	Sec14l5	protein_coding	SEC14-like lipid binding 5	229.371442342282	-0.358420057376367	0.118271935382142	3.03047427285515	0.002441699880049	0.219228784847818
ENSMUSG00000115008	4933429O19Rik	processed_transcript	RIKEN cDNA 4933429O19 gene	2.02814398659011	-4.41167365296079	1.46048130736197	3.0206984716083	0.002521923663196	0.223504108054844
ENSMUSG00000046718	Bst2	protein_coding	bone marrow stromal cell antigen 2	29.8986242506292	-0.901685388216147	0.298722842674934	3.01846815644209	0.002540560998054	0.223656218711801
ENSMUSG00000052861	Dnah6	protein_coding	dynein, axonemal, heavy chain 6	111.708751879622	-0.484579446643687	0.160570651947334	3.01785812517362	0.002545680538183	0.223656218711801
ENSMUSG00000086593	Gm16548	lincRNA	predicted gene 16548	3.97833404213058	-3.07707807394859	1.02184898802136	3.01128455380362	0.002601449394324	0.227570756283639
ENSMUSG00000105594	Gm43398	TEC	predicted gene 43398	21.0418729177551	-1.43034102131005	0.475482973416474	3.00818557399156	0.002628126014634	0.228917671532174
ENSMUSG00000046456	Tmem150b	protein_coding	transmembrane protein 150B	1704.18386433594	0.185312714789492	0.061632092951657	-3.00675680338889	0.002640509174711	0.229013391883585
ENSMUSG00000048834	Vstm2a	protein_coding	V-set and transmembrane domain containing 2A	1140.19323509479	0.182473102959573	0.06076673146045	-3.00284544806126	0.002674682250854	0.230990111834357
ENSMUSG00000042707	Dnali1	protein_coding	dynein, axonemal, light intermediate polypeptide 1	23.1139406891091	-1.05397649364184	0.351393235772838	2.99942169155242	0.002704926462868	0.231630728117722
ENSMUSG00000034467	Dynlrb2	protein_coding	dynein light chain roadblock-type 2	7.58033344653782	-1.75556272605989	0.585162022580529	3.00013100357737	0.002698635115418	0.231630728117722
ENSMUSG00000010122	Slc47a1	protein_coding	solute carrier family 47, member 1	26.840919008116	-1.10166405303134	0.367701185382338	2.99608512788945	0.002734700783914	0.233196438695509
ENSMUSG00000015354	Pcolce2	protein_coding	procollagen C-endopeptidase enhancer 2	82.8408245269723	-0.727181094523316	0.243547200642174	2.98579122488749	0.002828456740392	0.240182131992709
ENSMUSG00000021709	Erbin	protein_coding	Erbb2 interacting protein	701.035074216896	-0.217182336033747	0.072803689359975	2.9831226678623	0.002853236137012	0.240275632367838
ENSMUSG00000035200	Chrnb4	protein_coding	cholinergic receptor, nicotinic, beta polypeptide 4	3.74332248997027	-2.64523969496744	0.886676141075848	2.98332116138576	0.002851386186966	0.240275632367838
ENSMUSG00000029759	Pon3	protein_coding	paraoxonase 3	24.9011503505268	-0.966494666421819	0.324353351956898	2.97975852751555	0.002884756887957	0.241926202649149
ENSMUSG00000032854	Ugt8a	protein_coding	UDP galactosyltransferase 8A	377.426959945704	-0.291668409424847	0.09795870099037	2.9774630173334	0.002906447069796	0.242742153421822
ENSMUSG00000096947				5357.58444229098	0.152555358185064	0.051407718517447	-2.9675574521614	0.003001761779605	0.245648206923708
ENSMUSG00000030111	A2m	protein_coding	alpha-2-macroglobulin	72.2047939317479	-0.708622258363402	0.238621510193959	2.96964954160005	0.002981396625906	0.245648206923708
ENSMUSG00000033579	Fa2h	protein_coding	fatty acid 2-hydroxylase	270.085910401551	-0.359193556659951	0.120844024667059	2.97237333537653	0.002955071139329	0.245648206923708
ENSMUSG00000038776	Ephx1	protein_coding	epoxide hydrolase 1, microsomal	204.047417700867	-0.501493290216771	0.168983248779883	2.96771007681367	0.003000271795832	0.245648206923708
ENSMUSG00000025170	Rab40b	protein_coding	Rab40B, member RAS oncogene family	406.828317140856	0.231884453355314	0.078105390254535	-2.96886620244307	0.00298900712265	0.245648206923708
ENSMUSG00000096992	Gm26788	processed_transcript	predicted gene, 26788	9.18038972052923	-2.00448920273016	0.677438493761821	2.95892427310886	0.003087149533529	0.251621284268939
ENSMUSG00000001504	Irx2	protein_coding	Iroquois homeobox 2	7.49438037284296	-5.69757535171243	1.92805910574867	2.95508334507206	0.003125845947621	0.253756174027869
ENSMUSG00000015647	Lama5	protein_coding	laminin, alpha 5	180.42185346601	-0.512177336186372	0.173504715755438	2.95195052166943	0.003157735249535	0.25520142221067
ENSMUSG00000015850	Adamtsl4	protein_coding	ADAMTS-like 4	81.3530273521668	-0.546193607801997	0.185095760890364	2.95087043147097	0.003168798147183	0.25520142221067
ENSMUSG00000051726	Kcnf1	protein_coding	potassium voltage-gated channel, subfamily F, member 1	440.494155475689	0.246196275213649	0.083514827003727	-2.94793492421007	0.003199043994088	0.255608652992157
ENSMUSG00000022048	Dpysl2	protein_coding	dihydropyrimidinase-like 2	1591.41627056738	0.155629277647832	0.052779819990621	-2.94865116393895	0.003191640087318	0.255608652992157
ENSMUSG00000044033	Ccdc141	protein_coding	coiled-coil domain containing 141	172.979619817757	-0.371612927103481	0.126199964271505	2.94463575523681	0.003233350649428	0.257336672275038
ENSMUSG00000030536	Iqgap1	protein_coding	IQ motif containing GTPase activating protein 1	279.052886593463	-0.263857443497514	0.089724025630683	2.94076688649248	0.003274008230775	0.259554675951499
ENSMUSG00000021143	Pacs2	protein_coding	phosphofurin acidic cluster sorting protein 2	1345.77226838301	-0.174906549990293	0.059550230024816	2.93712635396045	0.003312691009106	0.261599470933064
ENSMUSG00000029840	Mtpn	protein_coding	myotrophin	3112.12217355095	0.124410044332804	0.042644002557754	-2.91741011328175	0.003529513619409	0.277641391108148
ENSMUSG00000027995	Tlr2	protein_coding	toll-like receptor 2	13.7565261932018	-1.34314968834397	0.460826045677408	2.91465662790296	0.003560800801853	0.277947893360012
ENSMUSG00000026778	Prkcq	protein_coding	protein kinase C, theta	89.4523264062272	-0.537343083898999	0.184349562024338	2.91480531875664	0.003559104840629	0.277947893360012
ENSMUSG00000034684	Sema3f	protein_coding	sema domain, immunoglobulin domain (Ig), short basic domain, secreted, (semaphorin) 3F	68.8317159193818	-0.719897268889687	0.247177791459531	2.91246743746212	0.003585855851161	0.278831204978211
ENSMUSG00000022577	Ly6h	protein_coding	lymphocyte antigen 6 complex, locus H	2269.72110528939	0.141449149790649	0.048599943190476	-2.91047973525963	0.003608743679018	0.279539896815522
ENSMUSG00000059887	Olfr1507	protein_coding	olfactory receptor 1507	2.88722250010291	-3.112425507805	1.069850179433	2.90921623199102	0.003623361552834	0.279605029333706
ENSMUSG00000014158	Trpv4	protein_coding	transient receptor potential cation channel, subfamily V, member 4	51.0553174900942	-2.17837208593735	0.750220998341919	2.90364051493069	0.00368851411031	0.282132477155959
ENSMUSG00000022112	Gpc5	protein_coding	glypican 5	383.534601233623	0.234250494188768	0.080696684870313	-2.90285151819099	0.003697819114239	0.282132477155959
ENSMUSG00000017499	Cdc6	protein_coding	cell division cycle 6	8.36213244067311	-1.45046672558158	0.499587082990849	2.90333112076908	0.003692160398798	0.282132477155959
ENSMUSG00000006403	Adamts4	protein_coding	a disintegrin-like and metallopeptidase (reprolysin type) with thrombospondin type 1 motif, 4	160.774008421589	-0.437074231023993	0.150794444231559	2.89847701784572	0.003749797893613	0.285026772475197
ENSMUSG00000039092	Sptlc3	protein_coding	serine palmitoyltransferase, long chain base subunit 3	2.63860332784016	-3.46468913544575	1.1969974984372	2.89448318811797	0.003797832462946	0.286531635076177
ENSMUSG00000036169	Sostdc1	protein_coding	sclerostin domain containing 1	83.9917450407451	-2.00751813355718	0.693465942057613	2.89490515943809	0.003792731043253	0.286531635076177
ENSMUSG00000033849	B3galt2	protein_coding	UDP-Gal:betaGlcNAc beta 1,3-galactosyltransferase, polypeptide 2	522.737225279068	0.229930573668815	0.079532026586561	-2.89104381639973	0.003839645828253	0.288613378090386
ENSMUSG00000111977	Gm47163	bidirectional_promoter_lncRNA	predicted gene, 47163	243.771048175984	0.270171227251836	0.093546114935897	-2.88810740496249	0.003875675081482	0.289465386190687
ENSMUSG00000014551	Mrps25	protein_coding	mitochondrial ribosomal protein S25	1113.40701695248	0.161897384931516	0.056062599759023	-2.88779659929096	0.003879506530863	0.289465386190687
ENSMUSG00000039323	Igfbp2	protein_coding	insulin-like growth factor binding protein 2	469.353155329662	-1.34324016250488	0.466079364253152	2.881998787175	0.003951612545187	0.29117907813397
ENSMUSG00000115096	Gm48940	antisense	predicted gene, 48940	30.7816049095637	0.706582235515795	0.244981282378887	-2.88422947522577	0.003923727180822	0.29117907813397
ENSMUSG00000047976	Kcna1	protein_coding	potassium voltage-gated channel, shaker-related subfamily, member 1	475.812712187551	-0.307638506284293	0.106763736451397	2.88148875741476	0.003958013545131	0.29117907813397
ENSMUSG00000061589	Dot1l	protein_coding	DOT1-like, histone H3 methyltransferase (S. cerevisiae)	1379.52339486314	-0.160863402996944	0.055829342849756	2.88134150942542	0.003959863294653	0.29117907813397
ENSMUSG00000038349	Plcl1	protein_coding	phospholipase C-like 1	371.811419639218	-0.232963141728391	0.081023831635143	2.8752422222815	0.004037176524315	0.292623205574893
ENSMUSG00000036098	Myrf	protein_coding	myelin regulatory factor	530.958145094839	-0.344471063257694	0.119694374204677	2.87792192027881	0.004003042044998	0.292623205574893
ENSMUSG00000045114	Prrt2	protein_coding	proline-rich transmembrane protein 2	8.82918524417996	-1.36072094077072	0.473132696866568	2.87598162160936	0.004027731623613	0.292623205574893
ENSMUSG00000089835	Gm7097	antisense	predicted gene 7097	9.25537813830445	-1.38487740126307	0.481563456910602	2.87579421027407	0.00403012366912	0.292623205574893
ENSMUSG00000024940	Ltbp3	protein_coding	latent transforming growth factor beta binding protein 3	376.175001607629	-0.377543945955412	0.13155691382709	2.86981455381077	0.004107125973014	0.295581991568537
ENSMUSG00000055809	Dnaaf3	protein_coding	dynein, axonemal assembly factor 3	12.1966065368504	-1.2096287137749	0.421423529495745	2.87033976299871	0.004100309556341	0.295581991568537
ENSMUSG00000101162	Gm26728	processed_transcript	predicted gene, 26728	135.292808694741	-0.429488637344495	0.149886387469902	2.86542790572451	0.004164460864258	0.297662785587494
ENSMUSG00000032122	Slc37a2	protein_coding	solute carrier family 37 (glycerol-3-phosphate transporter), member 2	15.6419983019493	-1.55011244515644	0.540983748790757	2.86535861497014	0.004165372313715	0.297662785587494
ENSMUSG00000023120	Ldc1	protein_coding	leucine decarboxylase 1	1.99275833511245	-4.16943140766669	1.4561440586202	2.86333716982475	0.004192042155418	0.29851752822527
ENSMUSG00000086976	Gm12316	antisense	predicted gene 12316	643.067459038557	0.194292276357856	0.067957771612354	-2.859014822707	0.004249589273013	0.299598967066554
ENSMUSG00000044562	Rasip1	protein_coding	Ras interacting protein 1	130.125066013759	0.369506711182014	0.12924916887238	-2.85887108138283	0.004251515275446	0.299598967066554
ENSMUSG00000009687	Fxyd5	protein_coding	FXYD domain-containing ion transport regulator 5	126.1697894808	-0.437719496788019	0.153042962849094	2.86010861681779	0.004234959332378	0.299598967066554
ENSMUSG00000041920	Slc16a6	protein_coding	solute carrier family 16 (monocarboxylic acid transporters), member 6	165.330228490994	-0.403245311913265	0.141203507604995	2.85577404380995	0.004293205501291	0.301489984943606
ENSMUSG00000039943	Plcb4	protein_coding	phospholipase C, beta 4	246.687798032394	-0.507013752115116	0.177789791269517	2.85175964544848	0.004347796205193	0.302861131480789
ENSMUSG00000021182	Ccdc88c	protein_coding	coiled-coil domain containing 88C	393.939335060813	-0.225406203411257	0.079090904206684	2.84996366740497	0.004372422346581	0.302861131480789
ENSMUSG00000054256	Msi1	protein_coding	musashi RNA-binding protein 1	328.313914155932	-0.238968014642615	0.083817314245527	2.85105788456312	0.004357403623573	0.302861131480789
ENSMUSG00000063052	Lrrc40	protein_coding	leucine rich repeat containing 40	856.412012076681	0.192766648854695	0.067622543352364	-2.85062701428187	0.004363311960783	0.302861131480789
ENSMUSG00000054509	Parp4	protein_coding	poly (ADP-ribose) polymerase family, member 4	70.6322272825507	-0.511507497350853	0.17989182846103	2.84341707862322	0.004463262162333	0.308101719675339
ENSMUSG00000037646	Vps13b	protein_coding	vacuolar protein sorting 13B	551.909394320776	-0.217373519168914	0.076525687471124	2.84053010632457	0.004503862149041	0.308803656468857
ENSMUSG00000026344	Lypd1	protein_coding	Ly6/Plaur domain containing 1	998.470289494077	0.16274472656251	0.057287545281729	-2.84083958846836	0.004499493892925	0.308803656468857
ENSMUSG00000031709	Tbc1d9	protein_coding	TBC1 domain family, member 9	913.03246998691	-0.258766947677765	0.091286664668823	2.83466318565301	0.004587402234853	0.310756754557758
ENSMUSG00000024737	Slc15a3	protein_coding	solute carrier family 15, member 3	869.188604325068	0.202846347372122	0.071570126022282	-2.83423208321542	0.004593595780602	0.310756754557758
ENSMUSG00000022548	Apod	protein_coding	apolipoprotein D	979.809346762988	-0.300788126218206	0.106056258437931	2.83611859072174	0.004566548604247	0.310756754557758
ENSMUSG00000004187	Kifc2	protein_coding	kinesin family member C2	5884.35470012978	0.123977934292723	0.043718351256299	-2.83583279629879	0.004570636794355	0.310756754557758
ENSMUSG00000033039	Micall1	protein_coding	microtubule associated monooxygenase, calponin and LIM domain containing -like 1	707.163189917716	-0.227230186545619	0.080427246488676	2.82528864863742	0.004723804033274	0.316998239074918
ENSMUSG00000061859	Patj	protein_coding	PATJ, crumbs cell polarity complex component	93.9872415928614	-0.679435773594382	0.240398635524301	2.82628797835127	0.004709090702919	0.316998239074918
ENSMUSG00000070047	Fat1	protein_coding	FAT atypical cadherin 1	430.107018483708	-0.230264131989764	0.081518524636453	2.82468473290789	0.004732715764459	0.316998239074918
ENSMUSG00000091415	Ak9	protein_coding	adenylate kinase 9	7.09747184429918	-1.65443238552601	0.587448269640204	2.81630310450877	0.004857981019297	0.324318173640259
ENSMUSG00000007021	Syngr3	protein_coding	synaptogyrin 3	1331.82090323946	0.184207848813824	0.065468936400561	-2.81366796134856	0.004897979107786	0.325916347516433
ENSMUSG00000024887	Asah2	protein_coding	N-acylsphingosine amidohydrolase 2	135.141718427686	-0.364879326458969	0.129889607242061	2.80914950939057	0.004967257268049	0.329394402742277
ENSMUSG00000079465	Col4a3	protein_coding	collagen, type IV, alpha 3	10.6249235270196	-1.55764103782663	0.554685939678633	2.80814948857199	0.004982709122537	0.329394402742277
ENSMUSG00000030259	Rassf8	protein_coding	Ras association (RalGDS/AF-6) domain family (N-terminal) member 8	204.440476747438	-0.2858464501404	0.102064271346463	2.80065145588586	0.005099956926795	0.33605073321206
ENSMUSG00000086999	Bcas1os2	antisense	breast carcinoma amplified sequence 1, opposite strand 2	116.40057393062	-0.469015315857462	0.167597462525458	2.7984631079138	0.005134643466671	0.337241388854639
ENSMUSG00000035863	Palm	protein_coding	paralemmin	2211.04403590027	0.113585626107204	0.040624811487028	-2.79596684758706	0.005174470807222	0.337671656053298
ENSMUSG00000040363	Bcor	protein_coding	BCL6 interacting corepressor	244.355049402712	-0.259554434419878	0.09280825960878	2.79667386840344	0.005163162188816	0.337671656053298
ENSMUSG00000021140	Pcnx	protein_coding	pecanex homolog	1391.61089332918	-0.177667477155321	0.06380362489935	2.7845984837945	0.005359404285052	0.347505143658573
ENSMUSG00000037143	Cfap61	protein_coding	cilia and flagella associated protein 61	33.7707129449745	-0.87193637439119	0.313127985324906	2.78460059546085	0.005359369386547	0.347505143658573
ENSMUSG00000087103	Gm13344	antisense	predicted gene 13344	17.9663303941348	0.940991439228506	0.338139649925243	-2.78284856400764	0.005388395023338	0.348272219740897
ENSMUSG00000097224	Gm26716	antisense	predicted gene, 26716	372.989298779373	0.244629059714895	0.087965514004785	-2.78096550088469	0.005419749633945	0.349186726415597
ENSMUSG00000036437	Npy1r	protein_coding	neuropeptide Y receptor Y1	357.798769709172	0.239351539344161	0.086222256843555	-2.77598323340633	0.005503504651212	0.35234582617147
ENSMUSG00000028517	Plpp3	protein_coding	phospholipid phosphatase 3	2760.16948925482	0.132941095548179	0.047875746980698	-2.776794179353	0.005489793038618	0.35234582617147
ENSMUSG00000026811	St6galnac6	protein_coding	ST6 (alpha-N-acetyl-neuraminyl-2,3-beta-galactosyl-1,3)-N-acetylgalactosaminide alpha-2,6-sialyltransferase 6	1241.90992538866	0.148783434676863	0.053698262585012	-2.77073088614958	0.005593063147417	0.356953511247904
ENSMUSG00000036570	Fxyd1	protein_coding	FXYD domain-containing ion transport regulator 1	246.114206122349	-0.393391254295533	0.142087833537445	2.76864840923808	0.005628934276481	0.358116680693384
ENSMUSG00000029843	Slc13a4	protein_coding	solute carrier family 13 (sodium/sulfate symporters), member 4	160.499982490831	-1.05245509802157	0.381152758840413	2.76124224109901	0.005758194934796	0.365195519380237
ENSMUSG00000031328	Flna	protein_coding	filamin, alpha	1101.13148726338	-0.167155447082338	0.060570131489985	2.75970091149591	0.005785430082726	0.365779761772338
ENSMUSG00000036731	Cysrt1	protein_coding	cysteine rich tail 1	97.9927467047115	0.431716819464451	0.156509223016883	-2.75841136479145	0.005808305429316	0.366085585987457
ENSMUSG00000036606	Plxnb2	protein_coding	plexin B2	717.892404792711	-0.277398015658868	0.100639490169564	2.75635354661963	0.005844978120532	0.367256442588825
ENSMUSG00000020023	Tmcc3	protein_coding	transmembrane and coiled coil domains 3	494.237085382813	-0.21625283999222	0.078536433950117	2.75353525892932	0.005895541939203	0.368315380199874
ENSMUSG00000057719	Sh3rf2	protein_coding	SH3 domain containing ring finger 2	3.14080088763453	-3.14778079330136	1.14323754165993	2.75339173058552	0.005898127546931	0.368315380199874
ENSMUSG00000087644	Gm14703	antisense	predicted gene 14703	6069.18004202229	0.111208789770666	0.040470699820352	-2.74788403126997	0.005998122012314	0.373410693987448
ENSMUSG00000099696	2900052N01Rik	lincRNA	RIKEN cDNA 2900052N01 gene	491.84391020399	0.275354593438951	0.100326424427413	-2.74458693221118	0.006058710520285	0.376029143758947
ENSMUSG00000067787	Blcap	protein_coding	bladder cancer associated protein	985.029153705008	0.143072361328532	0.052194388624702	-2.74114450036535	0.006122557490648	0.378833244733835
ENSMUSG00000031451	Gas6	protein_coding	growth arrest specific 6	1037.47191652611	-0.292202816165358	0.106681712578724	2.739015048617	0.006162355270261	0.380136778753659
ENSMUSG00000040152	Thbs1	protein_coding	thrombospondin 1	36.4913216192266	-0.729402039632682	0.266442721486935	2.73755663341867	0.006189746152534	0.380669388380829
ENSMUSG00000025468	Caly	protein_coding	calcyon neuron-specific vesicular protein	1749.42002021323	0.147222323555231	0.053849747901179	-2.73394638402771	0.006258023369805	0.381401154024603
ENSMUSG00000071644	Eef1g	protein_coding	eukaryotic translation elongation factor 1 gamma	1646.42686974455	0.151847912201	0.055531703925904	-2.7344363933729	0.006248716694663	0.381401154024603
ENSMUSG00000110790	Gm47079	antisense	predicted gene, 47079	216.368907337067	0.260854943812387	0.095375189738843	-2.73503984135352	0.006237272617692	0.381401154024603
ENSMUSG00000036894	Rap2b	protein_coding	RAP2B, member of RAS oncogene family	758.674581206545	0.168484618100376	0.061678548540467	-2.73165666325356	0.006301677291963	0.382911798324531
ENSMUSG00000026442	Nfasc	protein_coding	neurofascin	2738.37800942399	-0.144467181923695	0.052948123129056	2.72846653263932	0.006362954646801	0.385481088229353
ENSMUSG00000015652	Steap1	protein_coding	six transmembrane epithelial antigen of the prostate 1	11.9301835677234	-3.57240382495977	1.31407321634779	2.71857289267987	0.006556420767409	0.396019522245751
ENSMUSG00000015733	Capza2	protein_coding	capping protein (actin filament) muscle Z-line, alpha 2	2642.32688136636	0.130423182029526	0.048023030710509	-2.71584654487426	0.006610655118343	0.397607826062345
ENSMUSG00000043004	Gng2	protein_coding	guanine nucleotide binding protein (G protein), gamma 2	2613.26672101064	0.136776243538582	0.050390882060616	-2.7143054049749	0.006641490664456	0.397607826062345
ENSMUSG00000028082	Sh3d19	protein_coding	SH3 domain protein D19	312.79589293516	-0.403401960178701	0.148567760400795	2.71527254022295	0.006622124883082	0.397607826062345
ENSMUSG00000037857	Nufip2	protein_coding	nuclear fragile X mental retardation protein interacting protein 2	328.939738925669	-0.298705788902845	0.110360156582605	2.70664520740565	0.006796685142347	0.401050470868428
ENSMUSG00000030168	Adipor2	protein_coding	adiponectin receptor 2	519.147305215798	-0.205674775966667	0.075990349827272	2.70659072414025	0.006797800540958	0.401050470868428
ENSMUSG00000025255	Zfhx4	protein_coding	zinc finger homeodomain 4	132.858931743348	-0.453065077810056	0.167335100092775	2.70753163896198	0.006778560927066	0.401050470868428
ENSMUSG00000079550	Mpp4	protein_coding	membrane protein, palmitoylated 4 (MAGUK p55 subfamily member 4)	24.7727361272872	-0.769917512404812	0.284210414122229	2.70897009450785	0.006749242298703	0.401050470868428
ENSMUSG00000048442	Smim5	protein_coding	small integral membrane protein 5	9.003135973802	-1.41565124744567	0.522821462727651	2.70771448452015	0.006774827826325	0.401050470868428
ENSMUSG00000028730	Cfap57	protein_coding	cilia and flagella associated protein 57	10.5903266572167	-1.14782412258466	0.424536290813341	2.7037126093169	0.006856956589419	0.402477105303082
ENSMUSG00000022665	Ccdc80	protein_coding	coiled-coil domain containing 80	62.3042369375668	-0.50093900352182	0.185293765386048	2.70348547603934	0.006861644662965	0.402477105303082
ENSMUSG00000037295	Ldlrap1	protein_coding	low density lipoprotein receptor adaptor protein 1	41.1625574985322	-0.636934755527445	0.235809907473898	2.70105171725217	0.006912058948888	0.404265810857845
ENSMUSG00000020799	Tekt1	protein_coding	tektin 1	20.6508954796164	-0.99391704194381	0.368110933808853	2.700047596141	0.006932955677254	0.404322803074325
ENSMUSG00000114959	G630093K05Rik	lincRNA	RIKEN cDNA G630093K05 gene	2.98373176403044	-3.10668613065524	1.15205640120736	2.6966441290543	0.007004207927726	0.404986894282605
ENSMUSG00000027204	Fbn1	protein_coding	fibrillin 1	157.26621726095	-0.348162029486711	0.129019502849569	2.69852248533814	0.006964803267988	0.404986894282605
ENSMUSG00000097535	Gm26592	antisense	predicted gene, 26592	1743.2354644373	0.16084961951186	0.05963882023469	-2.69706239792952	0.006995416084385	0.404986894282605
ENSMUSG00000102331	Gm19938	sense_intronic	predicted gene, 19938	17.7006409897391	0.909216134294319	0.337299508103621	-2.69557503776436	0.007026724910352	0.40513460811251
ENSMUSG00000000560	Gabra2	protein_coding	gamma-aminobutyric acid (GABA) A receptor, subunit alpha 2	2551.24798416055	0.149070406267537	0.055394505387651	-2.69106845930552	0.007122357762909	0.408328392085401
ENSMUSG00000024403	Atp6v1g2	protein_coding	ATPase, H+ transporting, lysosomal V1 subunit G2	4348.44949616741	0.155664767571234	0.057825023532245	-2.69199661431061	0.007102566631607	0.408328392085401
ENSMUSG00000074923	Pak6	protein_coding	p21 (RAC1) activated kinase 6	709.555936985294	0.190224075147217	0.07078225262478	-2.68745438430172	0.007199893562994	0.410454606351012
ENSMUSG00000010476	Ebf3	protein_coding	early B cell factor 3	20.5543488738062	-1.2720527941989	0.473172481268778	2.68834905780653	0.007180629142891	0.410454606351012
ENSMUSG00000038060	Dlec1	protein_coding	deleted in lung and esophageal cancer 1	42.5606053984362	-0.724093958243084	0.270265732181945	2.67919263162678	0.007379992398955	0.419543265369178
ENSMUSG00000042626	Shc1	protein_coding	src homology 2 domain-containing transforming protein C1	160.434016186488	-0.324405116315688	0.121183319078358	2.67697830677443	0.007428944478304	0.421146447450235
ENSMUSG00000045092	S1pr1	protein_coding	sphingosine-1-phosphate receptor 1	1234.57674083277	0.147263537459185	0.055076874306786	-2.67378167902025	0.007500126047279	0.423997376405357
ENSMUSG00000101586	Gm29017	antisense	predicted gene 29017	91.2984838873731	0.380956002816592	0.142696525468702	-2.66969361422993	0.007592048827217	0.425637102067336
ENSMUSG00000028707	Dmbx1	protein_coding	diencephalon/mesencephalon homeobox 1	4.51235344935864	-2.96598153013548	1.11037352848969	2.6711565559112	0.007559038229119	0.425637102067336
ENSMUSG00000022150	Dab2	protein_coding	disabled 2, mitogen-responsive phosphoprotein	126.345771220265	-0.472937685445141	0.177120175927639	2.6701513984401	0.007581705273233	0.425637102067336
ENSMUSG00000020402	Vdac1	protein_coding	voltage-dependent anion channel 1	4096.48474440338	0.100369429591526	0.037612461216452	-2.66851533628498	0.0076187300202	0.425956269311195
ENSMUSG00000028927	Padi2	protein_coding	peptidyl arginine deiminase, type II	776.508639714501	-0.227795054477214	0.085431540199172	2.66640463166345	0.007666735516666	0.427462629974563
ENSMUSG00000059049	Frem1	protein_coding	Fras1 related extracellular matrix protein 1	68.4216383300396	-0.60774618213228	0.228156035289144	2.66373046569676	0.007727945528535	0.428520913938821
ENSMUSG00000046093	Hpcal4	protein_coding	hippocalcin-like 4	10365.5227655888	0.118108496817102	0.044337813063737	-2.66383226090374	0.007725607504613	0.428520913938821
ENSMUSG00000061718	Ppp1r1b	protein_coding	protein phosphatase 1, regulatory inhibitor subunit 1B	514.470223292274	-0.373696489243979	0.140408839254546	2.66148834523521	0.007779603412784	0.430209948944007
ENSMUSG00000036880	Acaa2	protein_coding	acetyl-Coenzyme A acyltransferase 2 (mitochondrial 3-oxoacyl-Coenzyme A thiolase)	201.811170451913	-0.386274683509692	0.14528524797604	2.65873300208288	0.00784350942478	0.432565281999762
ENSMUSG00000073650	Catip	protein_coding	ciliogenesis associated TTC17 interacting protein	37.7498035592753	-0.734074856742083	0.276321060496094	2.6566011849555	0.007893275951905	0.432956852551112
ENSMUSG00000039218	Srrm2	protein_coding	serine/arginine repetitive matrix 2	8664.58108848717	-0.136227028692569	0.051266253053232	2.65724566511852	0.007878201042213	0.432956852551112
ENSMUSG00000026223	Itm2c	protein_coding	integral membrane protein 2C	7296.90791368483	0.105866591077574	0.039914998617603	-2.6523010082452	0.007994523591177	0.437328453592848
ENSMUSG00000027966	Col11a1	protein_coding	collagen, type XI, alpha 1	750.519908697594	-0.215977024516602	0.081578627477051	2.64747068191797	0.008109639130366	0.44243313481391
ENSMUSG00000105966	Gm43242	lincRNA	predicted gene 43242	6.49738238352688	-1.51816429887073	0.575263109405178	2.63907814363502	0.008313181603693	0.45232177117147
ENSMUSG00000039166	Akap7	protein_coding	A kinase (PRKA) anchor protein 7	361.014058441847	0.225399882541698	0.08551114630961	-2.63591230230493	0.008391141514577	0.455342826305696
ENSMUSG00000102465	Gm38198	TEC	predicted gene, 38198	11.7300072258668	1.26599555741745	0.48114922536477	-2.63119109556431	0.008508617812776	0.458043497374751
ENSMUSG00000084780	Gm15350	antisense	predicted gene 15350	38.2782144309769	-0.56410636737379	0.214247572543229	2.63296503515796	0.008464306054534	0.458043497374751
ENSMUSG00000063550	Nup98	protein_coding	nucleoporin 98	380.301230820325	-0.204314681816954	0.077650481485793	2.63120946461015	0.008508157906175	0.458043497374751
ENSMUSG00000039759	Thap3	protein_coding	THAP domain containing, apoptosis associated protein 3	169.161740787191	0.287804685685248	0.109419613784478	-2.63028424000958	0.008531350450867	0.458052268254889
ENSMUSG00000032221	Mns1	protein_coding	meiosis-specific nuclear structural protein 1	119.305747649187	-0.363157202348971	0.138257731423694	2.62666831438213	0.008622533703812	0.461726442002263
ENSMUSG00000069670	Nkain2	protein_coding	Na+/K+ transporting ATPase interacting 2	551.154609313132	0.175577994170105	0.066920776242778	-2.62366941969018	0.008698817010456	0.463379272744522
ENSMUSG00000043991	Pura	protein_coding	purine rich element binding protein A	212.393235313857	-0.313556067704052	0.119510949430694	2.62365974998707	0.008699063952484	0.463379272744522
ENSMUSG00000022565	Plec	protein_coding	plectin	2274.2063937231	-0.165117005933271	0.062977555786918	2.62183890546559	0.008745675957983	0.463604935325463
ENSMUSG00000009076	Zmat5	protein_coding	zinc finger, matrin type 5	944.811387307561	0.224113972346052	0.08548389459271	-2.62170989534168	0.008748986953912	0.463604935325463
ENSMUSG00000060962	Dmkn	protein_coding	dermokine	4.23268547661515	-1.8870007068483	0.720093956979177	2.62049235180967	0.008780289957979	0.46405204348223
ENSMUSG00000036273	Lrrk2	protein_coding	leucine-rich repeat kinase 2	197.408434271304	-0.299131189223043	0.114274695519697	2.61765028436662	0.008853749174431	0.465273920729269
ENSMUSG00000097854	Gm26602	protein_coding	predicted gene, 26602	940.788428214282	0.203330722083553	0.077671074186443	-2.61784356935087	0.008848735972234	0.465273920729269
ENSMUSG00000025330	Padi4	protein_coding	peptidyl arginine deiminase, type IV	10.8151135547163	-5.50224912593184	2.10255049348932	2.61694030320314	0.008872185628097	0.465273920729269
ENSMUSG00000020376	Rnf130	protein_coding	ring finger protein 130	302.588559215026	-0.264654451720321	0.101266086353178	2.61345590859813	0.008963164802567	0.467628353902581
ENSMUSG00000038879	Nipal2	protein_coding	NIPA-like domain containing 2	64.1566753788274	-0.549825198881667	0.210333367200745	2.6140655008718	0.008947188180121	0.467628353902581
ENSMUSG00000042992	Borcs5	protein_coding	BLOC-1 related complex subunit 5	285.468087298865	0.229755827379558	0.087966403676972	-2.61185882082051	0.009005143283348	0.468613802398856
ENSMUSG00000064341	mt-Nd1	protein_coding	mitochondrially encoded NADH dehydrogenase 1	65142.4869956551	0.147770260473578	0.056646565575624	-2.60863582764436	0.009090392709199	0.470636530696923
ENSMUSG00000010136	Pifo	protein_coding	primary cilia formation	6.49593262641575	-1.63498046600725	0.626559698769451	2.60945679911797	0.009068609578683	0.470636530696923
ENSMUSG00000057777	Mab21l2	protein_coding	mab-21-like 2	2.63201099842875	-3.30153201228507	1.26661953013432	2.60656963968884	0.009145422478113	0.472280786751382
ENSMUSG00000009633	G0s2	protein_coding	G0/G1 switch gene 2	35.4007336556262	0.58470741803253	0.224524083578735	-2.60420801507241	0.009208684778389	0.472633895062889
ENSMUSG00000037280	Galnt6	protein_coding	polypeptide N-acetylgalactosaminyltransferase 6	115.105542927859	-0.430814156264633	0.165407502997194	2.6045623593746	0.009199167902601	0.472633895062889
ENSMUSG00000090062	Galnt6os	antisense	polypeptide N-acetylgalactosaminyltransferase 6, opposite strand	28.2130088803196	-0.668837392145559	0.256964114904895	2.60284356200126	0.009245412975608	0.472633895062889
ENSMUSG00000059246	Foxb1	protein_coding	forkhead box B1	2.27072090389278	-3.84987207561227	1.47908058040601	2.60288190286121	0.009244379138102	0.472633895062889
ENSMUSG00000016559	H3f3b	protein_coding	H3.3 histone B	1539.35724098981	0.130175571110992	0.050163251867069	-2.59503852453491	0.009458031716677	0.476705382777838
ENSMUSG00000116875	Morf4l1-ps1	processed_pseudogene	mortality factor 4 like 1, pseudogene 1	24.9279007094585	-0.772873237573536	0.298031778302701	2.59325781289187	0.009507147252989	0.476705382777838
ENSMUSG00000038495	Otud7b	protein_coding	OTU domain containing 7B	574.760165472257	-0.189456637805776	0.073102543887037	2.5916558813403	0.009551525898946	0.476705382777838
ENSMUSG00000090307	1700071M16Rik	antisense	RIKEN cDNA 1700071M16 gene	252.880829056663	0.320602358367233	0.123673664900398	-2.59232520217973	0.009532961145711	0.476705382777838
ENSMUSG00000019767	Ccdc170	protein_coding	coiled-coil domain containing 170	7.34890365918856	-1.57011237674366	0.605333151421521	2.59379875867779	0.009492202903086	0.476705382777838
ENSMUSG00000002012	Pnck	protein_coding	pregnancy upregulated non-ubiquitously expressed CaM kinase	789.338306786527	0.178830837687364	0.068821705105013	-2.59846566449482	0.009364140945376	0.476705382777838
ENSMUSG00000024259	Slc25a46	protein_coding	solute carrier family 25, member 46	961.921435912866	0.150015604363454	0.057771508162416	-2.59670569689315	0.009412253078085	0.476705382777838
ENSMUSG00000056870	Gulp1	protein_coding	GULP, engulfment adaptor PTB domain containing 1	37.1766238155415	-0.583279323763939	0.224608362008691	2.59687270121034	0.009407678240281	0.476705382777838
ENSMUSG00000070883	Ccdc173	protein_coding	coiled-coil domain containing 173	28.6128682745047	-0.780519278215235	0.301201482065998	2.59135271467293	0.00955994534568	0.476705382777838
ENSMUSG00000038756	Ttll6	protein_coding	tubulin tyrosine ligase-like family, member 6	8.09421244907844	-1.50321193706913	0.579381374338931	2.59451201513731	0.009472530265216	0.476705382777838
ENSMUSG00000048000	Gigyf2	protein_coding	GRB10 interacting GYF protein 2	848.107409162451	-0.198551967605082	0.076715299155576	2.58816650382118	0.009648832826861	0.479958485836131
ENSMUSG00000029470	P2rx4	protein_coding	purinergic receptor P2X, ligand-gated ion channel 4	103.798240924383	-0.351483830370434	0.135926903825566	2.58582973994236	0.009714490376643	0.482042988249305
ENSMUSG00000097546	Gm26749	antisense	predicted gene, 26749	8.76405278390771	-2.11563571201993	0.818737134423735	2.58402315354733	0.009765523833093	0.4833934297381
ENSMUSG00000028412	Slc44a1	protein_coding	solute carrier family 44, member 1	819.175346448186	-0.169385269741008	0.065597200893468	2.58220270733952	0.009817190361077	0.484768560530558
ENSMUSG00000031548	Sfrp1	protein_coding	secreted frizzled-related protein 1	120.851951944715	-0.876543368308817	0.339770142869783	2.57981281376084	0.009885388248004	0.486333062946116
ENSMUSG00000034687	Fras1	protein_coding	Fraser extracellular matrix complex subunit 1	237.312242462648	-0.340573914791192	0.132035365197544	2.57941434313181	0.009896799950566	0.486333062946116
ENSMUSG00000016534	Lamp2	protein_coding	lysosomal-associated membrane protein 2	773.026137502373	-0.200261604852422	0.077867901135651	2.57181202949793	0.010116780356152	0.495807201318476
ENSMUSG00000003282	Plag1	protein_coding	pleiomorphic adenoma gene 1	29.2080893967867	-0.678694905940988	0.264014769281412	2.57067022344333	0.010150193021601	0.495807201318476
ENSMUSG00000114436	Gm48283	lincRNA	predicted gene, 48283	802.302218481869	0.183099451560904	0.071238344903307	-2.57023730421346	0.010162887201207	0.495807201318476
ENSMUSG00000085297	Gm11651	antisense	predicted gene 11651	47.409526519851	-1.49261944673067	0.58092022161839	2.56940521466505	0.010187325663669	0.495807612336109
ENSMUSG00000035781	R3hdm4	protein_coding	R3H domain containing 4	3107.9485033675	0.107773657645709	0.04201289682499	-2.56525176292067	0.010310096548666	0.49819859394089
ENSMUSG00000034832	Tet3	protein_coding	tet methylcytosine dioxygenase 3	676.068385120006	-0.179631170159927	0.069991215013585	2.56648166666431	0.01027360560218	0.49819859394089
ENSMUSG00000026109	Tmeff2	protein_coding	transmembrane protein with EGF-like and two follistatin-like domains 2	822.43649810678	0.16405647333835	0.06394879978687	-2.56543475225682	0.010304660004914	0.49819859394089
ENSMUSG00000032411	Tfdp2	protein_coding	transcription factor Dp 2	446.633237357097	-0.192118263136659	0.075038483404149	2.56026313994022	0.010459293423008	0.504172393379801
ENSMUSG00000029729	Zkscan1	protein_coding	zinc finger with KRAB and SCAN domains 1	518.557696245135	0.333087626056444	0.130139662475754	-2.55946280879975	0.010483407243473	0.504172393379801
ENSMUSG00000023949	Tcte1	protein_coding	t-complex-associated testis expressed 1	385.263989905231	0.202183956994939	0.079062950063651	-2.55725288307821	0.010550248902587	0.506187473943265
ENSMUSG00000044216	Kcnj4	protein_coding	potassium inwardly-rectifying channel, subfamily J, member 4	716.431533652571	0.187293355823378	0.073372347091723	-2.5526422861905	0.010690923241749	0.511727092432287
ENSMUSG00000026365	Cfh	protein_coding	complement component factor h	229.836824329816	-0.361003427833531	0.14174990537155	2.54676309580089	0.010872721755441	0.516706662808444
ENSMUSG00000041380	Htr2c	protein_coding	5-hydroxytryptamine (serotonin) receptor 2C	429.307153298408	-0.535116028904468	0.210279051928976	2.54479000164604	0.010934347434097	0.516706662808444
ENSMUSG00000021904	Sema3g	protein_coding	sema domain, immunoglobulin domain (Ig), short basic domain, secreted, (semaphorin) 3G	67.4567534228547	0.527695697901514	0.207207324380794	-2.54670388451975	0.010874566599949	0.516706662808444
ENSMUSG00000000392	Fap	protein_coding	fibroblast activation protein	15.6082993349326	-1.48524865853952	0.583607335829851	2.54494514951152	0.010929490478616	0.516706662808444
ENSMUSG00000039137	Whrn	protein_coding	whirlin	292.558475217849	-0.278571789027607	0.109422546262162	2.54583537436778	0.010901658738123	0.516706662808444
ENSMUSG00000015478	Rnf5	protein_coding	ring finger protein 5	517.078124968108	0.191143664419555	0.075124359110663	-2.54436332878377	0.010947714462066	0.516706662808444
ENSMUSG00000036777	Anln	protein_coding	anillin, actin binding protein	290.226319577303	-0.336128449751387	0.132902309574129	2.52913926649187	0.011434264651942	0.523833862553398
ENSMUSG00000043541	Casc1	protein_coding	cancer susceptibility candidate 1	18.0656165580441	-0.833217316675086	0.329089892952579	2.53188364188125	0.011345163254674	0.523833862553398
ENSMUSG00000028334	Nans	protein_coding	N-acetylneuraminic acid synthase (sialic acid synthase)	123.266537651421	0.337944222055731	0.133400362037355	-2.53330813271031	0.011299157897186	0.523833862553398
ENSMUSG00000109714	Gm35021	processed_transcript	predicted gene, 35021	78.5813328605199	0.397256176207486	0.157040626185044	-2.52963953250792	0.011417976412748	0.523833862553398
ENSMUSG00000024959	Bad	protein_coding	BCL2-associated agonist of cell death	243.216585092228	-0.282052776307684	0.111491895036783	2.52980520435705	0.011412586818829	0.523833862553398
ENSMUSG00000036598	Ccdc113	protein_coding	coiled-coil domain containing 113	14.9344866085139	-0.938242823909759	0.370919222129602	2.52950714854549	0.011422284717575	0.523833862553398
ENSMUSG00000022136	Dnajc3	protein_coding	DnaJ heat shock protein family (Hsp40) member C3	575.480539843959	-0.176789501063867	0.069735503948181	2.53514337826016	0.011240131020065	0.523833862553398
ENSMUSG00000045763	Basp1	protein_coding	brain abundant, membrane attached signal protein 1	3575.6017884341	0.100764073556951	0.039717059960175	-2.53704764798775	0.011179173751023	0.523833862553398
ENSMUSG00000097006	9530082P21Rik	antisense	RIKEN cDNA 9530082P21 gene	946.87087267151	0.147042400399494	0.057953428125592	-2.5372511196548	0.011172677846365	0.523833862553398
ENSMUSG00000060716	Plekhh1	protein_coding	pleckstrin homology domain containing, family H (with MyTH4 domain) member 1	361.418652290531	-0.328031948738554	0.129553656061251	2.53201614459622	0.011340876942818	0.523833862553398
ENSMUSG00000073985	Gm10602	antisense	predicted gene 10602	55.5750200240703	-0.47001525997814	0.185252802567649	2.53715600230396	0.011175714083899	0.523833862553398
ENSMUSG00000021981	Cab39l	protein_coding	calcium binding protein 39-like	329.397767266355	-0.61354771016616	0.241925419360699	2.53610270383118	0.011209385408836	0.523833862553398
ENSMUSG00000000159	Igsf5	protein_coding	immunoglobulin superfamily, member 5	3.26854731324082	-2.46648077995078	0.973908694142746	2.53255853940376	0.011323346073536	0.523833862553398
ENSMUSG00000070564	Ntn5	protein_coding	netrin 5	129.276051328168	0.364165951066797	0.14408751730172	-2.52739416908843	0.011491245128069	0.5252586033202
ENSMUSG00000032265	Tent5a	protein_coding	terminal nucleotidyltransferase 5A	58.1441897651052	-0.539917718619414	0.213855388422091	2.52468606287239	0.01158016857157	0.528133755415767
ENSMUSG00000027030	Stk39	protein_coding	serine/threonine kinase 39	614.432968036147	-0.249021644428761	0.098682541065749	2.52346202012418	0.011620561247782	0.528787646914203
ENSMUSG00000039347	Atp6v0e2	protein_coding	ATPase, H+ transporting, lysosomal V0 subunit E2	3290.56866574123	0.108268589983389	0.042943240157911	-2.521202163257	0.011695463724362	0.531005450304095
ENSMUSG00000017765	Slc12a4	protein_coding	solute carrier family 12, member 4	328.55110985539	-0.335324906495132	0.133044355477144	2.52039934571098	0.011722175861644	0.531030265875151
ENSMUSG00000097346	Rps18-ps4	lincRNA	ribosomal protein S18, pseudogene 4	81.7486633601677	-0.405133881058623	0.160973778589432	2.51676940560566	0.011843631536408	0.534954586105097
ENSMUSG00000048349	Pou4f1	protein_coding	POU domain, class 4, transcription factor 1	3.550278690211	-3.15269871355894	1.25294160792908	2.51623754339987	0.011861520756211	0.534954586105097
ENSMUSG00000037432	Fer1l5	protein_coding	fer-1-like 5 (C. elegans)	182.651208594615	0.315691441852284	0.125739999192339	-2.51066839414708	0.012050283365462	0.536533502572234
ENSMUSG00000036854	Hspb6	protein_coding	heat shock protein, alpha-crystallin-related, B6	38.0543582654765	-0.578558574007568	0.230484943801249	2.51017946971178	0.012066981591519	0.536533502572234
ENSMUSG00000029381	Shroom3	protein_coding	shroom family member 3	30.8568130575863	-0.722956594768036	0.288043669868712	2.50988537639989	0.012077035629957	0.536533502572234
ENSMUSG00000075415	Fnbp1	protein_coding	formin binding protein 1	1612.83908802122	-0.134817161083361	0.053703659237925	2.51039059528657	0.012059768509801	0.536533502572234
ENSMUSG00000104150	Gm44573	TEC	predicted gene 44573	2.93186503474714	-2.27384304080006	0.906418339280322	2.50860220083967	0.012120989910112	0.536533502572234
ENSMUSG00000032006	Pdgfd	protein_coding	platelet-derived growth factor, D polypeptide	50.992053512295	-0.625873734151968	0.249161021206149	2.51192474297228	0.012007469209089	0.536533502572234
ENSMUSG00000058420	Syt17	protein_coding	synaptotagmin XVII	803.449695464224	0.212319464523677	0.084675765869551	-2.50744073399668	0.012160897323638	0.536533502572234
ENSMUSG00000040624	Plekhg1	protein_coding	pleckstrin homology domain containing, family G (with RhoGef domain) member 1	206.748420601774	-0.460742688199281	0.183620781864951	2.50920774609351	0.012100229746415	0.536533502572234
ENSMUSG00000039004	Bmp6	protein_coding	bone morphogenetic protein 6	110.81759750969	-0.577897541351434	0.230243671753172	2.5099388702025	0.012075206308658	0.536533502572234
ENSMUSG00000036972	Zic4	protein_coding	zinc finger protein of the cerebellum 4	57.0909442919116	-0.615948659809671	0.245630560039769	2.50762225885064	0.012154652554767	0.536533502572234
ENSMUSG00000046480	Scn4b	protein_coding	sodium channel, type IV, beta	236.776883283318	-0.343620766554431	0.137207339890849	2.50439055831698	0.012266254741461	0.538974606854427
ENSMUSG00000031385	Plxnb3	protein_coding	plexin B3	260.391861965421	-0.324189969034878	0.129453246755857	2.50430156955651	0.012269340643841	0.538974606854427
ENSMUSG00000028222	Calb1	protein_coding	calbindin 1	1088.59655347603	0.151967914994853	0.060727904185198	-2.50243964506674	0.012334065358239	0.540647638111157
ENSMUSG00000013076	Amotl1	protein_coding	angiomotin-like 1	269.250198649322	-0.424138481978603	0.169697452352637	2.4993803742983	0.012441069454202	0.542992482952731
ENSMUSG00000028013	Ppa2	protein_coding	pyrophosphatase (inorganic) 2	296.694946379173	0.216680745143645	0.086676636269863	-2.49987487365133	0.012423717842175	0.542992482952731
ENSMUSG00000027737	Slc7a11	protein_coding	solute carrier family 7 (cationic amino acid transporter, y+ system), member 11	392.213573622604	-0.29823973601342	0.119628469760856	2.49304982843648	0.012665107125173	0.551584440140322
ENSMUSG00000036907	C1ql2	protein_coding	complement component 1, q subcomponent-like 2	352.915812433462	0.294840838266918	0.118497494460354	-2.48816094896896	0.012840560727961	0.553541488357058
ENSMUSG00000085505	Gm12868	antisense	predicted gene 12868	132.748345672092	0.307190618053043	0.123468958505251	-2.48799877938533	0.012846417394244	0.553541488357058
ENSMUSG00000032373	Car12	protein_coding	carbonic anhydrase 12	419.152857281187	-0.778690955385826	0.312812459477354	2.4893220579732	0.01279869687867	0.553541488357058
ENSMUSG00000035126	Wdr78	protein_coding	WD repeat domain 78	105.588651133022	-0.386697420555096	0.155402631752251	2.48835824847281	0.012833438549524	0.553541488357058
ENSMUSG00000051853	Arf3	protein_coding	ADP-ribosylation factor 3	13104.4846235559	0.115924916008781	0.046580004106252	-2.48872704571576	0.012820134965965	0.553541488357058
ENSMUSG00000021806	Nid2	protein_coding	nidogen 2	59.6827511028051	-0.689315302397485	0.277384326682877	2.48505498000092	0.012953142763306	0.553988678243059
ENSMUSG00000045071	E130308A19Rik	protein_coding	RIKEN cDNA E130308A19 gene	93.4909470586263	-0.360863855509537	0.145234244500128	2.48470225979809	0.012965982861072	0.553988678243059
ENSMUSG00000086496	Gm14204	processed_transcript	predicted gene 14204	85.6933718831539	-0.572881500059303	0.230534570113725	2.48501341806001	0.012954655160638	0.553988678243059
ENSMUSG00000085655	Gm15952	antisense	predicted gene 15952	26.3044327588801	-0.658605049160113	0.264917310239517	2.48607782014945	0.012915971825852	0.553988678243059
ENSMUSG00000039738	Slx4	protein_coding	SLX4 structure-specific endonuclease subunit homolog (S. cerevisiae)	269.157199257367	-0.236991045534555	0.095547954503524	2.48033614917224	0.013125857471423	0.559641339038907
ENSMUSG00000026830	Ermn	protein_coding	ermin, ERM-like protein	424.646168719588	-0.311798315246353	0.125811044743885	2.47830638304518	0.013200773541231	0.561655553499523
ENSMUSG00000086742	Gm16201	processed_transcript	predicted gene 16201	12.247769471539	-1.02032118420134	0.412595922700222	2.47293084605364	0.013401007166951	0.568982092998476
ENSMUSG00000100701	Gm19587	processed_pseudogene	predicted gene, 19587	4.7989223303674	1.7741240312297	0.718264048778125	-2.47001647130711	0.01351068310642	0.571248570093315
ENSMUSG00000038135	Crygn	protein_coding	crystallin, gamma N	3.66067186056451	-1.99565474537075	0.807724433054119	2.47071236637587	0.013484422828425	0.571248570093315
ENSMUSG00000020282	Rhbdf1	protein_coding	rhomboid 5 homolog 1	200.324727496955	0.314675654069647	0.127453977700969	-2.46893553065824	0.013551563065629	0.571785805440609
ENSMUSG00000093674	Rpl41	protein_coding	ribosomal protein L41	1420.09478486699	-0.147656107031778	0.05987731969761	2.46597723106956	0.013664001961473	0.575333858523023
ENSMUSG00000097974	Gm10605	lincRNA	predicted gene 10605	86.3037569601412	0.375290301050003	0.15224031667425	-2.46511771157843	0.01369682465457	0.57552185582713
ENSMUSG00000022604	Cep97	protein_coding	centrosomal protein 97	259.848825446021	-0.265180427231359	0.107715271669418	2.46186472095811	0.013821678827413	0.579568123558553
ENSMUSG00000063704	Mapk15	protein_coding	mitogen-activated protein kinase 15	21.8468901130581	-0.881426096569588	0.358633267982788	2.45773656617905	0.013981569203663	0.585063808223378
ENSMUSG00000048826	Dact2	protein_coding	dishevelled-binding antagonist of beta-catenin 2	274.389545379218	0.268628134173648	0.109403488858911	-2.45538910116547	0.014073216789493	0.587687108524192
ENSMUSG00000044080	S100a1	protein_coding	S100 calcium binding protein A1	337.942600250616	-0.197517819023505	0.080470694637822	2.45453105521809	0.014106847913858	0.587881885855739
ENSMUSG00000021756	Il6st	protein_coding	interleukin 6 signal transducer	914.473776654784	-0.14521549212188	0.059235909958956	2.45147735929941	0.014227113641178	0.591322694803213
ENSMUSG00000003352	Cacnb3	protein_coding	calcium channel, voltage-dependent, beta 3 subunit	2187.47234389164	0.136927470545799	0.055883703654688	-2.45022182838649	0.014276822885123	0.591322694803213
ENSMUSG00000021390	Ogn	protein_coding	osteoglycin	90.9514691559223	-0.470289800469117	0.191923250480796	2.45040556207219	0.014269538905235	0.591322694803213
ENSMUSG00000052397	Ezr	protein_coding	ezrin	670.270469504714	-0.264541593301724	0.108020359015929	2.44899753816513	0.014325442726355	0.592128024707462
ENSMUSG00000038949	Cnst	protein_coding	consortin, connexin sorting protein	452.976620663191	-0.185218137764424	0.075783948781455	2.44402859368748	0.014524275353877	0.597911091900492
ENSMUSG00000050714	Zbtb26	protein_coding	zinc finger and BTB domain containing 26	91.1305967921325	-0.376076941589282	0.153868260215157	2.44414891715424	0.014519432000145	0.597911091900492
ENSMUSG00000039552	Rsph4a	protein_coding	radial spoke head 4 homolog A (Chlamydomonas)	45.5395245184789	-0.654106334114852	0.267818238362107	2.44235171628027	0.014591922747032	0.599479903139685
ENSMUSG00000040407	Akap9	protein_coding	A kinase (PRKA) anchor protein (yotiao) 9	552.508751034902	-0.25405814997659	0.104075275024987	2.44109996265293	0.01464260101519	0.600346641622779
ENSMUSG00000029064	Gnb1	protein_coding	guanine nucleotide binding protein (G protein), beta 1	5703.16104363597	0.092502036604392	0.037943918517505	-2.43786198733581	0.014774413534916	0.604529682845003
ENSMUSG00000020422	Tns3	protein_coding	tensin 3	783.322870369026	-0.168168364711434	0.069034568365646	2.4360022622394	0.014850591650684	0.606424059457995
ENSMUSG00000030161	Gabarapl1	protein_coding	gamma-aminobutyric acid (GABA) A receptor-associated protein-like 1	4529.88727334692	0.112401190260629	0.046194172087163	-2.43323313704035	0.014964661991937	0.609168617689616
ENSMUSG00000028173	Wls	protein_coding	wntless WNT ligand secretion mediator	313.706407986517	-0.277242791310485	0.113955004326674	2.43291457842181	0.014977833960439	0.609168617689616
ENSMUSG00000030605	Mfge8	protein_coding	milk fat globule-EGF factor 8 protein	1709.60897177553	0.131322962965838	0.054066898148904	-2.42889767051491	0.015144806165736	0.610149653901403
ENSMUSG00000029223	Uchl1	protein_coding	ubiquitin carboxy-terminal hydrolase L1	5322.10495591123	0.106545869849771	0.043852284478003	-2.42965380522456	0.015113250977937	0.610149653901403
ENSMUSG00000027864	Ptgfrn	protein_coding	prostaglandin F2 receptor negative regulator	139.081852593791	-0.346071052606811	0.142491192743259	2.42871889794875	0.015152275218838	0.610149653901403
ENSMUSG00000086155	9430041J12Rik	antisense	RIKEN cDNA 9430041J12 gene	398.398907638753	-0.233757408799947	0.096220066955836	2.42940392992285	0.015123672419799	0.610149653901403
ENSMUSG00000041809	Efhc1	protein_coding	EF-hand domain (C-terminal) containing 1	15.6544887370878	-0.893719158135196	0.36788617222692	2.4293360979709	0.015126502549857	0.610149653901403
ENSMUSG00000074505	Fat3	protein_coding	FAT atypical cadherin 3	577.942519922653	-0.281579583271168	0.116049013719452	2.42638497516133	0.015250083699362	0.612872175601103
ENSMUSG00000024517	Grp	protein_coding	gastrin releasing peptide	146.763288296713	0.384801015533968	0.158642199886669	-2.42559051632454	0.015283503938511	0.613001407968552
ENSMUSG00000030102	Itpr1	protein_coding	inositol 1,4,5-trisphosphate receptor 1	3475.90812961066	-0.151416707073403	0.062443875733506	2.42484479534245	0.015314932589633	0.613050408099812
ENSMUSG00000046192	Iqub	protein_coding	IQ motif and ubiquitin domain containing	27.8129602728926	-0.752028741275561	0.310472604193315	2.42220643985488	0.01542658414757	0.616304183612055
ENSMUSG00000042010	Acacb	protein_coding	acetyl-Coenzyme A carboxylase beta	61.7394700737717	-0.513208612900504	0.212193202183552	2.41859120659561	0.01558073901338	0.618808411500092
ENSMUSG00000025927	Tfap2b	protein_coding	transcription factor AP-2 beta	12.946653005684	-2.59930460261474	1.07430678095766	2.41951800797316	0.015541091211701	0.618808411500092
ENSMUSG00000037376	Trmt6	protein_coding	tRNA methyltransferase 6	325.334009838324	0.226258019960208	0.09354437458324	-2.41872395820951	0.015575054552914	0.618808411500092
ENSMUSG00000021448	Shc3	protein_coding	src homology 2 domain-containing transforming protein C3	188.3251759207	-0.479445584217039	0.198300776502244	2.4177695754591	0.01561596211408	0.618995998252454
ENSMUSG00000037126	Psd	protein_coding	pleckstrin and Sec7 domain containing	6452.97806039099	0.121308651873926	0.050264095657552	-2.41342553341451	0.015803356838307	0.623986628469718
ENSMUSG00000024213	Nudt3	protein_coding	nudix (nucleotide diphosphate linked moiety X)-type motif 3	2273.42491061697	0.102860140995902	0.04261714058332	-2.41358616716205	0.015796392306937	0.623986628469718
ENSMUSG00000022783	Spag6l	protein_coding	sperm associated antigen 6-like	55.1573416642193	-0.447623273398852	0.185718855802605	2.41021985336059	0.015942910038206	0.628274483932801
ENSMUSG00000033671	Cep350	protein_coding	centrosomal protein 350	473.832722579997	-0.28584814712777	0.118691251144766	2.40833375982468	0.0160255228728	0.629087014900331
ENSMUSG00000059555	Tor4a	protein_coding	torsin family 4, member A	20.4584395670188	-0.778984613033468	0.323397670634561	2.40875146535524	0.01600719456689	0.629087014900331
ENSMUSG00000041734	Kirrel	protein_coding	kirre like nephrin family adhesion molecule 1	75.2922816615823	-0.478076434184448	0.198831733162438	2.40442723392587	0.016197830582241	0.630345060304453
ENSMUSG00000058624	Gda	protein_coding	guanine deaminase	2249.75424110506	0.179337418609895	0.074523754518903	-2.40644637092736	0.016108568942692	0.630345060304453
ENSMUSG00000036594	H2-Aa	protein_coding	histocompatibility 2, class II antigen A, alpha	18.8599436664448	-0.852235675850059	0.354477758430054	2.40420070253357	0.016207872110918	0.630345060304453
ENSMUSG00000045962	Wnk1	protein_coding	WNK lysine deficient protein kinase 1	1835.48721870876	-0.169204153539516	0.07038184448405	2.40408808237273	0.016212866296079	0.630345060304453
ENSMUSG00000010044	Zmynd10	protein_coding	zinc finger, MYND domain containing 10	52.4449159637964	-0.504791191991612	0.209903424727721	2.40487353956425	0.016178063047133	0.630345060304453
ENSMUSG00000114893	Gm48684	lincRNA	predicted gene, 48684	6.1036565703458	-1.35292709457711	0.563701117933138	2.40007878561203	0.01639154344924	0.634096134135968
ENSMUSG00000068959	Zfp619	protein_coding	zinc finger protein 619	56.8919504186554	-0.448883337268729	0.187029366570767	2.40006874588266	0.016391993039685	0.634096134135968
ENSMUSG00000071398	2410004P03Rik	protein_coding	RIKEN cDNA 2410004P03 gene	21.5611656490827	-0.951906894744896	0.396657410018848	2.39982128330759	0.016403078118817	0.634096134135968
ENSMUSG00000024164	C3	protein_coding	complement component 3	8.52343761966551	-1.38280851121452	0.57640566849453	2.39901962592799	0.016439033574307	0.634277920894607
ENSMUSG00000032743	D430042O09Rik	protein_coding	RIKEN cDNA D430042O09 gene	357.772690803854	-0.195593222487994	0.081593451415958	2.39716814393441	0.016522339847973	0.636282518433792
ENSMUSG00000027878	Notch2	protein_coding	notch 2	332.310168787694	-0.267848124452976	0.111908732887636	2.39345149874867	0.016690687889559	0.6368855221996
ENSMUSG00000092258	Gm20444	sense_intronic	predicted gene 20444	145.677971514825	-0.837419750313818	0.349749047971221	2.39434461700872	0.016650096585781	0.6368855221996
ENSMUSG00000070493	Chchd2	protein_coding	coiled-coil-helix-coiled-coil-helix domain containing 2	1539.43215428572	0.115735923607608	0.048357113303808	-2.3933588194251	0.016694905041152	0.6368855221996
ENSMUSG00000070643	Sox13	protein_coding	SRY (sex determining region Y)-box 13	102.611107152517	-0.400556663892386	0.167272881404154	2.39463002328863	0.016637143453823	0.6368855221996
ENSMUSG00000008999	Bmp7	protein_coding	bone morphogenetic protein 7	122.666353060173	-0.431139884080136	0.180130214655739	2.39349009217649	0.016688932063524	0.6368855221996
ENSMUSG00000023961	Enpp4	protein_coding	ectonucleotide pyrophosphatase/phosphodiesterase 4	271.619105933156	-0.233187693464075	0.097510278219573	2.39141655343229	0.016783498725887	0.639063989947251
ENSMUSG00000040364	Sec1	protein_coding	secretory blood group 1	89.3113788223932	0.354736749527348	0.148572795212323	-2.38762923602802	0.016957439501034	0.641130404479716
ENSMUSG00000062270	Morf4l1	protein_coding	mortality factor 4 like 1	2492.22148312803	0.105561338371033	0.044222123689046	-2.38707075927206	0.016983222148885	0.641130404479716
ENSMUSG00000056947	Mab21l1	protein_coding	mab-21-like 1	11.877239379669	-1.46979163282129	0.615976227499924	2.38611746233579	0.017027311555288	0.641130404479716
ENSMUSG00000031838	Ifi30	processed_transcript	interferon gamma inducible protein 30	8.09898201889899	-1.16651218286452	0.488764048723204	2.38665709131389	0.017002341722378	0.641130404479716
ENSMUSG00000045871	Slitrk6	protein_coding	SLIT and NTRK-like family, member 6	17.812763973743	-0.942054164175889	0.394751596600098	2.38644801513047	0.017012012326784	0.641130404479716
ENSMUSG00000031095	Cul4b	protein_coding	cullin 4B	363.364477282987	-0.254541617076502	0.106548521353561	2.38897371679007	0.01689551101938	0.641130404479716
ENSMUSG00000105983	Gm42770	TEC	predicted gene 42770	5.92818773824139	-1.50823054533028	0.632279646384582	2.38538525469616	0.017061243880776	0.641218415852511
ENSMUSG00000048794	Cfap100	protein_coding	cilia and flagella associated protein 100	131.85821200794	-0.303193283850894	0.127177361039309	2.38401930479734	0.017124704014437	0.641228538695557
ENSMUSG00000066440	Zfyve26	protein_coding	zinc finger, FYVE domain containing 26	431.412557488741	-0.277313594599859	0.116312403799759	2.38421342471157	0.017115672868009	0.641228538695557
ENSMUSG00000091337	Eid1	protein_coding	EP300 interacting inhibitor of differentiation 1	1944.97341327767	0.114867183227528	0.04823905538399	-2.38120714249413	0.017256005523044	0.644955123554637
ENSMUSG00000019518	Ap4m1	protein_coding	adaptor-related protein complex AP-4, mu 1	438.550904058615	-0.199739132301424	0.083957963197614	2.37903737411179	0.01735791595249	0.647390383792074
ENSMUSG00000032368	Zic1	protein_coding	zinc finger protein of the cerebellum 1	166.813864254497	-0.810957001340812	0.340958360120152	2.37846346121279	0.017384959801265	0.647390383792074
ENSMUSG00000039765	Cc2d2a	protein_coding	coiled-coil and C2 domain containing 2A	290.207224210304	-0.245239966492149	0.103321044836615	2.37357226574658	0.017616945298658	0.654827664535293
ENSMUSG00000020044	Timp3	protein_coding	tissue inhibitor of metalloproteinase 3	1039.39229224427	-0.195007551610017	0.082230917771058	2.37146266752057	0.017717836501341	0.657373842403506
ENSMUSG00000031425	Plp1	protein_coding	proteolipid protein (myelin) 1	10278.9044372747	-0.364402082892824	0.153729537157232	2.37041032992977	0.017768353413059	0.658045132332179
ENSMUSG00000030560	Ctsc	protein_coding	cathepsin C	108.797472141579	-0.421464505366043	0.177855514491348	2.36970164558235	0.017802444510247	0.658106760173885
ENSMUSG00000023232	Serinc2	protein_coding	serine incorporator 2	88.9880491726807	-0.45788898187889	0.19331833717131	2.36857500731102	0.017856759170836	0.658914413403837
ENSMUSG00000051043	Gprc5c	protein_coding	G protein-coupled receptor, family C, group 5, member C	37.0050283623393	-0.668578276694947	0.282548648190484	2.36624128615266	0.017969728726323	0.6618795725966
ENSMUSG00000039405	Prss23	protein_coding	protease, serine 23	157.612300850289	-0.276087631772391	0.116758022122645	2.36461381199471	0.018048880714501	0.663590641486943
ENSMUSG00000045348	Nyap1	protein_coding	neuronal tyrosine-phosphorylated phosphoinositide 3-kinase adaptor 1	845.609525791154	0.149962428814728	0.063479483608493	-2.36237631893187	0.018158199307611	0.665199738173224
ENSMUSG00000010651	Acaa1b	protein_coding	acetyl-Coenzyme A acyltransferase 1B	12.3115101362512	-1.02145577543215	0.43237526172553	2.3624288109262	0.018155628046772	0.665199738173224
ENSMUSG00000031394	Opn1mw	protein_coding	opsin 1 (cone pigments), medium-wave-sensitive (color blindness, deutan)	2.51537635793353	-2.39325628156522	1.01390321892232	2.36043858713557	0.01825334032405	0.667480255633493
ENSMUSG00000021395	Spin1	protein_coding	spindlin 1	1860.63314972183	0.119192020015643	0.05051194189657	-2.35968001902808	0.018290704089142	0.667643596203489
ENSMUSG00000022203	Efs	protein_coding	embryonal Fyn-associated substrate	161.644605545385	-0.329839375087492	0.139849681639084	2.35852789381904	0.018347580841359	0.668517330655984
ENSMUSG00000069769	Msi2	protein_coding	musashi RNA-binding protein 2	985.976281785745	-0.124188806318308	0.052705337231399	2.35628520453376	0.018458739415967	0.671362215854941
ENSMUSG00000064179	Tnnt1	protein_coding	troponin T1, skeletal, slow	18.9784735712474	-1.20632992877208	0.512613924208187	2.35329137934646	0.018608046263897	0.675581930099801
ENSMUSG00000054792	Klhl18	protein_coding	kelch-like 18	314.861146877744	-0.189730475305726	0.080656660276511	2.35232248217673	0.01865659252033	0.676134902143046
ENSMUSG00000023169	Slc38a1	protein_coding	solute carrier family 38, member 1	1584.96374587601	-0.143303645174127	0.06095117903862	2.35112179016797	0.018716906490831	0.677111617168292
ENSMUSG00000004105	Angptl2	protein_coding	angiopoietin-like 2	51.4099702303071	-0.686260758470293	0.29205667074613	2.34975204201661	0.018785920831832	0.678399044985806
ENSMUSG00000027678	Ncoa3	protein_coding	nuclear receptor coactivator 3	429.480186385229	-0.196424314408923	0.083693158272191	2.34695784534862	0.01892739605098	0.679629459177961
ENSMUSG00000062866	Phactr2	protein_coding	phosphatase and actin regulator 2	345.379375864358	-0.227079810920643	0.096785952754043	2.3462062877834	0.018965607411322	0.679629459177961
ENSMUSG00000064201	Krt2	protein_coding	keratin 2	81.4922748331679	0.409819856329823	0.174671211757324	-2.34623583478196	0.018964103883571	0.679629459177961
ENSMUSG00000041736	Tspo	protein_coding	translocator protein	26.5500576591364	-0.656162838900762	0.27946210721689	2.34794922802008	0.018877094274952	0.679629459177961
ENSMUSG00000046794	Ppp1r3b	protein_coding	protein phosphatase 1, regulatory subunit 3B	17.8409978042491	-0.807505587749695	0.344276590462582	2.34551407246337	0.019000861298871	0.679629459177961
ENSMUSG00000058756	Thra	protein_coding	thyroid hormone receptor alpha	9826.566703847	0.114184596496441	0.048690284387659	-2.34512075524831	0.019020918098698	0.679629459177961
ENSMUSG00000028736	Pax7	protein_coding	paired box 7	9.76515973241566	-5.93339175722182	2.5330454950671	2.34239446894129	0.019160451750223	0.683411895027724
ENSMUSG00000028042	Zbtb7b	protein_coding	zinc finger and BTB domain containing 7B	185.621681550729	-0.273218074981722	0.116751041844201	2.34017676130308	0.019274615034969	0.686277740587199
ENSMUSG00000055866	Per2	protein_coding	period circadian clock 2	466.308464077062	-0.215772811564522	0.092313512624983	2.33739141138614	0.019418841303977	0.688995427035342
ENSMUSG00000074305	Peak1	protein_coding	pseudopodium-enriched atypical kinase 1	773.345400958401	-0.172297972580816	0.073711696920059	2.3374576869079	0.01941539861615	0.688995427035342
ENSMUSG00000016763	Scube1	protein_coding	signal peptide, CUB domain, EGF-like 1	248.706022481558	-0.237790264191909	0.101984778715136	2.3316250443226	0.019720425132498	0.693054821847825
ENSMUSG00000072663	Spef2	protein_coding	sperm flagellar 2	35.0963935072878	-0.596028882923612	0.255356714629182	2.33410303617487	0.01959032736273	0.693054821847825
ENSMUSG00000035948	Acss3	protein_coding	acyl-CoA synthetase short-chain family member 3	32.3358113610649	-0.703061081710729	0.301588522733179	2.33119309494659	0.019743180088163	0.693054821847825
ENSMUSG00000021371	Mcur1	protein_coding	mitochondrial calcium uniporter regulator 1	348.426198310942	-0.204894523800079	0.087916596904748	2.33055567451126	0.019776801075181	0.693054821847825
ENSMUSG00000025920	Stau2	protein_coding	staufen double-stranded RNA binding protein 2	1413.53114153691	0.111787445931412	0.047958803057417	-2.33090566913395	0.019758334289898	0.693054821847825
ENSMUSG00000040761	Spen	protein_coding	spen family transcription repressor	699.769256096146	-0.218286574940618	0.093783063152746	2.32756926040144	0.019934987296537	0.693054821847825
ENSMUSG00000107134	Gm42528	TEC	predicted gene 42528	51.5053289297023	-0.465115518776965	0.199388954390513	2.33270453821637	0.019663657849883	0.693054821847825
ENSMUSG00000068735	Trp53i11	protein_coding	transformation related protein 53 inducible protein 11	775.544332630701	0.198104284167471	0.085120369230013	-2.32734286704223	0.019947023954293	0.693054821847825
ENSMUSG00000099931	Gm29358	sense_intronic	predicted gene 29358	15.265353838009	-0.851770566125804	0.366073297640994	2.32677600801447	0.019977189986744	0.693054821847825
ENSMUSG00000056919	Cep162	protein_coding	centrosomal protein 162	162.432289861182	-0.260976846926074	0.11205952463144	2.32891267194304	0.019863692484264	0.693054821847825
ENSMUSG00000020099	Unc5b	protein_coding	unc-5 netrin receptor B	250.972494026404	-0.259253778848748	0.11123957359666	2.33058946979398	0.019775017275719	0.693054821847825
ENSMUSG00000055972	2810407A14Rik	lincRNA	RIKEN cDNA 2810407A14 gene	13.8288121521028	0.910147144161909	0.390985998444597	-2.32782541518779	0.019921375958737	0.693054821847825
ENSMUSG00000025370	Cdh9	protein_coding	cadherin 9	407.80926881902	0.233950318372155	0.100471520609745	-2.32852371450485	0.019884311513274	0.693054821847825
ENSMUSG00000019823	Mical1	protein_coding	microtubule associated monooxygenase, calponin and LIM domain containing 1	101.808693380211	-0.380509604709402	0.163613532189841	2.32566096224789	0.020036644609862	0.693931232691364
ENSMUSG00000074925	Ptar1	protein_coding	protein prenyltransferase alpha subunit repeat containing 1	17.0400727335646	-1.24360653306396	0.535392748706905	2.32279300768931	0.020190274895665	0.698060696776003
ENSMUSG00000074361	C5ar2	protein_coding	complement component 5a receptor 2	3.38256522947606	-2.5113136883245	1.08548763925943	2.31353503945731	0.020693240575859	0.704915578175969
ENSMUSG00000027544	Nfatc2	protein_coding	nuclear factor of activated T cells, cytoplasmic, calcineurin dependent 2	218.139016690756	-0.239506736661801	0.103441112389885	2.31539212145229	0.020591482300054	0.704915578175969
ENSMUSG00000024347	Psd2	protein_coding	pleckstrin and Sec7 domain containing 2	575.93922334054	-0.190714579032971	0.08231969680158	2.31675511989145	0.020517075096172	0.704915578175969
ENSMUSG00000031024	Denn2b	protein_coding	DENN domain containing 2B	247.96680823079	-0.298568059260275	0.128996679714566	2.31454065268131	0.020638083995179	0.704915578175969
ENSMUSG00000092185	Gm20416	processed_transcript	predicted gene 20416	16.6564486618388	-0.835387536724769	0.361208160074372	2.31275931460896	0.020735875839914	0.704915578175969
ENSMUSG00000026224	4933407L21Rik	protein_coding	RIKEN cDNA 4933407L21 gene	24.5348468157667	0.656938777704288	0.284045934643848	-2.3127906355287	0.020734152902141	0.704915578175969
ENSMUSG00000026519	Tmem63a	protein_coding	transmembrane protein 63a	394.990562603508	-0.264941089184361	0.114441116438417	2.31508654782244	0.020608196068538	0.704915578175969
ENSMUSG00000025745	Hadha	protein_coding	hydroxyacyl-CoA dehydrogenase trifunctional multienzyme complex subunit alpha	708.056903772124	-0.190301131814012	0.082248050833977	2.31374640352447	0.020681636875488	0.704915578175969
ENSMUSG00000035268	Pkig	protein_coding	protein kinase inhibitor, gamma	482.225993372774	0.173914050612542	0.075188265334254	-2.31304778530795	0.020720012024364	0.704915578175969
ENSMUSG00000002900	Lamb1	protein_coding	laminin B1	426.427005211765	-0.227872592140747	0.098500817273561	2.31340813658317	0.020700210158052	0.704915578175969
ENSMUSG00000114200	Gm34721	lincRNA	predicted gene, 34721	10.4321271250235	-1.12604345111557	0.487294329953204	2.31080762056826	0.020843483404661	0.707388788791964
ENSMUSG00000000125	Wnt3	protein_coding	wingless-type MMTV integration site family, member 3	24.895176122783	-0.777571417321523	0.337043493894031	2.3070358318977	0.021052822637993	0.709745906043287
ENSMUSG00000055401	Fbxo6	protein_coding	F-box protein 6	199.299289919108	0.251660966997069	0.109007338906679	-2.30866077019379	0.02096241286631	0.709745906043287
ENSMUSG00000079084	Ccdc82	protein_coding	coiled-coil domain containing 82	243.824048665262	-0.237052706915082	0.102730083270211	2.3075295898628	0.021025314623859	0.709745906043287
ENSMUSG00000094344	Gm11942	processed_pseudogene	predicted gene 11942	10.7230207518883	4.17754655068892	1.81070460326313	-2.30713863716943	0.021047092615085	0.709745906043287
ENSMUSG00000020121	Srgap1	protein_coding	SLIT-ROBO Rho GTPase activating protein 1	195.511901398769	-0.296327254292224	0.128585102921562	2.30452243346561	0.021193334533759	0.713298050352621
ENSMUSG00000022884	Eif4a2	protein_coding	eukaryotic translation initiation factor 4A2	5867.88920978404	0.097457958041236	0.042349929536761	-2.30125431393315	0.021377260471356	0.717109919448202
ENSMUSG00000025169	Ogfod3	protein_coding	2-oxoglutarate and iron-dependent oxygenase domain containing 3	48.9156592605094	-0.52186781514583	0.22674260446329	2.3015869310539	0.02135847784585	0.717109919448202
ENSMUSG00000086970	Bcas1os1	antisense	breast carcinoma amplified sequence 1, opposite strand 1	140.070196283402	-0.338821125624841	0.147295418478263	2.30028285418016	0.021432200412959	0.717766513830031
ENSMUSG00000020894	Vamp2	protein_coding	vesicle-associated membrane protein 2	9904.30330872677	0.114487301175526	0.049815096939084	-2.29824507449071	0.021547844598004	0.71926563506001
ENSMUSG00000087367	Gm15491	antisense	predicted gene 15491	471.022671397025	0.15962726448962	0.069456047902266	-2.29824859476941	0.021547644354362	0.71926563506001
ENSMUSG00000036634	Mag	protein_coding	myelin-associated glycoprotein	1313.7674829507	-0.359202004140958	0.157363763340868	2.28262210127045	0.022452637943993	0.722015674453364
ENSMUSG00000031342	Gpm6b	protein_coding	glycoprotein m6b	9656.00144153013	0.088262350225274	0.038738581460502	-2.27840945377071	0.022702193668903	0.722015674453364
ENSMUSG00000029559	2210016L21Rik	protein_coding	RIKEN cDNA 2210016L21 gene	1048.42966002178	0.122178365353625	0.053294056597168	-2.29253266038893	0.021874925132441	0.722015674453364
ENSMUSG00000024587	Nars	protein_coding	asparaginyl-tRNA synthetase	1571.50044595035	0.135413996122443	0.059126127296411	-2.29025647906188	0.022006453097243	0.722015674453364
ENSMUSG00000042572	Ube2q1	protein_coding	ubiquitin-conjugating enzyme E2Q family member 1	1064.76521915402	0.120254323682592	0.052645840202273	-2.28421321077902	0.022359003542625	0.722015674453364
ENSMUSG00000031295	Phka2	protein_coding	phosphorylase kinase alpha 2	386.96575970281	-0.230853125966886	0.101348741887349	2.27780948897701	0.022737930731018	0.722015674453364
ENSMUSG00000013878	Rnf170	protein_coding	ring finger protein 170	283.962098368422	0.203812159857362	0.089391924700982	-2.27998402024701	0.022608636240253	0.722015674453364
ENSMUSG00000060012	Kif13b	protein_coding	kinesin family member 13B	498.637668186962	-0.158017709922613	0.069350327205533	2.27854310556166	0.022694239315197	0.722015674453364
ENSMUSG00000041870	Ankrd13a	protein_coding	ankyrin repeat domain 13a	453.826042317816	-0.182785324878691	0.079834798841266	2.28954450354563	0.022047735244243	0.722015674453364
ENSMUSG00000036438	Calm2	protein_coding	calmodulin 2	12186.5527801844	0.082815762814247	0.036343420650752	-2.27870028003361	0.022684888096125	0.722015674453364
ENSMUSG00000096919				158.550412183646	-0.254421922701923	0.111567598764392	2.28042841756603	0.022582291793418	0.722015674453364
ENSMUSG00000048029	Eno4	protein_coding	enolase 4	39.057679744318	-0.538071155241578	0.235417301532016	2.28560582310643	0.02227732920295	0.722015674453364
ENSMUSG00000004748	Mtfp1	protein_coding	mitochondrial fission process 1	804.590196242554	0.133402062522188	0.058363019262787	-2.28572928897883	0.022270100675503	0.722015674453364
ENSMUSG00000031837	Necab2	protein_coding	N-terminal EF-hand calcium binding protein 2	892.918598882954	0.137268421573503	0.060274890985292	-2.27737320349526	0.022763948879526	0.722015674453364
ENSMUSG00000024290	Rock1	protein_coding	Rho-associated coiled-coil containing protein kinase 1	311.371775900968	-0.194668476198778	0.084881158610083	2.29342388094658	0.02182361306026	0.722015674453364
ENSMUSG00000019917	Septin10	protein_coding	septin 10	56.572315444599	-0.489994480805868	0.21413097038554	2.28829337448777	0.022120442096796	0.722015674453364
ENSMUSG00000089653	Gm15841	antisense	predicted gene 15841	9.04872389134047	-1.31863227304454	0.578216881566506	2.28051500238474	0.022577162040287	0.722015674453364
ENSMUSG00000003534	Ddr1	protein_coding	discoidin domain receptor family, member 1	625.234691840252	-0.252066522172842	0.110444127013232	2.28229901389544	0.022471692731157	0.722015674453364
ENSMUSG00000018476	Kdm6b	protein_coding	KDM1 lysine (K)-specific demethylase 6B	503.607466100013	-0.186872564874921	0.0815706091763	2.29093011272024	0.02196745603432	0.722015674453364
ENSMUSG00000085793	Lin52	protein_coding	lin-52 homolog (C. elegans)	212.73959026807	0.220979067681109	0.096591482677209	-2.28776970345905	0.022150936044057	0.722015674453364
ENSMUSG00000020892	Aloxe3	protein_coding	arachidonate lipoxygenase 3	133.765938612825	0.311135439622751	0.136417313424895	-2.28076211011184	0.022562527610903	0.722015674453364
ENSMUSG00000020486	Septin4	protein_coding	septin 4	1255.34718588961	-0.229776408874804	0.100472554382746	2.28695697333902	0.022198334627432	0.722015674453364
ENSMUSG00000020287	Mpg	protein_coding	N-methylpurine-DNA glycosylase	240.454956552914	0.215014931047617	0.094018817072939	-2.28693508109989	0.022199612606246	0.722015674453364
ENSMUSG00000031910	Has3	protein_coding	hyaluronan synthase 3	239.69688056537	0.236999689455259	0.103823687979472	-2.28271306931535	0.02244727543862	0.722015674453364
ENSMUSG00000086682	Gm16023	processed_transcript	predicted gene 16023	52.2856040788761	-0.450522155808468	0.197202470753578	2.28456648685419	0.022338259896011	0.722015674453364
ENSMUSG00000027886	1700013F07Rik	protein_coding	RIKEN cDNA 1700013F07 gene	14.9715410768088	-0.869582430193041	0.379818159625362	2.28947039038566	0.022052036382022	0.722015674453364
ENSMUSG00000077557	Gm23706	snoRNA	predicted gene, 23706	2.91436233800303	-2.04398978948548	0.89718293297511	2.27823079815784	0.022712830231388	0.722015674453364
ENSMUSG00000051034	Zfp11	protein_coding	zinc finger protein 11	74.7987448524566	0.361392715226182	0.158019374063296	-2.28701523068572	0.022194934114983	0.722015674453364
ENSMUSG00000064193	Gm4735	processed_pseudogene	predicted gene 4735	555.212980992072	0.164487577758599	0.07222939339014	-2.27729418784036	0.022768663791582	0.722015674453364
ENSMUSG00000032232	Cgnl1	protein_coding	cingulin-like 1	196.984632137202	-0.886903748791782	0.389305869240297	2.27816690902326	0.022716635029567	0.722015674453364
ENSMUSG00000068114	Ccdc134	protein_coding	coiled-coil domain containing 134	119.060949296873	-0.313208061083765	0.136480289541667	2.29489593065483	0.021739089081747	0.722015674453364
ENSMUSG00000032269	Htr3a	protein_coding	5-hydroxytryptamine (serotonin) receptor 3A	59.2887536870935	0.463205191538887	0.20205096925763	-2.2925165528321	0.021875853490893	0.722015674453364
ENSMUSG00000023088	Abcc1	protein_coding	ATP-binding cassette, sub-family C (CFTR/MRP), member 1	265.702499406284	-0.204723369752163	0.089924420227943	2.27661595407816	0.022809169322898	0.722171749466804
ENSMUSG00000040729	Cep126	protein_coding	centrosomal protein 126	125.692587895222	-0.284947236982365	0.125424706679608	2.27185890663671	0.02309503358948	0.727816314749232
ENSMUSG00000020599	Rgs9	protein_coding	regulator of G-protein signaling 9	115.395969450189	-0.389364700656765	0.171369036638337	2.27208315046139	0.023081488603484	0.727816314749232
ENSMUSG00000113701	B230303A05Rik	transcribed_processed_pseudogene	RIKEN cDNA B230303A05 gene	111.864751413872	0.356062188668404	0.156686777887074	-2.27244566178405	0.023059606445229	0.727816314749232
ENSMUSG00000028555	Ttc39a	protein_coding	tetratricopeptide repeat domain 39A	24.7589771968145	-0.645225041734312	0.284170043103558	2.27055967859067	0.02317364671452	0.729161488482467
ENSMUSG00000044976	Wdr72	protein_coding	WD repeat domain 72	3.80332855102911	-2.28775554794294	1.0079619575662	2.2696844169267	0.023226737565224	0.729700679390418
ENSMUSG00000028004	Npy2r	protein_coding	neuropeptide Y receptor Y2	428.864518838318	0.261292958677975	0.115276548906422	-2.26666187665007	0.02341088899759	0.733216037355074
ENSMUSG00000050936	Gm42743	lincRNA	predicted gene 42743	2.53021388143297	-2.92153057943594	1.28884308928497	2.26678530825407	0.023403344051731	0.733216037355074
ENSMUSG00000001604	Tcea3	protein_coding	transcription elongation factor A (SII), 3	4.65343872965917	-1.53660933580562	0.678407888469284	2.26502280106549	0.023511280347955	0.735225631219945
ENSMUSG00000030889	Vwa3a	protein_coding	von Willebrand factor A domain containing 3A	140.912310772426	-0.317005677423286	0.140016400994201	2.26406103265298	0.023570361233478	0.735939201897603
ENSMUSG00000029781	Fkbp9	protein_coding	FK506 binding protein 9	384.207092404285	-0.23343293881499	0.103257739278727	2.2606822543817	0.023778940124644	0.735995683946053
ENSMUSG00000042129	Rassf4	protein_coding	Ras association (RalGDS/AF-6) domain family member 4	72.1760917278067	-0.381280390173482	0.168974937165824	2.25643161387486	0.024043613621889	0.735995683946053
ENSMUSG00000011658	Fuz	protein_coding	fuzzy planar cell polarity protein	989.899080847646	0.143104421830849	0.063402913128793	-2.25706382828427	0.024004086693569	0.735995683946053
ENSMUSG00000073125	Xlr3b	protein_coding	X-linked lymphocyte-regulated 3B	34.435745957328	0.708511559994204	0.313454602536754	-2.26033229137584	0.023800635292457	0.735995683946053
ENSMUSG00000073437	D330041H03Rik	processed_transcript	RIKEN cDNA D330041H03 gene	455.683860372195	0.162784782032862	0.072008443719391	-2.26063463706031	0.023781891044488	0.735995683946053
ENSMUSG00000091390	Gm17168	antisense	predicted gene 17168	575.257573082839	0.207017985705433	0.091571601857353	-2.26072255488027	0.023776442887928	0.735995683946053
ENSMUSG00000031734	Irx3	protein_coding	Iroquois related homeobox 3	5.00671735373325	-1.5305583470024	0.677744371257391	2.25831214822606	0.02392620544075	0.735995683946053
ENSMUSG00000037754	Ppp1r16b	protein_coding	protein phosphatase 1, regulatory subunit 16B	2042.34008175256	-0.201933022192414	0.089418818893882	2.25828326397444	0.023928005016428	0.735995683946053
ENSMUSG00000097474				5.66388468478626	-1.51740551093409	0.670725195521338	2.26233563472243	0.023676674363588	0.735995683946053
ENSMUSG00000025199	Chuk	protein_coding	conserved helix-loop-helix ubiquitous kinase	457.462382916648	-0.182679361722056	0.080875029315427	2.25878572494328	0.023896716923044	0.735995683946053
ENSMUSG00000043913	Ccdc60	protein_coding	coiled-coil domain containing 60	7.54982927119284	-1.22893834719781	0.544605566787599	2.25656589308626	0.024035213580462	0.735995683946053
ENSMUSG00000031885	Cbfb	protein_coding	core binding factor beta	295.844502725027	0.195394065190537	0.086592301224872	-2.25648311023766	0.024040391887275	0.735995683946053
ENSMUSG00000090330	9130221H12Rik	antisense	RIKEN cDNA 9130221H12 gene	1163.91062296442	0.13280205758571	0.058775185357781	-2.25949193996253	0.023852801114821	0.735995683946053
ENSMUSG00000043015	Nemp2	protein_coding	nuclear envelope integral membrane protein 2	88.4670774109845	0.428291436705781	0.190003051884941	-2.25412924927721	0.024188038081081	0.736233407757338
ENSMUSG00000037235	Mxd4	protein_coding	Max dimerization protein 4	966.458070296235	-0.188210556445123	0.083507146810948	2.25382573387656	0.024207133219115	0.736233407757338
ENSMUSG00000025889	Snca	protein_coding	synuclein, alpha	3026.71794794906	0.127971634350634	0.05678999436202	-2.25341868384157	0.02423276257117	0.736233407757338
ENSMUSG00000031666	Rbl2	protein_coding	RB transcriptional corepressor like 2	423.097584929409	-0.301222206457412	0.133599974249369	2.25465766853496	0.024154824668809	0.736233407757338
ENSMUSG00000103715	4933431K14Rik	TEC	RIKEN cDNA 4933431K14 gene	25.0515871450969	-0.66521311200379	0.295018927653411	2.25481502930987	0.024144941514246	0.736233407757338
ENSMUSG00000022759	Lrrc74b	protein_coding	leucine rich repeat containing 74B	8.11475790331797	-1.2350547614873	0.548447704179924	2.2519098030213	0.02432797251739	0.738021229058924
ENSMUSG00000041144	Dnah7b	protein_coding	dynein, axonemal, heavy chain 7B	21.1460092255485	-0.691592055219338	0.307524151603336	2.24890322146599	0.024518654010249	0.74167942228671
ENSMUSG00000079428	Tceal7	protein_coding	transcription elongation factor A (SII)-like 7	108.255663105033	0.347210075655346	0.154394080413809	-2.24885613959259	0.024521650276146	0.74167942228671
ENSMUSG00000026678	Rgs5	protein_coding	regulator of G-protein signaling 5	769.098536381441	0.198068604691372	0.088104348655196	-2.24811382996009	0.024568932425288	0.742003695790492
ENSMUSG00000039601	Rcan2	protein_coding	regulator of calcineurin 2	937.875911788899	-0.16399388455809	0.073003686652404	2.24637812250392	0.024679798427179	0.744244441425856
ENSMUSG00000044167	Foxo1	protein_coding	forkhead box O1	467.522215385197	0.198366744756832	0.088342741828972	-2.24542209863558	0.024741048070597	0.744984526102017
ENSMUSG00000043572	Pars2	protein_coding	prolyl-tRNA synthetase (mitochondrial)(putative)	74.6073050801501	0.367395465264159	0.163671111030715	-2.2447178549134	0.024786251078134	0.745239949082569
ENSMUSG00000103472	Pcdhga7	protein_coding	protocadherin gamma subfamily A, 7	79.6787432386218	0.367182704907708	0.163809731270438	-2.24151948763969	0.024992444652848	0.748114549011125
ENSMUSG00000049630	C1ql3	protein_coding	C1q-like 3	854.684540934884	0.174902342208381	0.078015295280644	-2.24189809933047	0.024967958919606	0.748114549011125
ENSMUSG00000021640	Naip1	protein_coding	NLR family, apoptosis inhibitory protein 1	5.26193903190977	1.39722406937737	0.623259369935481	-2.24180194759368	0.024974175316244	0.748114549011125
ENSMUSG00000057818	1600029O15Rik	transcribed_processed_pseudogene	RIKEN cDNA 1600029O15 gene	25.5883494289498	0.70396922779661	0.314322080759752	-2.23964293598158	0.025114112929919	0.75064936953271
ENSMUSG00000034345	Gtf2h5	protein_coding	general transcription factor IIH, polypeptide 5	651.35106411205	0.154623165449379	0.069089933834364	-2.23799845893718	0.025221155622214	0.752353273516003
ENSMUSG00000086284	Frmpd1os	antisense	FERM and PDZ domain containing 1, opposite strand	2.57138297838852	-2.37492588206065	1.06135821616614	2.23762896059674	0.025245261358187	0.752353273516003
ENSMUSG00000040767	Snrnp25	protein_coding	small nuclear ribonucleoprotein 25 (U11/U12)	104.549986133916	0.31235007043182	0.139744473542162	-2.23515150556263	0.025407403950852	0.753864419857506
ENSMUSG00000032482	Cspg5	protein_coding	chondroitin sulfate proteoglycan 5	2525.10052543749	0.135873294017265	0.060783387933248	-2.23536888346007	0.025393141191653	0.753864419857506
ENSMUSG00000048440	Cyp4f16	protein_coding	cytochrome P450, family 4, subfamily f, polypeptide 16	37.1532714757737	-0.537236347847509	0.240350050266083	2.23522461198886	0.025402606464557	0.753864419857506
ENSMUSG00000032517	Mobp	protein_coding	myelin-associated oligodendrocytic basic protein	4213.31084566766	-0.380720244394315	0.170869187961738	2.22813866523184	0.025871269613692	0.754000068119385
ENSMUSG00000074652	Myh7b	protein_coding	myosin, heavy chain 7B, cardiac muscle, beta	195.237561308189	-0.264091064653548	0.118417334204173	2.23017235127255	0.025736003046888	0.754000068119385
ENSMUSG00000033460	Armcx1	protein_coding	armadillo repeat containing, X-linked 1	635.874563570822	0.163379645035647	0.073267296233606	-2.22991229968041	0.025753265681462	0.754000068119385
ENSMUSG00000008475	Arpc5	protein_coding	actin related protein 2/3 complex, subunit 5	1577.62768800936	0.133098507878713	0.059701460252529	-2.22940121256207	0.025787221632509	0.754000068119385
ENSMUSG00000045053	Kcng3	protein_coding	potassium voltage-gated channel, subfamily G, member 3	7.51631731592079	-1.59016815349661	0.71325570958152	2.22945029690627	0.02578395885386	0.754000068119385
ENSMUSG00000037902	Sirpa	protein_coding	signal-regulatory protein alpha	3721.51638474679	0.093283742394132	0.041857735698284	-2.22859026743666	0.025841179210257	0.754000068119385
ENSMUSG00000025738	Fbxl16	protein_coding	F-box and leucine-rich repeat protein 16	9858.11686448171	0.120347642462242	0.053999800620863	-2.22866827429996	0.025835984653766	0.754000068119385
ENSMUSG00000025586	Cpeb1	protein_coding	cytoplasmic polyadenylation element binding protein 1	1177.66367068168	0.132297296973288	0.059352819301015	-2.22899768757951	0.025814058644538	0.754000068119385
ENSMUSG00000068037	Mas1	protein_coding	MAS1 oncogene	238.77017800523	0.232136926914551	0.104159825949978	-2.22866085649984	0.025836478573779	0.754000068119385
ENSMUSG00000032578	Cish	protein_coding	cytokine inducible SH2-containing protein	32.5373037507421	-0.583029577661416	0.261708358383499	2.22778355747837	0.025894951834403	0.754000068119385
ENSMUSG00000086544	Chn1os3	antisense	chimerin 1, opposite strand 3	3590.56494490185	0.119476404853033	0.053487202611222	-2.23373814707532	0.025500307439307	0.754000068119385
ENSMUSG00000022324	Matn2	protein_coding	matrilin 2	556.432790108626	-0.206948493361521	0.092644982601967	2.23377982864587	0.025497563408005	0.754000068119385
ENSMUSG00000102869	2900097C17Rik	lincRNA	RIKEN cDNA 2900097C17 gene	10493.7658601382	0.137210351302246	0.061449574816842	-2.23289342051948	0.02555597357823	0.754000068119385
ENSMUSG00000034616	Ssh3	protein_coding	slingshot protein phosphatase 3	564.413888442292	0.150555365508651	0.067619213717993	-2.22651754184165	0.025979535323253	0.755160867412213
ENSMUSG00000074221	Zfp568	protein_coding	zinc finger protein 568	41.1435370505875	-0.526328520087062	0.236497023659119	2.22551857923463	0.02604644529138	0.755160867412213
ENSMUSG00000026575	Nme7	protein_coding	NME/NM23 family member 7	4045.01566042935	0.118553282576503	0.053264850112695	-2.2257320226317	0.026032136468334	0.755160867412213
ENSMUSG00000002341	Ncan	protein_coding	neurocan	2095.02840831662	0.141156591695365	0.063452992970253	-2.22458524157465	0.026109094298423	0.755897387712532
ENSMUSG00000104965	Gm43437	TEC	predicted gene 43437	57.1115743074891	-0.400047233204698	0.180090081265811	2.22137293954703	0.026325712296601	0.760037089336323
ENSMUSG00000000216	Scnn1g	protein_coding	sodium channel, nonvoltage-gated 1 gamma	3.52073687634745	-1.70537117800581	0.767908081289099	2.22080118644276	0.0263644301992	0.760037089336323
ENSMUSG00000040848	Sft2d2	protein_coding	SFT2 domain containing 2	353.156351652567	-0.22019601837352	0.099144932305867	2.22095081667115	0.026354292808371	0.760037089336323
ENSMUSG00000024900	Cpt1a	protein_coding	carnitine palmitoyltransferase 1a, liver	284.464230003172	-0.280963459435204	0.126623925442486	2.21888129319463	0.026494801501271	0.762420245301944
ENSMUSG00000037661	Gpr160	protein_coding	G protein-coupled receptor 160	6.64729204877578	1.29846136422933	0.585293673679587	-2.21847838550219	0.026522231740979	0.762420245301944
ENSMUSG00000005360	Slc1a3	protein_coding	solute carrier family 1 (glial high affinity glutamate transporter), member 3	6368.97392693782	0.101744411888929	0.045925299030192	-2.2154327579237	0.026730374964462	0.765152270668192
ENSMUSG00000060206	Zfp462	protein_coding	zinc finger protein 462	543.832418570159	-0.206677353043641	0.093275413878098	2.21577524505812	0.02670689864539	0.765152270668192
ENSMUSG00000043448	Gjc2	protein_coding	gap junction protein, gamma 2	111.510757395909	-0.350931111826056	0.158402548146921	2.21543855153493	0.026729977684131	0.765152270668192
ENSMUSG00000031409	Tceal6	protein_coding	transcription elongation factor A (SII)-like 6	584.17493935224	0.161033586429007	0.07315402762235	-2.20129487962476	0.027715155131081	0.768496215966124
ENSMUSG00000020651	Slc26a4	protein_coding	solute carrier family 26, member 4	196.425453936898	0.223896059914417	0.101486113346936	-2.20617434770624	0.027371794656156	0.768496215966124
ENSMUSG00000056598	Drc3	protein_coding	dynein regulatory complex subunit 3	81.3042079677047	-0.388181180374001	0.176127278919787	2.20398102301228	0.027525678709585	0.768496215966124
ENSMUSG00000020181	Nav3	protein_coding	neuron navigator 3	785.480290490606	-0.168174890753437	0.076090820805463	2.21018631384462	0.027092234423949	0.768496215966124
ENSMUSG00000033149	Phldb2	protein_coding	pleckstrin homology like domain, family B, member 2	84.0698724966819	-0.355443244754555	0.161210969819143	2.20483286685338	0.027465824785239	0.768496215966124
ENSMUSG00000086392	Mccc1os	antisense	methylcrotonoyl-Coenzyme A carboxylase 1 (alpha), opposite strand	39.1736248545926	-0.495774531002523	0.224736560674493	2.2060252658249	0.02738223070624	0.768496215966124
ENSMUSG00000010066	Cacna2d2	protein_coding	calcium channel, voltage-dependent, alpha 2/delta subunit 2	336.998849244742	-0.244850401895053	0.111159865995753	2.20268709126014	0.027616810724125	0.768496215966124
ENSMUSG00000102440	Pcdhga9	protein_coding	protocadherin gamma subfamily A, 9	111.536435254276	0.322284229840552	0.146331203840951	-2.20242997652672	0.027634950353791	0.768496215966124
ENSMUSG00000025823	Pdia4	protein_coding	protein disulfide isomerase associated 4	303.848366160366	-0.217411446662053	0.098910913222778	2.19805317308491	0.027945316944223	0.768496215966124
ENSMUSG00000019982	Myb	protein_coding	myeloblastosis oncogene	10.4168134836352	-0.976358117826376	0.442166147261921	2.20812498621253	0.027235561681095	0.768496215966124
ENSMUSG00000029059	Prxl2b	protein_coding	peroxiredoxin like 2B	449.33124755527	0.187555936215315	0.084878101343386	-2.20970937434771	0.02712533873739	0.768496215966124
ENSMUSG00000097428	AW047730	processed_transcript	expressed sequence AW047730	267.253964861939	0.204071878892062	0.09282154807733	-2.19853992008459	0.027910653026458	0.768496215966124
ENSMUSG00000040037	Negr1	protein_coding	neuronal growth regulator 1	1383.40445788184	0.181443796048507	0.08210811107535	-2.2098157377168	0.027117953045395	0.768496215966124
ENSMUSG00000024827	Gldc	protein_coding	glycine decarboxylase	357.897988262989	0.205878303888091	0.093660213387166	-2.19814045305498	0.02793909853049	0.768496215966124
ENSMUSG00000055485	Soga1	protein_coding	suppressor of glucose, autophagy associated 1	261.386658252536	-0.306007495264468	0.138713316946658	2.20604266410948	0.02738101261225	0.768496215966124
ENSMUSG00000006782	Cnp	protein_coding	2',3'-cyclic nucleotide 3' phosphodiesterase	2726.61760381046	-0.211281040494843	0.096112427424471	2.19826973635512	0.027929889708354	0.768496215966124
ENSMUSG00000029595	Lhx5	protein_coding	LIM homeobox protein 5	6.43482291586951	-1.6496147286739	0.748646258772087	2.20346353079966	0.027562094672876	0.768496215966124
ENSMUSG00000109882	Gm18706	processed_pseudogene	predicted gene, 18706	5.46196058821241	-1.35212787788774	0.613158885286005	2.20518353453698	0.02744121812644	0.768496215966124
ENSMUSG00000054733	Msra	protein_coding	methionine sulfoxide reductase A	420.785147544327	0.164053265220811	0.074556534236534	-2.20038748985225	0.027779414653071	0.768496215966124
ENSMUSG00000063810	Alms1	protein_coding	ALMS1, centrosome and basal body associated	68.0091366218677	-0.424203006156505	0.192705179835512	2.20130567594806	0.02771439132945	0.768496215966124
ENSMUSG00000055024	Ep300	protein_coding	E1A binding protein p300	787.022378389602	-0.176663381100238	0.080107519500334	2.20532831626999	0.027431064213716	0.768496215966124
ENSMUSG00000023341	Mx2	polymorphic_pseudogene	MX dynamin-like GTPase 2	9.37000547109389	-1.04591438902767	0.475511110572932	2.19955825588907	0.027838251645226	0.768496215966124
ENSMUSG00000021118	Plek2	protein_coding	pleckstrin 2	3.38349671805867	-2.13281362057983	0.967041611339874	2.20550346083323	0.027418785210598	0.768496215966124
ENSMUSG00000086953	Aknaos	antisense	AT-hook transcription factor, opposite strand	2.33685706228767	-2.25139588861674	1.02349012952477	2.19972408494268	0.027826476918017	0.768496215966124
ENSMUSG00000069743	Zfp820	protein_coding	zinc finger protein 820	10.0103113824217	-1.20963852381724	0.549623157555789	2.20085072324205	0.027746593360636	0.768496215966124
ENSMUSG00000097654	Gm26714	antisense	predicted gene, 26714	3.55912082226116	-1.74000992393062	0.789434997670995	2.2041205787228	0.027515865272632	0.768496215966124
ENSMUSG00000006435	Neurl1a	protein_coding	neuralized E3 ubiquitin protein ligase 1A	2115.13270495778	0.129589746771921	0.058847681851609	-2.20212152279331	0.027656725544551	0.768496215966124
ENSMUSG00000037815	Ctnna1	protein_coding	catenin (cadherin associated protein), alpha 1	563.498821761174	-0.208092857698285	0.094195611710404	2.20915660421684	0.02716375012117	0.768496215966124
ENSMUSG00000022805	Maats1	protein_coding	MYCBP-associated, testis expressed 1	17.0180632749016	-0.806781056802198	0.366371992943747	2.20208168839497	0.027659538719515	0.768496215966124
ENSMUSG00000106244	Gm43046	TEC	predicted gene 43046	4.95479849173734	1.44624295897787	0.658586837569611	-2.19597914272771	0.02809343629307	0.769629681352607
ENSMUSG00000040569	Slc26a7	protein_coding	solute carrier family 26, member 7	15.3961241435771	-1.04862299316741	0.477540410580129	2.19588325916441	0.028100300265202	0.769629681352607
ENSMUSG00000030401	Rtn2	protein_coding	reticulon 2 (Z-band associated protein)	675.592249454766	0.130616365352354	0.05946885017809	-2.19638289560334	0.028064548875109	0.769629681352607
ENSMUSG00000047514	Tspyl1	protein_coding	testis-specific protein, Y-encoded-like 1	1765.16569430342	0.108362053466983	0.049369641010212	-2.19491272874698	0.028169858573245	0.770494986177908
ENSMUSG00000097796				36.3865475446704	0.569628627729908	0.259725172151154	-2.19319761350816	0.028293144420408	0.771513535947346
ENSMUSG00000032702	Kank1	protein_coding	KN motif and ankyrin repeat domains 1	199.138062843164	-0.263710093110438	0.120261313983768	2.1928090120987	0.028321142364167	0.771513535947346
ENSMUSG00000025608	Podxl	protein_coding	podocalyxin-like	339.947287820457	0.201007123197429	0.091624150315667	-2.19382250754754	0.028248172081271	0.771513535947346
ENSMUSG00000036395	Glb1l2	protein_coding	galactosidase, beta 1-like 2	14.2532563363878	-0.899567758367993	0.410460034898209	2.19160863880713	0.028407777631124	0.772836256063882
ENSMUSG00000032532	Cck	protein_coding	cholecystokinin	2552.55947243851	0.139813840301489	0.063846330654093	-2.1898492657154	0.02853517043957	0.77526276314736
ENSMUSG00000021097	Clmn	protein_coding	calmin	1461.00632671106	-0.136097872836551	0.062176494190867	2.18889589398148	0.028604407587542	0.776104882338468
ENSMUSG00000103082	Gm38124	TEC	predicted gene, 38124	9.03120998693063	-1.02860044888673	0.470201591774953	2.18757330234441	0.028700698317042	0.77664089645916
ENSMUSG00000062526	Mppe1	protein_coding	metallophosphoesterase 1	388.306403533834	0.172180275184522	0.078697526628596	-2.18787403570011	0.028678779067039	0.77664089645916
ENSMUSG00000055945	Prr18	protein_coding	proline rich 18	407.738453343879	-0.298067529890746	0.136395466014048	2.18531846109934	0.028865504724934	0.779622706943026
ENSMUSG00000024480	Ap3s1	protein_coding	adaptor-related protein complex 3, sigma 1 subunit	486.186535954783	0.156904614124609	0.071809387030008	-2.18501536657096	0.028887719912351	0.779622706943026
ENSMUSG00000024070	Prkd3	protein_coding	protein kinase D3	185.547143591425	-0.236541568170312	0.10829868117827	2.18415926765481	0.028950546843106	0.780280674874935
ENSMUSG00000051615	Rap2a	protein_coding	RAS related protein 2a	1116.38965029255	0.116468893460236	0.05336831376888	-2.18236037894364	0.02908294606913	0.781014808337237
ENSMUSG00000024677	Ms4a6b	protein_coding	membrane-spanning 4-domains, subfamily A, member 6B	9.47380612310145	1.02364683172336	0.468881979567605	-2.18316522351179	0.029023644770714	0.781014808337237
ENSMUSG00000003227	Edar	protein_coding	ectodysplasin-A receptor	2.54045303477366	-2.39351809033005	1.09682668027876	2.18222088627689	0.0290932345456	0.781014808337237
ENSMUSG00000060029	4930473A02Rik	antisense	RIKEN cDNA 4930473A02 gene	765.956410826952	0.142334503955971	0.065355766426308	-2.1778415546004	0.02941783497938	0.78155611336229
ENSMUSG00000037610	Kcnmb2	protein_coding	potassium large conductance calcium-activated channel, subfamily M, beta member 2	37.3680147705483	0.475996767226909	0.218411583212688	-2.17935679154611	0.029305173345873	0.78155611336229
ENSMUSG00000024985	Tcf7l2	protein_coding	transcription factor 7 like 2, T cell specific, HMG box	71.8574559110607	-0.657487894343633	0.301432110807964	2.18121384805783	0.029167603034551	0.78155611336229
ENSMUSG00000066036	Ubr4	protein_coding	ubiquitin protein ligase E3 component n-recognin 4	2024.63733515727	-0.165650938061309	0.076095291116569	2.17688815734408	0.029488913244532	0.78155611336229
ENSMUSG00000067242	Lgi1	protein_coding	leucine-rich repeat LGI family, member 1	1570.0106448036	0.105773275645127	0.048564961201406	-2.17797508797483	0.029407891492375	0.78155611336229
ENSMUSG00000014846	Tppp3	protein_coding	tubulin polymerization-promoting protein family member 3	241.904273508905	-0.280273307868302	0.12855890590725	2.18011584565373	0.029248875482088	0.78155611336229
ENSMUSG00000030551	Nr2f2	protein_coding	nuclear receptor subfamily 2, group F, member 2	354.57802832443	0.217460032840227	0.099900795708944	-2.1767597674976	0.02949849632104	0.78155611336229
ENSMUSG00000109460	Gm45591	sense_intronic	predicted gene 45591	12.3750582802919	-0.97454524212729	0.447519446621544	2.17766009831398	0.029431351654266	0.78155611336229
ENSMUSG00000026475	Rgs16	protein_coding	regulator of G-protein signaling 16	76.8530573381377	-0.571352233637038	0.262218601194299	2.17891572540911	0.029337929344056	0.78155611336229
ENSMUSG00000038390	Gpr162	protein_coding	G protein-coupled receptor 162	2010.02057433578	0.096326111455139	0.044231921039488	-2.17775102666564	0.029424577735636	0.78155611336229
ENSMUSG00000020186	Csrp2	protein_coding	cysteine and glycine-rich protein 2	49.0569058059789	-0.518103745277649	0.238116790025482	2.17583877735881	0.029567318003474	0.782358173247082
ENSMUSG00000038173	Enpp6	protein_coding	ectonucleotide pyrophosphatase/phosphodiesterase 6	76.856358325732	-0.44492453201274	0.205019758605299	2.17015440384603	0.029995150932651	0.782462472221926
ENSMUSG00000098196	Gm26964	lincRNA	predicted gene, 26964	116.18896927187	0.287751321198808	0.132461047121438	-2.17234671967376	0.029829520564134	0.782462472221926
ENSMUSG00000028784	Spocd1	protein_coding	SPOC domain containing 1	34.5033052977939	0.500137684647768	0.230462088698253	-2.17015166126783	0.029995358629646	0.782462472221926
ENSMUSG00000005397	Nid1	protein_coding	nidogen 1	97.4411226415613	-0.375689060137893	0.173058639807165	2.17087722725958	0.029940454186276	0.782462472221926
ENSMUSG00000050503	Fbxl22	protein_coding	F-box and leucine-rich repeat protein 22	136.437169611907	0.28528932908265	0.131436285467533	-2.17055227989627	0.02996503265005	0.782462472221926
ENSMUSG00000038524	Fchsd1	protein_coding	FCH and double SH3 domains 1	713.497875697065	0.160554711469187	0.073879179275977	-2.17320648446071	0.029764779963312	0.782462472221926
ENSMUSG00000054013	Tmem179	protein_coding	transmembrane protein 179	1395.88568351416	0.108184508984117	0.049809671490788	-2.17195788982718	0.029858839327202	0.782462472221926
ENSMUSG00000049807	Arhgap23	protein_coding	Rho GTPase activating protein 23	1149.65326681771	-0.168465299452174	0.077593859649701	2.17111637715555	0.029922376368784	0.782462472221926
ENSMUSG00000073639	Rab18	protein_coding	RAB18, member RAS oncogene family	975.736350057516	0.112315036772628	0.051664725292502	-2.17392110645614	0.029711060645892	0.782462472221926
ENSMUSG00000097300				12.4146032957234	-0.933089237052889	0.429803204597752	2.1709685434434	0.029933550306131	0.782462472221926
ENSMUSG00000097908	4933404O12Rik	lincRNA	RIKEN cDNA 4933404O12 gene	214.444246157302	-0.282987678695541	0.130280631031832	2.17213930001919	0.029845157454114	0.782462472221926
ENSMUSG00000000215	Ins2	protein_coding	insulin II	3.9763817718172	-2.40496701219397	1.1103989047192	2.16585859547667	0.030321994094896	0.783691554921097
ENSMUSG00000021466	Ptch1	protein_coding	patched 1	567.991533351079	-0.180745712639209	0.083544763452656	2.16345950565333	0.030505855057288	0.783691554921097
ENSMUSG00000026000	Lancl1	protein_coding	LanC (bacterial lantibiotic synthetase component C)-like 1	1593.2013988969	0.100127378075398	0.046201905568811	-2.16716987844305	0.030221903247944	0.783691554921097
ENSMUSG00000040189	Ccdc114	protein_coding	coiled-coil domain containing 114	36.500453445006	-0.678212009091671	0.313467380176528	2.16358081249072	0.030496535435081	0.783691554921097
ENSMUSG00000016256	Ctsz	protein_coding	cathepsin Z	281.161161925332	-0.273132633517856	0.126064827229005	2.16660459163357	0.030265016989747	0.783691554921097
ENSMUSG00000002957	Ap2a2	protein_coding	adaptor-related protein complex 2, alpha 2 subunit	2930.96418929611	0.110731033733029	0.051084946077434	-2.16758638768426	0.030190170368894	0.783691554921097
ENSMUSG00000085595	Gm16090	antisense	predicted gene 16090	12.4146829066829	-1.30351453950285	0.602162699784487	2.16472149465481	0.030409019972647	0.783691554921097
ENSMUSG00000026452	Syt2	protein_coding	synaptotagmin II	331.477520421211	-0.302585835200091	0.13973720219714	2.1653921106364	0.030357669717629	0.783691554921097
ENSMUSG00000025584	Pde8a	protein_coding	phosphodiesterase 8A	159.125470380567	-0.308051359602444	0.142366047514224	2.16379793483883	0.030479860714873	0.783691554921097
ENSMUSG00000020737	Jpt1	protein_coding	Jupiter microtubule associated homolog 1	711.179764142074	0.130543717563921	0.060277873613924	-2.16569878360418	0.030334212058701	0.783691554921097
ENSMUSG00000028456	Unc13b	protein_coding	unc-13 homolog B	770.236518935433	-0.174792673544708	0.08064246049948	2.16750174116816	0.030196617072711	0.783691554921097
ENSMUSG00000024558	Mapk4	protein_coding	mitogen-activated protein kinase 4	472.443609797968	-0.201574570022134	0.093000103051518	2.167466093134	0.030199332391555	0.783691554921097
ENSMUSG00000020866	Cacna1g	protein_coding	calcium channel, voltage-dependent, T type, alpha 1G subunit	1015.68095408719	-0.217223133969779	0.100452847872129	2.16243878168882	0.030584371002794	0.784715309104564
ENSMUSG00000022636	Alcam	protein_coding	activated leukocyte cell adhesion molecule	1261.84521872331	0.150958118795839	0.069877652003927	-2.16032042386536	0.030747872949403	0.787914244328438
ENSMUSG00000033029	1700088E04Rik	protein_coding	RIKEN cDNA 1700088E04 gene	470.131757328904	-0.1801374906222	0.083438607357762	2.15892254588839	0.030856176409392	0.789692434083989
ENSMUSG00000033207	Mamdc2	protein_coding	MAM domain containing 2	75.9875684971436	-0.342985094907043	0.159342018083052	2.15250879230281	0.031357303547126	0.79252363074585
ENSMUSG00000063564	Col23a1	protein_coding	collagen, type XXIII, alpha 1	229.437958646973	0.355512006401262	0.165130444741673	-2.15291618064384	0.031325266593634	0.79252363074585
ENSMUSG00000030226	Lmo3	protein_coding	LIM domain only 3	1729.04061660973	0.153480627000336	0.071247710444386	-2.15418328593365	0.031225801084483	0.79252363074585
ENSMUSG00000027895	Kcnc4	protein_coding	potassium voltage gated channel, Shaw-related subfamily, member 4	753.775827309539	0.153653335513636	0.071332079421366	-2.15405658660236	0.031235734546994	0.79252363074585
ENSMUSG00000086360	Gm16214	antisense	predicted gene 16214	99.8043814960762	-0.436849154588736	0.202869802252395	2.15334736731907	0.031291388737994	0.79252363074585
ENSMUSG00000057933	Gsta2	protein_coding	glutathione S-transferase, alpha 2 (Yc2)	2.47134166096182	2.37120829344985	1.10072750361071	-2.15421917383875	0.031222987898869	0.79252363074585
ENSMUSG00000114019	Gm47155	TEC	predicted gene, 47155	174.487389644489	0.246175498953653	0.114330022661556	-2.15320082357013	0.031302898988619	0.79252363074585
ENSMUSG00000066705	Fxyd6	protein_coding	FXYD domain-containing ion transport regulator 6	832.241198865207	0.223257771484126	0.10359480861219	-2.15510578642891	0.03115355702148	0.79252363074585
ENSMUSG00000035964	Tmem59l	protein_coding	transmembrane protein 59-like	1961.45904226704	0.17241290369744	0.07996775889783	-2.15603020609495	0.031081306594517	0.79252363074585
ENSMUSG00000043850	Clrn1	protein_coding	clarin 1	15.3436944317512	0.829535633406938	0.385358914591199	-2.15263122766197	0.031347672296972	0.79252363074585
ENSMUSG00000031274	Col4a5	protein_coding	collagen, type IV, alpha 5	51.1595154069864	-0.466689765512075	0.216875557717259	2.15187811122773	0.031406955647224	0.792791249826388
ENSMUSG00000020782	Llgl2	protein_coding	LLGL2 scribble cell polarity complex component	13.6667742473311	-0.843604356192287	0.39269079032721	2.14826621090185	0.031692613503121	0.797504392838419
ENSMUSG00000059326	Csf2ra	protein_coding	colony stimulating factor 2 receptor, alpha, low-affinity (granulocyte-macrophage)	322.423831800422	0.176641617294902	0.082234330185273	-2.14802767769774	0.031711556788401	0.797504392838419
ENSMUSG00000089715	Cbx6	protein_coding	chromobox 6	4570.82076989983	0.080573313836108	0.037506623889872	-2.14824224309521	0.031694516485018	0.797504392838419
ENSMUSG00000031111	Igsf1	protein_coding	immunoglobulin superfamily, member 1	143.439850894517	-0.338647530224959	0.157715549712402	2.1472044503062	0.031777008577583	0.798161372626306
ENSMUSG00000064293	Cntn4	protein_coding	contactin 4	232.911424784386	-0.24285699385122	0.113166478338747	2.14601529902047	0.031871758119502	0.798564606216417
ENSMUSG00000027339	Rassf2	protein_coding	Ras association (RalGDS/AF-6) domain family member 2	470.817868754793	-0.181430005663303	0.084524045423008	2.1464898509687	0.03183391762867	0.798564606216417
ENSMUSG00000026489	Coq8a	protein_coding	coenzyme Q8A	680.983627379473	0.143642029987814	0.066961004760989	-2.14515941779145	0.031940103079099	0.798743565797585
ENSMUSG00000025128	Bhlhe22	protein_coding	basic helix-loop-helix family, member e22	735.520184602522	0.158114562688164	0.073715131660886	-2.14494038232943	0.031957613965392	0.798743565797585
ENSMUSG00000105692	Gm43737	TEC	predicted gene 43737	235.938657261836	0.204273328445623	0.095294509152405	-2.14360019546275	0.032064935112767	0.800440169881438
ENSMUSG00000036295	Lrrn3	protein_coding	leucine rich repeat protein 3, neuronal	703.757352389623	0.126707937260972	0.059145470761393	-2.14231006414915	0.032168539516704	0.802039937950261
ENSMUSG00000020656	Grhl1	protein_coding	grainyhead like transcription factor 1	316.28391499681	0.208462865228779	0.097340305697762	-2.14158835576343	0.032226621567261	0.802502189825225
ENSMUSG00000049295	Zfp219	protein_coding	zinc finger protein 219	462.299833054395	-0.17299605553734	0.080848191988402	2.13976406005661	0.032373839070638	0.804194692703306
ENSMUSG00000013846	St3gal1	protein_coding	ST3 beta-galactoside alpha-2,3-sialyltransferase 1	297.234941660672	0.190070591344637	0.08881979517953	-2.13995755068394	0.032358197446209	0.804194692703306
ENSMUSG00000027074	Slc43a3	protein_coding	solute carrier family 43, member 3	9.14885360152656	-0.984237494709836	0.460119980378359	2.1390887957104	0.032428477651007	0.804567180840077
ENSMUSG00000052105	Mtcl1	protein_coding	microtubule crosslinking factor 1	398.346941152014	-0.18637890078465	0.087274821197858	2.13554033370193	0.03271689925045	0.806791579936677
ENSMUSG00000031293	Rs1	protein_coding	retinoschisis (X-linked, juvenile) 1 (human)	2.53550253910618	-2.34276317652337	1.09701549494726	2.13557892966317	0.032713750364206	0.806791579936677
ENSMUSG00000029547	Ints1	protein_coding	integrator complex subunit 1	1138.86636919731	-0.108532396213015	0.050779222550395	2.13733867440179	0.032570455421361	0.806791579936677
ENSMUSG00000020160	Meis1	protein_coding	Meis homeobox 1	18.6337984237653	-0.709695124987219	0.332311688663077	2.13563094287292	0.032709507230211	0.806791579936677
ENSMUSG00000085944	1700003D09Rik	processed_transcript	RIKEN cDNA 1700003D09 gene	159.589289176639	-0.338058095076214	0.158205189636965	2.13683315858323	0.032611564126748	0.806791579936677
ENSMUSG00000031504	Rab20	protein_coding	RAB20, member RAS oncogene family	8.66650692920132	-1.22462413031798	0.573773893678288	2.13433225842203	0.032815592451982	0.807263574318752
ENSMUSG00000029364	Wsb2	protein_coding	WD repeat and SOCS box-containing 2	2378.63988054321	0.103474578737195	0.04847232928746	-2.13471438773968	0.032784347030909	0.807263574318752
ENSMUSG00000011148	Adssl1	protein_coding	adenylosuccinate synthetase like 1	112.302723643937	-0.38712075375047	0.181570273378994	2.13207121708975	0.033000992391949	0.809212454032393
ENSMUSG00000003153	Slc2a3	protein_coding	solute carrier family 2 (facilitated glucose transporter), member 3	1464.82963108516	0.106795043406692	0.050138884062889	-2.12998445024705	0.03317289716147	0.809212454032393
ENSMUSG00000029101	Rgs12	protein_coding	regulator of G-protein signaling 12	518.819072757587	0.182273229678753	0.085509668887234	-2.13160958346274	0.033038955258808	0.809212454032393
ENSMUSG00000035469	Rcbtb1	protein_coding	regulator of chromosome condensation (RCC1) and BTB (POZ) domain containing protein 1	494.989262207518	-0.156785282998196	0.073575776897167	2.13093615331208	0.033094402445359	0.809212454032393
ENSMUSG00000045064	Zc2hc1c	protein_coding	zinc finger, C2HC-type containing 1C	23.2935372838294	-0.647320852562538	0.303910494535614	2.12997202861213	0.033173922727517	0.809212454032393
ENSMUSG00000050625	Ccdc121	protein_coding	coiled-coil domain containing 121	9.2979892417381	-0.967718345696282	0.453834931523286	2.13231348774357	0.032981083986088	0.809212454032393
ENSMUSG00000078771	Evi2a	protein_coding	ecotropic viral integration site 2a	122.27972764984	-0.348892427225218	0.163708869298903	2.13117608544595	0.033074638394552	0.809212454032393
ENSMUSG00000020130	Tbc1d15	protein_coding	TBC1 domain family, member 15	353.096183405127	-0.172195691042997	0.080882071294492	2.12897232089954	0.03325655050159	0.810254132568752
ENSMUSG00000003948	Mmd	protein_coding	monocyte to macrophage differentiation-associated	2435.90757108799	0.121156937546459	0.056929528368845	-2.12819148547106	0.033321210496038	0.810291094118422
ENSMUSG00000028962	Slc4a2	protein_coding	solute carrier family 4 (anion exchanger), member 2	452.761718005806	-0.685596156588903	0.322180170291402	2.12798992554012	0.033337918876023	0.810291094118422
ENSMUSG00000042372	Dmrt3	protein_coding	doublesex and mab-3 related transcription factor 3	7.0885761942477	-1.23594802795542	0.581455627224028	2.12561022731185	0.033535727330323	0.813364120863523
ENSMUSG00000026131	Dst	protein_coding	dystonin	2770.06477965173	-0.158926839077051	0.074771335638322	2.12550488392771	0.033544506980181	0.813364120863523
ENSMUSG00000048078	Tenm4	protein_coding	teneurin transmembrane protein 4	1321.96584344097	-0.136317953759257	0.064170863220094	2.12429671222768	0.03364534048248	0.814835543069119
ENSMUSG00000098889	Gm27206	antisense	predicted gene 27206	29.9115679842408	-0.548098987732462	0.258322129218839	2.12176552349542	0.033857433161844	0.817047093959116
ENSMUSG00000031517	Gpm6a	protein_coding	glycoprotein m6a	13124.8838592466	0.106975511000412	0.050406311156758	-2.12226422734508	0.033815555709586	0.817047093959116
ENSMUSG00000115263	Gm5089	antisense	predicted gene 5089	30.9539651990202	0.654810148154084	0.30856166489143	-2.12213707229148	0.033826229039376	0.817047093959116
ENSMUSG00000071550	Cfap44	protein_coding	cilia and flagella associated protein 44	90.202470880474	-0.453132304225701	0.213683682336758	2.12057513830925	0.03395757216849	0.818490412303447
ENSMUSG00000041287	Sox15	protein_coding	SRY (sex determining region Y)-box 15	4.10100218992257	1.53400076965916	0.72382768661792	-2.11928998851477	0.034065967217348	0.819628514099497
ENSMUSG00000000168	Dlat	protein_coding	dihydrolipoamide S-acetyltransferase (E2 component of pyruvate dehydrogenase complex)	1031.87047807652	0.14589901764093	0.068850882847762	-2.11905805134744	0.034085561266321	0.819628514099497
ENSMUSG00000093192	Gm22877	miRNA	predicted gene, 22877	5.16414754802048	-1.33309353477903	0.630208366688787	2.11532186058289	0.034402524529228	0.823610723357595
ENSMUSG00000026807	Ak8	protein_coding	adenylate kinase 8	14.6782710924407	-0.774309115430049	0.366239760007531	2.11421369272994	0.034497019895401	0.823610723357595
ENSMUSG00000034353	Ramp1	protein_coding	receptor (calcitonin) activity modifying protein 1	557.647712015853	0.154872568558949	0.073190081514098	-2.11603219118039	0.034342069814161	0.823610723357595
ENSMUSG00000099077	Ppp2r3d	protein_coding	protein phosphatase 2 (formerly 2A), regulatory subunit B'', delta	37.9153854614781	0.495363926339394	0.234284728923342	-2.11436711481728	0.034483924121714	0.823610723357595
ENSMUSG00000018451	6330403K07Rik	protein_coding	RIKEN cDNA 6330403K07 gene	1962.18615601191	0.097438039133609	0.046096885878536	-2.11376619649224	0.034535241467224	0.823610723357595
ENSMUSG00000021661	Ankra2	protein_coding	ankyrin repeat, family A (RFXANK-like), 2	329.893321202409	0.23264852830361	0.109928094216156	-2.11637006865728	0.034313345659687	0.823610723357595
ENSMUSG00000021420	Fars2	protein_coding	phenylalanine-tRNA synthetase 2 (mitochondrial)	1172.27233812594	0.141783029871418	0.067056438136994	-2.11438355228116	0.034482521307693	0.823610723357595
ENSMUSG00000049160	Tex50	protein_coding	testis expressed 50	7.08596055478944	-1.23477157723141	0.584803766556647	2.1114289063181	0.034735462660257	0.825999494093808
ENSMUSG00000038537	Mc3r	protein_coding	melanocortin 3 receptor	2.57901927928972	-2.82773790601269	1.33899115445884	2.11184211082823	0.034699994015364	0.825999494093808
ENSMUSG00000067860	Zic3	protein_coding	zinc finger protein of the cerebellum 3	33.6358793371067	-0.605533333655145	0.28682326636118	2.11117229553	0.034757505196162	0.825999494093808
ENSMUSG00000037579	Kcnh3	protein_coding	potassium voltage-gated channel, subfamily H (eag-related), member 3	1199.81444844262	0.112551746626208	0.053360480161059	-2.1092716236153	0.034921142685401	0.827949288318006
ENSMUSG00000035242	Oaz1	protein_coding	ornithine decarboxylase antizyme 1	1453.53372505645	0.11249830237693	0.053329602802781	-2.1094907230598	0.034902245936371	0.827949288318006
ENSMUSG00000097990	Gm19557	antisense	predicted gene, 19557	19.2625580597173	0.678110023319384	0.321831688881621	-2.1070331068884	0.035114709920234	0.83156713865944
ENSMUSG00000027562	Car2	protein_coding	carbonic anhydrase 2	1886.88682953852	-0.218833175381838	0.10389655151254	2.10626023863194	0.035181753123307	0.831676362421792
ENSMUSG00000001441	Npepps	protein_coding	aminopeptidase puromycin sensitive	1533.93718985212	0.096423777738388	0.045784500835879	-2.10603536083167	0.035201280873137	0.831676362421792
ENSMUSG00000034853	Acot11	protein_coding	acyl-CoA thioesterase 11	403.34406726269	-0.223864281948597	0.106343604669366	2.10510338298778	0.03528230983328	0.832621486123749
ENSMUSG00000002633	Shh	protein_coding	sonic hedgehog	16.3204113200119	-0.697629788955953	0.331475001982828	2.10462262548563	0.035324170537352	0.83264116266615
ENSMUSG00000109724	Gm18194	transcribed_processed_pseudogene	predicted gene, 18194	27.43633651456	-0.622098402126201	0.295969950428815	2.10189717309097	0.035562284243077	0.833062091120846
ENSMUSG00000028458	Tesk1	protein_coding	testis specific protein kinase 1	690.535630933945	0.144560555084315	0.068738324903874	-2.10305612315216	0.035460863811531	0.833062091120846
ENSMUSG00000027273	Snap25	protein_coding	synaptosomal-associated protein 25	20363.4213103332	0.096124021626873	0.045748678228693	-2.10113221515075	0.035629361670012	0.833062091120846
ENSMUSG00000064065	Ipcef1	protein_coding	interaction protein for cytohesin exchange factors 1	300.9097685286	0.256016257757124	0.121780044141136	-2.1022841596314	0.035528391328024	0.833062091120846
ENSMUSG00000037279	Ovol2	protein_coding	ovo like zinc finger 2	17.3742697395994	0.736521513474718	0.350452907067463	-2.1016276327619	0.035585907320278	0.833062091120846
ENSMUSG00000091938	Gm2564	unprocessed_pseudogene	predicted gene 2564	5.36095477914826	1.30811897443984	0.622493001133591	-2.10141956946935	0.035604151575625	0.833062091120846
ENSMUSG00000022706	Mrpl40	protein_coding	mitochondrial ribosomal protein L40	146.389353503136	0.264794865910401	0.125903972801479	-2.10314940838221	0.035452711106187	0.833062091120846
ENSMUSG00000023809	Rps6ka2	protein_coding	ribosomal protein S6 kinase, polypeptide 2	522.191680811025	0.17326676408252	0.082510244477421	-2.09994243963165	0.03573390485564	0.834544993147531
ENSMUSG00000021990	Spata13	protein_coding	spermatogenesis associated 13	233.250052443763	-0.338865353480199	0.161475443460934	2.09855657440681	0.035856007813812	0.836434113311852
ENSMUSG00000039313	Minar1	protein_coding	membrane integral NOTCH2 associated receptor 1	24.1473253076228	-0.661637195969549	0.315490418033541	2.09717049441168	0.035978485408131	0.837366240089475
ENSMUSG00000024924	Vldlr	protein_coding	very low density lipoprotein receptor	889.103706085274	-0.140863947848529	0.067157486186669	2.09751668573458	0.035947861678838	0.837366240089475
ENSMUSG00000005610	Eif4g2	protein_coding	eukaryotic translation initiation factor 4, gamma 2	5478.5921966706	-0.072031358789552	0.034357981119962	2.0964956741216	0.036038243262657	0.837796273786505
ENSMUSG00000027088	Phospho2	protein_coding	phosphatase, orphan 2	247.580634908298	0.202421969623424	0.096599492957636	-2.09547652296888	0.036128653299489	0.838937092349125
ENSMUSG00000103181	A330069K06Rik	lincRNA	RIKEN cDNA A330069K06 gene	4.12639348601277	1.48681228736691	0.709801108253813	-2.09468859667552	0.036198683586351	0.839149566549018
ENSMUSG00000021738	Atxn7	protein_coding	ataxin 7	421.728345095836	-0.173178905110046	0.082684928987413	2.09444341587822	0.036220498659618	0.839149566549018
ENSMUSG00000000708	Kat2b	protein_coding	K(lysine) acetyltransferase 2B	204.826494656444	-0.236766519840075	0.113147490514661	2.09254768941956	0.036389550385593	0.842104817646082
ENSMUSG00000045038	Prkce	protein_coding	protein kinase C, epsilon	5671.57551183858	0.115443089333965	0.055232502308056	-2.090129624946	0.036606157130626	0.842315146220025
ENSMUSG00000097843				49.1130168718697	0.414603308964144	0.198197912780275	-2.09186516219159	0.036450579270157	0.842315146220025
ENSMUSG00000043531	Sorcs1	protein_coding	sortilin-related VPS10 domain containing receptor 1	168.010787643656	-0.321186056643033	0.153660681993807	2.0902292797059	0.036597208545897	0.842315146220025
ENSMUSG00000035093	Secisbp2l	protein_coding	SECIS binding protein 2-like	1354.59884076467	-0.115066641668218	0.055050450447642	2.09020345396914	0.036599527411173	0.842315146220025
ENSMUSG00000039988	Ankrd13c	protein_coding	ankyrin repeat domain 13c	842.295767531118	0.123711446147275	0.059149283701591	-2.09151216050902	0.036482177489221	0.842315146220025
ENSMUSG00000090546	Cdr1	protein_coding	cerebellar degeneration related antigen 1	65.648736558012	-0.556495849932201	0.266499535896866	2.08816817657635	0.036782666871751	0.842997607321784
ENSMUSG00000024642	Tle4	protein_coding	transducin-like enhancer of split 4	553.438370879569	0.137766612481717	0.06598820708672	-2.08774595588977	0.036820756973372	0.842997607321784
ENSMUSG00000004933	Matk	protein_coding	megakaryocyte-associated tyrosine kinase	2546.68313043296	0.110986576683638	0.053208597032228	-2.08587677319166	0.036989786743603	0.842997607321784
ENSMUSG00000054640	Slc8a1	protein_coding	solute carrier family 8 (sodium/calcium exchanger), member 1	179.906546264163	-0.325320655536531	0.15592067857544	2.08644971602744	0.036937905563794	0.842997607321784
ENSMUSG00000024425	Ndfip1	protein_coding	Nedd4 family interacting protein 1	2323.26511767373	0.090059173250573	0.043175301872718	-2.08589562421751	0.036988078756807	0.842997607321784
ENSMUSG00000033068	Entpd6	protein_coding	ectonucleoside triphosphate diphosphohydrolase 6	787.101921752579	0.120010649366626	0.057511243375162	-2.08673369455367	0.036912213688389	0.842997607321784
ENSMUSG00000107999	Gm44123	antisense	predicted gene, 44123	358.844084512314	-0.190598554524508	0.091371494931526	2.08597390977727	0.036980986455406	0.842997607321784
ENSMUSG00000030098	Grip2	protein_coding	glutamate receptor interacting protein 2	149.269081494529	-0.235559325893791	0.112942473170059	2.08565758551352	0.037009651053152	0.842997607321784
ENSMUSG00000058589	Anks1b	protein_coding	ankyrin repeat and sterile alpha motif domain containing 1B	3348.16132185697	0.091003825980784	0.043628658199816	-2.08587267488251	0.036990158077531	0.842997607321784
ENSMUSG00000109727	Gm45464	sense_intronic	predicted gene 45464	67.5536661554385	-0.419734260418976	0.201400932431087	2.08407307430215	0.037153520825295	0.845325902633821
ENSMUSG00000090785	Gm17116	antisense	predicted gene 17116	26.9051182904598	0.55740579664701	0.26754258323866	-2.08342832718251	0.037212198445159	0.845712841483203
ENSMUSG00000060843	Ctnna3	protein_coding	catenin (cadherin associated protein), alpha 3	6.35898522096485	-1.18630285989637	0.57164202329994	2.07525481252787	0.037962925018931	0.847770210302712
ENSMUSG00000035390	Brsk1	protein_coding	BR serine/threonine kinase 1	3800.58087789802	0.117690646785745	0.056539484113461	-2.08156562853613	0.037382163677195	0.847770210302712
ENSMUSG00000084865	Gm15723	antisense	predicted gene 15723	18.1165870012072	-0.674337978358749	0.324410119035958	2.07865889129064	0.037648713937887	0.847770210302712
ENSMUSG00000032936	Camkv	protein_coding	CaM kinase-like vesicle-associated	7548.37413977692	0.108932066420029	0.052503676294654	-2.07475121948977	0.038009597671819	0.847770210302712
ENSMUSG00000022443	Myh9	protein_coding	myosin, heavy polypeptide 9, non-muscle	1169.24236082061	-0.170611306434996	0.082238361762918	2.07459514972884	0.038024072010449	0.847770210302712
ENSMUSG00000115460	Gm49127	antisense	predicted gene, 49127	95.9566936222064	0.346834224853724	0.166880028950809	-2.07834470687898	0.037677621519735	0.847770210302712
ENSMUSG00000014498	Ankrd52	protein_coding	ankyrin repeat domain 52	891.862533756023	-0.139084360953148	0.067089507211862	2.07311644895429	0.038161443538109	0.847770210302712
ENSMUSG00000024440	Pcdh12	protein_coding	protocadherin 12	5.96077978765641	1.23522999748738	0.594727776593324	-2.07696705299849	0.037804600196984	0.847770210302712
ENSMUSG00000061894	Zscan20	protein_coding	zinc finger and SCAN domains 20	59.7571454470093	-0.355983840226465	0.171484571403576	2.07589427616018	0.037903730224294	0.847770210302712
ENSMUSG00000037563	Rps16	protein_coding	ribosomal protein S16	1096.35927121984	-0.102908253950989	0.04944443436899	2.08129095345723	0.037407282705541	0.847770210302712
ENSMUSG00000109228	Fam81b	protein_coding	family with sequence similarity 81, member B	4.66048096951065	-1.6468516168327	0.794295429111984	2.07334897882249	0.038139813556408	0.847770210302712
ENSMUSG00000071477	Zfp777	protein_coding	zinc finger protein 777	356.131007605251	0.170849476794361	0.082393712001831	-2.07357421632568	0.038118871852539	0.847770210302712
ENSMUSG00000032198	Dock6	protein_coding	dedicator of cytokinesis 6	276.971082736049	-0.206737633419888	0.099581846551559	2.07605743997576	0.037888638817896	0.847770210302712
ENSMUSG00000097811				173.551354411381	0.222709685136958	0.1070322833476	-2.08077112971309	0.037454859892814	0.847770210302712
ENSMUSG00000019088	Dnase1l1	protein_coding	deoxyribonuclease 1-like 1	15.3718019975089	-0.707074029756816	0.340721528139944	2.07522557678363	0.037965633234058	0.847770210302712
ENSMUSG00000071178	Serpina1b	protein_coding	serine (or cysteine) preptidase inhibitor, clade A, member 1B	6.82059718630097	-1.28022577536953	0.616375082557328	2.07702389599836	0.037799353773377	0.847770210302712
ENSMUSG00000032174	Icam5	protein_coding	intercellular adhesion molecule 5, telencephalin	3614.60150459038	0.134969168562751	0.065105429953936	-2.0730862027675	0.038164257811798	0.847770210302712
ENSMUSG00000021242	Npc2	protein_coding	NPC intracellular cholesterol transporter 2	533.687831321338	-0.221756711643568	0.106978061567673	2.07291764679515	0.038179944430484	0.847770210302712
ENSMUSG00000003731	Kpna6	protein_coding	karyopherin (importin) alpha 6	1180.37935741591	-0.123399162632381	0.059390459062935	2.07776071408401	0.037731403894458	0.847770210302712
ENSMUSG00000052698	Tln2	protein_coding	talin 2	1265.18590417691	-0.150095362038108	0.072337238322253	2.07493907037828	0.037992182078609	0.847770210302712
ENSMUSG00000109847	Gm45278	antisense	predicted gene 45278	4.29965005338321	-1.58659176693436	0.763287069144177	2.07863048002805	0.037651327234304	0.847770210302712
ENSMUSG00000035403	Crb2	protein_coding	crumbs family member 2	71.0029508906875	-0.432949873467495	0.208985465924626	2.07167456144364	0.038295801241727	0.848916752908699
ENSMUSG00000075514	Gm13375	antisense	predicted gene 13375	129.015293393703	0.294942651631087	0.142445073075032	-2.07057109989144	0.03839889525352	0.848916752908699
ENSMUSG00000035298	Klhl35	protein_coding	kelch-like 35	15.4302467588881	-0.713876376513656	0.344751470940636	2.07069856603043	0.038386974330459	0.848916752908699
ENSMUSG00000048612	Myof	protein_coding	myoferlin	94.421503737525	-0.347097571317562	0.167609794799392	2.07086687107393	0.038371238879565	0.848916752908699
ENSMUSG00000043498				772.098450654736	0.153369512517642	0.074124312426976	-2.06908512869829	0.038538098988284	0.850142085833944
ENSMUSG00000027108	Ola1	protein_coding	Obg-like ATPase 1	955.017617470895	0.115875738031738	0.055993795959757	-2.06943887346052	0.038504921828119	0.850142085833944
ENSMUSG00000095193	Gm20939	lincRNA	predicted gene, 20939	12.4854969216399	-0.817148762854119	0.395024928455287	2.06860049579532	0.038583591379767	0.8502214843131
ENSMUSG00000015714	Cers2	protein_coding	ceramide synthase 2	559.407286637351	-0.191096754755071	0.092491884761279	2.06609212525284	0.038819781661076	0.854498339274978
ENSMUSG00000032057	4833427G06Rik	protein_coding	RIKEN cDNA 4833427G06 gene	4.31092154770088	-1.62398566861237	0.786226004103775	2.06554560665233	0.038871404967081	0.854707653095237
ENSMUSG00000054555	Adam12	protein_coding	a disintegrin and metallopeptidase domain 12 (meltrin alpha)	75.1917900208942	-0.367382283821047	0.177935149668538	2.06469764127783	0.038951617910193	0.855234497484804
ENSMUSG00000103477	5930409G06Rik	TEC	RIKEN cDNA 5930409G06 gene	22.1170953418942	0.584857717200517	0.283437453972096	-2.06344542333525	0.039070328062512	0.855234497484804
ENSMUSG00000057286	St6galnac2	protein_coding	ST6 (alpha-N-acetyl-neuraminyl-2,3-beta-galactosyl-1,3)-N-acetylgalactosaminide alpha-2,6-sialyltransferase 2	55.5858696655624	-0.591349503844056	0.286635824311558	2.06306907123127	0.039106066206745	0.855234497484804
ENSMUSG00000085337	Gm15964	antisense	predicted gene 15964	94.2412050835723	0.310809817067573	0.150607076214282	-2.0637132389806	0.039044913364148	0.855234497484804
ENSMUSG00000063409	Lrrc43	protein_coding	leucine rich repeat containing 43	5.95071826051441	-1.36124877642431	0.659811936740812	2.06308601076285	0.039104457043671	0.855234497484804
ENSMUSG00000004894	Hapln2	protein_coding	hyaluronan and proteoglycan link protein 2	202.201759718364	-0.297479724861872	0.144249029359047	2.06226500229281	0.03918251308461	0.855983964534071
ENSMUSG00000067594	Krt77	protein_coding	keratin 77	118.394872281384	0.281586134765421	0.136642534278138	-2.06075023603008	0.039326874292961	0.856372225081155
ENSMUSG00000037204	Atg101	protein_coding	autophagy related 101	301.132596990929	0.18646730188748	0.090463665842877	-2.06123972702309	0.039280175207357	0.856372225081155
ENSMUSG00000022620	Arsa	protein_coding	arylsulfatase A	404.39081479044	0.161300048669615	0.078255742898484	-2.06119120073858	0.039284802674446	0.856372225081155
ENSMUSG00000036743	Psma8	protein_coding	proteasome subunit alpha 8	3.06422191142089	-1.72395006991178	0.836870799862768	2.05999548579598	0.039398972374826	0.857022662751446
ENSMUSG00000038459	Abhd17c	protein_coding	abhydrolase domain containing 17C	418.52512103723	0.168298025703606	0.081860317348247	-2.05591709335354	0.039790508202524	0.857918922731884
ENSMUSG00000044550	Tceal3	protein_coding	transcription elongation factor A (SII)-like 3	1031.97776176157	0.111417013141837	0.054178078527211	-2.0564962097332	0.039734711249976	0.857918922731884
ENSMUSG00000095224				2.69355876476123	-2.06239616705004	1.00344576279264	2.05531404239555	0.039848681864875	0.857918922731884
ENSMUSG00000070327	Rnf213	protein_coding	ring finger protein 213	118.875224979031	-0.325689112776059	0.158296008668471	2.05746888702778	0.039641144738182	0.857918922731884
ENSMUSG00000066129	Kndc1	protein_coding	kinase non-catalytic C-lobe domain (KIND) containing 1	1572.25274197947	-0.153485307959945	0.074587371841631	2.05779214591224	0.039610090338584	0.857918922731884
ENSMUSG00000081684	Rps2-ps13	processed_pseudogene	ribosomal protein S2, pseudogene 13	1096.79351324088	-0.505783974023736	0.246167645645998	2.05463221089208	0.039914542044158	0.857918922731884
ENSMUSG00000025504	Eps8l2	protein_coding	EPS8-like 2	61.7575112880312	-0.473803601120602	0.230436302292697	2.05611527526936	0.039771406208033	0.857918922731884
ENSMUSG00000042564	Fam227a	protein_coding	family with sequence similarity 227, member A	113.011910047064	-0.26550933831387	0.129133296465299	2.05608735764922	0.039774096609351	0.857918922731884
ENSMUSG00000089263	Gm22892	miRNA	predicted gene, 22892	2.84291364483525	-2.20709599731751	1.07412078802485	2.0547931125847	0.039898991740546	0.857918922731884
ENSMUSG00000032291	Crabp1	protein_coding	cellular retinoic acid binding protein I	4.46833489147799	-1.47832201869304	0.719113029482295	2.05575752084108	0.03980589444211	0.857918922731884
ENSMUSG00000020611	Gna13	protein_coding	guanine nucleotide binding protein, alpha 13	717.482104235706	-0.130000102667844	0.063145788073438	2.05872959438965	0.039520149540036	0.857918922731884
ENSMUSG00000029028	Lrrc47	protein_coding	leucine rich repeat containing 47	656.521333827302	0.130709345694494	0.063627444131668	-2.05429194081739	0.03994744429572	0.857918922731884
ENSMUSG00000020183	Cpm	protein_coding	carboxypeptidase M	143.264804130939	-0.265789434056212	0.129548572462241	2.05165853242946	0.040202859421641	0.859720958892442
ENSMUSG00000027305	Ndufaf1	protein_coding	NADH:ubiquinone oxidoreductase complex assembly factor 1	130.010730194923	0.263148031144973	0.128314236409623	-2.05080931397911	0.040285520172787	0.859720958892442
ENSMUSG00000050315	Synpo2	protein_coding	synaptopodin 2	82.4265211895252	-0.564729986362089	0.275094173636934	2.05286058550776	0.040086100598752	0.859720958892442
ENSMUSG00000097961	Gm27000	lincRNA	predicted gene, 27000	18.8967075688728	0.645989759248684	0.314846531308408	-2.05176076282036	0.040192918284544	0.859720958892442
ENSMUSG00000103906	Tigd5	protein_coding	tigger transposable element derived 5	59.4968669341117	0.36689905541415	0.178887406929633	-2.05100549955689	0.040266411179182	0.859720958892442
ENSMUSG00000005057	Sh2b2	protein_coding	SH2B adaptor protein 2	66.5890513259607	0.351232768252899	0.171186862267965	-2.05175072198649	0.040193894587827	0.859720958892442
ENSMUSG00000026176	Ctdsp1	protein_coding	CTD (carboxy-terminal domain, RNA polymerase II, polypeptide A) small phosphatase 1	237.185966155484	-0.208727411653034	0.10180261244277	2.05031488529211	0.040333712949356	0.859845277633582
ENSMUSG00000074052	BC048644	bidirectional_promoter_lncRNA	cDNA sequence BC048644	5.37253530062651	1.36256494586571	0.664794645006241	-2.04960276996955	0.040403209907626	0.860423027361238
ENSMUSG00000051323	Pcdh19	protein_coding	protocadherin 19	757.981575016228	0.213857877848893	0.104533482148531	-2.04583137817053	0.040772963686565	0.867128828474816
ENSMUSG00000053113	Socs3	protein_coding	suppressor of cytokine signaling 3	19.4629595474172	0.691562341967672	0.338086208232839	-2.04552071373286	0.040803549208842	0.867128828474816
ENSMUSG00000069516	Lyz2	protein_coding	lysozyme 2	70.0686450393859	-0.372825084625079	0.182362951784899	2.04441242574772	0.040912820797515	0.868113513679783
ENSMUSG00000037652	Phc3	protein_coding	polyhomeotic 3	696.478805858918	-0.223861767426284	0.109511587415625	2.04418338469215	0.040935433978396	0.868113513679783
ENSMUSG00000086283	2810433D01Rik	lincRNA	RIKEN cDNA 2810433D01 gene	3.98328450024322	-1.63551754124113	0.800352729367059	2.04349592527103	0.041003370328997	0.868646556186843
ENSMUSG00000029151	Slc30a3	protein_coding	solute carrier family 30 (zinc transporter), member 3	1050.48166623253	0.163345266459071	0.079979923087703	-2.04232837633456	0.041118969143836	0.870187152006416
ENSMUSG00000027805	Pfn2	protein_coding	profilin 2	5016.11450336565	0.09473566547249	0.046420510952828	-2.04081479345972	0.041269239578062	0.872457517954967
ENSMUSG00000027215	Cd82	protein_coding	CD82 antigen	170.054375788247	-0.367329857681113	0.180046238064714	2.04019734946688	0.041330673646898	0.872847056882193
ENSMUSG00000038708	Golga4	protein_coding	golgi autoantigen, golgin subfamily a, 4	891.757489684079	-0.183612111387696	0.090062618748206	2.03871610596882	0.041478369376939	0.875055620067546
ENSMUSG00000037649	H2-DMa	protein_coding	histocompatibility 2, class II, locus DMa	141.752276364709	0.255476327595617	0.12542913001492	-2.03681814236636	0.041668269543813	0.876683232430608
ENSMUSG00000019865	Nmbr	protein_coding	neuromedin B receptor	27.3549058641701	0.605284269052324	0.297227621412248	-2.03643344510303	0.041706849892708	0.876683232430608
ENSMUSG00000078234	Klhdc7a	protein_coding	kelch domain containing 7A	168.492604401229	-0.339598073828909	0.166849175492349	2.03535961641285	0.041814701601026	0.876683232430608
ENSMUSG00000020684	Rasl10b	protein_coding	RAS-like, family 10, member B	2937.88798122324	0.118016358661893	0.057982016799541	-2.03539588955496	0.041811054600962	0.876683232430608
ENSMUSG00000082310	Gm12904	processed_pseudogene	predicted gene 12904	2.45647578613547	-2.24567723096442	1.10327304690622	2.03546822544221	0.041803782558547	0.876683232430608
ENSMUSG00000047428	Dlk2	protein_coding	delta like non-canonical Notch ligand 2	402.828753663301	0.180749272406423	0.088732713516928	-2.03700828299294	0.041649211964771	0.876683232430608
ENSMUSG00000041120	Nbl1	protein_coding	NBL1, DAN family BMP antagonist	670.55762954138	-0.213987577083896	0.105205646585976	2.03399326963901	0.041952274045382	0.878317496404783
ENSMUSG00000102336	Gm37233	lincRNA	predicted gene, 37233	15.805213822932	-0.82041162931061	0.403403179075467	2.03372623684041	0.041979205297494	0.878317496404783
ENSMUSG00000108282	Gm44317	antisense	predicted gene, 44317	303.380204889524	0.176893187190097	0.0870029750029	-2.03318549950964	0.042033785484263	0.878553734709697
ENSMUSG00000014074	Rnf168	protein_coding	ring finger protein 168	341.408350632615	-0.164247487549772	0.080836898893102	2.03183805661536	0.042170053103831	0.87959016211948
ENSMUSG00000043659	Npsr1	protein_coding	neuropeptide S receptor 1	36.3381227163646	-0.80504723105457	0.39614797345808	2.03218818470053	0.042134608570003	0.87959016211948
ENSMUSG00000042724	Map3k9	protein_coding	mitogen-activated protein kinase kinase kinase 9	237.045915710535	-0.249966504974794	0.123055749134734	2.03132731897885	0.042221801870508	0.879765368544107
ENSMUSG00000022091	Sorbs3	protein_coding	sorbin and SH3 domain containing 3	296.351270555533	-0.272467576938343	0.13419202539493	2.03043046810318	0.042312802262338	0.88075725324529
ENSMUSG00000029810	Tmem176b	protein_coding	transmembrane protein 176B	230.68073671053	-0.268181395535087	0.132163667618073	2.02916126926863	0.042441867031381	0.88110503730641
ENSMUSG00000106086	Lef1os1	antisense	LEF1 opposite strand RNA 1	21.325317702018	-0.625087340356782	0.308143447644281	2.02855957228849	0.042503169821285	0.88110503730641
ENSMUSG00000027858	Tspan2	protein_coding	tetraspanin 2	927.868304527204	-0.22328132621234	0.110055434780814	2.02880781541618	0.042477868958178	0.88110503730641
ENSMUSG00000046341	Gm11223	processed_pseudogene	predicted gene 11223	68.9242161736714	0.375861151914021	0.185253927735085	-2.02889707392065	0.042468774872911	0.88110503730641
ENSMUSG00000114446	Gm33524	antisense	predicted gene, 33524	8.72500136538384	0.936756115895397	0.462203021151039	-2.02672001918673	0.042691053953916	0.884096877545644
ENSMUSG00000061524	Zic2	protein_coding	zinc finger protein of the cerebellum 2	134.978625677866	-0.309746066975556	0.152960565501076	2.02500602662441	0.042866745397204	0.8868303749605
ENSMUSG00000110862	Gm35835	lincRNA	predicted gene, 35835	7.90348720427768	1.19031009003469	0.58864669256599	-2.02211293304982	0.043164686221938	0.890286383370058
ENSMUSG00000107040	Gm43791	antisense	predicted gene 43791	123.07615843137	0.270533553913832	0.133750814111794	-2.02266846531275	0.043107340209923	0.890286383370058
ENSMUSG00000110332	Gm19935	protein_coding	predicted gene, 19935	35.5538390765287	-0.605978835660442	0.299677084258381	2.02210601841671	0.043165400405821	0.890286383370058
ENSMUSG00000020440	Arf5	protein_coding	ADP-ribosylation factor 5	1153.8313368494	0.113016107282796	0.05592045395444	-2.02101555496804	0.043278154902593	0.891705739845812
ENSMUSG00000075217	Fads2b	protein_coding	fatty acid desaturase 2B	4.42862118311067	-1.3900634861077	0.688346865896778	2.01942299003095	0.043443274027399	0.894200047044688
ENSMUSG00000041375	Ccdc9	protein_coding	coiled-coil domain containing 9	432.624724650157	0.16705726839997	0.082776360723099	-2.01817604616378	0.043572929928923	0.895960094131207
ENSMUSG00000079037	Prnp	protein_coding	prion protein	8020.23680034955	0.08490639083225	0.042115082086275	-2.01605663876697	0.043794053535507	0.897515129708523
ENSMUSG00000029403	Cdkl2	protein_coding	cyclin-dependent kinase-like 2 (CDC2-related kinase)	494.641828859597	0.152201585757129	0.075536742086564	-2.01493447496993	0.043911515162357	0.897515129708523
ENSMUSG00000058799	Nap1l1	protein_coding	nucleosome assembly protein 1-like 1	1716.40154329543	0.118995037595965	0.059033460712107	-2.01572186621883	0.04382906779046	0.897515129708523
ENSMUSG00000096401	Gm21811	unprocessed_pseudogene	predicted gene, 21811	46.8372556865706	0.588019501030391	0.291552256020094	-2.01685800362959	0.043710333776624	0.897515129708523
ENSMUSG00000042340	Ctf1	protein_coding	cardiotrophin 1	15.9861626201316	-0.685178163717796	0.340053683443951	2.01491175386939	0.043913896220772	0.897515129708523
ENSMUSG00000036737	Oxsr1	protein_coding	oxidative-stress responsive 1	547.50089537894	-0.161114372253162	0.079926527635407	2.01578095558088	0.0438228858471	0.897515129708523
ENSMUSG00000040490	Lrfn2	protein_coding	leucine rich repeat and fibronectin type III domain containing 2	262.234742690927	0.183555130273192	0.091230089562075	-2.01200208346059	0.044219717365032	0.89816373696602
ENSMUSG00000033722	BC034090	protein_coding	cDNA sequence BC034090	76.9354443820501	-0.368083916542619	0.183267326266246	2.00845357457704	0.044595114706405	0.89816373696602
ENSMUSG00000106928	Gm43860	TEC	predicted gene 43860	25.3746489021897	-0.578217286277284	0.287763753191888	2.00934718102497	0.044500327556761	0.89816373696602
ENSMUSG00000038663	Fsd2	protein_coding	fibronectin type III and SPRY domain containing 2	5.3662723433714	-1.2427381390697	0.617633551420936	2.01209622795044	0.044209794234254	0.89816373696602
ENSMUSG00000001053	N4bp3	protein_coding	NEDD4 binding protein 3	147.108388066857	-0.238684237967158	0.118723923223147	2.01041400492249	0.04438738944494	0.89816373696602
ENSMUSG00000096976				1110.2595231644	0.106091755735865	0.052826938892093	-2.00828891396819	0.044612599255165	0.89816373696602
ENSMUSG00000034218	Atm	protein_coding	ataxia telangiectasia mutated	153.831590867994	-0.367682687462847	0.183117855048417	2.00790189119259	0.044653718186682	0.89816373696602
ENSMUSG00000022265	Ank	protein_coding	progressive ankylosis	2025.82859192739	0.089402869190375	0.044507932004557	-2.00869519575122	0.044569468536782	0.89816373696602
ENSMUSG00000061887	Ssbp3	protein_coding	single-stranded DNA binding protein 3	1166.30428367773	0.130401667394639	0.06482329378852	-2.01164827909026	0.044257026287916	0.89816373696602
ENSMUSG00000021565	Slc6a19	protein_coding	solute carrier family 6 (neurotransmitter transporter), member 19	5.04150242658221	-1.35594631710486	0.673362666209884	2.01369393515235	0.0440416771698	0.89816373696602
ENSMUSG00000045744	Bricd5	protein_coding	BRICHOS domain containing 5	222.607696135607	0.192409830470362	0.095799682527842	-2.00846000104899	0.044594432426294	0.89816373696602
ENSMUSG00000113679	Gm10432	processed_transcript	predicted gene 10432	719.532643313917	0.13497234973696	0.06716314414627	-2.00961928528857	0.044471498536162	0.89816373696602
ENSMUSG00000030247	Kcnj8	protein_coding	potassium inwardly-rectifying channel, subfamily J, member 8	26.3013075557422	0.668111357547164	0.332300670700971	-2.01056277177479	0.044371659641816	0.89816373696602
ENSMUSG00000107402	4732416N19Rik	TEC	RIKEN cDNA 4732416N19 gene	10.6052461611413	-0.87737436534294	0.435887065470787	2.01284790223201	0.044130632747145	0.89816373696602
ENSMUSG00000073486	Gm10518	antisense	predicted gene 10518	3.96005912598472	-1.5069479168364	0.750016727924951	2.00921907569399	0.04451390557431	0.89816373696602
ENSMUSG00000027655	Dhx35	protein_coding	DEAH (Asp-Glu-Ala-His) box polypeptide 35	249.332231251602	-0.200886057132746	0.099853549014594	2.01180688233111	0.04424029817915	0.89816373696602
ENSMUSG00000039904	Gpr37	protein_coding	G protein-coupled receptor 37	764.850187582223	-0.224981217670049	0.11207440614733	2.00742725662356	0.044704189006039	0.898288629581736
ENSMUSG00000025400	Tac2	protein_coding	tachykinin 2	34.3319059184735	0.462127462015446	0.230469410649247	-2.00515747714026	0.044946214417791	0.89958917318449
ENSMUSG00000055322	Tns1	protein_coding	tensin 1	386.617636616043	-0.266768806593026	0.13302872448978	2.00534739858774	0.044925920919886	0.89958917318449
ENSMUSG00000010047	Hyal2	protein_coding	hyaluronoglucosaminidase 2	92.1977416518377	-0.305903063934508	0.152536367467288	2.00544348219194	0.04491565713261	0.89958917318449
ENSMUSG00000096433	Zfp994	protein_coding	zinc finger protein 994	95.9658125737822	-0.293995877481698	0.146609974648089	2.00529246517764	0.044931789873508	0.89958917318449
ENSMUSG00000097016	Gm26708	bidirectional_promoter_lncRNA	predicted gene, 26708	2.39756869858862	-1.98884006620558	0.993393195896106	2.0020673328767	0.045277490319479	0.904594731959504
ENSMUSG00000033949	Trim36	protein_coding	tripartite motif-containing 36	89.7426914041637	-0.32283544704568	0.161370778989013	2.00058182198934	0.045437474176341	0.904594731959504
ENSMUSG00000037855	Zfp365	protein_coding	zinc finger protein 365	4524.45362799255	0.115910939040994	0.057905243850874	-2.00173475375571	0.045313266508366	0.904594731959504
ENSMUSG00000048040	Arxes2	protein_coding	adipocyte-related X-chromosome expressed sequence 2	372.776746095611	0.164046614825486	0.082009433686787	-2.00033834463506	0.045463741148002	0.904594731959504
ENSMUSG00000031432	Prps1	protein_coding	phosphoribosyl pyrophosphate synthetase 1	744.748967758877	0.125580155865626	0.062761024156436	-2.0009258541194	0.045400380898747	0.904594731959504
ENSMUSG00000053475	Tnfaip6	protein_coding	tumor necrosis factor alpha induced protein 6	43.048101951947	-0.430909599609665	0.215318162044352	2.00126917078599	0.045363390207894	0.904594731959504
ENSMUSG00000039007	Cpq	protein_coding	carboxypeptidase Q	117.309774834724	-0.359392344496061	0.179747063396355	1.99943374709592	0.045561443612908	0.90565083067969
ENSMUSG00000021901	Bap1	protein_coding	Brca1 associated protein 1	1330.68688169257	0.103182508990313	0.051643223345427	-1.99798738936478	0.045718027315263	0.907731067722103
ENSMUSG00000090641	Zfp712	protein_coding	zinc finger protein 712	60.4709953183046	0.342505554528405	0.171490349087536	-1.99722932719424	0.045800276587703	0.907731067722103
ENSMUSG00000097337				20.4036489137372	-0.651417454328083	0.326144761569821	1.99732612963838	0.045789766645037	0.907731067722103
ENSMUSG00000020904	Cfap52	protein_coding	cilia and flagella associated protein 52	13.3172532929504	-1.04252246103955	0.522906535153744	1.99370707947459	0.046184075264155	0.910686263959727
ENSMUSG00000032199	Polr2m	protein_coding	polymerase (RNA) II (DNA directed) polypeptide M	981.964206857483	0.122163529427894	0.061261827719133	-1.99412152683359	0.046138775242425	0.910686263959727
ENSMUSG00000006235	Epor	protein_coding	erythropoietin receptor	81.0453611264734	0.383598542175481	0.192386706584234	-1.99389317997149	0.046163729433549	0.910686263959727
ENSMUSG00000027004	Frzb	protein_coding	frizzled-related protein	221.463251973285	0.214156374380761	0.107470724686401	-1.99269498745513	0.046294856606347	0.910686263959727
ENSMUSG00000040046	Tph1	protein_coding	tryptophan hydroxylase 1	3.56562875284318	-1.54140235131199	0.773574333413821	1.99257173452188	0.046308362868019	0.910686263959727
ENSMUSG00000027195	Hsd17b12	protein_coding	hydroxysteroid (17-beta) dehydrogenase 12	593.408932201907	-0.143476312934507	0.071990419387328	1.99299176412026	0.046262348932342	0.910686263959727
ENSMUSG00000064325	Hhip	protein_coding	Hedgehog-interacting protein	76.0989576868672	-0.386685844832152	0.19398973196974	1.99333150732158	0.046225158480754	0.910686263959727
ENSMUSG00000004562	Arhgef40	protein_coding	Rho guanine nucleotide exchange factor (GEF) 40	349.932109646216	-0.170862279086317	0.085687352203262	1.99401982548147	0.046149887961512	0.910686263959727
ENSMUSG00000042549	Map2k3os	antisense	mitogen-activated protein kinase kinase 3, opposite strand	10.6819111073524	0.84696812921265	0.425186390627488	-1.9919925658079	0.046371873570177	0.911052443472162
ENSMUSG00000091864	Gm17102	lincRNA	predicted gene 17102	13.6437628829292	-0.72362090002299	0.363533025080077	1.9905231439801	0.046533337097438	0.911326316918759
ENSMUSG00000050310	Rictor	protein_coding	RPTOR independent companion of MTOR, complex 2	590.722089194941	-0.223890764584299	0.112479965280451	1.99049460964948	0.046536477194775	0.911326316918759
ENSMUSG00000036995	Asap3	protein_coding	ArfGAP with SH3 domain, ankyrin repeat and PH domain 3	46.0618353284598	-0.444823559487305	0.223577759338188	1.98956980696124	0.046638344910054	0.911326316918759
ENSMUSG00000024750	Zfand5	protein_coding	zinc finger, AN1-type domain 5	1490.35857765026	0.098324481872398	0.049382924392163	-1.99106235774084	0.046474032141604	0.911326316918759
ENSMUSG00000013160	Atp6v0d1	protein_coding	ATPase, H+ transporting, lysosomal V0 subunit D1	1851.13464758948	0.089664902662046	0.045070952993058	-1.9894166133087	0.046655237412101	0.911326316918759
ENSMUSG00000111264	E030022I16Rik	TEC	RIKEN cDNA E030022I16 gene	2.52886895657856	-2.02543145071228	1.01796605428514	1.98968466795744	0.046625682686398	0.911326316918759
ENSMUSG00000097596	Gm26673	antisense	predicted gene, 26673	181.559755521121	-0.259251376702172	0.130381082340982	1.98841252156627	0.046766085076535	0.912613169834888
ENSMUSG00000016349	Eef1a2	protein_coding	eukaryotic translation elongation factor 1 alpha 2	7707.60773579128	0.099223010614819	0.049914580765375	-1.98785623545992	0.046827592155517	0.912935622282624
ENSMUSG00000022372	Sla	protein_coding	src-like adaptor	76.4796615058114	0.346060336696296	0.174277886339885	-1.98568128156772	0.047068724739366	0.915324998319702
ENSMUSG00000040752	Myh6	protein_coding	myosin, heavy polypeptide 6, cardiac muscle, alpha	101.714098603198	-0.273892914534265	0.137971464423216	1.98514175144305	0.047128702741227	0.915324998319702
ENSMUSG00000001763	Tspan33	protein_coding	tetraspanin 33	375.365897826966	-0.176967491108556	0.089094302938332	1.98629413185989	0.047000673850405	0.915324998319702
ENSMUSG00000111163	Gm46136	transcribed_unprocessed_pseudogene	predicted gene, 46136	6.7185985227114	1.05392682373262	0.530912045119035	-1.98512509448966	0.047130555469036	0.915324998319702
ENSMUSG00000015243	Abca1	protein_coding	ATP-binding cassette, sub-family A (ABC1), member 1	455.872030791359	-0.173945643040604	0.087721619176051	1.98292786515384	0.04737548759972	0.915700496034578
ENSMUSG00000029722	Agfg2	protein_coding	ArfGAP with FG repeats 2	611.396137864356	0.18488162278544	0.093235560983631	-1.982951792588	0.047372814579134	0.915700496034578
ENSMUSG00000102602	A930004J17Rik	TEC	RIKEN cDNA A930004J17 gene	37.1248140943989	-0.755508660307327	0.380782309868162	1.9840960063741	0.047245138259551	0.915700496034578
ENSMUSG00000029994	Anxa4	protein_coding	annexin A4	41.4156349906629	-0.44828096963925	0.225980870532654	1.98371202209558	0.047287952583014	0.915700496034578
ENSMUSG00000032855	Pkd1	protein_coding	polycystin 1, transient receptor poteintial channel interacting	1867.85419941625	-0.149864758882494	0.075564988691327	1.9832565514523	0.047338779952553	0.915700496034578
ENSMUSG00000033542	Arhgef5	protein_coding	Rho guanine nucleotide exchange factor (GEF) 5	34.1562348663834	-0.564521376504671	0.284805872918785	1.98212688073904	0.047465041691769	0.916558535808227
ENSMUSG00000027270	Lamp5	protein_coding	lysosomal-associated membrane protein family, member 5	376.733062316803	0.216796407919828	0.109486237895713	-1.98012473609998	0.047689514281734	0.916999107939261
ENSMUSG00000034957	Cebpa	protein_coding	CCAAT/enhancer binding protein (C/EBP), alpha	139.893402174649	-0.290244086245118	0.146563081120151	1.98033559356723	0.047665831807413	0.916999107939261
ENSMUSG00000086753	Gm15751	sense_overlapping	predicted gene 15751	97.8467966266077	0.287699888478747	0.145239863518261	-1.9808603609888	0.047606935425273	0.916999107939261
ENSMUSG00000103719	Gm38039	antisense	predicted gene, 38039	194.619248543524	0.223380573407847	0.112789895163417	-1.98050164940927	0.047647188190662	0.916999107939261
ENSMUSG00000021259	Cyp46a1	protein_coding	cytochrome P450, family 46, subfamily a, polypeptide 1	1594.95657506594	0.11056823447194	0.05584511424698	-1.97990882394728	0.047713774722043	0.916999107939261
ENSMUSG00000040209	Zfp704	protein_coding	zinc finger protein 704	723.23218511909	-0.193790591100956	0.097907160315555	1.97933011718824	0.047778850860949	0.917381057921433
ENSMUSG00000022421	Nptxr	protein_coding	neuronal pentraxin receptor	8839.8711146288	0.12855149329439	0.064976522743738	-1.97842986768293	0.047880233076488	0.918458724279138
ENSMUSG00000030494	Rhpn2	protein_coding	rhophilin, Rho GTPase binding protein 2	71.066774873463	-0.328931871223632	0.166741495268214	1.9727055385615	0.048529120586458	0.919212227307686
ENSMUSG00000026073	Il1r2	protein_coding	interleukin 1 receptor, type II	3.84323393459068	1.39572440974326	0.708073138578859	-1.97115853391155	0.048705745228434	0.919212227307686
ENSMUSG00000102411	Gm36936	TEC	predicted gene, 36936	31.5348194724603	-0.580746851425778	0.294831096955117	1.96976118673868	0.048865746808859	0.919212227307686
ENSMUSG00000003476	Crhr2	protein_coding	corticotropin releasing hormone receptor 2	43.7754854545804	-0.509754469558408	0.258661759167653	1.97073765831775	0.048753890732396	0.919212227307686
ENSMUSG00000046550	Spin2c	protein_coding	spindlin family, member 2C	56.1660427478705	0.368663246064905	0.186907130627793	-1.97244077754883	0.048559310678847	0.919212227307686
ENSMUSG00000028266	Lmo4	protein_coding	LIM domain only 4	1456.24917689221	0.130269103919305	0.066170939395751	-1.96867545041488	0.048990372163115	0.919212227307686
ENSMUSG00000091985	Gm17354	lincRNA	predicted gene, 17354	93.5515208207142	0.293073670107243	0.148237317049718	-1.97705730203514	0.048035153414304	0.919212227307686
ENSMUSG00000044807	Zfp354c	protein_coding	zinc finger protein 354C	508.324241183762	-0.171219577049437	0.08675725819545	1.97354758104166	0.048433209173208	0.919212227307686
ENSMUSG00000031540	Kat6a	protein_coding	K(lysine) acetyltransferase 6A	656.871811928095	-0.163193232925439	0.082809536933511	1.97070577820607	0.048757539242739	0.919212227307686
ENSMUSG00000044177	Wfikkn2	protein_coding	WAP, follistatin/kazal, immunoglobulin, kunitz and netrin domain containing 2	19.8232630395449	-0.739937295067769	0.374881666201354	1.97378896270253	0.048405744384693	0.919212227307686
ENSMUSG00000023011	Faim2	protein_coding	Fas apoptotic inhibitory molecule 2	5109.36660938009	0.081350695027756	0.041247215750219	-1.97227118359678	0.048578657374863	0.919212227307686
ENSMUSG00000008892	Vdac3	protein_coding	voltage-dependent anion channel 3	988.878069889762	0.102475981340914	0.051851566907783	-1.97633335793239	0.048117033898996	0.919212227307686
ENSMUSG00000052926	Rnaseh2a	protein_coding	ribonuclease H2, large subunit	540.309643403737	0.162014572489611	0.082254920733701	-1.96966419813509	0.04887686873053	0.919212227307686
ENSMUSG00000032554	Trf	protein_coding	transferrin	12.8339175182217	-0.739394766046915	0.375395365263257	1.96964276724192	0.04887932655037	0.919212227307686
ENSMUSG00000005237	Dnah2	protein_coding	dynein, axonemal, heavy chain 2	79.7085248226867	-0.362982158942222	0.183831693552304	1.97453524976066	0.048320913386023	0.919212227307686
ENSMUSG00000044921	Rassf9	protein_coding	Ras association (RalGDS/AF-6) domain family (N-terminal) member 9	18.3656004404535	-0.726481146823356	0.368903556950464	1.96929829798553	0.04891884653237	0.919212227307686
ENSMUSG00000102425	Gm26616	TEC	predicted gene, 26616	48.4219574069925	-0.409504265225027	0.207976876579098	1.96898939901755	0.048954308442618	0.919212227307686
ENSMUSG00000042348	Arl15	protein_coding	ADP-ribosylation factor-like 15	511.637748892094	0.150235462355886	0.076318417988031	-1.96853480872006	0.049006535104554	0.919212227307686
ENSMUSG00000050106	Tmc8	protein_coding	transmembrane channel-like gene family 8	9.57104268354258	0.986306497101251	0.499767738086825	-1.97352974579143	0.048435239015433	0.919212227307686
ENSMUSG00000059173	Pde1a	protein_coding	phosphodiesterase 1A, calmodulin-dependent	1974.57644438559	0.113497070552546	0.057610609914115	-1.97007236551992	0.048830077514638	0.919212227307686
ENSMUSG00000054320	Lrrc36	protein_coding	leucine rich repeat containing 36	9.9540649444583	-0.840890689192326	0.425817157259092	1.97476939305355	0.04829432389537	0.919212227307686
ENSMUSG00000040865	Ino80d	protein_coding	INO80 complex subunit D	426.489132951307	-0.218183174590064	0.110736833514101	1.97028547472673	0.048805662192139	0.919212227307686
ENSMUSG00000097911	Gm26691	antisense	predicted gene, 26691	10.146439380418	-0.913102775658222	0.46252812751069	1.97415621093686	0.048363983389102	0.919212227307686
ENSMUSG00000095990	Zfp97	protein_coding	zinc finger protein 97	13.6981830392862	0.878789607613915	0.445827802660198	-1.97114132938836	0.048707712534143	0.919212227307686
ENSMUSG00000029577	Ube3b	protein_coding	ubiquitin protein ligase E3B	1258.42255504189	0.11433981344009	0.058103304493901	-1.96787109504404	0.049082871369219	0.9197939745506
ENSMUSG00000004054	Map3k11	protein_coding	mitogen-activated protein kinase kinase kinase 11	242.726269061995	-0.232988329705166	0.11847438440627	1.96657134681711	0.049232649494825	0.92174965082793
ENSMUSG00000004843	Chmp2b	protein_coding	charged multivesicular body protein 2B	471.527028978529	0.15156259950838	0.077086921179176	-1.96612599374798	0.049284058456342	0.921861720158025
ENSMUSG00000052155	Acvr2a	protein_coding	activin receptor IIA	775.426309269456	0.19091231424825	0.097135670261692	-1.96541922996892	0.049365735601276	0.921894742881852
ENSMUSG00000021367	Edn1	protein_coding	endothelin 1	17.8121269165038	0.647499989804748	0.329462100296741	-1.96532465865287	0.049376673343808	0.921894742881852
ENSMUSG00000049420	Tmem200a	protein_coding	transmembrane protein 200A	253.532364598034	0.216374059169132	0.110183174631617	-1.96376679009794	0.04955714303358	0.924413803186133
ENSMUSG00000040978	Gm11992	protein_coding	predicted gene 11992	24.3456802524737	-0.563865256184641	0.287204323050853	1.96328958490225	0.049612534956139	0.924597242364405
ENSMUSG00000054199	Gon4l	protein_coding	gon-4-like (C.elegans)	865.233270327529	-0.173440374054683	0.088380522556612	1.96242756930507	0.04971272563946	0.924688312394538
ENSMUSG00000088170	Gm25219	misc_RNA	predicted gene, 25219	2.69549556759084	-1.7671607214395	0.90050052543131	1.96242053339512	0.049713544109568	0.924688312394538
ENSMUSG00000039414	Heatr5b	protein_coding	HEAT repeat containing 5B	507.283450063217	-0.13626273046158	0.069459319640426	1.96176310345365	0.049790071196231	0.924688312394538
ENSMUSG00000100572	2410021H03Rik	antisense	RIKEN cDNA 2410021H03 gene	3.08717058043973	-1.9744984253148	1.00653405687773	1.96168069209669	0.049799671123293	0.924688312394538
ENSMUSG00000038880	Mrps34	protein_coding	mitochondrial ribosomal protein S34	351.495054656658	0.155490405576266	0.079334012789328	-1.95994630939911	0.050002066085479	0.924708518493513
ENSMUSG00000018326	Ywhab	protein_coding	tyrosine 3-monooxygenase/tryptophan 5-monooxygenase activation protein, beta polypeptide	6201.79000737006	0.073465358088566	0.037493032796054	-1.95944026422684	0.050061249167659	0.924708518493513
ENSMUSG00000033577	Myo6	protein_coding	myosin VI	1338.7036755399	-0.118722972009472	0.060539214494393	1.96109204589148	0.049868286439431	0.924708518493513
ENSMUSG00000014686	Ceacam16	protein_coding	carcinoembryonic antigen-related cell adhesion molecule 16	22.0596498716292	-0.863203704147531	0.440560627851918	1.95933011162693	0.050074139533105	0.924708518493513
ENSMUSG00000033590	Myo5c	protein_coding	myosin VC	46.9624198996396	-0.570357346550423	0.291056303877513	1.95961172787534	0.050041189547075	0.924708518493513
ENSMUSG00000003363	Pld3	protein_coding	phospholipase D family, member 3	5357.17409044477	0.076137248194747	0.038840023484842	-1.96027811941105	0.049963292033257	0.924708518493513
ENSMUSG00000029478	Ncor2	protein_coding	nuclear receptor co-repressor 2	2193.57233274579	-0.143899705707303	0.073463138363692	1.95880150116789	0.050136037730114	0.92500989612061
ENSMUSG00000029816	Gpnmb	protein_coding	glycoprotein (transmembrane) nmb	31.6566374541523	0.455098673259115	0.23297970293823	-1.95338335279694	0.050774187318272	0.925268772852155
ENSMUSG00000009013	Dynll1	protein_coding	dynein light chain LC8-type 1	2235.15962556712	0.100878509372117	0.05161037430129	-1.95461689123218	0.050628306105033	0.925268772852155
ENSMUSG00000062729	Ppox	protein_coding	protoporphyrinogen oxidase	461.809776518884	0.136336227345158	0.069883377249922	-1.95091068449057	0.05106767143022	0.925268772852155
ENSMUSG00000028990	Lzic	protein_coding	leucine zipper and CTNNBIP1 domain containing	81.9382347363193	-0.307063461355452	0.15687822422485	1.95733641729233	0.050307928574385	0.925268772852155
ENSMUSG00000064363	mt-Nd4	protein_coding	mitochondrially encoded NADH dehydrogenase 4	37488.1211395596	0.127258197123385	0.06515845046947	-1.95305745005419	0.050812788106368	0.925268772852155
ENSMUSG00000039533	Mmd2	protein_coding	monocyte to macrophage differentiation-associated 2	1897.95931695373	0.09893345553591	0.050586848364564	-1.95571494833849	0.050498742809241	0.925268772852155
ENSMUSG00000025939	Ube2w	protein_coding	ubiquitin-conjugating enzyme E2W (putative)	638.496477235586	0.126259858715571	0.064576249010962	-1.95520583262954	0.05055878042681	0.925268772852155
ENSMUSG00000028675	Pnrc2	protein_coding	proline-rich nuclear receptor coactivator 2	398.174511604266	-0.165834288272329	0.084818769774028	1.95516026363198	0.050564157078827	0.925268772852155
ENSMUSG00000028889	Yrdc	protein_coding	yrdC domain containing (E.coli)	186.787178090465	0.201401698654153	0.103230204339732	-1.9509958344298	0.051057541311567	0.925268772852155
ENSMUSG00000073680	Tmem88b	protein_coding	transmembrane protein 88B	468.714599530212	-0.2662981475871	0.136380139333615	1.95261677314817	0.050865022138835	0.925268772852155
ENSMUSG00000108923	4933431C10Rik	TEC	RIKEN cDNA 4933431C10 gene	7.03870741940298	1.05904558379234	0.54293986462157	-1.95057621073836	0.051107479397254	0.925268772852155
ENSMUSG00000098760	Gm2164	antisense	predicted gene 2164	33.4608967296732	-0.49714205170245	0.254481690067758	1.95354743034786	0.050754762834508	0.925268772852155
ENSMUSG00000067276	Capn6	protein_coding	calpain 6	17.7225507273331	-0.664863259703869	0.340109298054378	1.95485175944107	0.050600569859632	0.925268772852155
ENSMUSG00000031543	Ank1	protein_coding	ankyrin 1, erythroid	547.789317869222	-0.194392469190489	0.099368130069125	1.95628587410531	0.050431487290578	0.925268772852155
ENSMUSG00000006575	Rundc3a	protein_coding	RUN domain containing 3A	3410.20935388593	0.073671018083514	0.037762443857753	-1.95090705360662	0.051068103426662	0.925268772852155
ENSMUSG00000022505	Emp2	protein_coding	epithelial membrane protein 2	254.48174450313	-0.203203988153782	0.104079054821578	1.9524003989288	0.050890685726613	0.925268772852155
ENSMUSG00000054520	Sh3bp2	protein_coding	SH3-domain binding protein 2	50.3655069407431	-0.373481630947164	0.190971766385445	1.95569029923173	0.05050164818559	0.925268772852155
ENSMUSG00000049811	Fam161a	protein_coding	family with sequence similarity 161, member A	43.0601253808037	-0.440603690388539	0.225587333186221	1.95314020590342	0.05080298395574	0.925268772852155
ENSMUSG00000107842	Gm44089	antisense	predicted gene, 44089	192.363458098434	-0.307578968538767	0.157609745204536	1.95152252888685	0.050994918908828	0.925268772852155
ENSMUSG00000026944	Abca2	protein_coding	ATP-binding cassette, sub-family A (ABC1), member 2	3149.08893947734	-0.14461113646345	0.074050464675605	1.95287277530197	0.050834672384104	0.925268772852155
ENSMUSG00000026837	Col5a1	protein_coding	collagen, type V, alpha 1	343.225383135927	0.291781054977767	0.149218626888201	-1.95539297648395	0.050536704485946	0.925268772852155
ENSMUSG00000058835	Abi1	protein_coding	abl-interactor 1	1662.77177085656	0.094933831061989	0.048683976108135	-1.95000159500379	0.051175928936009	0.925682243989582
ENSMUSG00000007107	Atp1a4	protein_coding	ATPase, Na+/K+ transporting, alpha 4 polypeptide	4.70716049559646	-1.44522290168388	0.741416018247573	1.94927391115698	0.051262722433273	0.926426493128468
ENSMUSG00000041797	Abca9	protein_coding	ATP-binding cassette, sub-family A (ABC1), member 9	106.316473006689	-0.325650850655549	0.167118628851549	1.94862088621385	0.051340715976331	0.927010525569066
ENSMUSG00000110661	Gm31805	lincRNA	predicted gene, 31805	17.8154605186265	0.672358602586692	0.345169351723787	-1.94790933560268	0.051425812550922	0.927721658418631
ENSMUSG00000075225	Ccdc162	protein_coding	coiled-coil domain containing 162	21.4116584124453	-0.588041082770928	0.301952275624659	1.94746365648156	0.051479172826215	0.927859513772673
ENSMUSG00000103502	9330121J05Rik	antisense	RIKEN cDNA 9330121J05 gene	158.42001354926	-0.216693724400418	0.111356228193258	1.94595064790042	0.051660668157536	0.93030457875527
ENSMUSG00000043621	Ubxn10	protein_coding	UBX domain protein 10	24.202201239321	-0.557786859329392	0.287084109106409	1.94293881700936	0.05202355116249	0.93128883107568
ENSMUSG00000027984	Hadh	protein_coding	hydroxyacyl-Coenzyme A dehydrogenase	210.456836367071	-0.200180180176688	0.102930428293754	1.94481052391419	0.051797787036809	0.93128883107568
ENSMUSG00000082192	Gm14719	processed_pseudogene	predicted gene 14719	3.90045632646189	4.09575532781347	2.10813733867679	-1.94283135764971	0.052036537789595	0.93128883107568
ENSMUSG00000034751	Mast4	protein_coding	microtubule associated serine/threonine kinase family member 4	677.539929463441	-0.134084742577488	0.06900583440713	1.94309283743162	0.052004942287752	0.93128883107568
ENSMUSG00000029538	Srsf9	protein_coding	serine and arginine-rich splicing factor 9	517.292197123223	0.186768361656386	0.096071751197302	-1.94405076756456	0.051889329343669	0.93128883107568
ENSMUSG00000028673	Fuca1	protein_coding	fucosidase, alpha-L- 1, tissue	296.052879281017	-0.204594388065311	0.105298576466423	1.94299291529883	0.052017014327927	0.93128883107568
ENSMUSG00000059434	Gckr	protein_coding	glucokinase regulatory protein	2.95609450678864	-1.63167953397247	0.839240724263009	1.94423302730615	0.051867356713101	0.93128883107568
ENSMUSG00000073418	C4b	protein_coding	complement component 4B (Chido blood group)	286.654221342893	-0.274758743221909	0.141528300994433	1.94136961506177	0.052213461088818	0.933164803605019
ENSMUSG00000005580	Adcy9	protein_coding	adenylate cyclase 9	718.83489714828	-0.17456479809429	0.090048786984539	1.93855801882443	0.052555179626535	0.933164803605019
ENSMUSG00000045005	Fzd5	protein_coding	frizzled class receptor 5	20.6460170553054	-0.688438054702972	0.355117399846697	1.93862101659949	0.052547502514818	0.933164803605019
ENSMUSG00000081455	Hmgb1-ps3	processed_pseudogene	high mobility group box 1, pseudogene 3	4.62468036818861	1.27130721886067	0.655350089719814	-1.93989020342425	0.052393034917062	0.933164803605019
ENSMUSG00000030057	Cnbp	protein_coding	cellular nucleic acid binding protein	2020.4899783737	0.10185626329762	0.052504451778776	-1.93995480091451	0.052385183181877	0.933164803605019
ENSMUSG00000024258	Polr2d	protein_coding	polymerase (RNA) II (DNA directed) polypeptide D	140.230437015028	0.232926450843167	0.120080150367493	-1.93975815428545	0.052409088368092	0.933164803605019
ENSMUSG00000074673	Ttll9	protein_coding	tubulin tyrosine ligase-like family, member 9	9.39933949257812	-0.957976216637746	0.493968135023777	1.9393482063203	0.052458952683979	0.933164803605019
ENSMUSG00000030222	Rerg	protein_coding	RAS-like, estrogen-regulated, growth-inhibitor	261.841194354121	0.244555220579641	0.126128385483818	-1.93893880145653	0.052508790520033	0.933164803605019
ENSMUSG00000032238	Rora	protein_coding	RAR-related orphan receptor alpha	376.901123398723	-0.262330511543048	0.135161755560547	1.94086345249885	0.052274842059682	0.933164803605019
ENSMUSG00000052915	Msl1	protein_coding	male specific lethal 1	1546.60302487304	0.103228125141303	0.053262892172506	-1.93808711714285	0.052612594926189	0.933367669604026
ENSMUSG00000042401	Crtac1	protein_coding	cartilage acidic protein 1	881.57200511243	0.162182427677338	0.083710981631982	-1.93740922057682	0.052695340409959	0.933773514589775
ENSMUSG00000079737	3110001I22Rik	protein_coding	RIKEN cDNA 3110001I22 gene	9.88535204671833	-0.860643142373956	0.444408210515874	1.93660495465399	0.052793651855685	0.933773514589775
ENSMUSG00000001383	Zmat2	protein_coding	zinc finger, matrin type 2	1578.62994723443	0.098220938826235	0.050713018432671	-1.93679930443575	0.052769880991978	0.933773514589775
ENSMUSG00000035247	Hectd1	protein_coding	HECT domain E3 ubiquitin protein ligase 1	1080.30620661482	-0.171521173919116	0.088577639039533	1.93639360654629	0.052819511936391	0.933773514589775
ENSMUSG00000017607	Tns4	protein_coding	tensin 4	9.44438911473916	-1.17975261222244	0.609734175569866	1.93486384639639	0.05300700575344	0.9345977883785
ENSMUSG00000039611	Tmem246	protein_coding	transmembrane protein 246	725.26563287985	0.140022856611088	0.072393127330639	-1.93420096318765	0.053088424024165	0.9345977883785
ENSMUSG00000022018	Rgcc	protein_coding	regulator of cell cycle	241.828410132459	0.20553513291522	0.106267148419686	-1.93413614622921	0.053096390736655	0.9345977883785
ENSMUSG00000029622	Arpc1b	protein_coding	actin related protein 2/3 complex, subunit 1B	209.862277556873	-0.195296819276625	0.100935686429879	1.93486393350384	0.053006995061375	0.9345977883785
ENSMUSG00000037578	Pkd2l1	protein_coding	polycystic kidney disease 2-like 1	11.2703383527767	-0.984910954527033	0.509075522332296	1.93470499232556	0.053026507407056	0.9345977883785
ENSMUSG00000072704	Smim10l1	protein_coding	small integral membrane protein 10 like 1	1209.60214748622	0.108582972659162	0.056186919273076	-1.9325311667549	0.05329397905669	0.934855735936977
ENSMUSG00000031202	Rab39b	protein_coding	RAB39B, member RAS oncogene family	474.221278647115	0.138100889963161	0.071458073124037	-1.93261424392797	0.053283736410643	0.934855735936977
ENSMUSG00000006335	Tfpt	protein_coding	TCF3 (E2A) fusion partner	178.34182484294	0.210103540741192	0.108696101267604	-1.93294458854534	0.053243024246198	0.934855735936977
ENSMUSG00000048581	E130311K13Rik	protein_coding	RIKEN cDNA E130311K13 gene	95.5982321207374	0.386110612675236	0.199813623940614	-1.93235378579586	0.053315853990787	0.934855735936977
ENSMUSG00000072662	Mansc4	protein_coding	MANSC domain containing 4	11.0451425666269	-0.837540339797131	0.433476505962704	1.93214702129484	0.053341362020942	0.934855735936977
ENSMUSG00000105230	Gm42433	TEC	predicted gene 42433	91.0682540552629	0.319425862223458	0.165407347512603	-1.93114675391986	0.053464906535172	0.935837347536202
ENSMUSG00000028647	Mycbp	protein_coding	MYC binding protein	62.2092703841932	-0.3666313471222	0.189901671633576	1.93063780833711	0.05352785883392	0.935837347536202
ENSMUSG00000034675	Dbn1	protein_coding	drebrin 1	3240.98073766573	0.093762605634093	0.048567206566317	-1.930574399128	0.05353570635573	0.935837347536202
ENSMUSG00000018698	Lhx1	protein_coding	LIM homeobox protein 1	7.61721622984035	-1.37731637012799	0.714143976451772	1.92862562108441	0.053777355966993	0.93925252956121
ENSMUSG00000017978	Cadps2	protein_coding	Ca2+-dependent activator protein for secretion 2	903.370661067061	0.139428108095878	0.072376654687458	-1.92642377155957	0.054051481581292	0.940873744603948
ENSMUSG00000079363	Gbp4	protein_coding	guanylate binding protein 4	26.3571537485717	0.687170188813042	0.356774091315829	-1.92606527642932	0.054096223675126	0.940873744603948
ENSMUSG00000024251	Thada	protein_coding	thyroid adenoma associated	112.485674872362	-0.275319338987479	0.14322600429017	1.92227200885736	0.054571540160761	0.940873744603948
ENSMUSG00000087478	4930506C21Rik	processed_transcript	RIKEN cDNA 4930506C21 gene	407.266531963131	0.149509427961974	0.077808137890138	-1.92151402174762	0.054666936357442	0.940873744603948
ENSMUSG00000086231	Rapgef4os3	antisense	Rap guanine nucleotide exchange factor (GEF) 4, opposite strand 3	20.5991055147957	-0.604957965553351	0.314356834911792	1.9244307690116	0.054300610773846	0.940873744603948
ENSMUSG00000057181	5730455P16Rik	protein_coding	RIKEN cDNA 5730455P16 gene	832.70794904282	0.117552613627072	0.061011251016568	-1.92673665378783	0.054012457463783	0.940873744603948
ENSMUSG00000031841	Cdh13	protein_coding	cadherin 13	541.522902881593	0.145761132750379	0.075853553406612	-1.92161245194444	0.05465454060775	0.940873744603948
ENSMUSG00000034701	Neurod1	protein_coding	neurogenic differentiation 1	230.26205308739	0.21685015580411	0.112912819948055	-1.92050961001479	0.054793560459439	0.940873744603948
ENSMUSG00000031997	Trpc6	protein_coding	transient receptor potential cation channel, subfamily C, member 6	153.62404097732	0.253715620060941	0.13198482052161	-1.92230908871372	0.05456687705342	0.940873744603948
ENSMUSG00000085246	Gm15893	antisense	predicted gene 15893	7.089109790939	-1.19539068967074	0.621647567996413	1.92293954197154	0.054487643047005	0.940873744603948
ENSMUSG00000024261	Syt4	protein_coding	synaptotagmin IV	1485.57872122258	0.145775915873515	0.075906004730736	-1.92047936642998	0.054797376995411	0.940873744603948
ENSMUSG00000085360	Arhgap27os2	antisense	Rho GTPase activating protein 27, opposite strand 2	18.1785408710941	0.666025750209893	0.3463485261572	-1.92299288118697	0.054480943895134	0.940873744603948
ENSMUSG00000042604	Kcna4	protein_coding	potassium voltage-gated channel, shaker-related subfamily, member 4	308.683846551796	0.188128792122436	0.097930876289405	-1.92103654384219	0.054727100540191	0.940873744603948
ENSMUSG00000034902	Pip5k1c	protein_coding	phosphatidylinositol-4-phosphate 5-kinase, type 1 gamma	4110.63732965797	0.086734651716117	0.045023922093101	-1.9264126198683	0.05405287290595	0.940873744603948
ENSMUSG00000030592	Ryr1	protein_coding	ryanodine receptor 1, skeletal muscle	332.355759541441	-0.281895216463512	0.14662722532006	1.92252984292779	0.054539122212276	0.940873744603948
ENSMUSG00000009555	Cdk9	protein_coding	cyclin-dependent kinase 9 (CDC2-related kinase)	919.336038320944	0.114450627047239	0.05952641909612	-1.92268624226214	0.054519465666928	0.940873744603948
ENSMUSG00000032064	Dixdc1	protein_coding	DIX domain containing 1	928.076552801815	-0.116605768131804	0.060702585292457	1.92093578173011	0.054739804035063	0.940873744603948
ENSMUSG00000034881	Tbxa2r	protein_coding	thromboxane A2 receptor	14.588633460644	0.714403673334634	0.37178733183153	-1.92153850378731	0.054663853006935	0.940873744603948
ENSMUSG00000087299	Gm12953	antisense	predicted gene 12953	29.0903390597058	0.479813760363879	0.249625453979958	-1.92213475314261	0.054588804126907	0.940873744603948
ENSMUSG00000021364	Elovl2	protein_coding	elongation of very long chain fatty acids (FEN1/Elo2, SUR4/Elo3, yeast)-like 2	207.515221823362	0.212129367350517	0.110319487008029	-1.92286397538341	0.054497135027567	0.940873744603948
ENSMUSG00000035933	Cog5	protein_coding	component of oligomeric golgi complex 5	825.050014478437	-0.136333655649887	0.071004590147012	1.92006820076861	0.054849285319615	0.940968931159408
ENSMUSG00000074269	Rec114	protein_coding	REC114 meiotic recombination protein	22.0731057315098	-0.577366292165572	0.300958112628363	1.91842740879536	0.055056838416403	0.942935473131558
ENSMUSG00000076281	Gm24270	miRNA	predicted gene, 24270	9.91195171192991	-0.840464025601882	0.438046852852511	1.91866239907644	0.055027073049432	0.942935473131558
ENSMUSG00000006301	Tmbim1	protein_coding	transmembrane BAX inhibitor motif containing 1	313.870335398863	-0.24552426821151	0.128319771141707	1.91337832063596	0.055699637709516	0.944995871956683
ENSMUSG00000032446	Eomes	protein_coding	eomesodermin	5.45715437978208	-1.20914378683549	0.632155595375024	1.9127312890716	0.055782461424198	0.944995871956683
ENSMUSG00000026568	Mpc2	protein_coding	mitochondrial pyruvate carrier 2	512.974757827563	0.158217937031871	0.082632701047355	-1.91471336440037	0.055529068275038	0.944995871956683
ENSMUSG00000086536	Gm12264	antisense	predicted gene 12264	412.992420264897	0.163672649972043	0.085555718150722	-1.91305331203817	0.055741227841026	0.944995871956683
ENSMUSG00000025451	Paip1	protein_coding	polyadenylate binding protein-interacting protein 1	547.194803890791	0.137992266803976	0.071996521600484	-1.91665185673428	0.055282175301894	0.944995871956683
ENSMUSG00000002808	Epdr1	protein_coding	ependymin related protein 1 (zebrafish)	1277.15227445659	0.130742818762831	0.068310938971003	-1.91393678277984	0.055628233779949	0.944995871956683
ENSMUSG00000110537	Gm4316	lincRNA	predicted gene 4316	4.18685190170998	-1.58387620275079	0.827156983794038	1.91484353488234	0.055512460592618	0.944995871956683
ENSMUSG00000110702	Gm45767	antisense	predicted gene 45767	368.041691860825	-0.221790699707977	0.11593614187253	1.91304192226642	0.055742685816472	0.944995871956683
ENSMUSG00000090673				14.4595920918246	-0.828819755758106	0.432525533025455	1.91623312954643	0.055335428206888	0.944995871956683
ENSMUSG00000040938	Slc16a11	protein_coding	solute carrier family 16 (monocarboxylic acid transporters), member 11	236.329321359843	0.18484807876726	0.096633426286172	-1.91287927864472	0.05576350887505	0.944995871956683
ENSMUSG00000051703	Tmem198	protein_coding	transmembrane protein 198	523.712416502631	0.141326048199133	0.073872878525744	-1.91309789221064	0.055735521553085	0.944995871956683
ENSMUSG00000024713	Pcsk5	protein_coding	proprotein convertase subtilisin/kexin type 5	198.947939857603	0.214597256278371	0.111988992981106	-1.91623525282147	0.055335158065114	0.944995871956683
ENSMUSG00000045625	Pigz	protein_coding	phosphatidylinositol glycan anchor biosynthesis, class Z	63.2835510147198	-0.345645383691964	0.18062937343271	1.91356132794607	0.055676230329338	0.944995871956683
ENSMUSG00000027787	Nmd3	protein_coding	NMD3 ribosome export adaptor	247.999806076623	0.192907110582992	0.100916574636027	-1.91155032043789	0.055933896627103	0.94666659105375
ENSMUSG00000044468	Tent5c	protein_coding	terminal nucleotidyltransferase 5C	32.9214583222517	-0.564259412018954	0.295390898004564	1.91021258891409	0.056105846920617	0.94666659105375
ENSMUSG00000056752	Dnah9	protein_coding	dynein, axonemal, heavy chain 9	203.935330464792	-0.21927487498226	0.114794774023066	1.9101468411637	0.056114309388404	0.94666659105375
ENSMUSG00000037166	Ppp1r14a	protein_coding	protein phosphatase 1, regulatory inhibitor subunit 14A	88.9851203263369	-0.314522232540375	0.164625568761916	1.91053087868289	0.05606489450621	0.94666659105375
ENSMUSG00000074748	Atxn7l3b	protein_coding	ataxin 7-like 3B	1982.37071548749	0.09164195342239	0.04797142356885	-1.91034467198712	0.056088849569893	0.94666659105375
ENSMUSG00000026630	Batf3	protein_coding	basic leucine zipper transcription factor, ATF-like 3	4.72992420693989	-1.21107943707781	0.635208937885837	1.90658437695893	0.056574429778198	0.946690106090376
ENSMUSG00000056220	Pla2g4a	protein_coding	phospholipase A2, group IVA (cytosolic, calcium-dependent)	31.6451937719391	-0.588961373772992	0.308687703788612	1.90795216830635	0.056397398702902	0.946690106090376
ENSMUSG00000049176	Frmpd4	protein_coding	FERM and PDZ domain containing 4	796.025519558795	-0.139756374390774	0.073310948224024	1.90635065807232	0.056604725863602	0.946690106090376
ENSMUSG00000026833	Olfm1	protein_coding	olfactomedin 1	9801.95547824122	0.115252064614152	0.060394269322147	-1.90832782493634	0.056348858855935	0.946690106090376
ENSMUSG00000038147	Cd84	protein_coding	CD84 antigen	12.9897436414981	-0.746804358991055	0.391783711085575	1.90616490134766	0.056628814426889	0.946690106090376
ENSMUSG00000037370	Enpp1	protein_coding	ectonucleotide pyrophosphatase/phosphodiesterase 1	45.2438812548191	-0.431968338068916	0.226571389461544	1.90654406584832	0.056579654189963	0.946690106090376
ENSMUSG00000062753	AI413582	protein_coding	expressed sequence AI413582	261.087079708621	0.205077852151374	0.107434130245081	-1.9088705952526	0.056278787124823	0.946690106090376
ENSMUSG00000096606	Tpbgl	protein_coding	trophoblast glycoprotein-like	75.0725743369817	0.30559126705152	0.160184793758142	-1.9077420514267	0.056424563782239	0.946690106090376
ENSMUSG00000045790	Ccdc149	protein_coding	coiled-coil domain containing 149	592.742614980888	0.136946859361916	0.071752960954712	-1.90858826645985	0.056315226756312	0.946690106090376
ENSMUSG00000040564	Apoc1	protein_coding	apolipoprotein C-I	12.8049030919637	-0.830404680520074	0.434931285914857	1.90927787310898	0.056226255146443	0.946690106090376
ENSMUSG00000049214	Skint7	protein_coding	selection and upkeep of intraepithelial T cells 7	4.47872856354536	1.45239128117007	0.761910426542559	-1.90624938388206	0.056617857842032	0.946690106090376
ENSMUSG00000040473	Cfap69	protein_coding	cilia and flagella associated protein 69	149.953994077213	-0.234260174788299	0.123070589444912	1.90346187374976	0.056980304047908	0.948583544106101
ENSMUSG00000032507	Fbxl2	protein_coding	F-box and leucine-rich repeat protein 2	616.217924308802	0.132118175832568	0.069396774638731	-1.9038085922632	0.056935117096449	0.948583544106101
ENSMUSG00000104443	4932442E05Rik	TEC	RIKEN cDNA 4932442E05 gene	52.3983261747179	-0.455719130964688	0.239456666962201	1.90313820344215	0.057022514107388	0.948583544106101
ENSMUSG00000041911	Dlx1	protein_coding	distal-less homeobox 1	386.727415350753	0.158048637239179	0.082978270889574	-1.90469909224195	0.056819197077077	0.948583544106101
ENSMUSG00000044067	Gpr22	protein_coding	G protein-coupled receptor 22	1016.22268849601	0.115616990619063	0.060747139728692	-1.90324994946973	0.057007938294727	0.948583544106101
ENSMUSG00000078307	AI593442	protein_coding	expressed sequence AI593442	1558.44300837687	0.090971629986711	0.047799123607545	-1.9032070699378	0.057013531004193	0.948583544106101
ENSMUSG00000079065				54.8441773247551	-1.26486661789736	0.665105150687653	1.90175435656996	0.0572032759577	0.950811208486087
ENSMUSG00000093176	Mir5119	miRNA	microRNA 5119	3.86331084263037	-1.45727618971154	0.766515528489496	1.90116982050353	0.057279772698139	0.951303589941679
ENSMUSG00000045672	Col27a1	protein_coding	collagen, type XXVII, alpha 1	99.7148561771265	-0.32135089835484	0.169212567359137	1.89909593223537	0.057551863857798	0.955040946029448
ENSMUSG00000038058	Nod1	protein_coding	nucleotide-binding oligomerization domain containing 1	82.2533731682858	-0.339512874504384	0.178915840835766	1.89761215618709	0.057747191887549	0.955158320585013
ENSMUSG00000049521	Cdc42ep1	protein_coding	CDC42 effector protein (Rho GTPase binding) 1	158.2437956086	-0.261490126051229	0.137736694915051	1.89847829739565	0.057633104028967	0.955158320585013
ENSMUSG00000030270	Cpne9	protein_coding	copine family member IX	164.868839181321	-0.357430140159573	0.188308904423607	1.8981053564813	0.057682204701546	0.955158320585013
ENSMUSG00000037625	Cldn11	protein_coding	claudin 11	941.556371374031	-0.353655776884981	0.186350198687238	1.89780198452346	0.057722171706035	0.955158320585013
ENSMUSG00000031353	Rbbp7	protein_coding	retinoblastoma binding protein 7, chromatin remodeling factor	1341.35520041673	0.097776674235036	0.051538574178382	-1.89715520450018	0.057807457033277	0.955364458179452
ENSMUSG00000075334	Rprm	protein_coding	reprimo, TP53 dependent G2 arrest mediator candidate	313.311637557192	0.196730105141202	0.103716619214388	-1.89680406699865	0.057853802370167	0.955364458179452
ENSMUSG00000051586	Mical3	protein_coding	microtubule associated monooxygenase, calponin and LIM domain containing 3	803.489843964333	-0.11017792275661	0.058238358611128	1.89184457433451	0.058511692349875	0.956504537463291
ENSMUSG00000072640	Lyrm9	protein_coding	LYR motif containing 9	499.094420090868	0.139053367876042	0.073577059071856	-1.88990114079229	0.058771182962145	0.956504537463291
ENSMUSG00000007207	Stx1a	protein_coding	syntaxin 1A (brain)	1030.68912083066	0.140308864604159	0.074210663531353	-1.89068333211818	0.058666628749703	0.956504537463291
ENSMUSG00000060550	H2-Q7	protein_coding	histocompatibility 2, Q region locus 7	5.91330608390693	1.07547059621221	0.568555624252876	-1.8915837788527	0.058546458836586	0.956504537463291
ENSMUSG00000057497	Fam136a	protein_coding	family with sequence similarity 136, member A	212.055604194137	0.192184133294545	0.101536873217823	-1.8927521323437	0.058390839982906	0.956504537463291
ENSMUSG00000100916	Lhb	protein_coding	luteinizing hormone beta	6.45662514300822	-1.30802936350993	0.691098174903997	1.89268241620178	0.058400116175577	0.956504537463291
ENSMUSG00000071691	Gm960	protein_coding	predicted gene 960	49.9020583225714	0.446759021973866	0.236302320079118	-1.89062478025727	0.058674449927373	0.956504537463291
ENSMUSG00000085754	Gm15886	antisense	predicted gene 15886	97.9021254312801	-0.42810638625846	0.226295859416842	1.89179946712979	0.05851770433713	0.956504537463291
ENSMUSG00000064370	mt-Cytb	protein_coding	mitochondrially encoded cytochrome b	71270.0594891382	0.110878690910199	0.058529244599793	-1.89441520505446	0.058169919773915	0.956504537463291
ENSMUSG00000025078	Nhlrc2	protein_coding	NHL repeat containing 2	78.5823932078655	-0.387281120878008	0.204553620260975	1.89329878583378	0.058318146545315	0.956504537463291
ENSMUSG00000092210	A930009A15Rik	protein_coding	RIKEN cDNA A930009A15 gene	7.31388516301103	1.12957378948903	0.597672834006494	-1.8899533745192	0.058764196149086	0.956504537463291
ENSMUSG00000031740	Mmp2	protein_coding	matrix metallopeptidase 2	44.081052041123	-0.521980571142586	0.275835096237756	1.89236459849426	0.058442419429876	0.956504537463291
ENSMUSG00000021751	Acox2	protein_coding	acyl-Coenzyme A oxidase 2, branched chain	2.43426930553368	-2.24093154069163	1.18522594215084	1.89072096804175	0.058661601915787	0.956504537463291
ENSMUSG00000027007	Itprid2	protein_coding	ITPR interacting domain containing 2	529.143413195736	-0.171598245425691	0.090757200557951	1.89073973602922	0.058659095307299	0.956504537463291
ENSMUSG00000035413	Tmem98	protein_coding	transmembrane protein 98	80.2133601404856	-0.468250131847292	0.247625484720374	1.89096099044916	0.058629551789223	0.956504537463291
ENSMUSG00000086179	Gm14317	lincRNA	predicted gene 14317	5.78631384945414	1.20889042318491	0.638151223773236	-1.89436355858888	0.058176769953342	0.956504537463291
ENSMUSG00000040524	Zfp609	protein_coding	zinc finger protein 609	609.665724868628	-0.151043264915236	0.07984739870881	1.89164916274939	0.058537740938082	0.956504537463291
ENSMUSG00000024764	Naa40	protein_coding	N(alpha)-acetyltransferase 40, NatD catalytic subunit	428.565936887946	0.141565780791392	0.074895615296072	-1.89017448126655	0.058734628423004	0.956504537463291
ENSMUSG00000037375	Hhat	protein_coding	hedgehog acyltransferase	8.20452191128364	-0.894674584663311	0.473993322365341	1.88752571491655	0.059089650981937	0.958222177351442
ENSMUSG00000047810	Ccdc88b	protein_coding	coiled-coil domain containing 88B	88.8609281701929	0.298628724664668	0.158146259410251	-1.88830722761509	0.058984717587516	0.958222177351442
ENSMUSG00000069662	Marcks	protein_coding	myristoylated alanine rich protein kinase C substrate	1244.14365582713	0.112776330237543	0.059753686862366	-1.88735350334628	0.059112794582114	0.958222177351442
ENSMUSG00000028161	Ppp3ca	protein_coding	protein phosphatase 3, catalytic subunit, alpha isoform	17246.8828959312	0.112850563437571	0.059778568046129	-1.88780974730757	0.059051496157517	0.958222177351442
ENSMUSG00000011257	Pabpc4	protein_coding	poly(A) binding protein, cytoplasmic 4	336.860825715805	0.147511571935511	0.078125996745791	-1.88812403143462	0.059009301373571	0.958222177351442
ENSMUSG00000014852	Adamts13	protein_coding	a disintegrin-like and metallopeptidase (reprolysin type) with thrombospondin type 1 motif, 13	11.8417574850659	0.796006981280055	0.422186526536106	-1.8854390920786	0.059370580370988	0.960100341537214
ENSMUSG00000018707	Dync1h1	protein_coding	dynein cytoplasmic 1 heavy chain 1	6116.22903579154	-0.111370331976057	0.059058575844825	1.88576054168121	0.059327230397226	0.960100341537214
ENSMUSG00000018012	Rac3	protein_coding	Rac family small GTPase 3	171.307366925898	0.214422176320589	0.113703312536434	-1.88580412951366	0.059321354262548	0.960100341537214
ENSMUSG00000044155	Lsm8	protein_coding	LSM8 homolog, U6 small nuclear RNA associated	221.600913760947	0.203663993365138	0.108064684881019	-1.88464893586074	0.05947725079339	0.961000397964456
ENSMUSG00000030844	Rgs10	protein_coding	regulator of G-protein signalling 10	171.04764196379	0.233146417273205	0.123729366192071	-1.8843256411035	0.059520941130393	0.961000397964456
ENSMUSG00000025558	Dock9	protein_coding	dedicator of cytokinesis 9	2868.40125464139	-0.117443803902738	0.062365534872886	1.88315235557769	0.059679723690637	0.962798086090212
ENSMUSG00000022801	Lrch3	protein_coding	leucine-rich repeats and calponin homology (CH) domain containing 3	474.605855896499	-0.143376985618303	0.076231816740872	1.88080242276884	0.05999880048238	0.963350993504667
ENSMUSG00000055053	Nfic	protein_coding	nuclear factor I/C	845.534869647762	-0.148315774288117	0.078853518021634	1.88090243795368	0.059985191531367	0.963350993504667
ENSMUSG00000041669	Prima1	protein_coding	proline rich membrane anchor 1	14.295624224867	-0.692664600607175	0.368237534890884	1.88102660640618	0.059968299634804	0.963350993504667
ENSMUSG00000041301	Cftr	protein_coding	cystic fibrosis transmembrane conductance regulator	5.38168332511736	-1.18606706486589	0.630278486648721	1.88181429319026	0.05986123445701	0.963350993504667
ENSMUSG00000046593	Tmem215	protein_coding	transmembrane protein 215	68.4231084038288	-0.333878522316089	0.177425897150007	1.88179137137915	0.059864347829701	0.963350993504667
ENSMUSG00000046159	Chrm3	protein_coding	cholinergic receptor, muscarinic 3, cardiac	452.874076432744	0.144942044583399	0.076999601786367	-1.88237395026451	0.059785260260141	0.963350993504667
ENSMUSG00000003849	Nqo1	protein_coding	NAD(P)H dehydrogenase, quinone 1	41.8520988480338	-0.408710306241074	0.217407011837878	1.87993157527896	0.060117403931224	0.963730420840586
ENSMUSG00000020715	Ern1	protein_coding	endoplasmic reticulum (ER) to nucleus signalling 1	173.545239837875	-0.224685632111527	0.119498286405584	1.88024145675973	0.060075177941237	0.963730420840586
ENSMUSG00000040812	Agbl2	protein_coding	ATP/GTP binding protein-like 2	15.6419540637506	-0.741200694290238	0.395215740080391	1.87543313467088	0.060733160280254	0.965214947445388
ENSMUSG00000004633	Chn2	protein_coding	chimerin 2	194.256040012027	-0.213548552825529	0.113792030254848	1.87665649648106	0.060565188723568	0.965214947445388
ENSMUSG00000058498	Rnf207	protein_coding	ring finger protein 207	127.505642451362	0.425987379870278	0.226988410123274	-1.8766922048528	0.060560291636746	0.965214947445388
ENSMUSG00000007880	Arid1a	protein_coding	AT rich interactive domain 1A (SWI-like)	1202.1626064072	-0.111781411848003	0.059496737489511	1.87878220831368	0.060274237352041	0.965214947445388
ENSMUSG00000097201				3.54203173236475	-1.53330925997044	0.817243871621016	1.87619548241958	0.060628442192279	0.965214947445388
ENSMUSG00000018554	Ybx2	protein_coding	Y box protein 2	75.1130952625632	0.323704996746924	0.172373569232196	-1.87792709861961	0.060391138697764	0.965214947445388
ENSMUSG00000046314	Stxbp6	protein_coding	syntaxin binding protein 6 (amisyn)	986.017774866799	0.173693346129518	0.09255922686198	-1.87656435795992	0.06057782622136	0.965214947445388
ENSMUSG00000053646	Plxnb1	protein_coding	plexin B1	1395.0908349017	-0.125895126375366	0.06711867176157	1.87570944226358	0.0606951886413	0.965214947445388
ENSMUSG00000032503	Arpp21	protein_coding	cyclic AMP-regulated phosphoprotein, 21	2076.41052746197	0.137435329320777	0.073274490814384	-1.87562312331754	0.060707048930252	0.965214947445388
ENSMUSG00000031381	Piga	protein_coding	phosphatidylinositol glycan anchor biosynthesis, class A	91.7728093251425	-0.293858625799175	0.15643074967115	1.87852213466296	0.060309771939851	0.965214947445388
ENSMUSG00000031137	Fgf13	protein_coding	fibroblast growth factor 13	2235.60221843166	0.131259390900723	0.06996523162463	-1.87606598095667	0.060646220295885	0.965214947445388
ENSMUSG00000028488	Sh3gl2	protein_coding	SH3-domain GRB2-like 2	3222.62853918252	0.075401549659769	0.040224995253078	-1.87449492996521	0.06086224021219	0.966509518862598
ENSMUSG00000042750	Bex2	protein_coding	brain expressed X-linked 2	1450.34056495265	0.094002883293581	0.050214424132237	-1.8720294998511	0.06120252238031	0.96661882623221
ENSMUSG00000020695	Mrc2	protein_coding	mannose receptor, C type 2	73.970554756353	-0.38325268421966	0.204613503331709	1.87305665549527	0.061060561898838	0.96661882623221
ENSMUSG00000049625	Tifab	protein_coding	TRAF-interacting protein with forkhead-associated domain, family member B	23.9353381739174	0.547277740026489	0.292312467504827	-1.87223536750943	0.061174048070965	0.96661882623221
ENSMUSG00000033352	Map2k4	protein_coding	mitogen-activated protein kinase kinase 4	2296.39691982917	0.098256989039101	0.052438662958621	-1.87375084518526	0.060964774308105	0.96661882623221
ENSMUSG00000038301	Snx10	protein_coding	sorting nexin 10	1170.74748290881	0.108105674547925	0.05769162125439	-1.87385398776083	0.060950552832903	0.96661882623221
ENSMUSG00000021716	Srek1ip1	protein_coding	splicing regulatory glutamine/lysine-rich protein 1interacting protein 1	236.367542282435	0.177545837092638	0.094817587606458	-1.87249899068878	0.061137601405914	0.96661882623221
ENSMUSG00000003469	Phyhip	protein_coding	phytanoyl-CoA hydroxylase interacting protein	5186.7195370479	0.088689110991475	0.047350562247476	-1.87303184549203	0.061063987606933	0.96661882623221
ENSMUSG00000017724	Etv4	protein_coding	ets variant 4	102.071577170668	0.272647060593132	0.145672730333778	-1.87164104062868	0.061256281494897	0.96671557771301
ENSMUSG00000025488	Cox8b	protein_coding	cytochrome c oxidase subunit 8B	3.58475022757137	-1.53475082292581	0.820304386732799	1.87095284110157	0.061351617865632	0.966716680576864
ENSMUSG00000049001	Ndnf	protein_coding	neuron-derived neurotrophic factor	266.170022032195	0.210375339240861	0.112431932521827	-1.87113513502955	0.061326352709425	0.966716680576864
ENSMUSG00000089647	Gm2245	antisense	predicted gene 2245	10.0595359730281	-1.07544169972382	0.574922649989231	1.87058502520986	0.061402621810472	0.966769751468988
ENSMUSG00000111143	Gm47134	lincRNA	predicted gene, 47134	3.82138322487859	1.34824212196948	0.721447270976656	-1.8688020264382	0.061650362840456	0.966919717037908
ENSMUSG00000038725	Pkhd1l1	protein_coding	polycystic kidney and hepatic disease 1-like 1	5.66176106077489	-1.10846357627664	0.592974311820406	1.86932815499832	0.061577173329833	0.966919717037908
ENSMUSG00000078489	Gm17106	processed_transcript	predicted gene 17106	9.69169968724598	-0.933585018513858	0.499297992857865	1.86979525627619	0.061512255371856	0.966919717037908
ENSMUSG00000044288	Cnr1	protein_coding	cannabinoid receptor 1 (brain)	2122.95681935023	0.141685855072768	0.075810428353479	-1.86894940643435	0.061629853617463	0.966919717037908
ENSMUSG00000041530	Ago1	protein_coding	argonaute RISC catalytic subunit 1	1105.69377646533	-0.116971620157167	0.062585128258671	1.86900024673133	0.061622780053254	0.966919717037908
ENSMUSG00000060675	Plaat3	protein_coding	phospholipase A and acyltransferase 3	295.329906978283	-0.17983273693822	0.096260772298826	1.86818298506849	0.061736569606647	0.967524077348951
ENSMUSG00000028212	Ccne2	protein_coding	cyclin E2	111.069479060068	0.266955321313133	0.142942245976796	-1.86757469416332	0.061821376449705	0.968105582597812
ENSMUSG00000022617	Chkb	protein_coding	choline kinase beta	10.8012088602403	-0.792579858926292	0.424605932431739	1.86662455323492	0.061954036329467	0.968482059496008
ENSMUSG00000074766	Ism1	protein_coding	isthmin 1, angiogenesis inhibitor	76.8577265280559	0.301892615068221	0.16173359554994	-1.8666042391607	0.061956875176378	0.968482059496008
ENSMUSG00000096351	Samd11	protein_coding	sterile alpha motif domain containing 11	277.774554323976	0.187588750520012	0.100509547140425	-1.86637743236397	0.061988578235295	0.968482059496008
ENSMUSG00000100799	1700027H10Rik	antisense	RIKEN cDNA 1700027H10 gene	55.8666903400374	0.358242827581146	0.193507491168935	-1.85131245006114	0.064124616009312	0.968731174702879
ENSMUSG00000082908	Gm13736	processed_pseudogene	predicted gene 13736	135.007166343126	0.231184924140324	0.124088874784118	-1.86305923510487	0.062453932731192	0.968731174702879
ENSMUSG00000041216	Clvs1	protein_coding	clavesin 1	513.369314798	0.139041786824064	0.074712398508645	-1.8610269459891	0.062740371535662	0.968731174702879
ENSMUSG00000087611	4930458D05Rik	antisense	RIKEN cDNA 4930458D05 gene	8.97429653452765	-0.964164821264953	0.520953533745284	1.85076932741639	0.064202745504969	0.968731174702879
ENSMUSG00000063800	Prpf38a	protein_coding	PRP38 pre-mRNA processing factor 38 (yeast) domain containing A	213.90779956323	0.178570995074487	0.095734246417893	-1.8652781189189	0.062142430566053	0.968731174702879
ENSMUSG00000072844	G530011O06Rik	processed_transcript	RIKEN cDNA G530011O06 gene	19.1632958083918	-0.890281373494529	0.481191768719129	1.85015919092786	0.064290608821132	0.968731174702879
ENSMUSG00000021614	Vcan	protein_coding	versican	233.8591084693	-0.18308577089934	0.099048006769194	1.84845487427096	0.064536566678924	0.968731174702879
ENSMUSG00000041954	Tnfrsf18	protein_coding	tumor necrosis factor receptor superfamily, member 18	29.3521444206151	-0.487877076829355	0.262873435771713	1.8559390582662	0.063462244950164	0.968731174702879
ENSMUSG00000020377	Ltc4s	protein_coding	leukotriene C4 synthase	31.9836878217286	-0.652269646600782	0.350699529496353	1.85991024150366	0.062898226124304	0.968731174702879
ENSMUSG00000092371	Gm20511	antisense	predicted gene 20511	102.255013304912	0.248932570531369	0.133978577424906	-1.85800278907195	0.063168618239	0.968731174702879
ENSMUSG00000047215	Rpl9	protein_coding	ribosomal protein L9	1940.88548575089	0.085883050332787	0.046146485042937	-1.86109625148865	0.062730585486933	0.968731174702879
ENSMUSG00000064280	Ccdc146	protein_coding	coiled-coil domain containing 146	16.8113243391714	-0.672691948127724	0.362431368185438	1.85605333085723	0.063445956855454	0.968731174702879
ENSMUSG00000057440	Mpp7	protein_coding	membrane protein, palmitoylated 7 (MAGUK p55 subfamily member 7)	39.7680647362037	-0.490185716768064	0.26536786597958	1.84719319710618	0.064719144988045	0.968731174702879
ENSMUSG00000059213	Ddn	protein_coding	dendrin	24200.6543090056	0.124031169216789	0.06665908107166	-1.86067925364066	0.062789485311517	0.968731174702879
ENSMUSG00000030409	Dmpk	protein_coding	dystrophia myotonica-protein kinase	373.749487392689	-0.240062174316776	0.130079311103925	1.84550619371733	0.064963938347899	0.968731174702879
ENSMUSG00000033730	Egr3	protein_coding	early growth response 3	955.858288377677	0.147902557393104	0.079686772251226	-1.85604904320652	0.063446567942788	0.968731174702879
ENSMUSG00000092381	Gm20512	antisense	predicted gene 20512	96.0552148107683	0.260919631219277	0.140458911456379	-1.85762247844495	0.063222644115668	0.968731174702879
ENSMUSG00000041481	Serpina3g	protein_coding	serine (or cysteine) peptidase inhibitor, clade A, member 3G	9.60023790514089	0.913458125255477	0.494720475589862	-1.84641261141728	0.064832317436288	0.968731174702879
ENSMUSG00000061414	Cracr2a	protein_coding	calcium release activated channel regulator 2A	42.7283712944935	0.429290370390912	0.231349759115916	-1.85559030634572	0.063511976434569	0.968731174702879
ENSMUSG00000026447	Pik3c2b	protein_coding	phosphatidylinositol-4-phosphate 3-kinase catalytic subunit type 2 beta	248.301433854197	-0.192320168530758	0.104169391174901	1.84622532935661	0.064859494615103	0.968731174702879
ENSMUSG00000021900	Btd	protein_coding	biotinidase	89.1278634827933	-0.316998270972821	0.171756999735568	1.84562068189862	0.064947301365966	0.968731174702879
ENSMUSG00000030382	Slc27a5	protein_coding	solute carrier family 27 (fatty acid transporter), member 5	3.43795436175259	1.7717693258683	0.950631961651568	-1.86378051374387	0.062352533307135	0.968731174702879
ENSMUSG00000097167	Gm16740	antisense	predicted gene, 16740	615.892382547757	0.139489309649597	0.074954602671651	-1.86098391129695	0.0627464487391	0.968731174702879
ENSMUSG00000025702	Marchf8	protein_coding	membrane associated ring-CH-type finger 8	637.460133945048	-0.137428197890216	0.073942856517174	1.85857301656039	0.063087684798113	0.968731174702879
ENSMUSG00000051412	Vamp7	protein_coding	vesicle-associated membrane protein 7	307.538689815656	0.156336380660719	0.084127767811282	-1.85832079856698	0.063123471986623	0.968731174702879
ENSMUSG00000026707	Nsun6	protein_coding	NOL1/NOP2/Sun domain family member 6	55.7070669237908	0.335030051122517	0.179793972315448	-1.86341091866366	0.062404475020509	0.968731174702879
ENSMUSG00000025439	Clns1a	protein_coding	chloride channel, nucleotide-sensitive, 1A	660.816927927657	0.124867043311876	0.067583875378234	-1.84758631571594	0.064662210824246	0.968731174702879
ENSMUSG00000075324	Fign	protein_coding	fidgetin	19.9859725052327	-0.63762959126326	0.343920529402258	1.85400270339044	0.063738773231479	0.968731174702879
ENSMUSG00000034892	Rps29	protein_coding	ribosomal protein S29	1184.20589982149	-0.126482130910377	0.068463182952941	1.84744742290636	0.064682321520786	0.968731174702879
ENSMUSG00000022431	Ribc2	protein_coding	RIB43A domain with coiled-coils 2	3.52420757300535	-1.47480638037764	0.79525922607637	1.85449766820562	0.063667993443736	0.968731174702879
ENSMUSG00000000711	Rab5b	protein_coding	RAB5B, member RAS oncogene family	1285.1296128491	0.091767247896451	0.049225618631399	-1.8642172601954	0.062291200458515	0.968731174702879
ENSMUSG00000097145	9230114K14Rik	processed_transcript	RIKEN cDNA 9230114K14 gene	13.0354225573954	-0.725880412685415	0.392579719072266	1.84900130450141	0.064457624352822	0.968731174702879
ENSMUSG00000042709	Atpaf2	protein_coding	ATP synthase mitochondrial F1 complex assembly factor 2	185.62016001138	0.19776727077797	0.106214278015489	-1.86196502459989	0.062608020356451	0.968731174702879
ENSMUSG00000097197				62.5304556745361	0.335450798840372	0.18123106440745	-1.85095640163653	0.064175825561185	0.968731174702879
ENSMUSG00000072492	Gm10364	transcribed_processed_pseudogene	predicted pseudogene 10364	2.44633931183095	1.78048394190063	0.961228581067975	-1.85230025091683	0.063982719713357	0.968731174702879
ENSMUSG00000070348	Ccnd1	protein_coding	cyclin D1	319.015895136356	0.149901690404901	0.080582375943568	-1.86022922071542	0.062853102546956	0.968731174702879
ENSMUSG00000067341	H2-Eb2	protein_coding	histocompatibility 2, class II antigen E beta2	2.22399499714922	-1.80563256478803	0.96960630039706	1.86223270625264	0.06257029618755	0.968731174702879
ENSMUSG00000004849	Ap1s1	protein_coding	adaptor protein complex AP-1, sigma 1	1784.62391655884	0.086570596081125	0.046684474714086	-1.8543765697551	0.063685304475807	0.968731174702879
ENSMUSG00000097793	Gm17259	antisense	predicted gene, 17259	55.7007677524863	0.370725390138323	0.200120432581762	-1.8525114370161	0.063952416775151	0.968731174702879
ENSMUSG00000084960	B430010I23Rik	antisense	RIKEN cDNA B430010I23 gene	23.6125797910325	-0.512849062306016	0.276949829493467	1.8517760536051	0.064057987645715	0.968731174702879
ENSMUSG00000110007	Gm45352	antisense	predicted gene 45352	10.9904339246332	-0.828434520896152	0.44581987339431	1.85822698882567	0.063136786922705	0.968731174702879
ENSMUSG00000063576	Klhdc3	protein_coding	kelch domain containing 3	1550.1352061745	0.095956937055522	0.051727759799621	-1.85503755482999	0.063590863900088	0.968731174702879
ENSMUSG00000028128	F3	protein_coding	coagulation factor III	405.088621140361	0.227599537618391	0.122631335304188	-1.85596558215589	0.063458464001436	0.968731174702879
ENSMUSG00000030064	Frmd4b	protein_coding	FERM domain containing 4B	271.765845797657	-0.169524716224152	0.091576921594349	1.85117290767954	0.064144682018274	0.968731174702879
ENSMUSG00000060176	Kif27	protein_coding	kinesin family member 27	37.7970418154994	-0.472222814147902	0.25502861538257	1.85164638658104	0.064076617423168	0.968731174702879
ENSMUSG00000074768	Bhmt	protein_coding	betaine-homocysteine methyltransferase	2.33247088475294	-2.24294915156456	1.21423997298589	1.84720417830507	0.064717554053241	0.968731174702879
ENSMUSG00000025006	Sorbs1	protein_coding	sorbin and SH3 domain containing 1	849.402733350553	-0.157007548347572	0.084559569872014	1.85676853116936	0.06334409265202	0.968731174702879
ENSMUSG00000068859	Sp9	protein_coding	trans-acting transcription factor 9	105.683853983166	0.248038696065713	0.134320184400466	-1.84662265893117	0.064801847858842	0.968731174702879
ENSMUSG00000044811	Cd300c2	protein_coding	CD300C molecule 2	18.3767836152426	-0.621999772527945	0.335293453859446	1.85509071342826	0.063583273706915	0.968731174702879
ENSMUSG00000107560	Gm44199	antisense	predicted gene, 44199	29.7142012986383	-0.628023237068057	0.337110374365474	1.86296027895953	0.062467854904158	0.968731174702879
ENSMUSG00000029500	Pgam5	protein_coding	phosphoglycerate mutase family member 5	522.298405683175	0.125442461033009	0.067425774477589	-1.86045265337965	0.062821511159282	0.968731174702879
ENSMUSG00000085271	E130006D01Rik	lincRNA	RIKEN cDNA E130006D01 gene	8.12624371072518	0.903401431045785	0.488652230900037	-1.84876149932199	0.064492258990673	0.968731174702879
ENSMUSG00000110901	Gm48393	lincRNA	predicted gene, 48393	9.9586206242038	0.788572965439286	0.424534972803335	-1.85749824150433	0.063240301144835	0.968731174702879
ENSMUSG00000111079	Gm47112	antisense	predicted gene, 47112	12.7377520747338	-0.749933943309362	0.405713032379967	1.84843444370064	0.064539519813407	0.968731174702879
ENSMUSG00000094707	A830019P07Rik	lincRNA	RIKEN cDNA A830019P07 gene	12.3585475159297	0.840591790150007	0.455441632084677	-1.84566304644219	0.064941146004545	0.968731174702879
ENSMUSG00000053161	Daw1	protein_coding	dynein assembly factor with WDR repeat domains 1	5.095710499614	-1.20322174813757	0.651545473417134	1.84671952646234	0.064787800196887	0.968731174702879
ENSMUSG00000097976	Gm26918	antisense	predicted gene, 26918	4.45332275619181	-1.68575485886075	0.906934851573369	1.85873864692295	0.063064192644568	0.968731174702879
ENSMUSG00000053465	Hs6st3	protein_coding	heparan sulfate 6-O-sulfotransferase 3	98.1483080229186	-0.373353933557259	0.202130834605099	1.84709044657475	0.064734032849579	0.968731174702879
ENSMUSG00000033557	Fam20b	protein_coding	family with sequence similarity 20, member B	1338.4335901005	0.096584068332493	0.052119648529482	-1.85312201938312	0.063864871422703	0.968731174702879
ENSMUSG00000047228	A2ml1	protein_coding	alpha-2-macroglobulin like 1	88.8481954816529	0.385932303904944	0.207829633294943	-1.85696475419001	0.063316168732283	0.968731174702879
ENSMUSG00000033444	Specc1l	protein_coding	sperm antigen with calponin homology and coiled-coil domains 1-like	571.568817131769	-0.117708331336383	0.063327850422429	1.85871351311009	0.063067757029084	0.968731174702879
ENSMUSG00000020653	Klf11	protein_coding	Kruppel-like factor 11	81.8987907604263	0.320611398561788	0.172915901060883	-1.85414641796825	0.063718215406516	0.968731174702879
ENSMUSG00000037353	Letmd1	protein_coding	LETM1 domain containing 1	602.76399152597	0.118744532003469	0.064378682936299	-1.8444697310904	0.065114713148748	0.970266595707659
ENSMUSG00000006395	Hyi	polymorphic_pseudogene	hydroxypyruvate isomerase (putative)	72.9864241322052	-0.299146748185075	0.1622553505135	1.84367878925623	0.065229965974718	0.971170872430951
ENSMUSG00000030678	Maz	protein_coding	MYC-associated zinc finger protein (purine-binding transcription factor)	1791.1172925352	0.089420113628779	0.048516968428253	-1.84306885870279	0.065318957421446	0.971170872430951
ENSMUSG00000018965	Ywhah	protein_coding	tyrosine 3-monooxygenase/tryptophan 5-monooxygenase activation protein, eta polypeptide	8012.6844791175	0.085474506256404	0.046368456419496	-1.84337614095056	0.065274111135974	0.971170872430951
ENSMUSG00000086993	Rsf1os2	antisense	remodeling and spacing factor 1, opposite strand 2	133.295513192413	0.238051018913475	0.129238721708161	-1.84194810786684	0.065482740710555	0.972181582092698
ENSMUSG00000102397	Gm37573	sense_intronic	predicted gene, 37573	8.01162452336463	0.978008134402548	0.530891626853768	-1.84219920777153	0.065446016293092	0.972181582092698
ENSMUSG00000039321	Uts2r	protein_coding	urotensin 2 receptor	2.48065044458324	1.69331683106778	0.920120765503007	-1.84032019986212	0.065721241462177	0.972901990616679
ENSMUSG00000015957	Wnt11	protein_coding	wingless-type MMTV integration site family, member 11	11.2991184165676	-0.792604948307256	0.430767892430618	1.83998148941641	0.065770954970489	0.972901990616679
ENSMUSG00000102136	Gm37107	sense_intronic	predicted gene, 37107	17.7539583433282	0.721563501079221	0.391884758390445	-1.84126451879077	0.065582804588187	0.972901990616679
ENSMUSG00000032402	Smad3	protein_coding	SMAD family member 3	717.88104555257	0.142715997643607	0.077543304956049	-1.84046833862056	0.06569950844772	0.972901990616679
ENSMUSG00000049672	Zbtb14	protein_coding	zinc finger and BTB domain containing 14	202.165133771729	0.198824585650067	0.108056285136841	-1.84000944876347	0.065766850123168	0.972901990616679
ENSMUSG00000038048	Cntnap5c	protein_coding	contactin associated protein-like 5C	41.9433422550635	-0.68996310575126	0.375345125036402	1.83820984936023	0.066031489004197	0.974624777701951
ENSMUSG00000054150	Syne3	protein_coding	spectrin repeat containing, nuclear envelope family member 3	16.4133820340649	-0.644941653650092	0.350784985077068	1.83856687454395	0.065978917243997	0.974624777701951
ENSMUSG00000074575	Kcng1	protein_coding	potassium voltage-gated channel, subfamily G, member 1	494.207744841687	0.166716991083803	0.090692563016623	-1.83826529473256	0.066023322440538	0.974624777701951
ENSMUSG00000038020	Rapgefl1	protein_coding	Rap guanine nucleotide exchange factor (GEF)-like 1	2782.29394779173	0.097075547936139	0.052865454089256	-1.83627568529425	0.066316893948628	0.978125990325144
ENSMUSG00000039046	Usp6nl	protein_coding	USP6 N-terminal like	215.954446702407	-0.200818017768519	0.109421232173876	1.83527468827447	0.066464999511204	0.978243209227824
ENSMUSG00000040652	Oaz2	protein_coding	ornithine decarboxylase antizyme 2	1377.01908612949	0.103268202648701	0.056269446936281	-1.83524467133366	0.066469444963053	0.978243209227824
ENSMUSG00000072235	Tuba1a	protein_coding	tubulin, alpha 1A	3512.7739897081	0.156156614076184	0.085060112089024	-1.8358383294011	0.066381570794189	0.978243209227824
ENSMUSG00000038079	Tmem237	protein_coding	transmembrane protein 237	231.754068376797	-0.261303052823626	0.142437365467938	1.83451197630051	0.066578031673779	0.979131270158939
ENSMUSG00000109784	Gm45493	TEC	predicted gene 45493	4.33904724533811	-1.3179091771728	0.719058552134814	1.83282595452075	0.066828458069099	0.980769663684709
ENSMUSG00000029166	Mapre3	protein_coding	microtubule-associated protein, RP/EB family, member 3	1825.67076896224	0.087624502037132	0.047794751575001	-1.83334987942408	0.066750556088421	0.980769663684709
ENSMUSG00000055254	Ntrk2	protein_coding	neurotrophic tyrosine kinase, receptor, type 2	5418.75370729793	-0.066861616460929	0.036487330369465	1.83246117991915	0.066882740307447	0.980769663684709
ENSMUSG00000068130	Zfp442	protein_coding	zinc finger protein 442	16.0240502068147	-0.665052646574404	0.362904395598692	1.83258360780462	0.066864517724368	0.980769663684709
ENSMUSG00000062980	Cped1	protein_coding	cadherin-like and PC-esterase domain containing 1	36.8796157950673	-0.543792523169769	0.297510376263851	1.827810276733	0.067578030350114	0.982697171500155
ENSMUSG00000051934	Spats2	protein_coding	spermatogenesis associated, serine-rich 2	299.685290073571	-0.22925895750462	0.125379108508211	1.82852598197893	0.067470649940753	0.982697171500155
ENSMUSG00000028047	Thbs3	protein_coding	thrombospondin 3	404.596605655456	0.153561374635301	0.08394955973195	-1.82921000569415	0.06736815410079	0.982697171500155
ENSMUSG00000028246	Faxc	protein_coding	failed axon connections homolog	287.259604680603	-0.241634616009473	0.132139940343418	1.82862664673142	0.067455558032949	0.982697171500155
ENSMUSG00000052221	Ppp1r36	protein_coding	protein phosphatase 1, regulatory subunit 36	13.6994257894163	-0.739911616761808	0.404833044230994	1.82769570642959	0.067595232885648	0.982697171500155
ENSMUSG00000063229	Ldha	protein_coding	lactate dehydrogenase A	2343.25777356382	0.085012887777964	0.046489077597785	-1.82866368125175	0.067450006425373	0.982697171500155
ENSMUSG00000094840	Muc3a	protein_coding	mucin 3A, cell surface associated	71.894244739967	-0.306686963732326	0.167492186384833	1.83105236340802	0.067092727740008	0.982697171500155
ENSMUSG00000023456	Tpi1	protein_coding	triosephosphate isomerase 1	5541.62622438151	0.064217551321012	0.035106430663363	-1.82922473482984	0.067365948459932	0.982697171500155
ENSMUSG00000043773	1700048O20Rik	lincRNA	RIKEN cDNA 1700048O20 gene	53.1217798372406	0.487026391011709	0.266373289849096	-1.82836046094417	0.067495471302122	0.982697171500155
ENSMUSG00000018593	Sparc	protein_coding	secreted acidic cysteine rich glycoprotein	2500.38688073618	-0.158114706692269	0.086499698815011	1.82792204895897	0.06756125141231	0.982697171500155
ENSMUSG00000036964	Trim17	protein_coding	tripartite motif-containing 17	52.3971689127414	0.360844728549457	0.197235230050096	-1.82951457737953	0.067322557556115	0.982697171500155
ENSMUSG00000060279	Ap2a1	protein_coding	adaptor-related protein complex 2, alpha 1 subunit	2783.58311959336	0.092029942682426	0.050306403713586	-1.82938822672336	0.067341470063314	0.982697171500155
ENSMUSG00000074250	Gm10653	transcribed_processed_pseudogene	predicted gene 10653	33.1297844754745	0.424530227566754	0.232388123660452	-1.82681550537	0.067727513767731	0.983308104267234
ENSMUSG00000070733	Fryl	protein_coding	FRY like transcription coactivator	687.533326200801	-0.152794729278118	0.083641956951205	1.82677133399994	0.067734157662754	0.983308104267234
ENSMUSG00000038576	Susd4	protein_coding	sushi domain containing 4	1675.11232474459	0.098904944952109	0.054222217223057	-1.8240667758981	0.068141977625619	0.983852307461267
ENSMUSG00000030747	Dgat2	protein_coding	diacylglycerol O-acyltransferase 2	786.90645932071	0.117298750548612	0.064235517350943	-1.8260731038837	0.067839250945382	0.983852307461267
ENSMUSG00000039543	Cfap70	protein_coding	cilia and flagella associated protein 70	23.2091814063371	-0.57474616020815	0.315124253509303	1.823871548469	0.068171493908726	0.983852307461267
ENSMUSG00000083246	Gm11839	processed_pseudogene	predicted gene 11839	2.04818361384911	2.14838928093246	1.17724425921171	-1.82493077721274	0.068011476073889	0.983852307461267
ENSMUSG00000037463	Fbxo27	protein_coding	F-box protein 27	131.596915047408	0.230675689758883	0.126482901425988	-1.82376975194441	0.068186888615437	0.983852307461267
ENSMUSG00000031176	Dynlt3	protein_coding	dynein light chain Tctex-type 3	1291.11640047293	0.100438506320794	0.055017215110337	-1.82558324915875	0.067913060875208	0.983852307461267
ENSMUSG00000026546	Cfap45	protein_coding	cilia and flagella associated protein 45	32.8562114629509	-0.488264913030967	0.267678871979181	1.82406967505804	0.06814153938308	0.983852307461267
ENSMUSG00000114827	Gm46432	processed_pseudogene	predicted gene, 46432	18.30545890796	-0.590149457971947	0.323612396971346	1.823630563894	0.068207942675437	0.983852307461267
ENSMUSG00000016308	Ube2a	protein_coding	ubiquitin-conjugating enzyme E2A	353.868483228104	0.146389212627202	0.080269449772475	-1.82372263721931	0.068194014751375	0.983852307461267
ENSMUSG00000034918	Cdhr2	protein_coding	cadherin-related family member 2	7.80703429038334	0.862357461126242	0.47632102738237	-1.81045431872983	0.070225362297045	0.983856106481568
ENSMUSG00000032705	Exd2	protein_coding	exonuclease 3'-5' domain containing 2	1177.26394102124	0.09283297998201	0.051335555439039	-1.80835639525221	0.070551049853412	0.983856106481568
ENSMUSG00000028179	Cth	protein_coding	cystathionase (cystathionine gamma-lyase)	31.2083302558288	-0.447181366062728	0.246011828312465	1.81772303035264	0.069106475915369	0.983856106481568
ENSMUSG00000039813	Tbc1d2	protein_coding	TBC1 domain family, member 2	70.102114904742	-0.460518485080008	0.253608206046957	1.81586586750564	0.069390950294652	0.983856106481568
ENSMUSG00000033055	Ankrd54	protein_coding	ankyrin repeat domain 54	149.938054672894	-0.219532808468818	0.120986791697161	1.81451880316262	0.069597890555496	0.983856106481568
ENSMUSG00000089961	Gm16567	antisense	predicted gene 16567	5.87549068585366	1.00622814930424	0.552353621297904	-1.82171006128254	0.068498990522803	0.983856106481568
ENSMUSG00000109865	Hspa14	protein_coding	heat shock protein 14	230.43038774429	-0.168803193755601	0.092805844851612	1.81888537328119	0.068928919799425	0.983856106481568
ENSMUSG00000054226	Tprkb	protein_coding	Tp53rk binding protein	754.099466878826	0.104904782710415	0.05765698246989	-1.8194636315766	0.068840726464616	0.983856106481568
ENSMUSG00000029798	Herc6	protein_coding	hect domain and RLD 6	39.9553632502215	-0.422044751144767	0.232528468570516	1.81502400002595	0.069520221320465	0.983856106481568
ENSMUSG00000036882	Arhgap33	protein_coding	Rho GTPase activating protein 33	1649.00268179198	0.11799024144342	0.065242814869939	-1.80847870648489	0.070532027961658	0.983856106481568
ENSMUSG00000069171	Nr2f1	protein_coding	nuclear receptor subfamily 2, group F, member 1	740.727738151213	0.117602664731607	0.064988898691379	-1.80958082225829	0.070360816149101	0.983856106481568
ENSMUSG00000030342	Cd9	protein_coding	CD9 antigen	426.173127565932	-0.236455317216333	0.129934336784304	1.81980624266284	0.068788516730701	0.983856106481568
ENSMUSG00000031075	Ano1	protein_coding	anoctamin 1, calcium activated chloride channel	36.8522010570311	-0.412659472590661	0.227296296103905	1.81551340547151	0.069445047749699	0.983856106481568
ENSMUSG00000060314	Zfp941	protein_coding	zinc finger protein 941	205.453649863247	0.185430756193469	0.102147067877746	-1.81533116951923	0.06947303172115	0.983856106481568
ENSMUSG00000049939	Lrrc4	protein_coding	leucine rich repeat containing 4	952.934224069623	0.108740834798487	0.060114550724374	-1.80889374516107	0.070467512336601	0.983856106481568
ENSMUSG00000029516	Cit	protein_coding	citron	714.264078305683	-0.224720857292969	0.123990906210654	1.81239789401313	0.06992473802407	0.983856106481568
ENSMUSG00000043987	Cep164	protein_coding	centrosomal protein 164	299.800473482483	-0.167347601433281	0.092356849395366	1.81196741258346	0.069991231900977	0.983856106481568
ENSMUSG00000049791	Fzd4	protein_coding	frizzled class receptor 4	176.024248106669	-0.20678854357271	0.11360442234073	1.82025082573367	0.068720816224484	0.983856106481568
ENSMUSG00000085251	Gm12326	lincRNA	predicted gene 12326	3.6272234582376	-1.36649338550238	0.749762505118589	1.82256831486424	0.068368798206456	0.983856106481568
ENSMUSG00000025239	Limd1	protein_coding	LIM domains containing 1	117.235087342938	-0.306276583786124	0.168030423424738	1.8227448193232	0.068342048692353	0.983856106481568
ENSMUSG00000114787	4930455M05Rik	lincRNA	RIKEN cDNA 4930455M05 gene	4.0333080696018	-1.33159367186082	0.732401982541505	1.81811860645169	0.069046006736663	0.983856106481568
ENSMUSG00000046688	Tifa	protein_coding	TRAF-interacting protein with forkhead-associated domain	56.9733694274307	0.370528762384358	0.203492591130695	-1.82084645109454	0.068630201031731	0.983856106481568
ENSMUSG00000019737	Syne4	protein_coding	spectrin repeat containing, nuclear envelope family member 4	72.6495920802635	0.296993301497385	0.164274203755881	-1.80791198317863	0.070620200421168	0.983856106481568
ENSMUSG00000023068	Nus1	protein_coding	NUS1 dehydrodolichyl diphosphate synthase subunit	923.562088317428	0.104707248689345	0.057717695754095	-1.81412731955634	0.069658126437236	0.983856106481568
ENSMUSG00000022332	Khdrbs3	protein_coding	KH domain containing, RNA binding, signal transduction associated 3	1466.38857342921	0.102339533516031	0.056528178391979	-1.81041626366209	0.07023125906819	0.983856106481568
ENSMUSG00000046658	Zfp316	protein_coding	zinc finger protein 316	383.635149863583	0.13616383751382	0.075098054717636	-1.81314733152262	0.069809100631873	0.983856106481568
ENSMUSG00000020774	Aspa	protein_coding	aspartoacylase	138.458755535733	-0.297267752841384	0.163190239051619	1.82160253314755	0.068515316301114	0.983856106481568
ENSMUSG00000028295	Smim8	protein_coding	small integral membrane protein 8	76.8064681751052	0.325237757525674	0.179166507846826	-1.81528211625204	0.069480565873545	0.983856106481568
ENSMUSG00000075254	Heg1	protein_coding	heart development protein with EGF-like domains 1	305.505578618271	-0.217118033314521	0.119336982424846	1.81936922572392	0.068855118481182	0.983856106481568
ENSMUSG00000055523	Gucy2g	protein_coding	guanylate cyclase 2g	48.7336847703598	0.384245888915879	0.212432073568309	-1.80879413575145	0.070482991689765	0.983856106481568
ENSMUSG00000039376	Synpo2l	protein_coding	synaptopodin 2-like	3.82354704757415	1.26138087662654	0.697008020118746	-1.80970783723787	0.070341106518532	0.983856106481568
ENSMUSG00000036006	Ripor2	protein_coding	RHO family interacting cell polarization regulator 2	816.869782863991	0.118719120020928	0.065284301005918	-1.81849415849862	0.068988638735364	0.983856106481568
ENSMUSG00000083579	Gm15538	processed_pseudogene	predicted gene 15538	3.0946627947136	-1.53313023750121	0.842499245994687	1.81974078290259	0.068798489481319	0.983856106481568
ENSMUSG00000005611	Mrvi1	protein_coding	MRV integration site 1	29.1475464646652	-0.533168032781599	0.294650117581818	1.80949540138415	0.070374073935834	0.983856106481568
ENSMUSG00000035203	Epn1	protein_coding	epsin 1	4121.44179951946	0.086781033369879	0.047892965987165	-1.81197868165308	0.069989490574341	0.983856106481568
ENSMUSG00000033436	Armcx2	protein_coding	armadillo repeat containing, X-linked 2	922.62606192753	0.101209066172547	0.055866120141295	-1.81163585222262	0.070042481405865	0.983856106481568
ENSMUSG00000029027	Dffb	protein_coding	DNA fragmentation factor, beta subunit	142.428022549267	0.214125363597681	0.118413313385367	-1.80828791523488	0.070561701730447	0.983856106481568
ENSMUSG00000109881	Gm45507	antisense	predicted gene 45507	437.145852722505	0.128308805237697	0.070924071784185	-1.8091009442905	0.070435322419706	0.983856106481568
ENSMUSG00000028558	Calr4	protein_coding	calreticulin 4	7.90383925478537	-0.938643938443234	0.516164139537444	1.81849893579277	0.068987909225135	0.983856106481568
ENSMUSG00000027171	Prrg4	protein_coding	proline rich Gla (G-carboxyglutamic acid) 4 (transmembrane)	9.64799770539188	-0.831428323746312	0.458744702069908	1.81239874813772	0.069924606144142	0.983856106481568
ENSMUSG00000048856	Slc25a47	protein_coding	solute carrier family 25, member 47	17.0934423984703	-0.684180850979539	0.375645647101087	1.82134641053201	0.068554215759399	0.983856106481568
ENSMUSG00000042066	Tmcc2	protein_coding	transmembrane and coiled-coil domains 2	2527.55875313238	0.101248655710387	0.05572116645076	-1.8170591565031	0.069208055811436	0.983856106481568
ENSMUSG00000062203	Gspt1	protein_coding	G1 to S phase transition 1	642.329462167733	-0.125977313315103	0.069549237302254	1.81133996865586	0.070088242325887	0.983856106481568
ENSMUSG00000025371	Chmp6	protein_coding	charged multivesicular body protein 6	214.197145187717	0.195437091231713	0.107369669814481	-1.82022624796556	0.068724557463263	0.983856106481568
ENSMUSG00000110899	Gm48840	TEC	predicted gene, 48840	12.8520725763973	-0.758571973248097	0.419602302656896	1.80783558251436	0.070632093971108	0.983856106481568
ENSMUSG00000020788	Atp2a3	protein_coding	ATPase, Ca++ transporting, ubiquitous	79.9137758920196	-0.385128126010494	0.212674155723965	1.81088353072087	0.070158882464222	0.983856106481568
ENSMUSG00000066798	Zbtb6	protein_coding	zinc finger and BTB domain containing 6	208.183094538181	0.17710019620917	0.097838600186838	-1.81012602256134	0.070276246349354	0.983856106481568
ENSMUSG00000030337	Vamp1	protein_coding	vesicle-associated membrane protein 1	1544.46687340428	-0.10285995362584	0.056774092417664	1.81174104676375	0.07002621808143	0.983856106481568
ENSMUSG00000028926	Cdk14	protein_coding	cyclin-dependent kinase 14	3005.09236758669	0.086222443227888	0.047680279464744	-1.80834601214203	0.070552664832606	0.983856106481568
ENSMUSG00000054455	Vapb	protein_coding	vesicle-associated membrane protein, associated protein B and C	1500.03647593602	0.082018828317313	0.04504685602653	-1.82074478780514	0.068645660576125	0.983856106481568
ENSMUSG00000048327	Ckap2l	protein_coding	cytoskeleton associated protein 2-like	4.99073724037991	-1.15517669814078	0.639511832716746	1.80634139830284	0.070865029126316	0.984522328816831
ENSMUSG00000096954				10.9713557435727	-0.929707601343837	0.514760399117349	1.80609775526243	0.070903071410325	0.984522328816831
ENSMUSG00000023908	Pkmyt1	protein_coding	protein kinase, membrane associated tyrosine/threonine 1	136.547433064919	0.249212169906555	0.137919300428515	-1.80694195179539	0.07077133051881	0.984522328816831
ENSMUSG00000064970	Gm23690	snRNA	predicted gene, 23690	2.3927658123494	-1.89941849961677	1.05174216427634	1.80597352101376	0.070922475719646	0.984522328816831
ENSMUSG00000040690	Col16a1	protein_coding	collagen, type XVI, alpha 1	250.233163616894	-0.187785255140999	0.103928288723835	1.80687334937261	0.070782028754837	0.984522328816831
ENSMUSG00000033257	Ttll4	protein_coding	tubulin tyrosine ligase-like family, member 4	298.63745205461	-0.176927895150328	0.097989799228072	1.80557462658463	0.070984808998413	0.984714079714823
ENSMUSG00000032579	Hemk1	protein_coding	HemK methyltransferase family member 1	162.890777764119	-0.227029061713997	0.125805229300007	1.80460751096921	0.071136121901904	0.986139066939309
ENSMUSG00000028033	Kcnq5	protein_coding	potassium voltage-gated channel, subfamily Q, member 5	945.085722332385	0.135538838119321	0.0753308381096	-1.79924771210062	0.071979505173918	0.987121078793912
ENSMUSG00000066704	Cyp2b19	protein_coding	cytochrome P450, family 2, subfamily b, polypeptide 19	3.14634190692779	1.43354429331674	0.7962166362103	-1.80044503985735	0.07179039443271	0.987121078793912
ENSMUSG00000115667	Gm10389	antisense	predicted gene 10389	3.1729411614529	-1.48614938939132	0.827426574032902	1.79611029670921	0.072476977175805	0.987121078793912
ENSMUSG00000047143	Dmrta2	protein_coding	doublesex and mab-3 related transcription factor like family A2	32.6273182637232	-0.457239445420276	0.253888520496717	1.8009457242325	0.071711435122895	0.987121078793912
ENSMUSG00000027099	Mtx2	protein_coding	metaxin 2	288.955713788729	0.161895881678502	0.090032161176251	-1.79820054926336	0.072145232566749	0.987121078793912
ENSMUSG00000033615	Cplx1	protein_coding	complexin 1	6059.58792271213	0.085523457265172	0.047420180200908	-1.80352451008893	0.07130587970477	0.987121078793912
ENSMUSG00000021363	Mak	protein_coding	male germ cell-associated kinase	25.5732051527329	-0.564367534312383	0.313508595882874	1.80016606154949	0.071834420973238	0.987121078793912
ENSMUSG00000022774	Ncbp2	protein_coding	nuclear cap binding protein subunit 2	489.174334161061	0.122224698562488	0.068063040726541	-1.79575724589727	0.072533133066924	0.987121078793912
ENSMUSG00000103730	Gm38316	TEC	predicted gene, 38316	57.6692043543565	-0.312519920054493	0.174070428577015	1.79536479923254	0.072595597018197	0.987121078793912
ENSMUSG00000035835	Plppr3	protein_coding	phospholipid phosphatase related 3	578.906288887328	0.135363280623072	0.075305113380404	-1.79753106458101	0.072251351050895	0.987121078793912
ENSMUSG00000104605	Gm42922	TEC	predicted gene 42922	11.8401820953219	-0.730414419459591	0.405150601721678	1.80282200336298	0.071416173400862	0.987121078793912
ENSMUSG00000116912	Gm5487	processed_pseudogene	predicted gene 5487	3.48766632748139	-2.00312401729794	1.11303839657743	1.7996899509105	0.071909608738126	0.987121078793912
ENSMUSG00000055612	Cdca7	protein_coding	cell division cycle associated 7	30.1251807116204	-0.454410716754979	0.252460313406483	1.79992930620877	0.071871801508102	0.987121078793912
ENSMUSG00000031303	Map3k15	protein_coding	mitogen-activated protein kinase kinase kinase 15	1004.49831176709	0.108171074472756	0.060009300120326	-1.80257183896264	0.0714554830047	0.987121078793912
ENSMUSG00000036928	Stag3	protein_coding	stromal antigen 3	20.5967216646581	0.934025310327984	0.519880476907449	-1.7966154757034	0.07239668584364	0.987121078793912
ENSMUSG00000084771	A230072E10Rik	antisense	RIKEN cDNA A230072E10 gene	59.0135002868943	-0.4659091890571	0.259521003175695	1.79526582957018	0.072611356519985	0.987121078793912
ENSMUSG00000063931	Pepd	protein_coding	peptidase D	258.484189781345	-0.184301580229944	0.102548210826081	1.79721887632457	0.072300878976101	0.987121078793912
ENSMUSG00000033031	Cip2a	protein_coding	cell proliferation regulating inhibitor of protein phosphatase 2A	27.2403174121786	-0.468073438365628	0.260776470401901	1.79492205582907	0.072666119325849	0.987121078793912
ENSMUSG00000031027	Stk33	protein_coding	serine/threonine kinase 33	9.72994059435833	-0.80835189812871	0.448210560183795	1.80350926537124	0.071308271645667	0.987121078793912
ENSMUSG00000029878	Dbpht2	lincRNA	DNA binding protein with his-thr domain	513.796599428585	0.171477110589748	0.095296304297395	-1.79940987065577	0.071953869338539	0.987121078793912
ENSMUSG00000115779	4930592A05Rik	antisense	RIKEN cDNA 4930592A05 gene	26.8249617245064	-0.489317010742532	0.27229406942627	1.79701677592	0.072332956546259	0.987121078793912
ENSMUSG00000085929	Gm13421	processed_transcript	predicted gene 13421	2.18435217563048	-1.88960511220228	1.05144516853108	1.79715040665615	0.072311745242671	0.987121078793912
ENSMUSG00000090208	Gm15851	antisense	predicted gene 15851	61.0940754934847	-0.331435280023792	0.183883043862482	1.8024243729164	0.071478663400035	0.987121078793912
ENSMUSG00000037921	Ddx60	protein_coding	DEAD (Asp-Glu-Ala-Asp) box polypeptide 60	8.36064169955472	-0.893195567165907	0.497247661340583	1.7962790709922	0.072450144693029	0.987121078793912
ENSMUSG00000026014	Raph1	protein_coding	Ras association (RalGDS/AF-6) and pleckstrin homology domains 1	546.735753954035	-0.129212404023172	0.071901274121716	1.79708086680688	0.072322782717672	0.987121078793912
ENSMUSG00000102997	Gm17244	TEC	predicted gene, 17244	21.7191584046651	0.533023899850976	0.296923648179511	-1.79515475819806	0.072629046380721	0.987121078793912
ENSMUSG00000046826	Fam187b	protein_coding	family with sequence similarity 187, member B	2.62579411801017	-1.910784197701	1.06316410805475	1.79726176158931	0.072294073684045	0.987121078793912
ENSMUSG00000024571	Gm16286	protein_coding	predicted gene 16286	640.619990052449	0.145318698980514	0.080727192880859	-1.80012079938148	0.07184156603891	0.987121078793912
ENSMUSG00000101751	Gm2427	unprocessed_pseudogene	predicted gene 2427	19.5301609999708	0.852083117642032	0.473421322107186	-1.79984102500798	0.07188574401922	0.987121078793912
ENSMUSG00000041845	Rhod	protein_coding	ras homolog family member D	7.92431952998274	-0.930980475036686	0.518391008327658	1.79590397997074	0.072509789375369	0.987121078793912
ENSMUSG00000084459	Gm24598	snoRNA	predicted gene, 24598	52.6258400626113	0.342496423717179	0.190968770291895	-1.79346823668433	0.072898085137465	0.989609791213949
ENSMUSG00000041957	Pkp2	protein_coding	plakophilin 2	385.502477892026	-0.147171927663481	0.082161098361423	1.79126046996206	0.073251506448115	0.993742863211561
ENSMUSG00000114851	Gm46409	sense_intronic	predicted gene, 46409	11.6779448505806	0.709083520630299	0.396070425600885	-1.7902965604022	0.073406248934975	0.995176901893995
ENSMUSG00000030495	Slc7a10	protein_coding	solute carrier family 7 (cationic amino acid transporter, y+ system), member 10	476.49774763114	-0.146718146269264	0.081979327498883	1.78969687536487	0.073502655001941	0.995344848321832
ENSMUSG00000101643	Gm28307	lincRNA	predicted gene 28307	15.6629980111514	-0.660990577213446	0.369349073343662	1.78960940995356	0.073516724692507	0.995344848321832
ENSMUSG00000021188	Trip11	protein_coding	thyroid hormone receptor interactor 11	482.568553266941	-0.150347897617856	0.084073010131735	1.78830158908636	0.073727363633054	0.996070413938219
ENSMUSG00000019772	Vip	protein_coding	vasoactive intestinal polypeptide	200.62734739734	0.252605509563253	0.141343318164955	-1.78717687431428	0.073908905759679	0.996070413938219
ENSMUSG00000114271	Gm32224	lincRNA	predicted gene, 32224	4.13518580334488	1.35794658450307	0.759325121192555	-1.78835988248401	0.073717964343788	0.996070413938219
ENSMUSG00000021687	Scamp1	protein_coding	secretory carrier membrane protein 1	2219.10955121684	0.086454816677083	0.048342981105021	-1.78836337149478	0.07371740180307	0.996070413938219
ENSMUSG00000106106	CT010467.1	rRNA	18s RNA, related sequence 5	3708.36505074847	-0.313711504002786	0.175542306384404	1.78709913561132	0.073921467186619	0.996070413938219
ENSMUSG00000063316	Rpl27	protein_coding	ribosomal protein L27	494.579842943371	0.141927242582367	0.079428729155555	-1.78685022524298	0.073961699169121	0.996070413938219
ENSMUSG00000022102	Dok2	protein_coding	docking protein 2	8.19303876258022	0.918395377203536	0.513670679054488	-1.7879069502157	0.073791021398336	0.996070413938219
ENSMUSG00000020178	Adora2a	protein_coding	adenosine A2a receptor	18.003578372451	-0.642676736848963	0.359671737066397	1.78684247500471	0.07396295214609	0.996070413938219
ENSMUSG00000074228	Gm10645	TEC	predicted gene 10645	51.0198502434634	-0.359921691715715	0.201470724459173	1.78647142249519	0.074022960316193	0.996217493114818
ENSMUSG00000046523	Kctd4	protein_coding	potassium channel tetramerisation domain containing 4	704.245119318468	0.149928147544308	0.083940887619866	-1.78611582264024	0.074080506757784	0.996331268819892
ENSMUSG00000032841	Prr5l	protein_coding	proline rich 5 like	104.652762659398	-0.265773003235807	0.14889184903387	1.78500707030208	0.074260170061138	0.998086192974033
ENSMUSG00000027236	Eif3j1	protein_coding	eukaryotic translation initiation factor 3, subunit J1	159.113728518493	0.12431820194095	0.112890324155839	-1.10122991381737	0.270796605555568	0.999818456682227
ENSMUSG00000027272	Ubr1	protein_coding	ubiquitin protein ligase E3 component n-recognin 1	661.112109656808	-0.108833560744545	0.088855543543449	1.22483703778512	0.220636626921551	0.999818456682227
ENSMUSG00000054889	Dsp	protein_coding	desmoplakin	494.245215846925	-0.035074660127912	0.25810259527084	0.135894255891175	0.891904876485836	0.999818456682227
ENSMUSG00000116491	4930513L16Rik	lincRNA	RIKEN cDNA 4930513L16 gene	8.26821124067943	0.52411419577484	0.536866211658182	-0.976247311515553	0.328941922963345	0.999818456682227
ENSMUSG00000020175	Rab36	protein_coding	RAB36, member RAS oncogene family	430.364450726282	0.022952649908304	0.094298995139987	-0.243402910860617	0.807693289066407	0.999818456682227
ENSMUSG00000083240	Gm13453	processed_pseudogene	predicted gene 13453	15.5754825244279	-0.29912136484175	0.368316173456459	0.812132038717303	0.416715870903786	0.999818456682227
ENSMUSG00000049357	Brd8dc	protein_coding	BRD8 domain containing	7.17837939727285	-0.506428097643447	0.564428569115824	0.897240369028034	0.369590668280536	0.999818456682227
ENSMUSG00000061758	Akr1b10	protein_coding	aldo-keto reductase family 1, member B10 (aldose reductase)	155.069925592099	-0.056536246492651	0.12304442221326	0.459478336975427	0.645890705002921	0.999818456682227
ENSMUSG00000052139	Babam2	protein_coding	BRISC and BRCA1 A complex member 2	263.599638498391	0.154644883922514	0.094968166892338	-1.62838653185576	0.103442951586557	0.999818456682227
ENSMUSG00000022961	Son	protein_coding	Son DNA binding protein	4210.99861422557	-0.107491561192361	0.157068834372379	0.684359577900222	0.493748134358583	0.999818456682227
ENSMUSG00000001281	Itgb7	protein_coding	integrin beta 7	6.98830813826581	0.238425432974075	0.551064543540862	-0.432663352721034	0.66525935723443	0.999818456682227
ENSMUSG00000045709	Smkr-ps	transcribed_unitary_pseudogene	smal lysine rich protein 1, pseudogene	2.5134341278172	-0.627125158271169	0.92395902021311	0.678736983515268	0.497304528337511	0.999818456682227
ENSMUSG00000030286	Emc3	protein_coding	ER membrane protein complex subunit 3	626.596383266428	0.066866603916703	0.06382208988398	-1.04770313912092	0.294775400834643	0.999818456682227
ENSMUSG00000115823	Gm49004	antisense	predicted gene, 49004	37.2162048549215	0.217484148894783	0.248901536272901	-0.873775839841862	0.382240340176928	0.999818456682227
ENSMUSG00000076441	Ass1	protein_coding	argininosuccinate synthetase 1	195.183004212135	0.016899113093135	0.115440841525115	-0.146387646433249	0.883615378974136	0.999818456682227
ENSMUSG00000034254	Agpat1	protein_coding	1-acylglycerol-3-phosphate O-acyltransferase 1 (lysophosphatidic acid acyltransferase, alpha)	1286.97774298582	0.043475350330866	0.057205105430922	-0.759990738647697	0.447260120819968	0.999818456682227
ENSMUSG00000020534	Shmt1	protein_coding	serine hydroxymethyltransferase 1 (soluble)	76.0489411787061	0.175109098664156	0.173664551371663	-1.00831803198225	0.313301809090743	0.999818456682227
ENSMUSG00000045655	Fam216b	protein_coding	family with sequence similarity 216, member B	10.9939673244502	-0.731741516943122	0.471311553805617	1.55256435161552	0.120527247717003	0.999818456682227
ENSMUSG00000105222	Gm42205	lincRNA	predicted gene, 42205	9.27765078866291	0.324177550470351	0.631610826227165	-0.513255215093095	0.60777280698942	0.999818456682227
ENSMUSG00000017737	Mmp9	protein_coding	matrix metallopeptidase 9	18.7391957129377	0.051623138577984	0.320803287265795	-0.160918359091541	0.872157702283901	0.999818456682227
ENSMUSG00000102796	Gm37711	TEC	predicted gene, 37711	77.2190332885424	0.039754856211224	0.161191126993146	-0.246631790178593	0.805193199382848	0.999818456682227
ENSMUSG00000087327	Gm15884	antisense	predicted gene 15884	198.967318558744	0.140987688215581	0.102859934864705	-1.3706764290783	0.170475845779479	0.999818456682227
ENSMUSG00000005705	Agrp	protein_coding	agouti related neuropeptide	5.98825540030351	-0.183151495543535	0.583193723655828	0.314049154019397	0.753483706366495	0.999818456682227
ENSMUSG00000114726	Gm48900	antisense	predicted gene, 48900	14.0809464432331	0.366201273617362	0.364923233660871	-1.00350221591448	0.315618608308221	0.999818456682227
ENSMUSG00000023980	Taf8	protein_coding	TATA-box binding protein associated factor 8	175.235913022292	0.037321708755285	0.119945723304243	-0.311154976827466	0.755682808510002	0.999818456682227
ENSMUSG00000032051	Fdx1	protein_coding	ferredoxin 1	93.7830507921397	0.02814249497387	0.148512256812338	-0.18949611013878	0.849704003528673	0.999818456682227
ENSMUSG00000037101	Ttc29	protein_coding	tetratricopeptide repeat domain 29	2.18870468727981	-0.661769469448809	0.943693895268777	0.701254371535728	0.483144283579651	0.999818456682227
ENSMUSG00000032348	Gsta4	protein_coding	glutathione S-transferase, alpha 4	474.302013320298	-0.118121590969839	0.088423327688148	1.33586457395532	0.181593541956902	0.999818456682227
ENSMUSG00000071181	3830408C21Rik	processed_transcript	RIKEN cDNA 3830408C21 gene	53.9139422188736	-0.095424082653513	0.194814264459884	0.489820819425481	0.624260697008	0.999818456682227
ENSMUSG00000069911	Insyn2b	protein_coding	inhibitory synaptic factor family member 2B	16.5962273986329	-0.599496398942739	0.413366029967032	1.45027978953799	0.146980512617288	0.999818456682227
ENSMUSG00000003198	Zfp959	protein_coding	zinc finger protein 959	53.3942372599771	-0.038548916685078	0.185460266581382	0.207855393479456	0.835341879277971	0.999818456682227
ENSMUSG00000028329	Xpa	protein_coding	xeroderma pigmentosum, complementation group A	119.422772517603	0.023340373271794	0.136249459429487	-0.171306171558599	0.863983027994104	0.999818456682227
ENSMUSG00000028743	Akr7a5	protein_coding	aldo-keto reductase family 7, member A5 (aflatoxin aldehyde reductase)	206.945024099499	-0.012095691529515	0.107819556897566	0.112184578359999	0.91067705666207	0.999818456682227
ENSMUSG00000020393	Kremen1	protein_coding	kringle containing transmembrane protein 1	202.932652345957	0.054425754620545	0.107171809581009	-0.507836480818268	0.611568023538601	0.999818456682227
ENSMUSG00000010607	Pigyl	protein_coding	phosphatidylinositol glycan anchor biosynthesis, class Y-like	133.963696576185	0.109304345523111	0.119704227999412	-0.913120174198421	0.361179341077253	0.999818456682227
ENSMUSG00000032485	Scap	protein_coding	SREBF chaperone	1091.78408101355	0.016538783578584	0.059664652264786	-0.277195675342019	0.781629860151763	0.999818456682227
ENSMUSG00000115905	Kazn	protein_coding	kazrin, periplakin interacting protein	8.49471297480474	0.010333652285299	0.449574042352914	-0.022985429121343	0.981661895756491	0.999818456682227
ENSMUSG00000106498	Gm43032	TEC	predicted gene 43032	34.0266768461022	0.139042179530842	0.237234879931972	-0.58609501086313	0.557811668835481	0.999818456682227
ENSMUSG00000023932	Cdc5l	protein_coding	cell division cycle 5-like (S. pombe)	459.061370810365	0.069447525090368	0.069619804072127	-0.99752543139047	0.318509535885306	0.999818456682227
ENSMUSG00000022216	Psme1	protein_coding	proteasome (prosome, macropain) activator subunit 1 (PA28 alpha)	277.441922803977	-0.043522031545968	0.094113422597285	0.462442341855961	0.643764141079054	0.999818456682227
ENSMUSG00000024871	Doc2g	protein_coding	double C2, gamma	16.9008326669734	-0.180405544472379	0.358818757514902	0.502776236453823	0.615121602914142	0.999818456682227
ENSMUSG00000031995	St14	protein_coding	suppression of tumorigenicity 14 (colon carcinoma)	3.01659237413564	-1.23862459789108	0.929243646632559	1.33293846278064	0.182551999049225	0.999818456682227
ENSMUSG00000038525	Armc10	protein_coding	armadillo repeat containing 10	214.487507250751	-0.065573037168246	0.104722464583831	0.62616017899153	0.531209883346861	0.999818456682227
ENSMUSG00000036840	Siah1a	protein_coding	siah E3 ubiquitin protein ligase 1A	239.981772013439	-0.029178967592438	0.098944758340642	0.294901600466619	0.768069049294124	0.999818456682227
ENSMUSG00000028653	Trit1	protein_coding	tRNA isopentenyltransferase 1	193.43090017982	0.078787251837739	0.110776925056828	-0.711224398017202	0.476945191905215	0.999818456682227
ENSMUSG00000027368	Dusp2	protein_coding	dual specificity phosphatase 2	7.6445205650799	0.202895801215701	0.499140084811112	-0.406490697481213	0.684382090733658	0.999818456682227
ENSMUSG00000032035	Ets1	protein_coding	E26 avian leukemia oncogene 1, 5' domain	139.151565438041	0.187577226463905	0.139401780703071	-1.34558701845745	0.178435740521818	0.999818456682227
ENSMUSG00000096953	Gm26571	antisense	predicted gene, 26571	24.6785283802272	-0.046583767215617	0.288234375524467	0.161617666632765	0.871606944256963	0.999818456682227
ENSMUSG00000028893	Sesn2	protein_coding	sestrin 2	174.104279605643	0.044792557806174	0.117962931325784	-0.379717232377589	0.704155327026399	0.999818456682227
ENSMUSG00000085749	Gm12843	antisense	predicted gene 12843	11.5833872355692	-0.337474904783941	0.409517076897505	0.824080175949304	0.409894003379721	0.999818456682227
ENSMUSG00000113310	Gm47884	bidirectional_promoter_lncRNA	predicted gene, 47884	3.64152175288974	-0.03947103834578	0.758457096804847	0.052041227528966	0.95849584308555	0.999818456682227
ENSMUSG00000025280	Polr3a	protein_coding	polymerase (RNA) III (DNA directed) polypeptide A	301.945112053581	-0.07311619468521	0.091566453720732	0.798504165163	0.42457797703637	0.999818456682227
ENSMUSG00000031262	Cenpi	protein_coding	centromere protein I	4.4955112540412	0.285526540754597	0.63691387064876	-0.448296942353853	0.653938907055688	0.999818456682227
ENSMUSG00000100779	Gm29292	antisense	predicted gene 29292	2.4138013579743	0.343140953110292	0.852784461889629	-0.402377116897684	0.687406508207852	0.999818456682227
ENSMUSG00000046351	Zfp322a	protein_coding	zinc finger protein 322A	325.305777860951	-0.036631818715286	0.085490814257796	0.428488359051334	0.668295606969126	0.999818456682227
ENSMUSG00000047126	Cltc	protein_coding	clathrin, heavy polypeptide (Hc)	5248.22545552597	-0.048434306037856	0.053873961870739	0.899029964680639	0.368636700198883	0.999818456682227
ENSMUSG00000090779	Gm17110	antisense	predicted gene 17110	5.13274716174002	0.160855179186052	0.607618077616347	-0.264730733188647	0.791216900243312	0.999818456682227
ENSMUSG00000038010	Ccdc138	protein_coding	coiled-coil domain containing 138	37.7803659046855	-0.071670997797031	0.220079694549788	0.325659293301215	0.744682145863505	0.999818456682227
ENSMUSG00000010362	Rdm1	protein_coding	RAD52 motif 1	29.8977630322072	-0.173016269573952	0.30881685550319	0.560255266157793	0.575305335247941	0.999818456682227
ENSMUSG00000003808	Farsa	protein_coding	phenylalanyl-tRNA synthetase, alpha subunit	381.255580862981	-0.067109015596546	0.074886192050218	0.896146722903782	0.37017440580708	0.999818456682227
ENSMUSG00000003344	Btbd2	protein_coding	BTB (POZ) domain containing 2	892.261760820674	0.047415769462988	0.068595041393032	-0.691241939651405	0.489413511807492	0.999818456682227
ENSMUSG00000018770	Atp5g3	protein_coding	ATP synthase, H+ transporting, mitochondrial F0 complex, subunit C3 (subunit 9)	1546.41132002263	0.004627313344572	0.055879437271044	-0.082808875152537	0.934003512017241	0.999818456682227
ENSMUSG00000110529	Gm45694	TEC	predicted gene 45694	20.1045163155282	0.213411917009087	0.329246688059928	-0.648182425969438	0.516866967111262	0.999818456682227
ENSMUSG00000051177	Plcb1	protein_coding	phospholipase C, beta 1	1934.5317914418	0.035929909145259	0.051241370217335	-0.701189468448356	0.483184781383656	0.999818456682227
ENSMUSG00000085327	Gm16104	antisense	predicted gene 16104	34.9103935236285	-0.056170174516622	0.255015838856526	0.2202615130436	0.825667492240267	0.999818456682227
ENSMUSG00000074625	Arhgap40	protein_coding	Rho GTPase activating protein 40	2.46957969344094	-0.947860850120563	0.923898040653002	1.02593663847433	0.304921451238432	0.999818456682227
ENSMUSG00000020317	Theg	protein_coding	testicular haploid expressed gene	3.25887501217453	-0.338490351578523	0.743846405987414	0.455054092960489	0.64907032352	0.999818456682227
ENSMUSG00000024346	Pfdn1	protein_coding	prefoldin 1	334.771590372965	0.053651733849268	0.081798912968559	-0.655897883018204	0.511889830412249	0.999818456682227
ENSMUSG00000029152	Ociad1	protein_coding	OCIA domain containing 1	2490.9399722108	0.038034728602799	0.046263445991216	-0.822133496281713	0.41100092334384	0.999818456682227
ENSMUSG00000068079	Tcf15	protein_coding	transcription factor 15	6.05666921633548	-0.349382032138694	0.609663824979152	0.573073254183389	0.566595095581048	0.999818456682227
ENSMUSG00000041353	Tmem29	protein_coding	transmembrane protein 29	137.428503528698	-0.05490965395772	0.127172646352781	0.431772519739813	0.66590675404	0.999818456682227
ENSMUSG00000104394	Gm37254	TEC	predicted gene, 37254	19.4427819831869	0.189164082687007	0.332896421559219	-0.568237056442365	0.569874012493761	0.999818456682227
ENSMUSG00000093577	Gm20632	antisense	predicted gene 20632	18.313347320378	-0.195133509865728	0.32074639636286	0.60837319476841	0.542939985516701	0.999818456682227
ENSMUSG00000022490	Ppp1r1a	protein_coding	protein phosphatase 1, regulatory inhibitor subunit 1A	764.2202068763	0.025558380047961	0.072362154815606	-0.353200925443543	0.723937814136722	0.999818456682227
ENSMUSG00000062328	Rpl17	protein_coding	ribosomal protein L17	1791.00463954524	0.007448783291684	0.054294371774952	-0.137192549580631	0.890878599800953	0.999818456682227
ENSMUSG00000026939	Tmem141	protein_coding	transmembrane protein 141	112.078103411382	-0.022539604584165	0.135868196029279	0.165893161482085	0.8682410292728	0.999818456682227
ENSMUSG00000041958	Pigs	protein_coding	phosphatidylinositol glycan anchor biosynthesis, class S	601.482395580241	0.010440569208831	0.06671360589663	-0.156498349452251	0.875640220160426	0.999818456682227
ENSMUSG00000045174	Amer3	protein_coding	APC membrane recruitment 3	455.188995645556	0.1247944048479	0.091844136239686	-1.35876289937796	0.174221733276217	0.999818456682227
ENSMUSG00000054723	Vmac	protein_coding	vimentin-type intermediate filament associated coiled-coil protein	121.238387829571	0.029811488680429	0.137825714408783	-0.21629845205815	0.828755115587053	0.999818456682227
ENSMUSG00000032186	Tmod2	protein_coding	tropomodulin 2	4871.04270871887	-0.059410825384943	0.077578080423336	0.765819740070179	0.443783566878037	0.999818456682227
ENSMUSG00000058441	Panx2	protein_coding	pannexin 2	1553.49752585432	0.019117046044116	0.059758215576818	-0.319906574511768	0.749039153835845	0.999818456682227
ENSMUSG00000021051	Ppp2r5e	protein_coding	protein phosphatase 2, regulatory subunit B', epsilon	848.932339172963	0.048882328989827	0.056121347371171	-0.871011322421279	0.383747970927709	0.999818456682227
ENSMUSG00000103585	Pcdhgb4	protein_coding	protocadherin gamma subfamily B, 4	37.4219874195142	0.162769894426273	0.256658879234244	-0.634187661505833	0.5259583588622	0.999818456682227
ENSMUSG00000025787	Tgm4	protein_coding	transglutaminase 4 (prostate)	30.4829405368541	0.16403817900822	0.27744787118348	-0.591239638309352	0.554359867320492	0.999818456682227
ENSMUSG00000054863	Tafa5	protein_coding	TAFA chemokine like family member 5	1317.96231674039	0.048181741324034	0.068435631181248	-0.704044669310172	0.481404955933718	0.999818456682227
ENSMUSG00000070319	Eif3g	protein_coding	eukaryotic translation initiation factor 3, subunit G	520.099571492403	-0.072298984923134	0.069732151361157	1.03680990062508	0.299824460508168	0.999818456682227
ENSMUSG00000036529	Sbf1	protein_coding	SET binding factor 1	2734.03081278942	-0.001136949433274	0.065109346667382	0.017462153922113	0.986067925034666	0.999818456682227
ENSMUSG00000097422				5.82222070094831	-0.324382258564808	0.59604192358414	0.544227252697631	0.586285100277517	0.999818456682227
ENSMUSG00000096944				172.939783243738	0.045247832032234	0.106416365128447	-0.425196180846982	0.670693668055642	0.999818456682227
ENSMUSG00000025017	Pik3ap1	protein_coding	phosphoinositide-3-kinase adaptor protein 1	18.3900211875103	-0.253657759192404	0.353444609392264	0.717673300007489	0.472958749910833	0.999818456682227
ENSMUSG00000034911	Ushbp1	protein_coding	USH1 protein network component harmonin binding protein 1	73.096496356302	-0.145765980777385	0.201118474492465	0.724776682725115	0.46858904271271	0.999818456682227
ENSMUSG00000059481	Plg	protein_coding	plasminogen	2.1217282105668	1.2159560527184	1.05983659208275	-1.14730521837225	0.251255498052213	0.999818456682227
ENSMUSG00000030790	Adm	protein_coding	adrenomedullin	9.02365564485384	-0.761579233417173	0.488606128412064	1.55867720262178	0.119072800171739	0.999818456682227
ENSMUSG00000024429	Gnl1	protein_coding	guanine nucleotide binding protein-like 1	1488.02010262927	0.053702130205803	0.04842058165183	-1.10907652022749	0.267397172965011	0.999818456682227
ENSMUSG00000033411	Ctdspl2	protein_coding	CTD (carboxy-terminal domain, RNA polymerase II, polypeptide A) small phosphatase like 2	221.015583710016	0.020596109539804	0.114563708370647	-0.179778656196864	0.857326340481113	0.999818456682227
ENSMUSG00000000538	Tom1l2	protein_coding	target of myb1-like 2 (chicken)	2824.46217993911	0.016870661144019	0.049843223048069	-0.338474522960697	0.735005623042307	0.999818456682227
ENSMUSG00000039231	Suv39h1	protein_coding	suppressor of variegation 3-9 1	246.262232120895	0.118224203753149	0.094781543946813	-1.24733359291437	0.212275204843845	0.999818456682227
ENSMUSG00000019942	Cdk1	protein_coding	cyclin-dependent kinase 1	3.07085675956808	-0.125690841073397	0.86978743123927	0.14450753892168	0.885099703737873	0.999818456682227
ENSMUSG00000040928	S100pbp	protein_coding	S100P binding protein	414.669424603485	-0.087207909557649	0.071793976975111	1.21469673685693	0.224481777570823	0.999818456682227
ENSMUSG00000050973	Gdpgp1	protein_coding	GDP-D-glucose phosphorylase 1	74.7029594628135	0.179605779918532	0.167232061631391	-1.07399130385903	0.282826579125901	0.999818456682227
ENSMUSG00000110772	Gm47856	TEC	predicted gene, 47856	2.19052070566803	-0.995071709570757	1.00237647732083	0.992712550707899	0.320850056838449	0.999818456682227
ENSMUSG00000029254	Stap1	protein_coding	signal transducing adaptor family member 1	17.7808973182757	0.10622421736648	0.341533529138665	-0.31102134433001	0.755784395370484	0.999818456682227
ENSMUSG00000053390	Zfp952	protein_coding	zinc finger protein 952	162.720481189745	0.017968139010503	0.110157902643505	-0.163112573672103	0.870429800023064	0.999818456682227
ENSMUSG00000078572	Ndufaf8	protein_coding	NADH:ubiquinone oxidoreductase complex assembly factor 8	100.75139755417	0.14957945902829	0.139972505291562	-1.06863457731729	0.28523436158947	0.999818456682227
ENSMUSG00000086838	Gm16212	antisense	predicted gene 16212	6.85912658813061	-0.176403192778624	0.504206343967775	0.349863096506177	0.726441443539052	0.999818456682227
ENSMUSG00000102725	Gm37939	TEC	predicted gene, 37939	89.802215174907	0.08504167546382	0.149123626590617	-0.5702763365411	0.568490287975649	0.999818456682227
ENSMUSG00000073424	Cyp4f15	protein_coding	cytochrome P450, family 4, subfamily f, polypeptide 15	116.732706899556	-0.171478320437852	0.150203569960092	1.14163944627556	0.253603920443016	0.999818456682227
ENSMUSG00000041895	Wipi1	protein_coding	WD repeat domain, phosphoinositide interacting 1	232.386975105193	-0.026696471598184	0.117356457242899	0.227481914718412	0.82004903060071	0.999818456682227
ENSMUSG00000006058	Snf8	protein_coding	SNF8, ESCRT-II complex subunit, homolog (S. cerevisiae)	472.371341802941	0.080718347691244	0.072779826824756	-1.10907584165599	0.267397465672422	0.999818456682227
ENSMUSG00000067567	Hdac8	protein_coding	histone deacetylase 8	109.192725200869	-0.004088034991642	0.133650373155219	0.030587531445902	0.975598485963107	0.999818456682227
ENSMUSG00000099899	Gm28784	lincRNA	predicted gene 28784	3.72332249175156	0.122229240035365	0.780364941457647	-0.156630870432303	0.87553577173834	0.999818456682227
ENSMUSG00000109118	Gm32031	bidirectional_promoter_lncRNA	predicted gene, 32031	17.4799709598497	-0.130059544733972	0.331591851841599	0.392227806599125	0.694889900184961	0.999818456682227
ENSMUSG00000043962	Thrap3	protein_coding	thyroid hormone receptor associated protein 3	1040.63902335521	-0.032321812852148	0.050495727602557	0.640090050915726	0.522114056763703	0.999818456682227
ENSMUSG00000109178	Gm3257	processed_pseudogene	predicted gene 3257	4.23703571164782	0.229136955247609	0.740935911985904	-0.309253407131343	0.757128770579083	0.999818456682227
ENSMUSG00000025572	Tmc6	protein_coding	transmembrane channel-like gene family 6	60.6115749288665	-0.141296506061331	0.18955051554361	0.745429289158664	0.456012243178384	0.999818456682227
ENSMUSG00000032252	Glce	protein_coding	glucuronyl C5-epimerase	264.859200802061	-0.020816012131931	0.098640091271666	0.211029935836145	0.83286391191276	0.999818456682227
ENSMUSG00000011158	Brf1	protein_coding	BRF1, RNA polymerase III transcription initiation factor 90 kDa subunit	395.769859397123	-0.012475042426664	0.072750514306043	0.171477034157924	0.863848687063613	0.999818456682227
ENSMUSG00000032060	Cryab	protein_coding	crystallin, alpha B	477.789933914986	-0.14428642221352	0.108971290877398	1.32407738819809	0.18547734438677	0.999818456682227
ENSMUSG00000114230	Gm48239	antisense	predicted gene, 48239	161.956469208686	-0.049852773813	0.189415992564019	0.263191999461979	0.792402596993804	0.999818456682227
ENSMUSG00000033498	Strc	protein_coding	stereocilin	13.4301581882657	0.133100729818427	0.364258562182071	-0.365401787733127	0.714811506956386	0.999818456682227
ENSMUSG00000031467	Agpat5	protein_coding	1-acylglycerol-3-phosphate O-acyltransferase 5 (lysophosphatidic acid acyltransferase, epsilon)	549.20963124763	0.014013212950779	0.069996073965426	-0.200199984897739	0.841324178984331	0.999818456682227
ENSMUSG00000025484	Bet1l	protein_coding	Bet1 golgi vesicular membrane trafficking protein like	244.820222380183	0.148215416922079	0.088401966595635	-1.67660768905787	0.093619222211452	0.999818456682227
ENSMUSG00000039960	Rhou	protein_coding	ras homolog family member U	436.540419132334	-0.070630488297828	0.084335373105977	0.837495414991205	0.40231415310732	0.999818456682227
ENSMUSG00000038267	Slc22a23	protein_coding	solute carrier family 22, member 23	616.14985471386	-0.086108826103669	0.080680746321997	1.06727850235803	0.28584609269707	0.999818456682227
ENSMUSG00000062202	Btbd9	protein_coding	BTB (POZ) domain containing 9	1205.67189118454	0.053006286261414	0.076858554107225	-0.689660206038554	0.490407896353094	0.999818456682227
ENSMUSG00000074793	Hspa12b	protein_coding	heat shock protein 12B	73.3759754950583	0.014460060956663	0.161299344195305	-0.089647363594697	0.928567445197754	0.999818456682227
ENSMUSG00000044442	N6amt1	protein_coding	N-6 adenine-specific DNA methyltransferase 1 (putative)	182.804439694826	0.01429542949858	0.11350140489259	-0.125949361702688	0.89977200876542	0.999818456682227
ENSMUSG00000073000	Gm10451	lincRNA	predicted gene 10451	2.51071397434103	0.444594467859894	0.831053691596907	-0.534976828038133	0.592665880607769	0.999818456682227
ENSMUSG00000094962	Gm21954	protein_coding	predicted gene, 21954	57.3263904316275	0.063202417916905	0.210334687827519	-0.300484996410732	0.763807239105287	0.999818456682227
ENSMUSG00000048807	Slc35e4	protein_coding	solute carrier family 35, member E4	233.721615121052	-0.072877720827489	0.096094108204214	0.758399470991637	0.448211874483579	0.999818456682227
ENSMUSG00000006457	Actn3	protein_coding	actinin alpha 3	13.7981590498008	0.151154709015471	0.390206614633126	-0.387370955147921	0.698481603006446	0.999818456682227
ENSMUSG00000114452	A530001N23Rik	lincRNA	RIKEN cDNA A530001N23 gene	2.06042367589931	-1.15808323175551	1.04066206649969	1.11283313674608	0.265780100878805	0.999818456682227
ENSMUSG00000083563	Gm13340	unprocessed_pseudogene	predicted gene 13340	12.7144372252246	0.310703740794692	0.386452052607415	-0.803990401133481	0.421402518639774	0.999818456682227
ENSMUSG00000089818	Gm15950	unprocessed_pseudogene	predicted gene 15950	9.19104425368798	-0.780495366304002	0.512265007456925	1.52361639960276	0.127604564052878	0.999818456682227
ENSMUSG00000021754	Map3k1	protein_coding	mitogen-activated protein kinase kinase kinase 1	98.414238209838	-0.184910541114786	0.179609576892432	1.02951381721437	0.303238290304912	0.999818456682227
ENSMUSG00000029580	Actb	protein_coding	actin, beta	11366.2805049995	0.106874492042052	0.061613484252763	-1.73459581677948	0.082812420963085	0.999818456682227
ENSMUSG00000040323	Gm15429	processed_pseudogene	predicted pseudogene 15429	6.1603342385283	0.223524164843365	0.605131302302503	-0.369381263195052	0.711843561858228	0.999818456682227
ENSMUSG00000038546	Ranbp9	protein_coding	RAN binding protein 9	727.289097836377	0.097477474536859	0.059085881789949	-1.64975915707569	0.09899220542274	0.999818456682227
ENSMUSG00000078515	Ddi2	protein_coding	DNA-damage inducible protein 2	654.412995471897	-0.067329913670716	0.078649214024982	0.856078658959378	0.391954272155039	0.999818456682227
ENSMUSG00000005413	Hmox1	protein_coding	heme oxygenase 1	46.7108198145896	0.069417022542329	0.207986130688242	-0.333757940073325	0.738562224127595	0.999818456682227
ENSMUSG00000022987	Zfp641	protein_coding	zinc finger protein 641	177.308230109298	0.057153118893181	0.112873436303164	-0.506346938350267	0.612613117275799	0.999818456682227
ENSMUSG00000085436	Zfp335os	antisense	zinc finger protein 335, opposite strand	43.1016561406864	-0.019799782488406	0.22261040905502	0.08894365080436	0.929126692674064	0.999818456682227
ENSMUSG00000107023	Gm42715	protein_coding	predicted gene 42715	13.6567541329941	-0.196256906868782	0.373418450871862	0.525568317287373	0.599188174735606	0.999818456682227
ENSMUSG00000030527	Crtc3	protein_coding	CREB regulated transcription coactivator 3	286.337209191198	-0.017291382804169	0.087898086474005	0.196720810404481	0.844046023957177	0.999818456682227
ENSMUSG00000055216	9430025C20Rik	pseudogene	RIKEN cDNA 9430025C20 gene	10.0759026267515	0.119604115639199	0.415401897185384	-0.287923855065647	0.773405026079935	0.999818456682227
ENSMUSG00000035173	Ccdc186	protein_coding	coiled-coil domain containing 186	440.223730215047	-0.147296908814419	0.101809301383531	1.44679225584242	0.147955116376237	0.999818456682227
ENSMUSG00000021870	Slmap	protein_coding	sarcolemma associated protein	971.848583459602	-0.021003615912618	0.055464383044177	0.378686550896783	0.704920641684042	0.999818456682227
ENSMUSG00000043419	Rnf227	protein_coding	ring finger protein 227	952.249487520142	0.0251487779481	0.069768613798393	-0.360459762333407	0.718503342003324	0.999818456682227
ENSMUSG00000085316	D330050G23Rik	lincRNA	RIKEN cDNA D330050G23 gene	25.3540816129339	0.121516095572807	0.310602419319886	-0.391227138020644	0.695629350460927	0.999818456682227
ENSMUSG00000090963	Gm17655	protein_coding	predicted gene, 17655	7.02132855915761	-0.560094805367405	0.546790597451339	1.02433144969588	0.305678748148768	0.999818456682227
ENSMUSG00000056091	St3gal5	protein_coding	ST3 beta-galactoside alpha-2,3-sialyltransferase 5	1024.73142126794	0.03461964603507	0.055914793753159	-0.619150026518953	0.5358175296193	0.999818456682227
ENSMUSG00000007659	Bcl2l1	protein_coding	BCL2-like 1	916.902878168766	0.002491878250041	0.056515385939963	-0.044092032790655	0.964831043522128	0.999818456682227
ENSMUSG00000020088	Sar1a	protein_coding	secretion associated Ras related GTPase 1A	1147.28307266784	0.083431178831562	0.051557325468763	-1.6182216217191	0.105614844788655	0.999818456682227
ENSMUSG00000021998	Lcp1	protein_coding	lymphocyte cytosolic protein 1	83.9347246682335	0.079347103362274	0.164922957388185	-0.481116180663142	0.630433928705222	0.999818456682227
ENSMUSG00000080907	4930455H04Rik	protein_coding	RIKEN cDNA 4930455H04 gene	23.6921880406279	0.082678601960938	0.283276269382197	-0.291865612821198	0.77038937627598	0.999818456682227
ENSMUSG00000026827	Gpd2	protein_coding	glycerol phosphate dehydrogenase 2, mitochondrial	1827.60733418127	0.051611757895155	0.045744347336922	-1.12826525898418	0.259207910761715	0.999818456682227
ENSMUSG00000022965	Ifngr2	protein_coding	interferon gamma receptor 2	582.732303904582	0.070217922424152	0.064966972803022	-1.08082490832766	0.279775006350631	0.999818456682227
ENSMUSG00000052241	A930035D04Rik	pseudogene	RIKEN cDNA A930035D04 gene	15.6866131303175	0.087862431232952	0.362272778049571	-0.242531143813762	0.80836862778443	0.999818456682227
ENSMUSG00000047238	Mageh1	protein_coding	melanoma antigen, family H, 1	272.610065188305	0.035536435518962	0.087359933447302	-0.406781852007683	0.684168216904138	0.999818456682227
ENSMUSG00000013822	Elof1	protein_coding	ELF1 homolog, elongation factor 1	244.864957803111	-0.009090443358947	0.11108942070264	0.081829964558728	0.934781927700407	0.999818456682227
ENSMUSG00000011427	Zfp790	protein_coding	zinc finger protein 790	140.891731476063	0.026492176124333	0.122043587634565	-0.217071430279961	0.828152678454048	0.999818456682227
ENSMUSG00000029624	Ptcd1	protein_coding	pentatricopeptide repeat domain 1	302.257025699363	-0.082791749385559	0.085476056749489	0.968595797864217	0.332746900797447	0.999818456682227
ENSMUSG00000080115	Eef1akmt3	protein_coding	EEF1A lysine methyltransferase 3	4.09619775406622	0.980735830033796	0.734024017176752	-1.33610863825132	0.18151376695131	0.999818456682227
ENSMUSG00000068314	Gm6899	TEC	predicted gene 6899	4.10657932909705	0.03311242911879	0.674724430594144	-0.049075485661061	0.960859139470284	0.999818456682227
ENSMUSG00000114568	Gm48732	lincRNA	predicted gene, 48732	3.50631827435324	-0.742943762431383	0.713713970125565	1.04095449091556	0.297896669995212	0.999818456682227
ENSMUSG00000091745	Gm17098	antisense	predicted gene 17098	4.36197186538934	-0.537170275506112	0.723234490623926	0.742733210971038	0.457643218598027	0.999818456682227
ENSMUSG00000105960	6330410L21Rik	antisense	RIKEN cDNA 6330410L21 gene	2.71687178962482	-1.19358941497197	0.87894912457627	1.35797326784685	0.174472166713143	0.999818456682227
ENSMUSG00000076928	Trac	TR_C_gene	T cell receptor alpha constant	4.82533921810186	-0.400715427400629	0.633443723109606	0.632598307918339	0.526995992355006	0.999818456682227
ENSMUSG00000034295	Fhod3	protein_coding	formin homology 2 domain containing 3	179.881232098967	-0.149320137490977	0.193834047857762	0.77035040613995	0.441092063481842	0.999818456682227
ENSMUSG00000000244	Tspan32	protein_coding	tetraspanin 32	2.65673842832926	1.20807634680691	0.874742771204802	-1.38106468161263	0.16725907377407	0.999818456682227
ENSMUSG00000020649	Rrm2	protein_coding	ribonucleotide reductase M2	9.87448120571755	0.007018313520089	0.415936996734535	-0.016873501456204	0.986537532532294	0.999818456682227
ENSMUSG00000074513	Arfip1	protein_coding	ADP-ribosylation factor interacting protein 1	12.0927636836593	-0.42644199858914	0.390303409774121	1.09259101486183	0.274573409500867	0.999818456682227
ENSMUSG00000048096	Lmod1	protein_coding	leiomodin 1 (smooth muscle)	14.609329010574	0.120981411826633	0.366348689835639	-0.330235688520987	0.741221882480342	0.999818456682227
ENSMUSG00000030966	Trim21	protein_coding	tripartite motif-containing 21	29.6077704302514	-0.017909391929964	0.252939572516746	0.070805021736084	0.943552935091045	0.999818456682227
ENSMUSG00000096956	Snhg18	lincRNA	small nucleolar RNA host gene 18	16.3817367964605	-0.096823432597212	0.347053922257	0.278986711827198	0.780255022486763	0.999818456682227
ENSMUSG00000029469	Ift81	protein_coding	intraflagellar transport 81	310.804673461593	0.049911193435409	0.090636690589912	-0.55067316679989	0.581857742239578	0.999818456682227
ENSMUSG00000049092	Gpr137c	protein_coding	G protein-coupled receptor 137C	307.061539172783	-0.00360465036444	0.089462694918057	0.040292217529791	0.967860158253882	0.999818456682227
ENSMUSG00000107702	Gm44140	bidirectional_promoter_lncRNA	predicted gene, 44140	6.87503383797699	0.037856876283302	0.524851483790675	-0.072128740134038	0.942499454467421	0.999818456682227
ENSMUSG00000069631	Strada	protein_coding	STE20-related kinase adaptor alpha	394.616626112343	-0.01540605171844	0.081308451128796	0.189476635018368	0.849719265952969	0.999818456682227
ENSMUSG00000023277	Twf2	protein_coding	twinfilin actin binding protein 2	404.009994201568	-0.00412787222234	0.076801298709894	0.053747427344069	0.957136395828376	0.999818456682227
ENSMUSG00000001901	Kcnh6	protein_coding	potassium voltage-gated channel, subfamily H (eag-related), member 6	25.10553773122	-0.027567993518824	0.298016294445045	0.092504987252995	0.92629682895823	0.999818456682227
ENSMUSG00000046441	Cmtr2	protein_coding	cap methyltransferase 2	67.8434913734438	-0.158756465165766	0.166957324024254	0.95088050849871	0.341665037428017	0.999818456682227
ENSMUSG00000027259	Adal	protein_coding	adenosine deaminase-like	164.834090437518	-0.131638393600683	0.130214990771064	1.0109311748301	0.312049371924381	0.999818456682227
ENSMUSG00000000266	Mid2	protein_coding	midline 2	248.355253763603	-0.113316946592552	0.112627945226971	1.00611749920673	0.314359051839072	0.999818456682227
ENSMUSG00000029227	Fip1l1	protein_coding	FIP1 like 1 (S. cerevisiae)	834.693758926467	0.039262988074722	0.064731636110046	-0.606550219246325	0.544149445258571	0.999818456682227
ENSMUSG00000062184	Hs6st2	protein_coding	heparan sulfate 6-O-sulfotransferase 2	310.212008703367	-0.184695390070887	0.166138954688876	1.11169226035376	0.266270488683463	0.999818456682227
ENSMUSG00000048191	Muc6	protein_coding	mucin 6, gastric	22.9923788732674	-0.045969918188926	0.290562961736927	0.158209834846556	0.874291454271146	0.999818456682227
ENSMUSG00000103018	Gm17968	processed_pseudogene	predicted gene, 17968	8.62536407501071	0.103799238791755	0.488518898442888	-0.212477427429331	0.831734586046965	0.999818456682227
ENSMUSG00000089544	Gm25837	miRNA	predicted gene, 25837	50.397386791447	0.18008799306397	0.218425512727589	-0.824482409655911	0.409665506603961	0.999818456682227
ENSMUSG00000028749	Pla2g2f	protein_coding	phospholipase A2, group IIF	18.4467208362677	0.150904445510335	0.430713125951343	-0.350359523353328	0.726068899294067	0.999818456682227
ENSMUSG00000035351	Nup37	protein_coding	nucleoporin 37	34.325192206534	0.050037270418567	0.22800806768995	-0.219453947070892	0.826296450353891	0.999818456682227
ENSMUSG00000103050	Gm38273	TEC	predicted gene, 38273	2.99709970177812	0.172582344757892	0.850777518975432	-0.20285249775491	0.839250323574408	0.999818456682227
ENSMUSG00000025157	Zdhhc16	protein_coding	zinc finger, DHHC domain containing 16	306.900365630623	0.090026741533035	0.082954459316642	-1.08525499743658	0.277808731689028	0.999818456682227
ENSMUSG00000030089	Slc41a3	protein_coding	solute carrier family 41, member 3	38.9590346814625	-0.17746846197135	0.225039501259546	0.78861027054388	0.430339826265434	0.999818456682227
ENSMUSG00000045515	Pou3f3	protein_coding	POU domain, class 3, transcription factor 3	1047.7974083443	-0.078649211260446	0.056335717644332	1.39608075567594	0.162690178226577	0.999818456682227
ENSMUSG00000025401	Myo1a	protein_coding	myosin IA	15.9681127043926	-0.292321810974531	0.382134277755113	0.76497144587972	0.444288547939441	0.999818456682227
ENSMUSG00000025789	St8sia2	protein_coding	ST8 alpha-N-acetyl-neuraminide alpha-2,8-sialyltransferase 2	32.3426430568747	-0.180944773190314	0.266116342881853	0.679946113909462	0.496538581440429	0.999818456682227
ENSMUSG00000021710	Nln	protein_coding	neurolysin (metallopeptidase M3 family)	279.567414253082	0.023323598996576	0.096246136837911	-0.24233283291002	0.808522274825597	0.999818456682227
ENSMUSG00000078578	Ube2d3	protein_coding	ubiquitin-conjugating enzyme E2D 3	2264.19408300781	0.090785180027432	0.057871295838022	-1.5687428234117	0.116707875947155	0.999818456682227
ENSMUSG00000039615	Stub1	protein_coding	STIP1 homology and U-Box containing protein 1	1082.87098339795	0.050253935990369	0.05916621787477	-0.849368741073419	0.395676141278115	0.999818456682227
ENSMUSG00000029291	Rufy3	protein_coding	RUN and FYVE domain containing 3	2009.03475137589	0.014002776165724	0.04485699159154	-0.312164852543645	0.754915241943919	0.999818456682227
ENSMUSG00000068428	Gmnc	protein_coding	geminin coiled-coil domain containing	42.4570336871183	-0.008453164630294	0.244380678568692	0.034590151233736	0.972406554978697	0.999818456682227
ENSMUSG00000086949	Gm13066	antisense	predicted gene 13066	160.000471070079	0.13119876934131	0.121869990066914	-1.07654697657129	0.281682703338765	0.999818456682227
ENSMUSG00000089984	Fbxo24	protein_coding	F-box protein 24	5.67835763113043	0.230575576954304	0.588682591645157	-0.39168064458969	0.69529419304483	0.999818456682227
ENSMUSG00000033705	Stard9	protein_coding	START domain containing 9	258.492146858994	-0.141752019750533	0.124222914829201	1.14111007574918	0.253824118872705	0.999818456682227
ENSMUSG00000036062	Phf24	protein_coding	PHD finger protein 24	1958.5831561327	0.000367208995239	0.06429570641761	-0.005711252207952	0.995443104813544	0.999818456682227
ENSMUSG00000021693	Kif2a	protein_coding	kinesin family member 2A	906.818667963924	0.071824650300143	0.055550655212121	-1.29295775226917	0.19602567137744	0.999818456682227
ENSMUSG00000014773	Dll1	protein_coding	delta like canonical Notch ligand 1	93.203072173669	-0.129652504841434	0.148872914246207	0.870893845921591	0.38381211731393	0.999818456682227
ENSMUSG00000031976	Urb2	protein_coding	URB2 ribosome biogenesis 2 homolog (S. cerevisiae)	151.398659233156	-0.158791546733349	0.128027651492796	1.2402910221491	0.214867771880638	0.999818456682227
ENSMUSG00000033987	Dnah17	protein_coding	dynein, axonemal, heavy chain 17	175.494753902774	0.097615832856099	0.123120226977906	-0.79284968239716	0.427865406415067	0.999818456682227
ENSMUSG00000024570	Rbfa	protein_coding	ribosome binding factor A	220.910216418376	0.122345408147176	0.115649663431906	-1.05789679378714	0.290102497081649	0.999818456682227
ENSMUSG00000018919	Tm4sf5	protein_coding	transmembrane 4 superfamily member 5	2.72013870763576	0.842648754269129	0.808330868673083	-1.04245524565006	0.297200664499858	0.999818456682227
ENSMUSG00000054942	Miga1	protein_coding	mitoguardin 1	1291.18476200884	0.002953340546926	0.077794300687754	-0.037963456459105	0.969716818532684	0.999818456682227
ENSMUSG00000029464	Gpn3	protein_coding	GPN-loop GTPase 3	377.20941052128	0.031348207180806	0.083871872711418	-0.373763052706212	0.708580610114206	0.999818456682227
ENSMUSG00000038065	Mturn	protein_coding	maturin, neural progenitor differentiation regulator homolog (Xenopus)	2153.31634793586	0.04780150311854	0.05140163205325	-0.92996080492191	0.352391378546872	0.999818456682227
ENSMUSG00000115980	Gm49437	TEC	predicted gene, 49437	10.5550293633253	0.535522342298965	0.435752177505793	-1.22896079456045	0.219086505728897	0.999818456682227
ENSMUSG00000078796	Zfp541	protein_coding	zinc finger protein 541	9.36967568472367	0.40462076522388	0.467332001413844	-0.865810096461956	0.386594311470909	0.999818456682227
ENSMUSG00000029071	Dvl1	protein_coding	dishevelled segment polarity protein 1	1076.88753610053	-0.005981477805324	0.057957126144915	0.103205217428624	0.917800099117299	0.999818456682227
ENSMUSG00000017760	Ctsa	protein_coding	cathepsin A	1200.03770489542	-0.063070867568864	0.074846822436691	0.842665934445147	0.399415304263815	0.999818456682227
ENSMUSG00000075330	A930003A15Rik	protein_coding	RIKEN cDNA A930003A15 gene	2.82125886700179	-0.850196706684651	0.801392194557537	1.06089965993999	0.288735503847064	0.999818456682227
ENSMUSG00000045165	AI467606	protein_coding	expressed sequence AI467606	11.3471231915355	-0.227720219848937	0.425767340658549	0.534846612463779	0.592755927874101	0.999818456682227
ENSMUSG00000064357	mt-Atp6	protein_coding	mitochondrially encoded ATP synthase 6	13.3830712357175	0.172281149439336	0.383126113950704	-0.449672165811968	0.652946844136944	0.999818456682227
ENSMUSG00000090907	C030017D09Rik	antisense	RIKEN cDNA C030017D09 gene	13.7254053573442	0.254014020767313	0.387934206895031	-0.654786343283322	0.512605324586672	0.999818456682227
ENSMUSG00000028245	Nsmaf	protein_coding	neutral sphingomyelinase (N-SMase) activation associated factor	424.982164154355	-0.022747618555247	0.075978699787425	0.299394680599842	0.76463892040727	0.999818456682227
ENSMUSG00000042826	Fgf11	protein_coding	fibroblast growth factor 11	423.150253054134	0.109384604310001	0.079816403346925	-1.37045268545309	0.170545635443052	0.999818456682227
ENSMUSG00000090054	Gm15629	antisense	predicted gene 15629	3.47740641257264	-0.17097452818767	0.690163886724558	0.247730331123374	0.804343062371549	0.999818456682227
ENSMUSG00000038520	Tbc1d17	protein_coding	TBC1 domain family, member 17	470.521886935326	0.021264524723762	0.081835710883668	-0.259844076554672	0.794984050193448	0.999818456682227
ENSMUSG00000067212	H2-T23	protein_coding	histocompatibility 2, T region locus 23	46.3705092583139	-0.08212532256212	0.212126213588101	0.387153106506621	0.69864286385336	0.999818456682227
ENSMUSG00000110791	Gm47508	TEC	predicted gene, 47508	3.54468678592622	-0.248322999010005	0.761468766301616	0.326110551081547	0.744340714422741	0.999818456682227
ENSMUSG00000114968	A630019I02Rik	antisense	RIKEN cDNA A630019I02 gene	2.60258464306044	-0.666694867676506	0.955788509150812	0.697533880448974	0.485468744042517	0.999818456682227
ENSMUSG00000022610	Mapk12	protein_coding	mitogen-activated protein kinase 12	69.2689342379876	-0.030185388105719	0.170204066132288	0.177348219649807	0.859234877230406	0.999818456682227
ENSMUSG00000057667	Bloc1s3	protein_coding	biogenesis of lysosomal organelles complex-1, subunit 3	87.8809744824027	0.038975583541769	0.157904551407058	-0.24683001974588	0.805039776758212	0.999818456682227
ENSMUSG00000033739	Fkbpl	protein_coding	FK506 binding protein-like	66.3841513924803	0.062268276219516	0.163309904196706	-0.381289037709029	0.702988787037711	0.999818456682227
ENSMUSG00000057982	Zfp809	protein_coding	zinc finger protein 809	104.168797989648	-0.172066918679071	0.141583901646572	1.2153000212453	0.224251683821395	0.999818456682227
ENSMUSG00000052504	Epha3	protein_coding	Eph receptor A3	156.926449970933	-0.156847330667994	0.120053238391723	1.30648146413357	0.191388878444737	0.999818456682227
ENSMUSG00000026335	Pam	protein_coding	peptidylglycine alpha-amidating monooxygenase	1766.40415048773	-0.026915772174303	0.062707927004476	0.429224397297999	0.667759929729222	0.999818456682227
ENSMUSG00000021103	Mnat1	protein_coding	menage a trois 1	123.815369062615	0.00767881541343	0.143129384630668	-0.053649468508823	0.957214443063914	0.999818456682227
ENSMUSG00000103469	Gm9910	TEC	predicted gene 9910	18.5123462673576	-0.13839815978057	0.344188819922303	0.402099521453987	0.687610784944603	0.999818456682227
ENSMUSG00000049658	Bdp1	protein_coding	B double prime 1, subunit of RNA polymerase III transcription initiation factor IIIB	310.169111645282	-0.063226237850784	0.12734659068347	0.496489442798966	0.619549134002745	0.999818456682227
ENSMUSG00000111385	Traf5	protein_coding	TNF receptor-associated factor 5	2.33743611805124	1.08965383494491	1.05739608473398	-1.03050678045497	0.302772170969071	0.999818456682227
ENSMUSG00000040940	Arhgef1	protein_coding	Rho guanine nucleotide exchange factor (GEF) 1	956.672000121503	-0.000224081837295	0.061862758861059	0.003622241255013	0.997109875947166	0.999818456682227
ENSMUSG00000085498	Gm14023	processed_transcript	predicted gene 14023	4.12985282656687	0.186036423655942	0.670256360186679	-0.277560101934919	0.781350063097088	0.999818456682227
ENSMUSG00000071748	Gm14698	protein_coding	predicted gene 14698	2.43377859358305	0.59233903481724	0.846109145009092	-0.700074025096224	0.483881076388984	0.999818456682227
ENSMUSG00000091764	Zfp964	protein_coding	zinc finger protein 964	49.6737260396371	0.12750489446331	0.186510222232934	-0.683634885727968	0.494205749946433	0.999818456682227
ENSMUSG00000039254	Pomt1	protein_coding	protein-O-mannosyltransferase 1	207.174535756926	-0.162719726284673	0.098864918583969	1.64587933328919	0.099788604653705	0.999818456682227
ENSMUSG00000073291	Gm10491	protein_coding	predicted gene 10491	7.71274687375364	0.747370019199928	0.529428662497956	-1.41165386791429	0.158051902920951	0.999818456682227
ENSMUSG00000075555	Gm10863	processed_transcript	predicted gene 10863	9.83722124492149	0.275437141702404	0.477604654059555	-0.576705313403539	0.564138542450965	0.999818456682227
ENSMUSG00000032563	Mrpl3	protein_coding	mitochondrial ribosomal protein L3	524.780565922797	-0.008239006804173	0.067234035490989	0.12254220268063	0.902469624918132	0.999818456682227
ENSMUSG00000058454	Dhcr7	protein_coding	7-dehydrocholesterol reductase	351.349022598533	0.063696374507292	0.081706869674721	-0.779571837238043	0.435642938160601	0.999818456682227
ENSMUSG00000097061	9330151L19Rik	bidirectional_promoter_lncRNA	RIKEN cDNA 9330151L19 gene	336.625311416978	0.051785212287064	0.083135168356155	-0.622903800052621	0.533347740715763	0.999818456682227
ENSMUSG00000023781	Hes7	protein_coding	hes family bHLH transcription factor 7	19.7534868355647	-0.059563536958002	0.314220560213767	0.189559642174529	0.849654214606253	0.999818456682227
ENSMUSG00000108197	Gm44214	lincRNA	predicted gene, 44214	7.56491449006632	0.52002946239952	0.541601733506532	-0.960169493979747	0.33696991747212	0.999818456682227
ENSMUSG00000039043	Arpin	protein_coding	actin-related protein 2/3 complex inhibitor	139.66971555469	-0.133188177479645	0.119150418878788	1.11781543642862	0.263645827319273	0.999818456682227
ENSMUSG00000071586	Gm10337	protein_coding	predicted gene 10337	131.548906959565	0.057622833362762	0.126843427007715	-0.454283164071695	0.64962503214934	0.999818456682227
ENSMUSG00000024644	Cndp2	protein_coding	CNDP dipeptidase 2 (metallopeptidase M20 family)	450.949558632763	-0.049746719720266	0.081107571657595	0.61334248706493	0.539649905826669	0.999818456682227
ENSMUSG00000025980	Hspd1	protein_coding	heat shock protein 1 (chaperonin)	1449.3731052887	0.045164388420168	0.051964926944863	-0.869132144996357	0.384774856332115	0.999818456682227
ENSMUSG00000113528	Gm32699	TEC	predicted gene, 32699	14.5960817684014	-0.04049319078799	0.416600316446208	0.097199135933009	0.922568254223047	0.999818456682227
ENSMUSG00000040410	Fbxl4	protein_coding	F-box and leucine-rich repeat protein 4	175.878854075859	0.11739920000338	0.108293452365027	-1.08408400913898	0.278327552238766	0.999818456682227
ENSMUSG00000021890	Eaf1	protein_coding	ELL associated factor 1	239.305528321458	-0.063750092400686	0.098934077090307	0.644369405119076	0.519335919099072	0.999818456682227
ENSMUSG00000054619	Mettl7a1	protein_coding	methyltransferase like 7A1	298.957495535934	-0.091036409501989	0.087788551879447	1.0369963685812	0.29973754956093	0.999818456682227
ENSMUSG00000020826	Nos2	protein_coding	nitric oxide synthase 2, inducible	3.52933427847038	0.277757599393614	0.704621243220685	-0.394194188815595	0.693437675737083	0.999818456682227
ENSMUSG00000087222	E030042O20Rik	processed_transcript	RIKEN cDNA E030042O20 gene	2.04482930756976	0.969759259541726	1.11308879318011	-0.871232614579747	0.383627155291331	0.999818456682227
ENSMUSG00000045875	Adra1a	protein_coding	adrenergic receptor, alpha 1a	46.5340367306275	-0.117318765776812	0.26911221364524	0.435947384875919	0.662874904374987	0.999818456682227
ENSMUSG00000102302	Gm38190	sense_intronic	predicted gene, 38190	48.1485054127247	-0.298503203356342	0.272289429251879	1.0962717288603	0.272959877605987	0.999818456682227
ENSMUSG00000033581	Igf2bp2	protein_coding	insulin-like growth factor 2 mRNA binding protein 2	4.54491034929828	-0.695616128041941	0.628994320138075	1.10591798013254	0.268762021675281	0.999818456682227
ENSMUSG00000102559	Gm37570	TEC	predicted gene, 37570	17.539710844962	-0.53587466091485	0.349560669687614	1.53299471989723	0.125277155884723	0.999818456682227
ENSMUSG00000023048	Prr13	protein_coding	proline rich 13	296.486847840036	0.084865074387319	0.100271709479108	-0.846351127632871	0.397356893718028	0.999818456682227
ENSMUSG00000021453	Gadd45g	protein_coding	growth arrest and DNA-damage-inducible 45 gamma	164.879183112796	0.021376850447351	0.137653884621599	-0.155294204054717	0.876589384679939	0.999818456682227
ENSMUSG00000096942	Rps19-ps6	processed_pseudogene	ribosomal protein S19, pseudogene 6	19.8982805499724	0.689183666463424	0.471666497453037	-1.46116730822512	0.143969532313789	0.999818456682227
ENSMUSG00000021302	Ggps1	protein_coding	geranylgeranyl diphosphate synthase 1	427.917995977915	-0.014400647911561	0.074900449112132	0.192263839299579	0.847535541998449	0.999818456682227
ENSMUSG00000035486	Plk5	protein_coding	polo like kinase 5	327.380523786633	0.140228476559006	0.145003545369589	-0.967069296144361	0.33350939328842	0.999818456682227
ENSMUSG00000022016	Akap11	protein_coding	A kinase (PRKA) anchor protein 11	2542.58013977175	-0.030634096900402	0.092932667104226	0.329637552165004	0.741673844566144	0.999818456682227
ENSMUSG00000009563	Tor2a	protein_coding	torsin family 2, member A	280.959187368288	0.01418351797761	0.109167177503626	-0.129924747547299	0.896625964528386	0.999818456682227
ENSMUSG00000049823	Zbtb12	protein_coding	zinc finger and BTB domain containing 12	49.9722983608916	-0.135537718700777	0.197728711679667	0.685473129063606	0.493045411316678	0.999818456682227
ENSMUSG00000022546	Gpt	protein_coding	glutamic pyruvic transaminase, soluble	197.622615978249	-0.136732312740936	0.112481528299225	1.21559792801889	0.224138123842994	0.999818456682227
ENSMUSG00000074218	Cox7a1	protein_coding	cytochrome c oxidase subunit 7A1	7.98015761665435	-0.736002701339255	0.505347159602808	1.45642987667673	0.14527382143418	0.999818456682227
ENSMUSG00000028668	Eloa	protein_coding	elongin A	334.258665949272	-0.00266697350052	0.083257642541068	0.032032777041509	0.974445912003516	0.999818456682227
ENSMUSG00000034171	Faah	protein_coding	fatty acid amide hydrolase	1863.33590298922	0.062767350357176	0.057394225109792	-1.09361787247943	0.2741226073494	0.999818456682227
ENSMUSG00000093673	Gm20644	sense_overlapping	predicted gene 20644	3.07148690366371	-0.798212355246262	0.830523214558332	0.961095778244738	0.336504012224119	0.999818456682227
ENSMUSG00000032902	Slc16a1	protein_coding	solute carrier family 16 (monocarboxylic acid transporters), member 1	441.110869185919	-0.027933403117695	0.079031470917877	0.353446580118961	0.723753670405744	0.999818456682227
ENSMUSG00000036249	Rbm43	protein_coding	RNA binding motif protein 43	211.53803355162	0.071135515530922	0.102177502232366	-0.696195483122595	0.486306416003063	0.999818456682227
ENSMUSG00000073739	Gm16287	antisense	predicted gene 16287	6.3767790749171	-0.900266891252271	0.566139921132324	1.59018443612255	0.111793237680646	0.999818456682227
ENSMUSG00000021624	Cd180	protein_coding	CD180 antigen	33.7972873962712	-0.236732288038514	0.249898661951335	0.947313147617473	0.343479233209084	0.999818456682227
ENSMUSG00000004043	Stat5a	protein_coding	signal transducer and activator of transcription 5A	17.5850195022732	-0.261362039342605	0.36716123626299	0.71184540612941	0.476560511902857	0.999818456682227
ENSMUSG00000111345	Gm48562	TEC	predicted gene, 48562	3.03099042312935	0.440596692236872	0.835527327064671	-0.527327686318474	0.597966051082758	0.999818456682227
ENSMUSG00000009596	Taf7l	protein_coding	TATA-box binding protein associated factor 7 like	9.22266652058604	-0.475851465312556	0.490455279629728	0.970223963481038	0.331934868468006	0.999818456682227
ENSMUSG00000097221	1810049J17Rik	protein_coding	RIKEN cDNA 1810049J17 gene	97.0645081435648	-0.118271176586008	0.147875838349567	0.799800548257411	0.423826365355916	0.999818456682227
ENSMUSG00000048351	Coa7	protein_coding	cytochrome c oxidase assembly factor 7	136.773186079119	-0.040531603267269	0.136717165963147	0.296463161606165	0.766876395896597	0.999818456682227
ENSMUSG00000020936	Nmt1	protein_coding	N-myristoyltransferase 1	2073.90397653803	0.029340800784892	0.051693569593687	-0.567590921182501	0.570312773275695	0.999818456682227
ENSMUSG00000084849	Gm16105	antisense	predicted gene 16105	629.527734113203	0.079166981370829	0.069324475047105	-1.14197736538266	0.253463428243224	0.999818456682227
ENSMUSG00000061983	Rps12	protein_coding	ribosomal protein S12	1598.04032561543	-0.045486481189542	0.057990235828082	0.784381724612937	0.432816158600784	0.999818456682227
ENSMUSG00000004961	Syt5	protein_coding	synaptotagmin V	1427.22236698822	0.029238696161464	0.063038098244314	-0.463825797030626	0.642772559324166	0.999818456682227
ENSMUSG00000026969	Fam166a	protein_coding	family with sequence similarity 166, member A	191.018606223154	0.001300660636416	0.11769570608381	-0.011051045783181	0.991182720658514	0.999818456682227
ENSMUSG00000087060	Eldr	processed_transcript	Egfr long non-coding downstream RNA	1.99160466711102	0.961265224509575	0.977295458066353	-0.983597351830024	0.325313527722971	0.999818456682227
ENSMUSG00000050989	Selenon	protein_coding	selenoprotein N	290.886097544113	0.037238474294531	0.10062455851944	-0.370073417885724	0.711327787722074	0.999818456682227
ENSMUSG00000013495	Tmem175	protein_coding	transmembrane protein 175	801.295836534566	0.041876396949786	0.056071131147604	-0.746844161919054	0.455157634662577	0.999818456682227
ENSMUSG00000048216	Gpr85	protein_coding	G protein-coupled receptor 85	378.725482701826	0.081919124489516	0.084167373134662	-0.973288359118099	0.330410006375293	0.999818456682227
ENSMUSG00000045008	9030612E09Rik	bidirectional_promoter_lncRNA	RIKEN cDNA 9030612E09 gene	13.5511983702647	-0.086045124142168	0.362946740826518	0.237073692812951	0.812599620748945	0.999818456682227
ENSMUSG00000031982	Arv1	protein_coding	ARV1 homolog, fatty acid homeostasis modulator	80.2603488223844	0.083938364154508	0.160577155261243	-0.522729176625083	0.6011627313458	0.999818456682227
ENSMUSG00000091514	Gm17484	lincRNA	predicted gene, 17484	249.845526375369	-0.084589223714692	0.105837531604268	0.799236550895526	0.424153261742796	0.999818456682227
ENSMUSG00000035107	Dcbld2	protein_coding	discoidin, CUB and LCCL domain containing 2	227.706718482726	-0.145802478423542	0.12838079054083	1.13570322950435	0.256080788540556	0.999818456682227
ENSMUSG00000110211	Gm31294	lincRNA	predicted gene, 31294	7.29013849540982	-0.519420021169854	0.503134043530192	1.03236906317329	0.301899258884816	0.999818456682227
ENSMUSG00000036411	9530077C05Rik	protein_coding	RIKEN cDNA 9530077C05 gene	74.4081065580845	-0.011877830420204	0.175262358717569	0.067771713830149	0.945967361070122	0.999818456682227
ENSMUSG00000037410	Tbc1d2b	protein_coding	TBC1 domain family, member 2B	165.986863128435	-0.154503604967546	0.125438806820235	1.23170499532066	0.218059303151714	0.999818456682227
ENSMUSG00000030835	Nomo1	protein_coding	nodal modulator 1	1292.23294099187	0.064386519893928	0.059497700826729	-1.08216820144759	0.279177795227312	0.999818456682227
ENSMUSG00000062906	Hdac10	protein_coding	histone deacetylase 10	164.86147428878	0.110702007007646	0.1237736573746	-0.89439069149106	0.371112891166229	0.999818456682227
ENSMUSG00000028322	Exosc3	protein_coding	exosome component 3	78.9164689065641	0.055422793517872	0.156524000456486	-0.354084954104403	0.723275217483855	0.999818456682227
ENSMUSG00000032224	Fam81a	protein_coding	family with sequence similarity 81, member A	1306.38804850106	0.026081616447672	0.087259836278201	-0.298896004852899	0.765019395512498	0.999818456682227
ENSMUSG00000020515	Cnot8	protein_coding	CCR4-NOT transcription complex, subunit 8	445.752198486336	-0.02609384952155	0.077582082595882	0.336338606137584	0.73661554042705	0.999818456682227
ENSMUSG00000028465	Tln1	protein_coding	talin 1	556.634107865996	-0.114089189594144	0.082636115740076	1.38062139746501	0.167395400702429	0.999818456682227
ENSMUSG00000099881	2810013P06Rik	bidirectional_promoter_lncRNA	RIKEN cDNA 2810013P06 gene	166.190011180202	-0.033652599260134	0.11654966774196	0.288740413526018	0.772780033723076	0.999818456682227
ENSMUSG00000102191	Gm36569	antisense	predicted gene, 36569	12.6534908320334	-0.242764747295356	0.400489606581615	0.606169906299138	0.544401934045545	0.999818456682227
ENSMUSG00000029681	Bcl7b	protein_coding	B cell CLL/lymphoma 7B	376.496393469448	-0.066904004078424	0.087593016596176	0.763805228753187	0.444983320418095	0.999818456682227
ENSMUSG00000031371	Haus7	protein_coding	HAUS augmin-like complex, subunit 7	75.0335965862993	0.085374026000162	0.164290872390185	-0.519651668763446	0.603306378733941	0.999818456682227
ENSMUSG00000019920	Lims1	protein_coding	LIM and senescent cell antigen-like domains 1	313.491817372805	0.068682789161869	0.086791549372695	-0.791353416989201	0.428737785216262	0.999818456682227
ENSMUSG00000005994	Tyrp1	protein_coding	tyrosinase-related protein 1	2.30444162423338	0.256447963514787	0.859011806668496	-0.298538345484877	0.765292314148629	0.999818456682227
ENSMUSG00000031731	Ap1g1	protein_coding	adaptor protein complex AP-1, gamma 1 subunit	1079.53013222417	-0.042647573533891	0.056812428093229	0.75067331154913	0.452849288535381	0.999818456682227
ENSMUSG00000085351	Gm12472	antisense	predicted gene 12472	3.04734949284219	-0.866048852945787	0.788039685842225	1.09899141947425	0.271771808602338	0.999818456682227
ENSMUSG00000059970	Hspa2	protein_coding	heat shock protein 2	666.221160733633	0.117943145401478	0.083931226488788	-1.40523557602525	0.159951238424103	0.999818456682227
ENSMUSG00000023990	Tfeb	protein_coding	transcription factor EB	91.0354231796822	-0.122597889999937	0.17108569799073	0.71658760165084	0.473628596883538	0.999818456682227
ENSMUSG00000000127	Fer	protein_coding	fer (fms/fps related) protein kinase	133.071492751719	-0.069386379092861	0.128610077753974	0.539509658221302	0.589535234535522	0.999818456682227
ENSMUSG00000058740	Kcnt1	protein_coding	potassium channel, subfamily T, member 1	898.616917315445	-0.125696575703774	0.092263513616595	1.36236493470335	0.173082744221145	0.999818456682227
ENSMUSG00000097042	Gm17491	sense_intronic	predicted gene, 17491	51.9272131522167	0.166405298298696	0.186934429807494	-0.890180040509716	0.37336922020322	0.999818456682227
ENSMUSG00000002489	Tiam1	protein_coding	T cell lymphoma invasion and metastasis 1	1166.72948253902	0.052023258013516	0.083988860591896	-0.619406640915137	0.535648507367694	0.999818456682227
ENSMUSG00000029076	Sdf4	protein_coding	stromal cell derived factor 4	2026.98741269735	0.020206148015701	0.051163082046146	-0.394936098600863	0.692890048158792	0.999818456682227
ENSMUSG00000098178				6768.10011823819	-0.296325511973123	0.173943107066984	1.70357720389007	0.088460103284096	0.999818456682227
ENSMUSG00000015247	Nipsnap3b	protein_coding	nipsnap homolog 3B	99.9442931327183	0.065006615027636	0.141400498529255	-0.459733987530364	0.645707170766382	0.999818456682227
ENSMUSG00000032177	Pde4a	protein_coding	phosphodiesterase 4A, cAMP specific	1331.40285084772	-0.031106004282251	0.064471811707476	0.482474487042275	0.629468918082103	0.999818456682227
ENSMUSG00000110996	Gm36251	lincRNA	predicted gene, 36251	13.1927469016694	0.646502469554718	0.549477781018961	-1.17657618176268	0.23936470909123	0.999818456682227
ENSMUSG00000039058	Ak5	protein_coding	adenylate kinase 5	2916.20124058037	0.113912479262977	0.078275009066058	-1.45528541768476	0.145590261947479	0.999818456682227
ENSMUSG00000095868	Gm23136	snoRNA	predicted gene, 23136	4.55081149829844	0.422001647135725	0.706358507808641	-0.597432666939787	0.550218549184072	0.999818456682227
ENSMUSG00000046598	Bdh1	protein_coding	3-hydroxybutyrate dehydrogenase, type 1	505.455144656958	0.006766364724346	0.071857091749811	-0.094164188385255	0.924978731863087	0.999818456682227
ENSMUSG00000049305	Ccdc71	protein_coding	coiled-coil domain containing 71	258.670025549305	0.109162465122592	0.101572422657143	-1.07472542513897	0.282497677087892	0.999818456682227
ENSMUSG00000022247	Brix1	protein_coding	BRX1, biogenesis of ribosomes	185.889801781905	0.02839979488731	0.11521178171437	-0.246500787200031	0.805294595139166	0.999818456682227
ENSMUSG00000104574	Gm42836	antisense	predicted gene 42836	9.54973559929828	-0.155491330273679	0.496788431764819	0.312993057671056	0.754285936537221	0.999818456682227
ENSMUSG00000041716	Gm20604	protein_coding	predicted gene 20604	99.6180181484804	0.093147097008766	0.149408140283092	-0.623440575809828	0.532995040914045	0.999818456682227
ENSMUSG00000084984	Far1os	antisense	fatty acyl CoA reductase 1, opposite strand	39.6675329465999	-0.195033869199567	0.258532913915012	0.754386999497019	0.450616875632915	0.999818456682227
ENSMUSG00000024079	Eif2ak2	protein_coding	eukaryotic translation initiation factor 2-alpha kinase 2	85.0745252670364	0.049385725327974	0.158281939282856	-0.312011121115467	0.75503207152462	0.999818456682227
ENSMUSG00000066178	6030445D17Rik	lincRNA	RIKEN cDNA 6030445D17 gene	3.67794885815293	0.687408628038584	0.779888589956121	-0.881419008934674	0.378091072778358	0.999818456682227
ENSMUSG00000050447	Lypd6	protein_coding	LY6/PLAUR domain containing 6	238.257969588248	0.075913484084131	0.113604824256428	-0.668224123236	0.503990539111379	0.999818456682227
ENSMUSG00000037405	Icam1	protein_coding	intercellular adhesion molecule 1	25.600031935407	-0.0488434005365	0.269156560277921	0.181468363565302	0.855999963082929	0.999818456682227
ENSMUSG00000109198	D7Bwg0826e	TEC	DNA segment, Chr 7, Brigham & Women's Genetics 0826 expressed	89.0352242087418	0.096166423248561	0.148604838035804	-0.647128481950175	0.517548793076266	0.999818456682227
ENSMUSG00000040860	Crocc	protein_coding	ciliary rootlet coiled-coil, rootletin	426.803385156167	-0.127960836749407	0.08023397010462	1.59484613041776	0.11074664843514	0.999818456682227
ENSMUSG00000090936	Gm17705	lincRNA	predicted gene, 17705	14.817283774472	-0.354458266144586	0.424595467963568	0.834814059237673	0.403822408675015	0.999818456682227
ENSMUSG00000113689	Gm29676	lincRNA	predicted gene, 29676	4.02728724079889	0.135453992102476	0.706535953625685	-0.191715639391563	0.847964954767242	0.999818456682227
ENSMUSG00000028525	Pde4b	protein_coding	phosphodiesterase 4B, cAMP specific	690.463385281167	-0.014076456987117	0.084989185581387	0.165626448716081	0.868450931698781	0.999818456682227
ENSMUSG00000031537	Ikbkb	protein_coding	inhibitor of kappaB kinase beta	517.53034428792	-0.078098817381305	0.07021503065446	1.11228061361452	0.266017516563758	0.999818456682227
ENSMUSG00000045075	Gm9796	lincRNA	predicted gene 9796	8.50801331371838	0.074286745733241	0.459349872840527	-0.161721489708633	0.871525180965967	0.999818456682227
ENSMUSG00000079470	Utp14b	protein_coding	UTP14B small subunit processome component	121.724373007784	0.015802760395218	0.138773771530671	-0.113874258953363	0.909337471188212	0.999818456682227
ENSMUSG00000037336	Mfsd2b	protein_coding	major facilitator superfamily domain containing 2B	31.7585296070311	-0.229970335705446	0.250339206741679	0.918634914197633	0.358286563579605	0.999818456682227
ENSMUSG00000061911	Myt1l	protein_coding	myelin transcription factor 1-like	2127.68902588998	-0.040581885929479	0.056105553794681	0.723313169280694	0.46948750377599	0.999818456682227
ENSMUSG00000035295	Wdr38	protein_coding	WD repeat domain 38	555.384989070757	0.081647347917389	0.072785727007347	-1.12174943185148	0.261968992437236	0.999818456682227
ENSMUSG00000030806	Stx1b	protein_coding	syntaxin 1B	5379.40150220161	0.050559120637362	0.04263151668927	-1.18595641355841	0.235639512828832	0.999818456682227
ENSMUSG00000024130	Abca3	protein_coding	ATP-binding cassette, sub-family A (ABC1), member 3	1210.97464391296	-0.039538492715871	0.067175251889345	0.58858718953523	0.556138229500749	0.999818456682227
ENSMUSG00000022753	Tmem30c	protein_coding	transmembrane protein 30C	11.2558744408505	0.523736222758575	0.411381958286885	-1.2731142244049	0.202977512101556	0.999818456682227
ENSMUSG00000028070	Naxe	protein_coding	NAD(P)HX epimerase	315.896871940491	0.027192336992545	0.090359149413517	-0.300936177122506	0.763463162899363	0.999818456682227
ENSMUSG00000099034	2810039B14Rik	transcribed_unitary_pseudogene	RIKEN cDNA 2810039B14 gene	69.7423374633726	0.026382495153504	0.160820294048321	-0.164049539329763	0.869692145299465	0.999818456682227
ENSMUSG00000104433	Gm37426	TEC	predicted gene, 37426	4.03563936362405	0.143032318487334	0.706857020144571	-0.202349717709644	0.839643334660964	0.999818456682227
ENSMUSG00000082070	Gm1866	processed_pseudogene	predicted gene 1866	4.86055596859941	0.417799911282027	0.678799012773716	-0.61549870200136	0.538225426255821	0.999818456682227
ENSMUSG00000041491	Cep78	protein_coding	centrosomal protein 78	132.570335646887	-0.082706471320399	0.146056088585618	0.566265139107272	0.571213554768354	0.999818456682227
ENSMUSG00000042742	Bmt2	protein_coding	base methyltransferase of 25S rRNA 2	312.209986504049	0.068522133040621	0.090284041212231	-0.75896174030963	0.447875444027374	0.999818456682227
ENSMUSG00000095432	Zfp748	protein_coding	zinc finger protein 748	107.434957403827	-0.125593149894368	0.135906646993238	0.924113372472628	0.355427291636356	0.999818456682227
ENSMUSG00000032338	Hcn4	protein_coding	hyperpolarization-activated, cyclic nucleotide-gated K+ 4	26.3187081961502	-0.207134318277913	0.345457792841497	0.59959370600434	0.548777042810293	0.999818456682227
ENSMUSG00000045377	Tmem88	protein_coding	transmembrane protein 88	134.353884068076	0.096417087411231	0.119838558907385	-0.804558134629645	0.421074709284546	0.999818456682227
ENSMUSG00000086506	Gm15911	antisense	predicted gene 15911	27.5671693791569	0.214323371281648	0.264413963783358	-0.81055995763238	0.417618419919875	0.999818456682227
ENSMUSG00000030890	Ilk	protein_coding	integrin linked kinase	667.298517833513	0.047338285525872	0.06486323581948	-0.729816897473603	0.465502114383367	0.999818456682227
ENSMUSG00000059534	Uqcr10	protein_coding	ubiquinol-cytochrome c reductase, complex III subunit X	548.562610103526	-0.02959612327538	0.07128214671407	0.415196856992783	0.67799779947349	0.999818456682227
ENSMUSG00000024736	Tmem132a	protein_coding	transmembrane protein 132A	1632.59660343469	0.060269597466297	0.057065677131051	-1.05614443736273	0.290902230992488	0.999818456682227
ENSMUSG00000040536	Necab1	protein_coding	N-terminal EF-hand calcium binding protein 1	961.442002723633	0.063399600792885	0.318623414914584	-0.198979729125938	0.842278601342616	0.999818456682227
ENSMUSG00000018920	Cxcl16	protein_coding	chemokine (C-X-C motif) ligand 16	17.3906865228358	-0.609946253179072	0.347648635165729	1.75449057318549	0.079346483783961	0.999818456682227
ENSMUSG00000027875	Hmgcs2	protein_coding	3-hydroxy-3-methylglutaryl-Coenzyme A synthase 2	61.5908636370193	-0.172935597624777	0.228569147502428	0.756600790239809	0.449289067766767	0.999818456682227
ENSMUSG00000047013	Fbxo41	protein_coding	F-box protein 41	1520.9800404623	0.008110457461352	0.056121825608744	-0.144515210853878	0.885093646006443	0.999818456682227
ENSMUSG00000003131	Pafah1b2	protein_coding	platelet-activating factor acetylhydrolase, isoform 1b, subunit 2	1921.40077082062	0.052093895267964	0.046141964157009	-1.12899171545238	0.258901328508072	0.999818456682227
ENSMUSG00000047246	H2bc6	protein_coding	H2B clustered histone 6	24.2003194425186	-0.527309112634174	0.324143010598314	1.62677921594191	0.103783997377196	0.999818456682227
ENSMUSG00000091160	Gm17133	antisense	predicted gene 17133	18.055459081061	0.072690554944814	0.307483003537536	-0.236405115432469	0.813118327138296	0.999818456682227
ENSMUSG00000031865	Dctn1	protein_coding	dynactin 1	4118.23557171598	0.025189149714036	0.051009732856637	-0.49381065736671	0.621439905849999	0.999818456682227
ENSMUSG00000030744	Rps3	protein_coding	ribosomal protein S3	2173.53974838248	0.048677010813795	0.047564999695657	-1.0233787685326	0.306128793920942	0.999818456682227
ENSMUSG00000030327	Necap1	protein_coding	NECAP endocytosis associated 1	1837.64236397377	0.054631332007989	0.052530572242669	-1.03999118371707	0.298343996672975	0.999818456682227
ENSMUSG00000067144	Slc22a7	protein_coding	solute carrier family 22 (organic anion transporter), member 7	6.60404865594933	0.341424087757389	0.522613339739394	-0.653301517193654	0.513561914509179	0.999818456682227
ENSMUSG00000093254	Mir5126	miRNA	microRNA 5126	4.93736008493275	-0.247849623211456	0.604977743125125	0.409683870238173	0.682037863769338	0.999818456682227
ENSMUSG00000107216	2210412B16Rik	TEC	RIKEN cDNA 2210412B16 gene	13.3728503281603	-0.441981896784721	0.394163573986806	1.12131593570215	0.26215340469495	0.999818456682227
ENSMUSG00000066510	Ankdd1a	protein_coding	ankyrin repeat and death domain containing 1A	20.6962060761735	-0.044713162964261	0.317499448571966	0.140829104319297	0.88800495027139	0.999818456682227
ENSMUSG00000020628	Trappc12	protein_coding	trafficking protein particle complex 12	642.37738136574	0.060107842966094	0.061534515736682	-0.976815080877653	0.328660708570643	0.999818456682227
ENSMUSG00000005986	Ankrd13d	protein_coding	ankyrin repeat domain 13 family, member D	668.38926328569	0.025844625281328	0.059143760673792	-0.436979742020036	0.662126039660005	0.999818456682227
ENSMUSG00000025743	Sdc3	protein_coding	syndecan 3	2135.83777376807	0.081373105158056	0.056896504411949	-1.43019515871992	0.15266101456021	0.999818456682227
ENSMUSG00000008682	Rpl10	protein_coding	ribosomal protein L10	1892.46956283319	0.011762341392871	0.056779339624391	-0.207158826972649	0.83588582110386	0.999818456682227
ENSMUSG00000072966	Gprasp2	protein_coding	G protein-coupled receptor associated sorting protein 2	1258.07305932527	0.056224440509982	0.062062229756023	-0.90593652098885	0.364969452529453	0.999818456682227
ENSMUSG00000023915	Tnfrsf21	protein_coding	tumor necrosis factor receptor superfamily, member 21	1174.87907273313	0.03526457432156	0.074622797153227	-0.472571059607285	0.636519233781605	0.999818456682227
ENSMUSG00000019775	Rgs17	protein_coding	regulator of G-protein signaling 17	593.275938423056	0.034096470580891	0.118263232077176	-0.288309984278466	0.773109465145455	0.999818456682227
ENSMUSG00000034023	Fancd2	protein_coding	Fanconi anemia, complementation group D2	47.140789985118	0.123321446529454	0.197101731995386	-0.625674088608925	0.531528732173004	0.999818456682227
ENSMUSG00000105677	Gm43328	sense_intronic	predicted gene 43328	27.237618222169	0.295074757549604	0.301387719185006	-0.979053686552084	0.327553453532336	0.999818456682227
ENSMUSG00000028282	Casp8ap2	protein_coding	caspase 8 associated protein 2	124.019636327389	-0.239386854327361	0.143460808305069	1.66865680707936	0.095185413791178	0.999818456682227
ENSMUSG00000030235	Slco1c1	protein_coding	solute carrier organic anion transporter family, member 1c1	717.751143925227	-0.043504210537156	0.103179540861643	0.421636015956806	0.673290713623793	0.999818456682227
ENSMUSG00000038351	Sgsm2	protein_coding	small G protein signaling modulator 2	1633.14051855344	-0.004231838543345	0.060531291678374	0.069911585000214	0.944264032196298	0.999818456682227
ENSMUSG00000042800	Spata46	protein_coding	spermatogenesis associated 46	6.3589465934977	-0.802380280891833	0.616492661715669	1.30152446366328	0.193078996384684	0.999818456682227
ENSMUSG00000084990	Gm14549	antisense	predicted gene 14549	4.82612332040745	-0.060366225304243	0.620108509303629	0.097347842189802	0.92245016381396	0.999818456682227
ENSMUSG00000022993	4930415O20Rik	protein_coding	RIKEN cDNA 4930415O20 gene	2.78980464985552	1.35308309896173	0.891019033168318	-1.51857934409144	0.128868413721671	0.999818456682227
ENSMUSG00000006675	P4htm	protein_coding	prolyl 4-hydroxylase, transmembrane (endoplasmic reticulum)	779.191125615399	0.06127361899912	0.06198997052475	-0.988444073782159	0.322935211453745	0.999818456682227
ENSMUSG00000092444	Gm18733	transcribed_unprocessed_pseudogene	predicted gene, 18733	5.55354868844924	0.471686727225718	0.610127893459187	-0.773094841724803	0.439466253642381	0.999818456682227
ENSMUSG00000098088	Gm26916	lincRNA	predicted gene, 26916	7.39687794742716	0.541200592971573	0.498398734319379	-1.08587874668391	0.27753264100591	0.999818456682227
ENSMUSG00000051185	Fam174a	protein_coding	family with sequence similarity 174, member A	407.754277641995	-0.013243310357542	0.080769790067916	0.163963659511885	0.869759752089146	0.999818456682227
ENSMUSG00000086017	Gm11872	antisense	predicted gene 11872	9.14060177879332	0.583643770281964	0.46219274968461	-1.26277136688152	0.206671357676227	0.999818456682227
ENSMUSG00000024907	Gal	protein_coding	galanin and GMAP prepropeptide	3.96150489770504	0.137059935280847	0.854666447679147	-0.160366580030179	0.872592314140238	0.999818456682227
ENSMUSG00000039480	Nt5dc1	protein_coding	5'-nucleotidase domain containing 1	27.6693412592647	-0.078472606043282	0.281260515553019	0.279003278824926	0.780242308506814	0.999818456682227
ENSMUSG00000024120	Lrpprc	protein_coding	leucine-rich PPR-motif containing	794.547095783836	-0.05100816242236	0.06274514836405	0.81294193658462	0.416251349047781	0.999818456682227
ENSMUSG00000026240	Cops7b	protein_coding	COP9 signalosome subunit 7B	191.333955973585	0.01500547784828	0.1064411484872	-0.140974407562737	0.887890160212308	0.999818456682227
ENSMUSG00000015950	Ncf1	protein_coding	neutrophil cytosolic factor 1	93.9112133944963	-0.280240436955579	0.185185942545829	1.51329217057729	0.130205460579944	0.999818456682227
ENSMUSG00000038736	Nudcd1	protein_coding	NudC domain containing 1	224.587588079144	0.103490113509878	0.09346729932486	-1.10723337742093	0.268193040234385	0.999818456682227
ENSMUSG00000022762	Ncam2	protein_coding	neural cell adhesion molecule 2	517.181949083831	-0.064009808369594	0.135110488648574	0.473758987994526	0.635671783434669	0.999818456682227
ENSMUSG00000082738	Gm15422	processed_pseudogene	predicted gene 15422	14.4770302595367	-0.018866420030881	0.373163351641367	0.050558073154549	0.959677672846863	0.999818456682227
ENSMUSG00000038371	Sbf2	protein_coding	SET binding factor 2	642.210469877125	-0.03189531253518	0.077080550544955	0.413791965803072	0.679026468362258	0.999818456682227
ENSMUSG00000060791	Gmfg	protein_coding	glia maturation factor, gamma	6.09321402154403	-0.090660081610573	0.576185249218513	0.157345370666007	0.874972664933906	0.999818456682227
ENSMUSG00000095253	Zfp799	protein_coding	zinc finger protein 799	267.67573267302	0.042916157075828	0.121231804381835	-0.354000811046727	0.723338275417379	0.999818456682227
ENSMUSG00000039804	Ncoa5	protein_coding	nuclear receptor coactivator 5	518.784864263584	0.104144468027913	0.090966842602477	-1.14486185348899	0.252266388050724	0.999818456682227
ENSMUSG00000090230	Gm16315	antisense	predicted gene 16315	3.92010114495628	-0.34912518676346	0.725083798635389	0.481496328314763	0.630163788657018	0.999818456682227
ENSMUSG00000096718	Zfp781	protein_coding	zinc finger protein 781	9.41401800163881	0.111690816498335	0.436763764555038	-0.255723632687619	0.798164245529619	0.999818456682227
ENSMUSG00000045094	Arhgef37	protein_coding	Rho guanine nucleotide exchange factor (GEF) 37	14.6916629915165	-0.406647109656128	0.366590486385381	1.10926803820172	0.267314568912627	0.999818456682227
ENSMUSG00000074465	Gm10701	antisense	predicted gene 10701	2.2240160777908	0.611461538273259	1.00100399843184	-0.610848247590585	0.541300048872733	0.999818456682227
ENSMUSG00000020654	Adcy3	protein_coding	adenylate cyclase 3	631.205240578739	0.034011023889295	0.070511393294674	-0.482347919961812	0.629558811148266	0.999818456682227
ENSMUSG00000021476	Habp4	protein_coding	hyaluronic acid binding protein 4	1728.40328392698	0.040099494231042	0.051900595536259	-0.772621081063081	0.439746664588088	0.999818456682227
ENSMUSG00000053929	Cyhr1	protein_coding	cysteine and histidine rich 1	1371.31386494169	0.004562906223303	0.061160833012747	-0.074605037219685	0.940528966173833	0.999818456682227
ENSMUSG00000115573	Gm49131	processed_pseudogene	predicted gene, 49131	2.91926008031655	-0.155304814158039	0.819866506169443	0.18942695303367	0.849758201398916	0.999818456682227
ENSMUSG00000050840	Cdh20	protein_coding	cadherin 20	194.306888396078	0.130364294049539	0.145006068068586	-0.899026473760248	0.368638559588371	0.999818456682227
ENSMUSG00000018449	Rpain	protein_coding	RPA interacting protein	132.819520052841	0.013242873793488	0.136988531659738	-0.096671404774102	0.922987349128041	0.999818456682227
ENSMUSG00000027636	Sla2	protein_coding	Src-like-adaptor 2	244.505875989105	0.129050644557253	0.091935368945461	-1.40371052009168	0.160405068495709	0.999818456682227
ENSMUSG00000000056	Narf	protein_coding	nuclear prelamin A recognition factor	591.50989233412	-0.032241882352121	0.068861013967838	0.468216781808928	0.639629572321837	0.999818456682227
ENSMUSG00000038491	Cdk19os	antisense	cyclin-dependent kinase 19, opposite strand	11.1613585535935	0.12568385987701	0.416589062634823	-0.30169745475815	0.762882708737419	0.999818456682227
ENSMUSG00000091306	Gm17606	protein_coding	predicted gene, 17606	166.854957844924	0.028352320825946	0.117189879694266	-0.241934891476238	0.808830613595464	0.999818456682227
ENSMUSG00000090008	Gm16111	processed_pseudogene	predicted gene 16111	2.75118553504423	-0.501247180242554	0.901232798773213	0.556179469860471	0.578088172478761	0.999818456682227
ENSMUSG00000024065	Ehd3	protein_coding	EH-domain containing 3	1435.40442430489	0.020701918151843	0.065764248924276	-0.3147898514842	0.752921217648371	0.999818456682227
ENSMUSG00000003824	Syce2	protein_coding	synaptonemal complex central element protein 2	36.6725201339387	0.210404889249438	0.253607833469933	-0.829646649200931	0.406738593593045	0.999818456682227
ENSMUSG00000041765	Ubac2	protein_coding	ubiquitin associated domain containing 2	450.792962491278	-0.05894066647713	0.077900024943558	0.756619353072545	0.449277943370164	0.999818456682227
ENSMUSG00000110357	A030001D20Rik	antisense	RIKEN cDNA A030001D20 gene	86.5417753197986	0.187498911112591	0.159577263830083	-1.1749725907836	0.240005681710241	0.999818456682227
ENSMUSG00000029075	Tnfrsf4	protein_coding	tumor necrosis factor receptor superfamily, member 4	18.9992280315283	0.302472565688348	0.37168400766527	-0.813789561698731	0.415765515936785	0.999818456682227
ENSMUSG00000098120	Gm5914	lincRNA	predicted gene 5914	10.6685323969628	0.1876236136553	0.460695349920495	-0.407261791740854	0.683815722129743	0.999818456682227
ENSMUSG00000113255	Tes3-ps	protein_coding	testis derived transcript 3, pseudogene	33.3034788209557	-0.186410186969191	0.292443999441972	0.637421822040769	0.523850117857923	0.999818456682227
ENSMUSG00000009418	Nav1	protein_coding	neuron navigator 1	919.235070784326	-0.096780675029993	0.074529192338383	1.29856063098848	0.194094756120667	0.999818456682227
ENSMUSG00000060681	Slc9a6	protein_coding	solute carrier family 9 (sodium/hydrogen exchanger), member 6	1416.67294499237	0.050466203301771	0.053209353556061	-0.948446089438018	0.342902405475794	0.999818456682227
ENSMUSG00000102737	1700016A09Rik	TEC	RIKEN cDNA 1700016A09 gene	10.9980208695792	-0.713752843776738	0.429144744052381	1.66319838159225	0.096272731507055	0.999818456682227
ENSMUSG00000048967	Yjefn3	protein_coding	YjeF N-terminal domain containing 3	135.580159393338	0.123842377413325	0.127586690225141	-0.97065279454143	0.331721206246057	0.999818456682227
ENSMUSG00000015363	Trabd	protein_coding	TraB domain containing	309.860424956501	-0.069748052518784	0.084380110330189	0.826593521220251	0.408467490743718	0.999818456682227
ENSMUSG00000049588	Ccdc69	protein_coding	coiled-coil domain containing 69	4.65966845342942	0.278556846119879	0.605758134057707	-0.459848296636068	0.645625114028587	0.999818456682227
ENSMUSG00000003573	Homer3	protein_coding	homer scaffolding protein 3	676.899909880362	0.125500968369865	0.089944519981277	-1.39531533878873	0.162920768582887	0.999818456682227
ENSMUSG00000028778	Hcrtr1	protein_coding	hypocretin (orexin) receptor 1	25.8100059140203	0.007466008333611	0.299897269913143	-0.024895219405544	0.980138540415626	0.999818456682227
ENSMUSG00000009628	Tex15	protein_coding	testis expressed gene 15	14.089847617675	0.452920716796668	0.365871508955553	-1.23792289290197	0.215744652905435	0.999818456682227
ENSMUSG00000029171	Pgm2	protein_coding	phosphoglucomutase 2	104.616598950205	-0.105665745092081	0.149229518109191	0.708075362240099	0.478898458737703	0.999818456682227
ENSMUSG00000026339	Ccdc93	protein_coding	coiled-coil domain containing 93	435.710070364974	-0.091394809046465	0.07565408553007	1.20806177757761	0.2270235005336	0.999818456682227
ENSMUSG00000032834	Pwp2	protein_coding	PWP2 periodic tryptophan protein homolog (yeast)	348.990454830931	0.040398435618156	0.101327489057729	-0.398691766605805	0.690120335253631	0.999818456682227
ENSMUSG00000114121	Gm47728	lincRNA	predicted gene, 47728	3.63388592190848	-0.302504193894911	0.786857807513033	0.384445818553945	0.700648046501834	0.999818456682227
ENSMUSG00000046364	Rpl27a	protein_coding	ribosomal protein L27A	1358.96287031135	0.004858558562064	0.050545996223802	-0.096121531378101	0.923424050917421	0.999818456682227
ENSMUSG00000026483	Fam129a	protein_coding	family with sequence similarity 129, member A	27.6662133146421	-0.016012700845528	0.247937436005125	0.064583634902141	0.94850551496032	0.999818456682227
ENSMUSG00000031906	Smpd3	protein_coding	sphingomyelin phosphodiesterase 3, neutral	1108.53914326402	-0.024653942957186	0.070364774094509	0.350373368982497	0.726058509749988	0.999818456682227
ENSMUSG00000107086	Gm43808	TEC	predicted gene 43808	134.418354360076	-0.115984858194083	0.135463868859337	0.856205120750831	0.39188433063967	0.999818456682227
ENSMUSG00000027456	Sdcbp2	protein_coding	syndecan binding protein (syntenin) 2	27.8723911843494	-0.137073435864944	0.286226815584791	0.478897952258209	0.632011227813477	0.999818456682227
ENSMUSG00000026017	Carf	protein_coding	calcium response factor	236.928335923426	0.069848721526756	0.126009103355055	-0.554314884139312	0.57936336571934	0.999818456682227
ENSMUSG00000046312	Myorg	protein_coding	myogenesis regulating glycosidase (putative)	368.190067934209	-0.048923194966971	0.077177125810311	0.63390796759154	0.526140885508928	0.999818456682227
ENSMUSG00000107846	Gm43963	TEC	predicted gene, 43963	26.721340870474	-0.022152918539381	0.292368618934242	0.075770507177322	0.939601680514882	0.999818456682227
ENSMUSG00000093930	Hmgcs1	protein_coding	3-hydroxy-3-methylglutaryl-Coenzyme A synthase 1	2136.76311307537	-0.021489401022595	0.046926241550859	0.457939956672308	0.646995579377707	0.999818456682227
ENSMUSG00000092281	Hmgb1-ps7	processed_pseudogene	high-mobility group high mobility group box 1, pseudogene 7	60.6691007459806	0.214544347665441	0.290006713352702	-0.739790969612885	0.459426839297613	0.999818456682227
ENSMUSG00000084885	3010001F23Rik	processed_transcript	RIKEN cDNA 3010001F23 gene	21.5654534426472	-0.045349768984327	0.304609282247242	0.148878486728182	0.881649517114262	0.999818456682227
ENSMUSG00000031210	Gpr165	protein_coding	G protein-coupled receptor 165	49.6942198242735	0.158547631021832	0.21467262128533	-0.738555434188786	0.460176994261863	0.999818456682227
ENSMUSG00000078813	Leng1	protein_coding	leukocyte receptor cluster (LRC) member 1	143.103875043342	-0.007534981397594	0.11833130047129	0.063676993049037	0.949227424447494	0.999818456682227
ENSMUSG00000097402	Gm17399	lincRNA	predicted gene, 17399	2.3888229119231	0.660641263606292	0.999546765731892	-0.660940824637209	0.508650263697879	0.999818456682227
ENSMUSG00000021306	Gpr137b	protein_coding	G protein-coupled receptor 137B	115.471280101557	0.058112460238782	0.143566503332873	-0.404777290591544	0.685641222989903	0.999818456682227
ENSMUSG00000047759	Hs3st3a1	protein_coding	heparan sulfate (glucosamine) 3-O-sulfotransferase 3A1	11.1331943448663	-0.678324816832083	0.51686684141825	1.31237828097233	0.189392531318697	0.999818456682227
ENSMUSG00000116798	Gm49591	processed_pseudogene	predicted gene, 49591	5.3156407273227	0.544802280200106	0.702214726169277	-0.775834313774808	0.437846820703122	0.999818456682227
ENSMUSG00000086938	4930481A15Rik	antisense	RIKEN cDNA 4930481A15 gene	60.8669734302351	-0.04067891604643	0.184975141527486	0.219915582767025	0.825936900089657	0.999818456682227
ENSMUSG00000102900	Gm37811	TEC	predicted gene, 37811	286.262589785454	0.085830350396903	0.133764731694016	-0.641651572203935	0.521099439542134	0.999818456682227
ENSMUSG00000084781	D930015M05Rik	processed_transcript	RIKEN cDNA D930015M05 gene	117.665511235991	-0.024120696601884	0.130164081883877	0.185309927691136	0.852985951715109	0.999818456682227
ENSMUSG00000025034	Trim8	protein_coding	tripartite motif-containing 8	776.186360538601	0.016311580334307	0.076899863375635	-0.212114555452845	0.832017664460339	0.999818456682227
ENSMUSG00000087660	B230398E01Rik	antisense	RIKEN cDNA B230398E01 gene	142.246655575431	-0.007706808877819	0.13133562631832	0.058680261356805	0.953206781397457	0.999818456682227
ENSMUSG00000034855	Cxcl10	protein_coding	chemokine (C-X-C motif) ligand 10	3.15636488065346	-0.790059747484358	0.890830318155979	0.886880173903134	0.375143416840119	0.999818456682227
ENSMUSG00000046922	Gpr6	protein_coding	G protein-coupled receptor 6	13.8538901467574	-0.359563931973962	0.393087164384504	0.914718069049562	0.360339656033791	0.999818456682227
ENSMUSG00000045799	Gm9800	processed_pseudogene	predicted gene 9800	17.7192350173355	0.20855218012561	0.321715603703668	-0.648250124410214	0.516823187000335	0.999818456682227
ENSMUSG00000085242	Gm11537	antisense	predicted gene 11537	79.6934716643414	0.040978824887865	0.156310938581147	-0.262162234197007	0.793196368091424	0.999818456682227
ENSMUSG00000058546	Rpl23a	protein_coding	ribosomal protein L23A	1174.9763662542	0.0043704206501	0.052928383353482	-0.082572343479918	0.934191592862403	0.999818456682227
ENSMUSG00000035575	Utp6	protein_coding	UTP6 small subunit processome component	387.897701920394	-0.041625535086143	0.084723866703037	0.491308254757105	0.623208442326409	0.999818456682227
ENSMUSG00000092454	Gm2991	processed_pseudogene	predicted pseudogene 2991	2.9289884182659	0.638369938270219	0.814873361832387	-0.783397725549319	0.433393591374635	0.999818456682227
ENSMUSG00000045827	Serpinb9	protein_coding	serine (or cysteine) peptidase inhibitor, clade B, member 9	89.6183343310342	0.191103768945781	0.173777039033062	-1.09970667016269	0.271459947599418	0.999818456682227
ENSMUSG00000046034	Otulin	protein_coding	OTU deubiquitinase with linear linkage specificity	114.755519111601	0.00626296593601	0.125668243469528	-0.049837299886575	0.960252042590085	0.999818456682227
ENSMUSG00000025176	Hoga1	protein_coding	4-hydroxy-2-oxoglutarate aldolase 1	18.2726888623551	-0.029357846480658	0.312179885523478	0.094041441624047	0.925076236931257	0.999818456682227
ENSMUSG00000050222	Il17d	protein_coding	interleukin 17D	124.137320119663	0.095271385668787	0.140075210042625	-0.680144514077797	0.496412961139165	0.999818456682227
ENSMUSG00000105524	Mir3065	miRNA	microRNA 3065	2.28698354937781	0.226535123930476	0.883959776959453	-0.256273113138345	0.797739956774838	0.999818456682227
ENSMUSG00000113186	A330076C08Rik	lincRNA	RIKEN cDNA A330076C08 gene	6.6826618888647	-0.381350498100316	0.536806333115761	0.710406108450437	0.477452336286621	0.999818456682227
ENSMUSG00000012017	Scarf2	protein_coding	scavenger receptor class F, member 2	37.914037015259	0.000212903573931	0.241218173711974	-0.000882618298011	0.999295772578369	0.999818456682227
ENSMUSG00000020256	Aldh1l2	protein_coding	aldehyde dehydrogenase 1 family, member L2	81.9876756283098	0.131093801759192	0.171162065679723	-0.765904531699758	0.443733109293572	0.999818456682227
ENSMUSG00000040242	Fgfr1op2	protein_coding	FGFR1 oncogene partner 2	1035.22009488146	0.047421063808409	0.059839132950521	-0.792475784159843	0.428083306189874	0.999818456682227
ENSMUSG00000048148	Nwd1	protein_coding	NACHT and WD repeat domain containing 1	797.851482244492	-0.065175234774991	0.078727451136992	0.827859073724885	0.407750314927791	0.999818456682227
ENSMUSG00000044519	Zfp488	protein_coding	zinc finger protein 488	30.4473415631893	-0.313425935790583	0.264211115414575	1.18627081717885	0.235515367427429	0.999818456682227
[truncated: 18,296 more rows]
