# Supplementary material for: Hippocampal differential expression underlying the neuroprotective effect of delta-9-tetrahydrocannabinol microdose on old mice
Source: Front Neurosci. 2023 Jul 18;17:1182932. doi: 10.3389/fnins.2023.1182932 (PMC10393280; doi:10.3389/fnins.2023.1182932)
Supplement: Supplementary file 4 [file Data_Sheet_4.CSV]

	Gene.name	Gene.type	Gene.description	baseMean	log2FoldChange	lfcSE	pvalue	padj
ENSMUSG00000069049	Eif2s3y	protein_coding	eukaryotic translation initiation factor 2, subunit 3, structural gene Y-linked	191.402057050989	8.94503421528385	0.420085828340118	1.30835508711489e-100	2.43380213305111e-96
ENSMUSG00000056673	Kdm5d	protein_coding	lysine (K)-specific demethylase 5D	154.384115332012	4.75577844718066	0.24289409848607	2.30655146221523e-85	2.14532351500638e-81
ENSMUSG00000069045	Ddx3y	protein_coding	DEAD (Asp-Glu-Ala-Asp) box polypeptide 3, Y-linked	144.73745612384	7.29248369583441	0.409984345587794	8.87689323545941e-71	5.5042655988672e-67
ENSMUSG00000082286	Pisd-ps1	transcribed_unprocessed_pseudogene	phosphatidylserine decarboxylase, pseudogene 1	652.957692648723	-3.4601619578351	0.352303788170862	9.09531776736575e-23	4.22977752771344e-19
ENSMUSG00000068457	Uty	protein_coding	ubiquitously transcribed tetratricopeptide repeat gene, Y chromosome	83.0609541525629	4.64024196717742	0.515413556153215	2.19734403357925e-19	8.17499874252825e-16
ENSMUSG00000030126	Tmcc1	protein_coding	transmembrane and coiled coil domains 1	1822.90196660443	1.09486991093557	0.1239549636662	1.02083720664379e-18	3.00337338691771e-15
ENSMUSG00000109724	Gm18194	transcribed_processed_pseudogene	predicted gene, 18194	211.329225788867	2.22682070753849	0.252433383929469	1.13018028751876e-18	3.00337338691771e-15
ENSMUSG00000039187	Fanci	protein_coding	Fanconi anemia, complementation group I	100.509237086001	-2.68338719190677	0.307104766813838	2.37918861289153e-18	5.53220832212603e-15
ENSMUSG00000023795	Pisd-ps2	transcribed_unprocessed_pseudogene	phosphatidylserine decarboxylase, pseudogene 2	158.136143820142	-2.24017501346812	0.257431873755654	3.26053790516627e-18	6.73916956798923e-15
ENSMUSG00000002804	Nudt14	protein_coding	nudix (nucleoside diphosphate linked moiety X)-type motif 14	620.021180044355	-2.17689068585477	0.252434321190078	6.48857926586261e-18	1.20700551503576e-14
ENSMUSG00000046721	Rpl14-ps1	processed_pseudogene	ribosomal protein L14, pseudogene 1	66.7177868933749	20.7667637295532	2.44987419865339	2.31740296485055e-17	3.91893908655909e-14
ENSMUSG00000023452	Pisd	protein_coding	phosphatidylserine decarboxylase	2256.7280712526	-2.17979400757589	0.25806773724318	2.99918481148571e-17	4.64923632193809e-14
ENSMUSG00000032557	Uba5	protein_coding	ubiquitin-like modifier activating enzyme 5	858.886755461857	0.516065823680482	0.0620061104487185	8.58933452185266e-17	1.2290676982731e-13
ENSMUSG00000066315	Gm12918	processed_pseudogene	predicted gene 12918	75.463602743795	19.5518733064695	2.35637437280557	1.06379429567565e-16	1.38502020816986e-13
ENSMUSG00000110685	Gm5373	transcribed_unprocessed_pseudogene	predicted gene 5373	278.45583742155	-1.63936961991806	0.197713189482724	1.11683169135297e-16	1.38502020816986e-13
ENSMUSG00000082519	Vamp7-ps	processed_pseudogene	vesicle-associated membrane protein 7, pseudogene	51.0108729628982	-8.79736133138181	1.07146602306444	2.20116030790832e-16	2.55912400298192e-13
ENSMUSG00000058076	Sdhc	protein_coding	succinate dehydrogenase complex, subunit C, integral membrane protein	1165.5719560099	-1.37334962819597	0.173582795898089	2.53725862570888e-15	2.7763579385551e-12
ENSMUSG00000090231	Cfb	protein_coding	complement factor B	47.5319748961862	-2.00436719812019	0.255158515949238	3.98560734272246e-15	4.11890376607351e-12
ENSMUSG00000039452	Snx22	protein_coding	sorting nexin 22	339.359999407427	1.46682335866707	0.192419093428662	2.47721038279797e-14	2.42531934425304e-11
ENSMUSG00000037432	Fer1l5	protein_coding	fer-1-like 5 (C. elegans)	111.305847658144	-1.75896224018498	0.231483919401609	2.99266276187561e-14	2.78347563482051e-11
ENSMUSG00000051118	Olfr77	protein_coding	olfactory receptor 77	51.9367263388012	2.70655107875885	0.357492949542823	3.70585783930946e-14	3.2826841679445e-11
ENSMUSG00000030098	Grip2	protein_coding	glutamate receptor interacting protein 2	325.704023753246	-1.18823784622175	0.15732584011307	4.26264355568636e-14	3.60425888285807e-11
ENSMUSG00000097078	Gm26566	protein_coding	predicted gene, 26566	52.9215620871341	2.904480174816	0.386342194567973	5.56650436005196e-14	4.50209191763855e-11
ENSMUSG00000020359	Phykpl	protein_coding	5-phosphohydroxy-L-lysine phospholyase	222.143255125692	1.20530426132638	0.16256364948938	1.22220105222056e-13	8.4205125827433e-11
ENSMUSG00000028426	Rad23b	protein_coding	RAD23 homolog B, nucleotide excision repair protein	1896.44817409514	0.718459438957798	0.0968880724562377	1.21299579223517e-13	8.4205125827433e-11
ENSMUSG00000031246	Sh3bgrl	protein_coding	SH3-binding domain glutamic acid-rich protein like	1173.89420611887	0.388627394786749	0.0524134709250443	1.21949007224263e-13	8.4205125827433e-11
ENSMUSG00000038217	Tlcd2	protein_coding	TLC domain containing 2	41.6778485459628	4.07425276483827	0.548657279285711	1.12048508672861e-13	8.4205125827433e-11
ENSMUSG00000044519	Zfp488	protein_coding	zinc finger protein 488	122.509755720368	1.59057940644432	0.215682863004765	1.64813027328449e-13	1.09494711941564e-10
ENSMUSG00000059729	Olfr1385	protein_coding	olfactory receptor 1385	84.6859303510774	2.39550366764722	0.326381497447357	2.14262431286178e-13	1.37438267130534e-10
ENSMUSG00000032103	Pus3	protein_coding	pseudouridine synthase 3	80.0389605488113	2.41538943106464	0.33647663990916	7.04928432106831e-13	4.37102623135043e-10
ENSMUSG00000030411	Nova2	protein_coding	neuro-oncological ventral antigen 2	903.654728513287	1.52859519219326	0.213709055927641	8.50919894034431e-13	5.10606834478338e-10
ENSMUSG00000020140	Lgr5	protein_coding	leucine rich repeat containing G protein coupled receptor 5	81.1811563842779	-1.82736631200046	0.257081707131742	1.17638612339938e-12	6.83847958358605e-10
ENSMUSG00000056880	Gadl1	protein_coding	glutamate decarboxylase-like 1	122.302243443297	4.01845459548907	0.567454411301088	1.42554888468751e-12	8.03577586453243e-10
ENSMUSG00000029419	Ajm1	protein_coding	apical junction component 1	1478.52349377333	2.28830004529573	0.3256277759172	2.10494314271474e-12	1.15165153943469e-09
ENSMUSG00000025243	Slc6a20b	protein_coding	solute carrier family 6 (neurotransmitter transporter), member 20B	262.480999129311	4.4220116604444	0.629630778241333	2.16871133370633e-12	1.15263909227443e-09
ENSMUSG00000031907	Zfp90	protein_coding	zinc finger protein 90	131.168875883067	1.70637000867058	0.243100398719635	2.23144216869098e-12	1.15303575616638e-09
ENSMUSG00000050017	Pitpnb	protein_coding	phosphatidylinositol transfer protein, beta	879.120511899687	0.470969712080108	0.0673110459007339	2.61658660866825e-12	1.31550659714721e-09
ENSMUSG00000026068	Il18rap	protein_coding	interleukin 18 receptor accessory protein	11.9285702643104	-4.38506028402061	0.627541388525759	2.79462959751928e-12	1.33296666084753e-09
ENSMUSG00000027523	Gnas	protein_coding	GNAS (guanine nucleotide binding protein, alpha stimulating) complex locus	9976.18015049892	0.802297783437491	0.114769122935698	2.73836351791049e-12	1.33296666084753e-09
ENSMUSG00000028483	Snapc3	protein_coding	small nuclear RNA activating complex, polypeptide 3	328.697062941446	-0.82263060192289	0.117914117144303	3.02573881579783e-12	1.40711983628678e-09
ENSMUSG00000023087	Noct	protein_coding	nocturnin	2838.15320729764	1.21105728710463	0.174109956488395	3.50806220637196e-12	1.59163349177881e-09
ENSMUSG00000036104	Rab3gap1	protein_coding	RAB3 GTPase activating protein subunit 1	1688.97467725762	0.727076553810698	0.104868810368383	4.11422615561859e-12	1.8222103558766e-09
ENSMUSG00000024952	Rps6ka4	protein_coding	ribosomal protein S6 kinase, polypeptide 4	495.733603597044	0.960061109759588	0.138621754180599	4.33638677618531e-12	1.83442122520464e-09
ENSMUSG00000034881	Tbxa2r	protein_coding	thromboxane A2 receptor	45.7542699451699	-2.32193932024803	0.335265431316334	4.33902450860145e-12	1.83442122520464e-09
ENSMUSG00000107476	Zfp862-ps	transcribed_unitary_pseudogene	zinc finger protein 862, pseudogene	405.876232475754	1.84295486489069	0.266341996049179	4.53223392477944e-12	1.87352478819438e-09
ENSMUSG00000033987	Dnah17	protein_coding	dynein, axonemal, heavy chain 17	56.3283830997985	-2.40388920285125	0.349765528795328	6.29277080690165e-12	2.54474179456488e-09
ENSMUSG00000031821	Gins2	protein_coding	GINS complex subunit 2 (Psf2 homolog)	498.013869467453	3.30185513510211	0.481478441097476	6.99572426127338e-12	2.76881835549377e-09
ENSMUSG00000029712	Actl6b	protein_coding	actin-like 6B	1220.73058700149	-0.476536810058019	0.0699356067051024	9.49633811080553e-12	3.62770075146976e-09
ENSMUSG00000065968	Ifitm7	protein_coding	interferon induced transmembrane protein 7	91.1142198490049	2.98621892326888	0.438309379920098	9.55581855832803e-12	3.62770075146976e-09
ENSMUSG00000019464	Ptger1	protein_coding	prostaglandin E receptor 1 (subtype EP1)	235.503784805453	1.57213792920622	0.231661740035411	1.15004994149794e-11	4.27864580234895e-09
ENSMUSG00000035109	Shc4	protein_coding	SHC (Src homology 2 domain containing) family, member 4	254.47145639382	2.41447580015895	0.355995617542257	1.18262074969791e-11	4.31355121291774e-09
ENSMUSG00000038497	Tmco3	protein_coding	transmembrane and coiled-coil domains 3	452.620358916139	-0.743986856981825	0.109969727464967	1.3296090956221e-11	4.7564208455312e-09
ENSMUSG00000040167	Ikzf5	protein_coding	IKAROS family zinc finger 5	288.909127656508	1.60748991299785	0.239810598006297	2.03953490564253e-11	7.15838270089856e-09
ENSMUSG00000039634	Zfp189	protein_coding	zinc finger protein 189	228.084218257616	0.647316791386258	0.0966105051146928	2.08030046946609e-11	7.16624987648301e-09
ENSMUSG00000045780	Olfr624	protein_coding	olfactory receptor 624	128.830889508606	3.94872217648811	0.591596692175797	2.47762015001914e-11	8.37976182375563e-09
ENSMUSG00000111485	Gm48443	processed_pseudogene	predicted gene, 48443	104.968569809756	1.42151810065198	0.213287131178595	2.65008849986171e-11	8.80302612043349e-09
ENSMUSG00000113337	Gm19220	processed_pseudogene	predicted gene, 19220	20.5545324727425	-6.89738362520195	1.03554747113945	2.72683016227605e-11	8.8990341541507e-09
ENSMUSG00000073856	Iqck	protein_coding	IQ motif containing K	162.206672869016	1.5726145665274	0.236210138568765	2.78159176240238e-11	8.9212362007257e-09
ENSMUSG00000068859	Sp9	protein_coding	trans-acting transcription factor 9	86.1502250800719	1.54953709821482	0.23383439402799	3.43406318080824e-11	1.08271937778635e-08
ENSMUSG00000073643	Wdfy1	protein_coding	WD repeat and FYVE domain containing 1	384.360186053366	1.54699213921552	0.233947602589848	3.77734514812138e-11	1.17110290742257e-08
ENSMUSG00000048911	Rnf24	protein_coding	ring finger protein 24	568.846978708585	0.570627801984408	0.0868694739921645	5.07239200905590e-11	1.54683010085997e-08
ENSMUSG00000078185	Chml	protein_coding	choroideremia-like	58.5945455553916	1.60180652102541	0.247255384888806	9.27320519922814e-11	2.78226069542003e-08
ENSMUSG00000073893	Olfr472	protein_coding	olfactory receptor 472	29.8440058443165	2.29471309992627	0.355192937376401	1.04378705072176e-10	3.08198836786129e-08
ENSMUSG00000073879	Gm5859	unprocessed_pseudogene	predicted pseudogene 5859	90.5500460384171	3.83093440146125	0.593426349044782	1.07777465466437e-10	3.13261939469791e-08
ENSMUSG00000010751	Tnfrsf22	protein_coding	tumor necrosis factor receptor superfamily, member 22	48.0787647503971	1.60443383008023	0.249437668988232	1.2576725847068e-10	3.59926544934092e-08
ENSMUSG00000056185	Snx32	protein_coding	sorting nexin 32	998.322317780237	-0.483969431267567	0.0756281043172785	1.5605705783682e-10	4.39844453012201e-08
ENSMUSG00000020973	Dnaaf2	protein_coding	dynein, axonemal assembly factor 2	158.768342310344	1.05279091986725	0.165892635651871	2.2067170571348e-10	6.12676876071964e-08
ENSMUSG00000022763	Aifm3	protein_coding	apoptosis-inducing factor, mitochondrion-associated 3	1196.90723394312	-0.817827432570737	0.129101532895195	2.37708538845849e-10	6.50272682295658e-08
ENSMUSG00000094484	Gm21244	protein_coding	predicted gene, 21244	42.3381708156348	2.66696577192896	0.421552751842289	2.5073695518236e-10	6.7597229569598e-08
ENSMUSG00000031453	Rasa3	protein_coding	RAS p21 protein activator 3	1116.50830358469	-0.342528543472067	0.0542120080074182	2.64430594029287e-10	7.02705415733257e-08
ENSMUSG00000044098	Rsbn1	protein_coding	rosbin, round spermatid basic protein 1	363.467209022826	0.970362417573128	0.153634301964681	2.68327789906837e-10	7.03018809555913e-08
ENSMUSG00000082491	Gm5909	processed_pseudogene	predicted gene 5909	7.96573027837406	-6.14148776147218	0.975674970600179	3.08185212813269e-10	7.96230740104505e-08
ENSMUSG00000032094	Cd3d	protein_coding	CD3 antigen, delta polypeptide	14.3462543478946	-6.53481476041065	1.0403265633254	3.35314640760529e-10	8.54455198277721e-08
ENSMUSG00000052760	A630001G21Rik	protein_coding	RIKEN cDNA A630001G21 gene	12.1541841904329	-3.73167325331349	0.595390637746617	3.66643726739086e-10	9.21663054702768e-08
ENSMUSG00000047117	Ankdd1b	protein_coding	ankyrin repeat and death domain containing 1B	51.7453855758061	4.12058786200139	0.658050207131579	3.80525171067061e-10	9.43803897625262e-08
ENSMUSG00000048108	Tmem72	protein_coding	transmembrane protein 72	840.406797807477	3.70965344272058	0.593771853223192	4.1678760488695e-10	1.02014250343514e-07
ENSMUSG00000006445	Epha2	protein_coding	Eph receptor A2	24.9373416758587	-1.91701111994965	0.307223677194241	4.3815971498739e-10	1.05852558677863e-07
ENSMUSG00000082107	Gm16216	processed_pseudogene	predicted gene 16216	34.8190259074802	3.75208348271802	0.602876620388025	4.85769291881298e-10	1.15849748302255e-07
ENSMUSG00000094347	Olfr784	protein_coding	olfactory receptor 784	95.1746984201573	1.2730071946057	0.204677578479175	4.98508816357467e-10	1.17383050656729e-07
ENSMUSG00000038623	Tm6sf1	protein_coding	transmembrane 6 superfamily member 1	232.144183012451	1.16070158634908	0.186696530828525	5.06589771221839e-10	1.17794786553358e-07
ENSMUSG00000029816	Gpnmb	protein_coding	glycoprotein (transmembrane) nmb	69.4235682314232	-1.51166301758976	0.243377592322971	5.25868392334415e-10	1.2076794857043e-07
ENSMUSG00000095463	Entpd4	protein_coding	ectonucleoside triphosphate diphosphohydrolase 4	761.423813448024	0.996329888622449	0.160947789615342	6.00148248398998e-10	1.36145825813636e-07
ENSMUSG00000026156	B3gat2	protein_coding	beta-1,3-glucuronyltransferase 2 (glucuronosyltransferase S)	645.367872382991	0.948348504178124	0.15367509632713	6.78050190206211e-10	1.51964935400192e-07
ENSMUSG00000020234	4930404N11Rik	protein_coding	RIKEN cDNA 4930404N11 gene	72.7918309156911	3.84292993647146	0.623067159081178	6.92632967091957e-10	1.53385219688626e-07
ENSMUSG00000097411	B430218F22Rik	protein_coding	RIKEN cDNA B430218F22 gene	28.1707519967722	3.89230356374692	0.631649354472508	7.17742333577695e-10	1.57075798696615e-07
ENSMUSG00000038612	Mcl1	protein_coding	myeloid cell leukemia sequence 1	753.341601873793	0.362429872293837	0.058987067311523	8.03543692525228e-10	1.73808369399469e-07
ENSMUSG00000054036	Olfr279	protein_coding	olfactory receptor 279	14.06792261744	-6.24098914094282	1.01854706470338	8.93576459210482e-10	1.91061026370499e-07
ENSMUSG00000021840	Mapk1ip1l	protein_coding	mitogen-activated protein kinase 1 interacting protein 1-like	650.942575605806	0.376152666729699	0.0614346902094269	9.1941830987096e-10	1.94352493184314e-07
ENSMUSG00000052581	Lrrtm4	protein_coding	leucine rich repeat transmembrane neuronal 4	340.921032362679	0.941771363945571	0.154743957286344	1.1576812310194e-09	2.41968384937335e-07
ENSMUSG00000013539	Tango2	protein_coding	transport and golgi organization 2	770.625736234032	-0.412512300802084	0.0678312141140342	1.19098714679149e-09	2.43677661446035e-07
ENSMUSG00000083833	Gm13841	processed_pseudogene	predicted gene 13841	912.682949962819	1.79616922194342	0.295359013365623	1.19205822984567e-09	2.43677661446035e-07
ENSMUSG00000020255	D10Wsu102e	protein_coding	DNA segment, Chr 10, Wayne State University 102, expressed	3595.42183739249	1.20139793919879	0.19801726485202	1.3021021573827e-09	2.63279394909055e-07
ENSMUSG00000039405	Prss23	protein_coding	protease, serine 23	176.279841770693	0.946260988799587	0.156208261694764	1.38091486157936e-09	2.7621266940967e-07
ENSMUSG00000024201	Kdm4b	protein_coding	lysine (K)-specific demethylase 4B	1221.04929262715	-1.39632226217345	0.23166488026851	1.66683403686173e-09	3.29855816528743e-07
ENSMUSG00000072692	Rpl37rt	transcribed_processed_pseudogene	ribosomal protein L37, retrotransposed	372.270979595053	-1.23499619893143	0.205274467532749	1.78430372827266e-09	3.49385452140294e-07
ENSMUSG00000110519	Olfr839-ps1	protein_coding	olfactory receptor 839, pseudogene 1	33.0309469548288	2.1146414429009	0.352107909006309	1.90551611638778e-09	3.69233445802558e-07
ENSMUSG00000091831	Gm4707	protein_coding	predicted gene 4707	8.94572180602898	-5.83787170279679	0.976338189441813	2.24024181736624e-09	4.2961833285203e-07
ENSMUSG00000026610	Esrrg	protein_coding	estrogen-related receptor gamma	218.038986874455	-1.01957267416759	0.170946917958913	2.45738050262369e-09	4.66450939895978e-07
ENSMUSG00000021848	Otx2	protein_coding	orthodenticle homeobox 2	39.1353357893298	3.43497448468416	0.577935252734062	2.78951700022596e-09	5.18905952382033e-07
ENSMUSG00000038298	Pdzk1	protein_coding	PDZ domain containing 1	20.3771208609724	3.52584059078701	0.593197916950365	2.78515686615374e-09	5.18905952382033e-07
ENSMUSG00000055980	Irs1	protein_coding	insulin receptor substrate 1	240.854598642047	1.14245237880939	0.192356947807888	2.86361846134117e-09	5.2741614473137e-07
ENSMUSG00000094553	Vmn1r50	protein_coding	vomeronasal 1 receptor 50	5.89086614642007	-5.84159166568859	0.988466916443937	3.42628780444666e-09	6.24860840571732e-07
ENSMUSG00000023764	Sfi1	protein_coding	Sfi1 homolog, spindle assembly associated (yeast)	953.643491693505	-0.870325117371443	0.147525080738879	3.64591242008745e-09	6.58458862509386e-07
ENSMUSG00000092124	B930094E09Rik	protein_coding	RIKEN cDNA B930094E09 gene	29.111958756139	3.23101074509076	0.548253188598772	3.78599068676294e-09	6.77182680338117e-07
ENSMUSG00000115027	Vmn1r81	protein_coding	vomeronasal 1 receptor 81	51.2979006130931	1.626297206132	0.276149302160724	3.88080325277743e-09	6.87530496268245e-07
ENSMUSG00000054940	Olfr137	protein_coding	olfactory receptor 137	24.6175648571544	-7.53602688832473	1.2816164977257	4.10030834306378e-09	7.19565432053513e-07
ENSMUSG00000028702	Rad54l	protein_coding	RAD54 like (S. cerevisiae)	98.5207051167645	2.22463041730674	0.379300088855378	4.48880166567287e-09	7.803802671481e-07
ENSMUSG00000044712	Slc38a6	protein_coding	solute carrier family 38, member 6	2009.44532796771	0.937048506372652	0.159896637589592	4.61923109259141e-09	7.95619785040606e-07
ENSMUSG00000045518	Onecut3	protein_coding	one cut domain, family member 3	9.64934304327721	-5.8559342374604	0.999870213676124	4.72170942938798e-09	8.0580953032546e-07
ENSMUSG00000005893	Nr2c2	protein_coding	nuclear receptor subfamily 2, group C, member 2	1349.91788657767	0.883491698974829	0.15166279668478	5.69866697087433e-09	9.6369639083822e-07
ENSMUSG00000079429	Mroh2a	protein_coding	maestro heat-like repeat family member 2A	37.7682110904408	-2.35275271529591	0.405021124997888	6.28609913058022e-09	1.05226763023115e-06
ENSMUSG00000082095	Gm11991	processed_pseudogene	predicted gene 11991	102.349666030406	1.22689841832351	0.211255547771912	6.33555395042947e-09	1.05226763023115e-06
ENSMUSG00000064202	4430402I18Rik	protein_coding	RIKEN cDNA 4430402I18 gene	329.514365485775	1.07381933783562	0.185271820030235	6.7950511865106e-09	1.10878545764448e-06
ENSMUSG00000070511	Gm10295	protein_coding	predicted gene 10295	7.99538545620488	-5.86505862824523	1.0118590852299	6.77860351604882e-09	1.10878545764448e-06
ENSMUSG00000033467	Crlf2	protein_coding	cytokine receptor-like factor 2	291.771180140766	-0.848887218009388	0.147231920529826	8.13453693876786e-09	1.31581440117356e-06
ENSMUSG00000016493	Cd46	protein_coding	CD46 antigen, complement regulatory protein	388.173388547238	1.1577917619669	0.200997162667803	8.39947524251767e-09	1.3382060684501e-06
ENSMUSG00000034329	Brip1	protein_coding	BRCA1 interacting protein C-terminal helicase 1	33.126909103158	-1.59049451249415	0.276141377782837	8.42581067316536e-09	1.3382060684501e-06
ENSMUSG00000068232	Vmn1r42	protein_coding	vomeronasal 1 receptor 42	5.38031505396434	-5.72153295087337	0.993588383056765	8.48878164052853e-09	1.3382060684501e-06
ENSMUSG00000030706	Mrpl48	protein_coding	mitochondrial ribosomal protein L48	684.95918633292	1.38865704952568	0.242018122637267	9.59014993107865e-09	1.4991257900666e-06
ENSMUSG00000034157	Cipc	protein_coding	CLOCK interacting protein, circadian	928.961732251054	0.735687983135594	0.128864403367492	1.1363617018686e-08	1.7615500315133e-06
ENSMUSG00000069890	1700024J04Rik	pseudogene	RIKEN cDNA 1700024J04 gene	7.07652415582704	-5.79489250353151	1.01540921976811	1.15016650925358e-08	1.76821466158142e-06
ENSMUSG00000062168	Ppef1	protein_coding	protein phosphatase with EF hand calcium-binding domain 1	12.1924349787621	-3.35239982885482	0.588837978069938	1.24646139660828e-08	1.90054712292682e-06
ENSMUSG00000045392	Olfr1033	protein_coding	olfactory receptor 1033	21.5087759154247	5.82521891382184	1.02421225267429	1.28903963279191e-08	1.94948904465001e-06
ENSMUSG00000047153	Khnyn	protein_coding	KH and NYN domain containing	548.703182664763	0.493145859426945	0.086831194663998	1.35197420842047e-08	2.0281793729869e-06
ENSMUSG00000081551	Gm14654	processed_pseudogene	predicted gene 14654	53.8680318708569	3.8699800628071	0.682570397788827	1.43034715346863e-08	2.12858541990588e-06
ENSMUSG00000074771	Ankef1	protein_coding	ankyrin repeat and EF-hand domain containing 1	17.2891617591975	-2.89716721675153	0.512931618134994	1.62087134604306e-08	2.39297212532485e-06
ENSMUSG00000047428	Dlk2	protein_coding	delta like non-canonical Notch ligand 2	524.131904142873	-0.65900883981308	0.116733278388741	1.64774744548923e-08	2.41349590401501e-06
ENSMUSG00000029184	Olfr109	protein_coding	olfactory receptor 109	6.74778104056283	-5.67120146873267	1.00750927171333	1.81328560095942e-08	2.63521396476931e-06
ENSMUSG00000069289	Vmn1r203	protein_coding	vomeronasal 1 receptor 203	19.6451589788387	1.65133896865365	0.293676081870439	1.87675469665416e-08	2.68549160516621e-06
ENSMUSG00000094747	Olfr1307	protein_coding	olfactory receptor 1307	84.2192013642215	1.68575468228844	0.299781477145304	1.87367155219298e-08	2.68549160516621e-06
ENSMUSG00000078588	Ccdc24	protein_coding	coiled-coil domain containing 24	144.05920242586	2.15012030563916	0.384326596824902	2.21241350743466e-08	3.14162718055721e-06
ENSMUSG00000071392	Ect2l	protein_coding	epithelial cell transforming sequence 2 oncogene-like	9.47693033228087	-3.09424334898266	0.553234354930641	2.23170918915658e-08	3.14501926793112e-06
ENSMUSG00000106924	Gm42857	processed_pseudogene	predicted gene 42857	62.211743700944	1.16528378853216	0.208641925655011	2.33580146832175e-08	3.26696082058054e-06
ENSMUSG00000091119	Ccdc152	protein_coding	coiled-coil domain containing 152	180.246707024786	4.04747389212122	0.724909593049387	2.3583583497536e-08	3.27389418075496e-06
ENSMUSG00000006019	Dhx34	protein_coding	DEAH (Asp-Glu-Ala-His) box polypeptide 34	236.220270115018	-0.587602403991159	0.105726171903812	2.73233377309808e-08	3.76495354423485e-06
ENSMUSG00000029771	Irf5	protein_coding	interferon regulatory factor 5	88.618388900105	1.83894746038141	0.331774462666305	2.97734472334493e-08	4.05967823734106e-06
ENSMUSG00000031864	Ints10	protein_coding	integrator complex subunit 10	1020.91458322167	-0.919996087001769	0.16600348441563	2.98987161872769e-08	4.05967823734106e-06
ENSMUSG00000044453	Ffar1	protein_coding	free fatty acid receptor 1	7.20650372092725	-5.67868945865841	1.02522207887382	3.04230134283631e-08	4.07143090499575e-06
ENSMUSG00000076431	Sox4	protein_coding	SRY (sex determining region Y)-box 4	208.325673277295	0.793729805374788	0.143286804393187	3.03426482402864e-08	4.07143090499575e-06
ENSMUSG00000056050	Mia3	protein_coding	melanoma inhibitory activity 3	1043.96592631104	0.637161404703568	0.115190240933632	3.17714740606766e-08	4.22152114626218e-06
ENSMUSG00000035713	Usp35	protein_coding	ubiquitin specific peptidase 35	347.237397282064	-0.846166476942567	0.153118116561092	3.27178482966645e-08	4.3164355603869e-06
ENSMUSG00000083929	Gm10600	protein_coding	predicted gene 10600	589.484146586656	1.80597964946245	0.327052694105384	3.3519357092199e-08	4.39103577907807e-06
ENSMUSG00000022680	Pdxdc1	protein_coding	pyridoxal-dependent decarboxylase domain containing 1	1049.37200322274	0.504771721663805	0.0914835902298846	3.43620704355235e-08	4.46995268700425e-06
ENSMUSG00000022054	Nefm	protein_coding	neurofilament, medium polypeptide	3657.4962342397	0.87471885447934	0.158826292316034	3.6418605684854e-08	4.70457571492815e-06
ENSMUSG00000036647	Olfr6	protein_coding	olfactory receptor 6	5.16116200397172	-5.57364467722679	1.01398839587087	3.86845952521421e-08	4.96283338538171e-06
ENSMUSG00000064267	Hvcn1	protein_coding	hydrogen voltage-gated channel 1	88.4477310793735	1.43938865554901	0.262079764510258	3.97007477747494e-08	5.05831034319101e-06
ENSMUSG00000078624	Olfr613	protein_coding	olfactory receptor 613	37.9406196512423	1.2534580549813	0.228581692836879	4.1667935382896e-08	5.27283628566416e-06
ENSMUSG00000060882	Kcnd2	protein_coding	potassium voltage-gated channel, Shal-related family, member 2	1313.15492613711	0.457973121616408	0.0835399413846092	4.20340408643861e-08	5.28322451458993e-06
ENSMUSG00000042678	Myo15	protein_coding	myosin XV	18.3749789033522	-2.8853854701459	0.528344527610195	4.72975628216991e-08	5.90489438663924e-06
ENSMUSG00000020152	Actr2	protein_coding	ARP2 actin-related protein 2	3563.62006810351	0.292458533576668	0.0537799030743735	5.38627476774476e-08	6.67969888197253e-06
ENSMUSG00000005540	Fcer2a	protein_coding	Fc receptor, IgE, low affinity II, alpha polypeptide	16.8361297634134	-2.11325058382652	0.38889930047402	5.51270021736441e-08	6.76296920820611e-06
ENSMUSG00000032727	Mier3	protein_coding	MIER family member 3	350.418165703774	0.516549080511753	0.0951199548065223	5.61958300922737e-08	6.76296920820611e-06
ENSMUSG00000053062	Jam2	protein_coding	junction adhesion molecule 2	554.237638244837	-0.839081376313851	0.154491362618001	5.59603408973524e-08	6.76296920820611e-06
ENSMUSG00000075081	Olfr1247	protein_coding	olfactory receptor 1247	52.3374271390734	2.03463654925283	0.37453927072591	5.56099229390958e-08	6.76296920820611e-06
ENSMUSG00000104377	Gm37515	processed_pseudogene	predicted gene, 37515	52.0388180148492	2.2161154899739	0.408123915345381	5.63520173783435e-08	6.76296920820611e-06
ENSMUSG00000058586	Serhl	protein_coding	serine hydrolase-like	136.782743474124	1.70595519393089	0.314486502524455	5.80930345944212e-08	6.92722198413732e-06
ENSMUSG00000047492	Inhbe	protein_coding	inhibin beta-E	9.82954731158014	-3.83016537590785	0.706771365196129	5.98521086268504e-08	7.09152181322721e-06
ENSMUSG00000030329	Pianp	protein_coding	PILR alpha associated neural protein	1789.09790832192	-0.677043779222732	0.125022654729025	6.11625188183465e-08	7.15563003181686e-06
ENSMUSG00000061451	Tmem151a	protein_coding	transmembrane protein 151A	2820.11363939173	-0.470608971376984	0.086892754852093	6.09556833699513e-08	7.15563003181686e-06
ENSMUSG00000022503	Nubp1	protein_coding	nucleotide binding protein 1	286.697018160544	0.661379612099534	0.122601137849683	6.86903669847647e-08	7.93651060031424e-06
ENSMUSG00000031642	Sh3rf1	protein_coding	SH3 domain containing ring finger 1	761.747301310839	0.458585029225729	0.0849956343231699	6.83729282687183e-08	7.93651060031424e-06
ENSMUSG00000082305	Gm2420	transcribed_unprocessed_pseudogene	predicted gene 2420	22.7713742924752	-2.23441940113559	0.414374386628181	6.9572348934741e-08	7.98879527706205e-06
ENSMUSG00000067336	Bmpr2	protein_coding	bone morphogenetic protein receptor, type II (serine/threonine kinase)	1775.53838009007	0.569470335668614	0.105701653754766	7.14344158017775e-08	8.15228836039672e-06
ENSMUSG00000081406	Rps6-ps4	processed_pseudogene	ribosomal protein S6, pseudogene 4	10.2969892428949	27.3524690722124	5.08176311943166	7.34680911406146e-08	8.28274806907705e-06
ENSMUSG00000112349	Gm48132	processed_pseudogene	predicted gene, 48132	118.35660188561	2.40536383428629	0.446869857619041	7.33791011491608e-08	8.28274806907705e-06
ENSMUSG00000044533	Rps2	protein_coding	ribosomal protein S2	474.023158352069	-5.06228499555331	0.94200978760726	7.70431603280918e-08	8.63347511098291e-06
ENSMUSG00000105207	Gm42927	processed_pseudogene	predicted gene 42927	302.391274164741	2.44062507549755	0.45454507597192	7.90079457120407e-08	8.80063356967294e-06
ENSMUSG00000062818	Vmn1r51	protein_coding	vomeronasal 1 receptor 51	17.04744400396	-3.9712791261691	0.739855139535895	7.97717375192956e-08	8.83282060317819e-06
ENSMUSG00000110234	Gm45799	protein_coding	predicted gene 45799	27.2101129428181	-2.78510158689334	0.519215739539206	8.13742789960744e-08	8.95694874488151e-06
ENSMUSG00000027111	Itga6	protein_coding	integrin alpha 6	330.123974357114	0.758285034141223	0.1420063863445	9.30515876910163e-08	1.01224890890543e-05
ENSMUSG00000083594	Gm13722	processed_pseudogene	predicted gene 13722	53.2138933884108	1.77926961933982	0.333154970240591	9.26054332337684e-08	1.01224890890543e-05
ENSMUSG00000053297	AI854703	protein_coding	expressed sequence AI854703	340.551800566309	-0.895279271954426	0.16778095204262	9.50190521195945e-08	1.0276420974004e-05
ENSMUSG00000033953	Ppp3r1	protein_coding	protein phosphatase 3, regulatory subunit B, alpha isoform (calcineurin B, type I)	10439.1682355011	0.244131126241472	0.0457994515822971	9.79763063092366e-08	1.04146014283681e-05
ENSMUSG00000038064	Cldn22	protein_coding	claudin 22	22.4587359061754	8.25222183748256	1.54773002439433	9.72319313168183e-08	1.04146014283681e-05
ENSMUSG00000045515	Pou3f3	protein_coding	POU domain, class 3, transcription factor 3	1220.67670688729	0.327177206374099	0.0613702664048489	9.75655252137912e-08	1.04146014283681e-05
ENSMUSG00000062272	Olfr1129	protein_coding	olfactory receptor 1129	14.3657978185988	-5.76211691062882	1.08140222315264	9.90951895133482e-08	1.04736858825415e-05
ENSMUSG00000032303	Chrna3	protein_coding	cholinergic receptor, nicotinic, alpha polypeptide 3	20.5071511665637	1.53251177877651	0.287955999591268	1.02613076483823e-07	1.0784228524023e-05
ENSMUSG00000049571	Cfap46	protein_coding	cilia and flagella associated protein 46	89.0979981776299	-1.97733652221774	0.373664872724832	1.21159532364925e-07	1.26618518036648e-05
ENSMUSG00000063730	Hsd3b2	protein_coding	hydroxy-delta-5-steroid dehydrogenase, 3 beta- and steroid delta-isomerase 2	30.7953537949839	2.27139733566434	0.429350179885459	1.22106437857541e-07	1.26895193129943e-05
ENSMUSG00000043623	4933412A08Rik	pseudogene	RIKEN cDNA 4933412A08 gene	8.6620890761318	4.21232663877998	0.796471383289226	1.23164706150415e-07	1.27283881322779e-05
ENSMUSG00000096488	Gm10409	protein_coding	predicted gene 10409	32.4435720878013	1.98217599434543	0.374875636755322	1.2396128780945e-07	1.27399330156431e-05
ENSMUSG00000068950	Olfr338	protein_coding	olfactory receptor 338	31.0612562872532	1.6370654640422	0.310051680886991	1.29200740207935e-07	1.32054514799341e-05
ENSMUSG00000022159	Rab2b	protein_coding	RAB2B, member RAS oncogene family	375.776884603065	0.722670915948326	0.136951614413847	1.31434946848833e-07	1.33502572720874e-05
ENSMUSG00000047180	Neurl3	protein_coding	neuralized E3 ubiquitin protein ligase 3	18.735277490667	-1.85404718610123	0.35141325769702	1.32052861953773e-07	1.33502572720874e-05
ENSMUSG00000021385	Ippk	protein_coding	inositol 1,3,4,5,6-pentakisphosphate 2-kinase	388.218966258373	0.455885441567415	0.0865398678292192	1.3797524825214e-07	1.3799008430034e-05
ENSMUSG00000039115	Itga9	protein_coding	integrin alpha 9	68.5175323526541	-0.997998128618056	0.189444455798958	1.37899333191944e-07	1.3799008430034e-05
ENSMUSG00000114836	Gm18517	transcribed_processed_pseudogene	predicted gene, 18517	39.3984032991857	1.40041027194804	0.266030663391538	1.40882782520672e-07	1.401444663342e-05
ENSMUSG00000038751	Ptk6	protein_coding	PTK6 protein tyrosine kinase 6	10.7555893591196	-4.01254067723626	0.76250082054654	1.42231285557579e-07	1.40733317762876e-05
ENSMUSG00000043391	2510009E07Rik	protein_coding	RIKEN cDNA 2510009E07 gene	779.0844328995	0.288897929481672	0.0549436841608028	1.4557234338341e-07	1.43277075746995e-05
ENSMUSG00000003500	Impdh1	protein_coding	inosine monophosphate dehydrogenase 1	541.646447935193	-0.525637636888794	0.0999946244611827	1.46695997280171e-07	1.4362310217925e-05
ENSMUSG00000044667	Plppr4	protein_coding	phospholipid phosphatase related 4	4242.45598906463	0.436962855776923	0.0831908954479294	1.50022238896557e-07	1.46110664290773e-05
ENSMUSG00000018341	Il12rb2	protein_coding	interleukin 12 receptor, beta 2	31.4883660545656	2.45868150049741	0.468644286120126	1.55124898047503e-07	1.49514681527443e-05
ENSMUSG00000094958	3110021N24Rik	protein_coding	RIKEN cDNA 3110021N24 gene	19.0638635852351	2.58614999930698	0.492924956238602	1.54983066031494e-07	1.49514681527443e-05
ENSMUSG00000079657	Rab26	protein_coding	RAB26, member RAS oncogene family	631.844547943157	-0.561089263120883	0.106987845453008	1.56774180053551e-07	1.50325427698771e-05
ENSMUSG00000051747	Ttn	protein_coding	titin	67.0132942955414	-4.06781567578776	0.775900123493051	1.58239184365836e-07	1.5095206705504e-05
ENSMUSG00000035495	Tstd2	protein_coding	thiosulfate sulfurtransferase (rhodanese)-like domain containing 2	299.600575639693	0.731770533414521	0.139703400069008	1.62300108287511e-07	1.54036051753279e-05
ENSMUSG00000066263	Olfr639	protein_coding	olfactory receptor 639	53.5662529335592	1.87147143289133	0.357891634840838	1.70285008047458e-07	1.59981905035293e-05
ENSMUSG00000113890	Gm48368	processed_pseudogene	predicted gene, 48368	192.166413203615	1.87049895199635	0.357662433174138	1.69703891369589e-07	1.59981905035293e-05
ENSMUSG00000094488	Olfr393	protein_coding	olfactory receptor 393	12.7799605076474	2.11789646796581	0.405785964172754	1.79653733473105e-07	1.67935615581241e-05
ENSMUSG00000053063	Clec12a	protein_coding	C-type lectin domain family 12, member a	11.3538592558681	-3.79120019116346	0.727794465429728	1.89694144903129e-07	1.764345241744e-05
ENSMUSG00000075376	Rc3h2	protein_coding	ring finger and CCCH-type zinc finger domains 2	949.83527144326	0.40853097476022	0.0784398610527366	1.90674911694388e-07	1.76464413300448e-05
ENSMUSG00000051537	Gm5124	transcribed_processed_pseudogene	predicted pseudogene 5124	195.932873981248	1.17714629495834	0.226440521756248	2.00925829178912e-07	1.85030805662679e-05
ENSMUSG00000063052	Lrrc40	protein_coding	leucine rich repeat containing 40	743.703745879168	0.763639042464232	0.146994342422929	2.0469413726763e-07	1.87572430613422e-05
ENSMUSG00000045678	Olfr1489	protein_coding	olfactory receptor 1489	10.0836168536984	-5.05690527772353	0.973744648789293	2.06647677122521e-07	1.88434318129075e-05
ENSMUSG00000048450	Msx1	protein_coding	msh homeobox 1	100.362271987822	1.41493466018123	0.272674111084348	2.11306948482872e-07	1.91157188836511e-05
ENSMUSG00000104577	Gm6641	processed_pseudogene	predicted gene 6641	8.76425141342583	4.83389201943293	0.931606736497537	2.11688963016457e-07	1.91157188836511e-05
ENSMUSG00000043259	Fam13c	protein_coding	family with sequence similarity 13, member C	1135.86685597238	0.655625134822138	0.126381782531502	2.12958216011959e-07	1.91374334988138e-05
ENSMUSG00000074824	Rslcan18	protein_coding	regulator of sex-limitation candidate 18	15.1276371136352	-2.12252767543565	0.409381535312824	2.16342354174714e-07	1.9348079194029e-05
ENSMUSG00000115267	Vmn1r76	protein_coding	vomeronasal 1 receptor 76	29.980937235027	1.97502981861304	0.381286955052663	2.22000134712194e-07	1.97590741909868e-05
ENSMUSG00000023022	Lima1	protein_coding	LIM domain and actin binding 1	185.992751983145	-1.28152413241757	0.247900300536195	2.34703258116998e-07	2.07702185799086e-05
ENSMUSG00000111824	Gm47102	processed_pseudogene	predicted gene, 47102	85.9973988798347	2.31513627219669	0.447905396467316	2.35593813587824e-07	2.07702185799086e-05
ENSMUSG00000052909	Gm9894	unprocessed_pseudogene	predicted gene 9894	12.7860070811688	2.94886836027588	0.571235328771098	2.43979073289979e-07	2.14080128365104e-05
ENSMUSG00000009076	Zmat5	protein_coding	zinc finger, matrin type 5	217.52289594195	0.98456113696014	0.191009171977778	2.54277587336515e-07	2.22069092940556e-05
ENSMUSG00000109586	Gm6853	transcribed_unprocessed_pseudogene	predicted gene 6853	6.40650307398994	-5.18334474309692	1.00854777202008	2.75596293392611e-07	2.38545359111437e-05
ENSMUSG00000111890	Gm48836	processed_pseudogene	predicted gene, 48836	16.6184514486369	4.36507574006602	0.849345938021004	2.75708269051494e-07	2.38545359111437e-05
ENSMUSG00000047284	Neurl4	protein_coding	neuralized E3 ubiquitin protein ligase 4	1668.1598268812	-0.563166106114089	0.11021605448687	3.22746187983261e-07	2.77950212447436e-05
ENSMUSG00000095448	Olfr859	protein_coding	olfactory receptor 859	17.9639444218105	-1.94961264257811	0.382492264440206	3.44842257879413e-07	2.95610860878933e-05
ENSMUSG00000027347	Rasgrp1	protein_coding	RAS guanyl releasing protein 1	6303.46196766781	0.392493972390749	0.0770190019449887	3.46782957078759e-07	2.9591085172381e-05
ENSMUSG00000075000	Nrbf2	protein_coding	nuclear receptor binding factor 2	243.179893628026	0.467172285836674	0.0917295074104701	3.52565293680934e-07	2.99471214294645e-05
ENSMUSG00000024576	Csnk1a1	protein_coding	casein kinase 1, alpha 1	3782.39112977573	0.317078137347966	0.0624629389584816	3.84935863757772e-07	3.25480769891912e-05
ENSMUSG00000036934	4921524J17Rik	protein_coding	RIKEN cDNA 4921524J17 gene	110.80378603238	0.748837299442259	0.147544342351817	3.86809279733428e-07	3.25584896905033e-05
ENSMUSG00000026070	Il18r1	protein_coding	interleukin 18 receptor 1	6.14712915658522	-5.28142292508407	1.0418385958945	3.99219988600076e-07	3.34517577835073e-05
ENSMUSG00000112226	Gm48786	processed_pseudogene	predicted gene, 48786	19.6573615450494	2.08125875559824	0.41080355193478	4.05598020348409e-07	3.383378643283e-05
ENSMUSG00000113633	Gm29689	processed_pseudogene	predicted gene, 29689	4.73257752677233	-5.19800930770947	1.02957717229567	4.44864981469853e-07	3.69436535058134e-05
ENSMUSG00000063632	Sox11	protein_coding	SRY (sex determining region Y)-box 11	217.307718702292	0.693352251068931	0.137494865392313	4.58888300830765e-07	3.79388452091284e-05
ENSMUSG00000015656	Hspa8	protein_coding	heat shock protein 8	8115.42464119346	0.644780370093162	0.12825342555161	4.97192818146301e-07	4.09238088635287e-05
ENSMUSG00000090728	Gm17420	pseudogene	predicted gene, 17420	4.58692067497503	-5.14336077514775	1.02453977562624	5.16265754588405e-07	4.23065002945089e-05
ENSMUSG00000038876	Rnf146	protein_coding	ring finger protein 146	561.215461926731	0.481478736121087	0.0959262897955508	5.18716179757925e-07	4.23208700695479e-05
ENSMUSG00000032086	Bace1	protein_coding	beta-site APP cleaving enzyme 1	1577.55686779632	0.478835109882134	0.0954347318528948	5.23729166140502e-07	4.25432748844787e-05
ENSMUSG00000032567	Aste1	protein_coding	asteroid homolog 1	142.760010794922	1.14748835737693	0.229016681690207	5.42884611245373e-07	4.39075632103758e-05
ENSMUSG00000046317	BC107364	protein_coding	cDNA sequence BC107364	3.22401976231699	-5.04764479392234	1.00862433550138	5.60117355690465e-07	4.51052080110564e-05
ENSMUSG00000031490	Eif4ebp1	protein_coding	eukaryotic translation initiation factor 4E binding protein 1	38.346813682289	-1.50722211426697	0.30183420758056	5.92815591300124e-07	4.75325673679522e-05
ENSMUSG00000026500	Cox20	protein_coding	cytochrome c oxidase assembly protein 20	199.147611680456	0.959541704224901	0.192246863471713	6.00066840641972e-07	4.79074822730556e-05
ENSMUSG00000091358	Speer5-ps1	transcribed_processed_pseudogene	spermatogenesis associated glutamate (E)-rich protein 5, pseudogene 1	13.3067318946188	-2.32231898441583	0.465736716516923	6.15356201605899e-07	4.89181883003117e-05
ENSMUSG00000019124	Scrn1	protein_coding	secernin 1	2371.60156435114	0.776628556420817	0.155825274326304	6.22926097554993e-07	4.93092394328424e-05
ENSMUSG00000050241	Klre1	protein_coding	killer cell lectin-like receptor family E member 1	8.38996699828753	-4.60964965142516	0.925206215950011	6.28347728997768e-07	4.95276459949851e-05
ENSMUSG00000030761	Myo7a	protein_coding	myosin VIIA	59.3079130459935	1.67432824488832	0.336817571845293	6.66001917929374e-07	5.22741252207688e-05
ENSMUSG00000051029	Serpinb1b	protein_coding	serine (or cysteine) peptidase inhibitor, clade B, member 1b	10.2591119252054	2.39692569253812	0.482642860874813	6.82595230072209e-07	5.3351413738669e-05
ENSMUSG00000033633	Clec18a	protein_coding	C-type lectin domain family 18, member A	63.2457756013169	-1.06573970066146	0.214769856769608	6.96846025336838e-07	5.42373630264262e-05
ENSMUSG00000070806	Zmynd12	protein_coding	zinc finger, MYND domain containing 12	11.2786140900065	2.27382744222881	0.458756498298446	7.17736764919729e-07	5.56305804209866e-05
ENSMUSG00000073925	Olfr654	protein_coding	olfactory receptor 654	4.62819476864545	-5.40131372166012	1.09057658162318	7.31855633148376e-07	5.64895372938842e-05
ENSMUSG00000042790	Rnf214	protein_coding	ring finger protein 214	676.709499433734	0.553836148229857	0.112040441640282	7.68581853037914e-07	5.90791720256664e-05
ENSMUSG00000013483	Card14	protein_coding	caspase recruitment domain family, member 14	17.6671716383367	2.15143989492803	0.435794255096717	7.94047354453486e-07	6.07854686730195e-05
ENSMUSG00000003031	Cdkn1b	protein_coding	cyclin-dependent kinase inhibitor 1B	519.634837703261	0.41823118547169	0.0847839705980593	8.10159902414191e-07	6.17647315766753e-05
ENSMUSG00000048677	Tpcn2	protein_coding	two pore segment channel 2	61.1363306186783	-0.924005697378746	0.187769074239745	8.61169968397505e-07	6.53030947604735e-05
ENSMUSG00000090551	A730015C16Rik	protein_coding	RIKEN cDNA A730015C16 gene	37.2078472514838	3.46293228198384	0.703788149418934	8.63593232505993e-07	6.53030947604735e-05
ENSMUSG00000039989	Cbx4	protein_coding	chromobox 4	645.987755366721	0.455780216616245	0.0927911076960857	9.02001635592512e-07	6.79313134627203e-05
ENSMUSG00000042909	Olfr648	protein_coding	olfactory receptor 648	256.685840271209	2.15879870917358	0.439742649510423	9.14337349408305e-07	6.85826748939245e-05
ENSMUSG00000106037	Gm4332	processed_pseudogene	predicted gene 4332	113.87888703155	-1.09800914873657	0.22370264731051	9.18494789813052e-07	6.86178316469976e-05
ENSMUSG00000061616	Olfr12	protein_coding	olfactory receptor 12	12.587979314523	4.17263115013196	0.851009010508271	9.43083429160835e-07	7.01729517969994e-05
ENSMUSG00000036622	Atp13a2	protein_coding	ATPase type 13A2	2763.91641974621	-0.335606335618669	0.0684616163544912	9.48129887111473e-07	7.02673791236957e-05
ENSMUSG00000030269	Mtmr14	protein_coding	myotubularin related protein 14	183.289223404004	-0.539824940485215	0.110216495152525	9.68861223938748e-07	7.15188749512246e-05
ENSMUSG00000031910	Has3	protein_coding	hyaluronan synthase 3	125.605832388638	2.21217672465846	0.452104252066435	9.92762239042174e-07	7.29935303188242e-05
ENSMUSG00000024965	Fermt3	protein_coding	fermitin family member 3	71.6873043778506	-0.696309366742422	0.142658821695562	1.05580547533721e-06	7.7323202567806e-05
ENSMUSG00000036186	Fam69b	protein_coding	family with sequence similarity 69, member B	698.871802783663	-0.308801147412306	0.0632879190907732	1.06459577034779e-06	7.76612177255279e-05
ENSMUSG00000022788	Fgd4	protein_coding	FYVE, RhoGEF and PH domain containing 4	544.631113073472	0.629011747248436	0.129178686083254	1.11985623517595e-06	8.10566758239026e-05
ENSMUSG00000067971	Olfr1321	protein_coding	olfactory receptor 1321	3.56555498139229	-5.00403655903214	1.02760079046557	1.11806898750977e-06	8.10566758239026e-05
ENSMUSG00000059326	Csf2ra	protein_coding	colony stimulating factor 2 receptor, alpha, low-affinity (granulocyte-macrophage)	381.088818370665	-1.28667134376786	0.264364958450048	1.13289658171913e-06	8.145744965896e-05
ENSMUSG00000068816	Olfr152	protein_coding	olfactory receptor 152	35.7733066752572	2.14392669723542	0.440520089772321	1.13415113760191e-06	8.145744965896e-05
ENSMUSG00000084315	Vmn1r-ps128	unprocessed_pseudogene	vomeronasal 1 receptor, pseudogene 128	9.99399673324488	3.42805256807026	0.704642472376442	1.14483961355385e-06	8.19088711204953e-05
ENSMUSG00000043015	Nemp2	protein_coding	nuclear envelope integral membrane protein 2	125.175767952678	-0.8069704493364	0.165990096329214	1.16465556201229e-06	8.30073669139948e-05
ENSMUSG00000050565	Tor1aip2	protein_coding	torsin A interacting protein 2	672.003566234248	0.455623267819773	0.093762242376498	1.17773577721807e-06	8.36192401824827e-05
ENSMUSG00000114561	Gm48515	processed_pseudogene	predicted gene, 48515	3.85097819896612	-4.99802842194049	1.02879908146736	1.18506148397209e-06	8.38194438207176e-05
ENSMUSG00000096256	Gm21093	protein_coding	predicted gene, 21093	14.2842302379312	-7.05570476443496	1.45326584551776	1.20345329654597e-06	8.47978720543492e-05
ENSMUSG00000046449	Nexmif	protein_coding	neurite extension and migration factor	527.998360755717	0.627555419054445	0.12933224205231	1.22054103333467e-06	8.55515150961554e-05
ENSMUSG00000114376	Gm18807	processed_pseudogene	predicted gene, 18807	9.0501149307185	7.14744959415533	1.47314867010415	1.22334711405103e-06	8.55515150961554e-05
ENSMUSG00000083855	Olfr1175-ps	protein_coding	olfactory receptor 1175, pseudogene	16.7776965876916	1.87022485617144	0.385543711438414	1.22917186000232e-06	8.56369098867535e-05
ENSMUSG00000042289	Hsd3b7	protein_coding	hydroxy-delta-5-steroid dehydrogenase, 3 beta- and steroid delta-isomerase 7	110.635981316756	0.804290789857339	0.165895364076834	1.24598549329934e-06	8.61010495147027e-05
ENSMUSG00000064201	Krt2	protein_coding	keratin 2	127.495734190511	-0.801805951358499	0.16537143726075	1.24388909835261e-06	8.61010495147027e-05
ENSMUSG00000090150	Acad11	protein_coding	acyl-Coenzyme A dehydrogenase family, member 11	321.233927890343	-0.517077450792901	0.106666967332619	1.2497195661203e-06	8.61010495147027e-05
ENSMUSG00000111517	Olfr1238	protein_coding	olfactory receptor 1238	15.6689918971519	2.58951014380268	0.53471116707993	1.2800899104785e-06	8.78680166594871e-05
ENSMUSG00000038250	Usp38	protein_coding	ubiquitin specific peptidase 38	383.715101816505	0.325454088279967	0.0672651401356736	1.30903848430537e-06	8.95247569303255e-05
ENSMUSG00000019883	Echdc1	protein_coding	enoyl Coenzyme A hydratase domain containing 1	758.126184652339	0.251639298102621	0.0520240713506784	1.31827891247778e-06	8.98264627469291e-05
ENSMUSG00000109328	Olfr1438-ps1	protein_coding	olfactory receptor 1438, pseudogene 1	7.89346349026792	-4.91131796688	1.01680752977908	1.36440289520303e-06	9.26300096954989e-05
ENSMUSG00000053886	Sh2d4a	protein_coding	SH2 domain containing 4A	6.74563347609224	-3.25791358382154	0.674656937914552	1.37225279448022e-06	9.28241690288039e-05
ENSMUSG00000112101	Gm47924	processed_pseudogene	predicted gene, 47924	91.5809093904054	8.23461680020866	1.70607182591025	1.38846691082028e-06	9.35806575184016e-05
ENSMUSG00000006932	Ctnnb1	protein_coding	catenin (cadherin associated protein), beta 1	6021.12188624348	0.237572711064389	0.0493307126075536	1.46524031211797e-06	9.83985569892364e-05
ENSMUSG00000113795	Gm48119	processed_pseudogene	predicted gene, 48119	62.7170706941897	2.36202972111854	0.490693860042691	1.481964219956e-06	9.91636633799335e-05
ENSMUSG00000022285	Ywhaz	protein_coding	tyrosine 3-monooxygenase/tryptophan 5-monooxygenase activation protein, zeta polypeptide	12325.7116773463	0.261565009742844	0.0543638913454661	1.49896270681225e-06	9.99415923731951e-05
ENSMUSG00000097221	1810049J17Rik	protein_coding	RIKEN cDNA 1810049J17 gene	54.3238485884772	1.06132987372597	0.220727515009453	1.52199337479384e-06	0.000101114716992554
ENSMUSG00000039159	Ube2h	protein_coding	ubiquitin-conjugating enzyme E2H	1434.70600741191	0.22199609815114	0.0461890533875508	1.53788235902229e-06	0.000101806717589084
ENSMUSG00000093769	Hist2h3c1	protein_coding	histone cluster 2, H3c1	26.7588978094032	8.61481301636469	1.79467738877453	1.58506101287685e-06	0.000104557819012536
ENSMUSG00000024764	Naa40	protein_coding	N(alpha)-acetyltransferase 40, NatD catalytic subunit	556.977164300436	-0.350347742304157	0.0731408573818095	1.66746821750913e-06	0.000109219168246848
ENSMUSG00000078485	Plekhn1	protein_coding	pleckstrin homology domain containing, family N member 1	947.919771952345	-0.513209384872721	0.107134191900494	1.66497549411035e-06	0.000109219168246848
ENSMUSG00000103045	Gm37308	processed_pseudogene	predicted gene, 37308	6.21487620047703	6.24145575337123	1.30385891608975	1.69368434813948e-06	0.000110547074540669
ENSMUSG00000047696	Ccdc144b	protein_coding	coiled-coil domain containing 144B	20.1341600987448	1.9666619748988	0.411247540520254	1.73399655085002e-06	0.000112782530905287
ENSMUSG00000033029	1700088E04Rik	protein_coding	RIKEN cDNA 1700088E04 gene	122.61199001587	0.860564130460659	0.180021491232741	1.74998041793978e-06	0.000113425560050577
ENSMUSG00000014470	Rnf166	protein_coding	ring finger protein 166	385.398142125453	-0.657754748251141	0.137645740430778	1.76514780978708e-06	0.000113616884282558
ENSMUSG00000024072	Yipf4	protein_coding	Yip1 domain family, member 4	431.106626996982	0.283248534193584	0.0592683158614557	1.76091566821115e-06	0.000113616884282558
ENSMUSG00000096099	Vmn1r220	protein_coding	vomeronasal 1 receptor 220	13.097771061403	3.47926263230447	0.729034590393813	1.8202123739632e-06	0.00011675720889815
ENSMUSG00000109528	Olfr1309	protein_coding	olfactory receptor 1309	6.49796702121804	-5.48042805843074	1.14880015259805	1.83708097339013e-06	0.000117434296450183
ENSMUSG00000021760	Gpx8	protein_coding	glutathione peroxidase 8 (putative)	33.5560976188689	1.3967657083768	0.292936628354638	1.85925574984379e-06	0.000117923051054687
ENSMUSG00000025815	Dhtkd1	protein_coding	dehydrogenase E1 and transketolase domain containing 1	215.033195382662	1.28968422676287	0.270506537938476	1.86374459789689e-06	0.000117923051054687
ENSMUSG00000043342	Hoxd9	protein_coding	homeobox D9	3.14610525092671	-5.06645043582839	1.06243327530247	1.85396990930888e-06	0.000117923051054687
ENSMUSG00000112043	Gm48774	processed_pseudogene	predicted gene, 48774	27.6380367585857	2.34446984072449	0.491923462106584	1.87990103511165e-06	0.000118542098492023
ENSMUSG00000037579	Kcnh3	protein_coding	potassium voltage-gated channel, subfamily H (eag-related), member 3	1691.38540315912	-0.415695173820291	0.0873597846923899	1.95107254617389e-06	0.000122614363188941
ENSMUSG00000028098	Rnf115	protein_coding	ring finger protein 115	580.211660858801	0.325156236705942	0.0683695109245418	1.97597450411551e-06	0.000123613450843657
ENSMUSG00000049372	Olfr1183	protein_coding	olfactory receptor 1183	6.05251213656264	-4.69548864868149	0.987395515393739	1.98026063602891e-06	0.000123613450843657
ENSMUSG00000019851	Perp	protein_coding	PERP, TP53 apoptosis effector	52.78130776424	1.33510208672414	0.280821756318211	1.99166007897563e-06	0.000123909233408377
ENSMUSG00000028797	Tmem234	protein_coding	transmembrane protein 234	803.02425358725	-0.346884779483402	0.0730936623067033	2.07727695437941e-06	0.000128805019684553
ENSMUSG00000039199	Zdhhc1	protein_coding	zinc finger, DHHC domain containing 1	589.243701950327	-0.45443132595948	0.0957972309698352	2.09871181804823e-06	0.000129701784848283
ENSMUSG00000028229	Rmdn1	protein_coding	regulator of microtubule dynamics 1	131.421695792864	-0.616636619162293	0.130096795057413	2.13898196083396e-06	0.000131752789521302
ENSMUSG00000020185	E2f7	protein_coding	E2F transcription factor 7	17.8627196252227	-3.13357298012659	0.661620657816328	2.17754222140294e-06	0.00013368528185656
ENSMUSG00000050251	Olfr809	protein_coding	olfactory receptor 809	3.80445459119095	-4.9211594531542	1.03989669950791	2.21930771235204e-06	0.000135801191003857
ENSMUSG00000025145	Lrrc45	protein_coding	leucine rich repeat containing 45	1077.76993661531	-0.526566609517032	0.111336648398006	2.25074142901555e-06	0.000136817714080679
ENSMUSG00000033676	Gabrb3	protein_coding	gamma-aminobutyric acid (GABA) A receptor, subunit beta 3	3718.75612167209	0.273636749305622	0.0578654272452888	2.2579850673459e-06	0.000136817714080679
ENSMUSG00000112081	Gm9004	processed_pseudogene	predicted gene 9004	4.04848167971075	-5.19409984433065	1.09827061881012	2.25246166277769e-06	0.000136817714080679
ENSMUSG00000057092	Fxyd3	protein_coding	FXYD domain-containing ion transport regulator 3	313.380584260916	2.40141503614268	0.508683733712749	2.34871467374923e-06	0.000141394143563376
ENSMUSG00000110040	Gm49369	protein_coding	predicted gene, 49369	5.63290510857096	-5.22858165844767	1.1075278893364	2.34747865197907e-06	0.000141394143563376
ENSMUSG00000050853	Olfr958	protein_coding	olfactory receptor 958	3.03541539437874	-4.74124220162805	1.00487498654969	2.37892766669967e-06	0.000142751007922411
ENSMUSG00000032295	Man2c1	protein_coding	mannosidase, alpha, class 2C, member 1	1313.52935699001	-0.392512691884403	0.0832232728016277	2.40076262009335e-06	0.000143598026556194
ENSMUSG00000024036	Slc37a1	protein_coding	solute carrier family 37 (glycerol-3-phosphate transporter), member 1	102.574937751574	-1.32813744907613	0.281877919566185	2.45602146743761e-06	0.00014643240813229
ENSMUSG00000024843	Chka	protein_coding	choline kinase alpha	1066.63535838652	-0.39679505930106	0.0842453444498131	2.47724193492348e-06	0.000147225733142002
ENSMUSG00000047230	Cldn2	protein_coding	claudin 2	34.372570895592	3.47306206242315	0.738226198430286	2.54358949971834e-06	0.000150687426349556
ENSMUSG00000029925	Tbxas1	protein_coding	thromboxane A synthase 1, platelet	36.179988579196	-1.72151605044105	0.366871285511899	2.69985314657635e-06	0.000159437042008296
ENSMUSG00000020061	Mybpc1	protein_coding	myosin binding protein C, slow-type	46.8268350966604	-1.45483007876024	0.310309110912014	2.75449817678505e-06	0.000161637776291973
ENSMUSG00000078197	Gm17374	protein_coding	predicted gene, 17374	5.36362043639897	-5.36952256635682	1.14527058844673	2.75307197856512e-06	0.000161637776291973
ENSMUSG00000050270	Tmem220	protein_coding	transmembrane protein 220	30.0066937258376	-1.46583312007968	0.312734005875614	2.77027594162102e-06	0.000162052431025265
ENSMUSG00000030562	Nox4	protein_coding	NADPH oxidase 4	16.1083110353884	1.88728462375467	0.402727172577682	2.78241457719146e-06	0.000162252275752086
ENSMUSG00000022774	Ncbp2	protein_coding	nuclear cap binding protein subunit 2	599.121246382395	-0.45652516760198	0.0975097200827765	2.8430766258359e-06	0.000163796007532991
ENSMUSG00000024360	Etf1	protein_coding	eukaryotic translation termination factor 1	1021.61367731371	0.268185362566941	0.0572816344119167	2.84264976265591e-06	0.000163796007532991
ENSMUSG00000054199	Gon4l	protein_coding	gon-4-like (C.elegans)	1365.53206296593	0.637742943711016	0.136217450764748	2.84366010159075e-06	0.000163796007532991
ENSMUSG00000075210	Olfr1012	protein_coding	olfactory receptor 1012	19.2284360854057	5.57715234721084	1.19124912157839	2.84410872127493e-06	0.000163796007532991
ENSMUSG00000038260	Trpm4	protein_coding	transient receptor potential cation channel, subfamily M, member 4	239.878208871439	-0.634110653430942	0.135547937649626	2.89505282388803e-06	0.000166215347623349
ENSMUSG00000058692	Olfr846	protein_coding	olfactory receptor 846	3.92424086175229	-4.87616623731296	1.04332253860804	2.95835596347083e-06	0.000169327192715337
ENSMUSG00000036334	Igsf10	protein_coding	immunoglobulin superfamily, member 10	171.003536150104	1.38594144460641	0.296869263942459	3.03370542727882e-06	0.000173107326252272
ENSMUSG00000022476	Polr3h	protein_coding	polymerase (RNA) III (DNA directed) polypeptide H	1139.16996401018	1.84482972902669	0.395391003845462	3.07364220173044e-06	0.000173880163009371
ENSMUSG00000026434	Nucks1	protein_coding	nuclear casein kinase and cyclin-dependent kinase substrate 1	1684.73610629707	0.256708109307414	0.0550182057622035	3.07305439059325e-06	0.000173880163009371
ENSMUSG00000074359	Psg23	protein_coding	pregnancy-specific glycoprotein 23	11.2940233564676	2.1503371979137	0.460879434640982	3.07529156166451e-06	0.000173880163009371
ENSMUSG00000016024	Lbp	protein_coding	lipopolysaccharide binding protein	93.4415402410382	2.1137452072549	0.453499432418905	3.14729486711424e-06	0.000177412057933513
ENSMUSG00000045225	Olfr1152	protein_coding	olfactory receptor 1152	32.1884977774087	1.31890259551118	0.28346151886978	3.27385867566063e-06	0.000183988879409785
ENSMUSG00000045132	Olfr620	protein_coding	olfactory receptor 620	2.98686678162861	-4.74519869285318	1.02076069585128	3.34051960433245e-06	0.000186616263155147
ENSMUSG00000063383	Zfp947	protein_coding	zinc finger protein 947	38.7833915299812	0.892241191026822	0.191934345558566	3.34067388617697e-06	0.000186616263155147
ENSMUSG00000037469	Acp7	protein_coding	acid phosphatase 7, tartrate resistant	41.3866053163727	-1.08379879788078	0.233278822541905	3.38535716752094e-06	0.000188546149791092
ENSMUSG00000050108	Bpifc	protein_coding	BPI fold containing family C	4.43353447624907	-4.77117310026165	1.02765653893647	3.43768718812372e-06	0.00019088912559247
ENSMUSG00000006958	Chrd	protein_coding	chordin	1630.73815977739	-0.605658229423098	0.130483204729099	3.45626914756307e-06	0.000191349757985024
ENSMUSG00000045502	Hcar2	protein_coding	hydroxycarboxylic acid receptor 2	13.1704976111193	-2.57476254963053	0.555290964153737	3.53877131601489e-06	0.000195335976321985
ENSMUSG00000026162	Nhej1	protein_coding	nonhomologous end-joining factor 1	28.030566306114	-2.40904827011829	0.519805730689976	3.57772584023568e-06	0.000196457480329643
ENSMUSG00000026200	Glb1l	protein_coding	galactosidase, beta 1-like	149.203772008715	-0.825100485131989	0.178039294919467	3.58021104353022e-06	0.000196457480329643
ENSMUSG00000036825	Ssx2ip	protein_coding	synovial sarcoma, X 2 interacting protein	1068.77230924607	0.284048651505502	0.061308247816743	3.60190430169321e-06	0.000197066540647344
ENSMUSG00000022887	Masp1	protein_coding	mannan-binding lectin serine peptidase 1	123.00821204424	0.527329481306918	0.113833341610142	3.61329607929236e-06	0.000197110069404682
ENSMUSG00000026579	F5	protein_coding	coagulation factor V	90.2685770031439	3.10098327373733	0.669584928564585	3.63548407194412e-06	0.00019774056931668
ENSMUSG00000002010	Idh3g	protein_coding	isocitrate dehydrogenase 3 (NAD+), gamma	1834.33848956828	-0.376902260908387	0.0814093708204418	3.66167714467794e-06	0.000198584601298248
ENSMUSG00000051242	Pcdhb9	protein_coding	protocadherin beta 9	220.737150022918	-0.745559851073386	0.161178523487187	3.73376093822108e-06	0.000201905293525548
ENSMUSG00000103255	Pcdhac1	protein_coding	protocadherin alpha subfamily C, 1	63.5555755565139	1.04298159454223	0.225701961617752	3.81790138016687e-06	0.000205856815866273
ENSMUSG00000115744	Vmn1r80	protein_coding	vomeronasal 1 receptor 80	4.90182002031815	-5.29112279648614	1.14651941342087	3.93201473894304e-06	0.000211396931138203
ENSMUSG00000071172	Srsf3	protein_coding	serine/arginine-rich splicing factor 3	1502.06530234827	0.416407709619342	0.0902515325441919	3.95263488451551e-06	0.000211893124270195
ENSMUSG00000045498	Pcdhb3	protein_coding	protocadherin beta 3	125.310280942522	-0.678138844102435	0.147002792528722	3.96703917265531e-06	0.00021205420313142
ENSMUSG00000033799	Fam208b	protein_coding	family with sequence similarity 208, member B	365.497283088856	1.00193796254872	0.217302354834889	4.01119959882703e-06	0.000213800386640059
ENSMUSG00000032968	Inha	protein_coding	inhibin alpha	373.131623988767	-0.48407350496022	0.105026262690458	4.04472138884083e-06	0.000214971163643477
ENSMUSG00000002210	Smg9	protein_coding	smg-9 homolog, nonsense mediated mRNA decay factor (C. elegans)	405.083967419199	-0.445387641693152	0.0968014427278707	4.20379765703619e-06	0.000222789299191417
ENSMUSG00000023084	Lrrc71	protein_coding	leucine rich repeat containing 71	132.6410824722	1.907445069357	0.415120558134013	4.32918754731469e-06	0.00022878280328167
ENSMUSG00000109179	Gm35339	protein_coding	predicted gene, 35339	222.807665713438	-0.841421987292137	0.183157196830652	4.34854134891463e-06	0.000229154578392379
ENSMUSG00000043286	Pnpla1	protein_coding	patatin-like phospholipase domain containing 1	23.847386717138	-1.21617236485647	0.264847058445159	4.39060696212905e-06	0.000230717713868714
ENSMUSG00000042303	Sgsm3	protein_coding	small G protein signaling modulator 3	840.8922744787	-0.563492913581648	0.122777305788176	4.44196873822154e-06	0.000232759161882809
ENSMUSG00000036169	Sostdc1	protein_coding	sclerostin domain containing 1	64.427946415301	2.5260447576829	0.550564737034858	4.47303482204564e-06	0.000233728634156441
ENSMUSG00000035456	Prdm8	protein_coding	PR domain containing 8	824.791134130611	0.541047275325569	0.118051510633345	4.58032615723065e-06	0.000238664501895811
ENSMUSG00000108908	Olfr1293-ps	protein_coding	olfactory receptor 1293, pseudogene	3.65111088649649	-4.79636785747594	1.04904883424172	4.82834716953921e-06	0.000250885234770303
ENSMUSG00000021127	Zfp36l1	protein_coding	zinc finger protein 36, C3H type-like 1	311.329323847504	0.578092009377812	0.126592440777828	4.95792555698254e-06	0.000255477371775593
ENSMUSG00000026051	1500015O10Rik	protein_coding	RIKEN cDNA 1500015O10 gene	88.703007001901	3.47141097750431	0.760101340928738	4.94666629889865e-06	0.000255477371775593
ENSMUSG00000040274	Cdk6	protein_coding	cyclin-dependent kinase 6	71.3010452516783	-1.22296472278065	0.267782521954543	4.94736874341116e-06	0.000255477371775593
ENSMUSG00000056812	St8sia3	protein_coding	ST8 alpha-N-acetyl-neuraminide alpha-2,8-sialyltransferase 3	1760.74855900339	0.346946459084032	0.0759985754188055	4.99088395214305e-06	0.000256465257673384
ENSMUSG00000027843	Ptpn22	protein_coding	protein tyrosine phosphatase, non-receptor type 22 (lymphoid)	26.2972570516038	-1.42687565917269	0.312616817683759	5.01173501579622e-06	0.000256827258302593
ENSMUSG00000039457	Ppl	protein_coding	periplakin	110.186522595911	-0.702206135036971	0.153956669548412	5.08952027679705e-06	0.000260096857662029
ENSMUSG00000048013	Krt35	protein_coding	keratin 35	3.16889052498473	-4.6016144543789	1.00943703475198	5.14970095185789e-06	0.000261734254389236
ENSMUSG00000075592	Nynrin	protein_coding	NYN domain and retroviral integrase containing	119.341056301731	1.35047936752619	0.296246497424055	5.14873991317e-06	0.000261734254389236
ENSMUSG00000096229	Olfr774	protein_coding	olfactory receptor 774	8.80537736367471	5.31847006324849	1.16711072919648	5.19007516388856e-06	0.00026306751552767
ENSMUSG00000056498	Tmem154	protein_coding	transmembrane protein 154	7.69817002831005	-3.14277308847151	0.689921543925773	5.23204340422547e-06	0.000264474107079897
ENSMUSG00000024498	Tcerg1	protein_coding	transcription elongation regulator 1 (CA150)	856.288861084034	0.231875355291904	0.0509591180815489	5.35890706451845e-06	0.000269578533362669
ENSMUSG00000056124	B4galt6	protein_coding	UDP-Gal:betaGlcNAc beta 1,4-galactosyltransferase, polypeptide 6	1989.80346949046	0.289291413541951	0.0635791136369872	5.36200716827156e-06	0.000269578533362669
ENSMUSG00000034863	Ano8	protein_coding	anoctamin 8	954.009184051437	-0.305310974087971	0.0671170355997262	5.3918314971343e-06	0.000269714314224899
ENSMUSG00000083563	Gm13340	unprocessed_pseudogene	predicted gene 13340	11.9326389538688	-1.79440138057878	0.394472681277385	5.39370631607689e-06	0.000269714314224899
ENSMUSG00000095779	Gm2163	protein_coding	predicted gene 2163	787.398927566565	1.21657465372811	0.267479229446349	5.40820863888569e-06	0.000269714469438476
ENSMUSG00000017421	Zfp207	protein_coding	zinc finger protein 207	1434.17573344808	0.289833004246822	0.0638024891818491	5.55488521081012e-06	0.000274090118545066
ENSMUSG00000022425	Enpp2	protein_coding	ectonucleotide pyrophosphatase/phosphodiesterase 2	4763.68050538063	2.52937161924241	0.55661940006651	5.515286882007e-06	0.000274090118545066
ENSMUSG00000044548	Dact1	protein_coding	dishevelled-binding antagonist of beta-catenin 1	77.0564267878179	0.788079292446754	0.1734633364368	5.5405633200932e-06	0.000274090118545066
ENSMUSG00000115238	Gm19236	processed_pseudogene	predicted gene, 19236	7.82172822659065	-2.662999051769	0.586134019624212	5.53730121992898e-06	0.000274090118545066
ENSMUSG00000113961	Gm48498	processed_pseudogene	predicted gene, 48498	34.9563784615353	1.85543266673003	0.408978496028835	5.71281073188107e-06	0.000281136786334528
ENSMUSG00000018167	Stard3	protein_coding	START domain containing 3	369.016250358392	-0.374713050507293	0.0826203593346883	5.75053869915888e-06	0.000282124135081005
ENSMUSG00000041809	Efhc1	protein_coding	EF-hand domain (C-terminal) containing 1	14.6918277326757	1.86085566866803	0.410341484277613	5.76320671598656e-06	0.000282124135081005
ENSMUSG00000106028	Gm8493	unprocessed_pseudogene	predicted gene 8493	5.20313740014799	-4.59129270081643	1.01308621006432	5.84316741437655e-06	0.000285287664677776
ENSMUSG00000055610	Olfr307	protein_coding	olfactory receptor 307	3.58241524504508	-4.91005070598704	1.08386596632485	5.89481823014133e-06	0.000286306550175167
ENSMUSG00000074909	Ranbp6	protein_coding	RAN binding protein 6	515.249780495475	0.329303066069966	0.0726881453808684	5.88847985517357e-06	0.000286306550175167
ENSMUSG00000094379	Vmn1r202	protein_coding	vomeronasal 1 receptor 202	11.2585788432517	1.82422467917548	0.402841617179696	5.94342995904358e-06	0.000287915844005544
ENSMUSG00000047146	Tet1	protein_coding	tet methylcytosine dioxygenase 1	143.348045995575	1.24660779602296	0.275457061027821	6.02250977133443e-06	0.00029035930691313
ENSMUSG00000051220	Ercc6l	protein_coding	excision repair cross-complementing rodent repair deficiency complementation group 6 like	8.94089572797365	2.9022080707342	0.641300093362866	6.02508829526224e-06	0.00029035930691313
ENSMUSG00000075132	Olfr1173	protein_coding	olfactory receptor 1173	12.9849118189111	2.00474824727862	0.443346101949841	6.12990935355041e-06	0.000294647477505801
ENSMUSG00000092609	Gm20481	protein_coding	predicted gene 20481	8.42138275196288	5.35993212098581	1.18583780990209	6.18531264551393e-06	0.000296544293381057
ENSMUSG00000079436	Kcnj13	protein_coding	potassium inwardly-rectifying channel, subfamily J, member 13	44.2607493744498	3.05742967519755	0.676537279338498	6.20640294555786e-06	0.000296790507951844
ENSMUSG00000029663	Gngt1	protein_coding	guanine nucleotide binding protein (G protein), gamma transducing activity polypeptide 1	3.93645755309936	-4.91786998858759	1.08982084891761	6.40531284060064e-06	0.000305516998617572
ENSMUSG00000028989	Angptl7	protein_coding	angiopoietin-like 7	22.469578242869	-1.38618700010135	0.307299794831988	6.45646832772979e-06	0.000307169370415421
ENSMUSG00000054598	9130230L23Rik	protein_coding	RIKEN cDNA 9130230L23 gene	8.51697155487135	-4.64374691884111	1.03054870573783	6.60325753917668e-06	0.000313351522305522
ENSMUSG00000056174	Col8a2	protein_coding	collagen, type VIII, alpha 2	38.3349858294278	2.36455406884574	0.525428483964121	6.78769106923719e-06	0.000321284043943894
ENSMUSG00000020472	Zkscan17	protein_coding	zinc finger with KRAB and SCAN domains 17	190.238771008306	1.30519624994276	0.290110620694353	6.82865131594081e-06	0.000322402466444495
ENSMUSG00000021054	Sgpp1	protein_coding	sphingosine-1-phosphate phosphatase 1	428.766213182758	0.340699294518813	0.0759038853294624	7.17055596902627e-06	0.000336934175086061
ENSMUSG00000051095	Olfr986	protein_coding	olfactory receptor 986	67.1730919082842	1.22846851242402	0.273692481731575	7.17266602161488e-06	0.000336934175086061
ENSMUSG00000063887	Nlgn1	protein_coding	neuroligin 1	836.013947576664	0.300105094623272	0.0668890333175821	7.23649123430542e-06	0.000339076095568134
ENSMUSG00000117310	Ptp4a1	protein_coding	protein tyrosine phosphatase 4a1	1115.0153001526	0.435303369962605	0.0970689512628191	7.30933755291017e-06	0.000341628887334761
ENSMUSG00000034098	Fstl5	protein_coding	follistatin-like 5	327.590898085185	0.377293994653497	0.0841664882758202	7.37009082452806e-06	0.000343605086510955
ENSMUSG00000054889	Dsp	protein_coding	desmoplakin	452.764995238636	0.906100309654894	0.202178369180175	7.40550607279395e-06	0.000344393059915283
ENSMUSG00000067529	Olfr1423	protein_coding	olfactory receptor 1423	6.87649688102051	-4.04400090546776	0.903360021811686	7.5833515124042e-06	0.00035178430133103
ENSMUSG00000082368	Gm11225	processed_pseudogene	predicted gene 11225	3.05897703799011	-4.55570002600043	1.01935878344147	7.85192637913163e-06	0.000363337150508972
ENSMUSG00000029559	2210016L21Rik	protein_coding	RIKEN cDNA 2210016L21 gene	1361.53432996673	-0.243897988170602	0.0546520540431756	8.09176591968175e-06	0.000371661801575111
ENSMUSG00000031226	Pbdc1	protein_coding	polysaccharide biosynthesis domain containing 1	163.145409935302	-0.57378538182091	0.12856036683659	8.07600098084857e-06	0.000371661801575111
ENSMUSG00000079890	Gm12106	unprocessed_pseudogene	predicted gene 12106	3.52035475876269	-4.39375725457474	0.984358885920558	8.06043069130136e-06	0.000371661801575111
ENSMUSG00000048997	Atxn7l2	protein_coding	ataxin 7-like 2	483.6544736096	-0.626361225749268	0.140459439925686	8.21992386666303e-06	0.000375692933090088
ENSMUSG00000113670	Gm49686	transcribed_unprocessed_pseudogene	predicted gene, 49686	2.15544856025255	5.18518826414601	1.16262856011638	8.20041064199417e-06	0.000375692933090088
ENSMUSG00000028977	Casz1	protein_coding	castor zinc finger 1	85.5962507017524	-1.01013894501829	0.226681086907204	8.34205995548916e-06	0.000378578452592595
ENSMUSG00000046182	Gsg1l	protein_coding	GSG1-like	544.571283362362	-0.622336699671244	0.13963648238892	8.31787477653529e-06	0.000378578452592595
ENSMUSG00000096549	Prickle4	protein_coding	prickle planar cell polarity protein 4	17.6729920383746	2.35628372803092	0.528770107893631	8.34411168492441e-06	0.000378578452592595
ENSMUSG00000054604	Cggbp1	protein_coding	CGG triplet repeat binding protein 1	734.251656819877	0.369473101159612	0.0829550250419856	8.4325736013342e-06	0.00038073479158257
ENSMUSG00000096822	Olfr344	protein_coding	olfactory receptor 344	31.9616377395669	1.66509135600255	0.373847355343791	8.43111225505243e-06	0.00038073479158257
ENSMUSG00000086322	E130218I03Rik	protein_coding	RIKEN cDNA E130218I03 gene	23.1932093389828	2.65750711576436	0.596868187562629	8.49083691262082e-06	0.000382437162829473
ENSMUSG00000082361	Btc	protein_coding	betacellulin, epidermal growth factor family member	11.8698270600504	-2.19993079193088	0.494604204505744	8.67295882482182e-06	0.000389696570191631
ENSMUSG00000024976	Shoc2	protein_coding	Shoc2, leucine rich repeat scaffold protein	624.704000433009	0.286955169626038	0.0645771176465584	8.84641642245959e-06	0.000396532622386972
ENSMUSG00000022555	Dgat1	protein_coding	diacylglycerol O-acyltransferase 1	301.939602443833	-0.53431545052541	0.120279796933611	8.90143601176699e-06	0.000398039693968484
ENSMUSG00000037742	Eef1a1	protein_coding	eukaryotic translation elongation factor 1 alpha 1	28883.78219919	0.281981416171827	0.0635533091968434	9.12520712559746e-06	0.00040663752946825
ENSMUSG00000090408	Gm17402	protein_coding	predicted gene, 17402	3.59070194345619	-5.18323722011354	1.168280117101	9.13743077721367e-06	0.00040663752946825
ENSMUSG00000082922	Gm6939	transcribed_unprocessed_pseudogene	predicted gene 6939	16.9070655384232	-1.76213398828793	0.397474830730665	9.27920372512421e-06	0.000411961211682006
ENSMUSG00000073492	Gm10521	protein_coding	predicted gene 10521	5.58361695800333	-3.59572877692478	0.811174394221765	9.30411293821552e-06	0.000412083592563536
ENSMUSG00000086784	Isoc2a	protein_coding	isochorismatase domain containing 2a	229.670200454574	-0.503620704271523	0.113661488242655	9.38481995179011e-06	0.000414670833119239
ENSMUSG00000037722	Gnpnat1	protein_coding	glucosamine-phosphate N-acetyltransferase 1	168.92739900848	0.711944677996627	0.160817591009094	9.55384081704348e-06	0.000420143136828943
ENSMUSG00000092511	Gm20547	protein_coding	predicted gene 20547	10.545139846521	-6.79960616679292	1.53581148865238	9.53888956836845e-06	0.000420143136828943
ENSMUSG00000064252	Olfr329-ps	protein_coding	olfactory receptor 329, pseudogene	3.21345056787966	-4.48779210072442	1.01434190052967	9.67381604357301e-06	0.000424415863307889
ENSMUSG00000034832	Tet3	protein_coding	tet methylcytosine dioxygenase 3	797.994527247482	0.417590466431169	0.0944346628116022	9.778959912974e-06	0.000428019323061511
ENSMUSG00000063412	Gm10131	protein_coding	predicted pseudogene 10131	91.0720752238153	1.06060319127586	0.240055514894541	9.95456459689103e-06	0.000434682654064242
ENSMUSG00000048120	Entpd1	protein_coding	ectonucleoside triphosphate diphosphohydrolase 1	150.936673671351	-0.883049640524244	0.199951185168199	1.00392589635783e-05	0.000437354321406286
ENSMUSG00000002014	Ssr4	protein_coding	signal sequence receptor, delta	441.161267770787	-0.418386424526348	0.0947952698460713	1.01675530926453e-05	0.000441908464087357
ENSMUSG00000082852	Gm12021	processed_pseudogene	predicted gene 12021	2.83859232308276	-4.69835301396703	1.0646568681764	1.01938149961164e-05	0.000442017124843256
ENSMUSG00000021540	Smad5	protein_coding	SMAD family member 5	475.884644549434	0.356494649975524	0.0808303663298432	1.03177474939339e-05	0.000446350555539904
ENSMUSG00000109449	Olfr1280	protein_coding	olfactory receptor 1280	3.93257413102276	-4.41456020161513	1.00157538547019	1.04514384196644e-05	0.000451085052163799
ENSMUSG00000081974	Gm11960	transcribed_processed_pseudogene	predicted gene 11960	19.454028417683	2.12143372394847	0.481685171080895	1.06179132312075e-05	0.000457209310016021
ENSMUSG00000093687	Gm20637	processed_pseudogene	predicted gene 20637	5.88955849962193	-4.43041747466624	1.00625716791921	1.06829174003153e-05	0.000458946026514238
ENSMUSG00000030854	Ptpn5	protein_coding	protein tyrosine phosphatase, non-receptor type 5	2055.22816359949	-0.286769146269192	0.065148016006503	1.07351866644663e-05	0.000460128899383414
ENSMUSG00000045284	Dcaf12l1	protein_coding	DDB1 and CUL4 associated factor 12-like 1	634.848327451589	0.352814311851509	0.0801616894071806	1.07612465747501e-05	0.000460185537433338
ENSMUSG00000037490	Slc2a12	protein_coding	solute carrier family 2 (facilitated glucose transporter), member 12	141.205747036535	2.06550888575568	0.469485091629031	1.08490754135087e-05	0.000462877295509378
ENSMUSG00000020694	Tlk2	protein_coding	tousled-like kinase 2 (Arabidopsis)	606.408771465266	0.486716655974895	0.110670512636889	1.09308736863194e-05	0.000465300028176003
ENSMUSG00000074403	Hist2h3b	protein_coding	histone cluster 2, H3b	3.56068346770564	5.71457683869372	1.29979335214413	1.09996577912342e-05	0.000467158982266069
ENSMUSG00000011257	Pabpc4	protein_coding	poly(A) binding protein, cytoplasmic 4	510.864870891101	-0.531377256565282	0.120889674501304	1.10489899846984e-05	0.000468185220262777
ENSMUSG00000034739	Mfrp	protein_coding	membrane frizzled-related protein	67.321436345275	3.3485234790093	0.762281103094318	1.11916915056237e-05	0.000473154194062754
ENSMUSG00000039616	Mocos	protein_coding	molybdenum cofactor sulfurase	39.5424716181954	-0.857842738924071	0.195330114282927	1.12437419432684e-05	0.000474276842695416
ENSMUSG00000116953	9030025P20Rik	protein_coding	RIKEN cDNA 9030025P20 gene	98.071905555558	0.850840292584476	0.19377982264322	1.12956237688386e-05	0.000475387315266824
ENSMUSG00000091780	Sco2	protein_coding	SCO2 cytochrome c oxidase assembly protein	244.397253314959	0.82261820888499	0.187375379289385	1.13238619704729e-05	0.000475499955699178
ENSMUSG00000074731	Zfp345	protein_coding	zinc finger protein 345	4.97824421271524	-4.38558345989955	0.999675717738374	1.14921574177747e-05	0.000481479982624877
ENSMUSG00000061979	Rcc1l	protein_coding	reculator of chromosome condensation 1 like	202.204799189478	-0.598165692978041	0.136427271645313	1.16251228606514e-05	0.000485956259446824
ENSMUSG00000037573	Tob1	protein_coding	transducer of ErbB-2.1	375.627646876916	0.531672100580128	0.121414360623731	1.19231370292794e-05	0.000497296401387121
ENSMUSG00000070564	Ntn5	protein_coding	netrin 5	200.632225597702	-1.25775658072998	0.287258080302774	1.19504521415043e-05	0.000497320605673964
ENSMUSG00000032171	Pin1	protein_coding	protein (peptidyl-prolyl cis/trans isomerase) NIMA-interacting 1	766.499071464798	-0.27729953869976	0.0633780132127744	1.21250518682884e-05	0.00050346030101317
ENSMUSG00000090219	4930516K23Rik	protein_coding	RIKEN cDNA 4930516K23 gene	3.9434237755488	-4.53535386354202	1.03739507361706	1.23188250739847e-05	0.000510367002285664
ENSMUSG00000009079	Ewsr1	protein_coding	Ewing sarcoma breakpoint region 1	3383.26243308291	-0.282963940052014	0.0647914134857947	1.25788339641328e-05	0.000519981043112884
ENSMUSG00000063564	Col23a1	protein_coding	collagen, type XXIII, alpha 1	331.456416104608	-0.88206557640408	0.20200429947911	1.26213816717368e-05	0.000520583019640018
ENSMUSG00000037708	Spag6	protein_coding	sperm associated antigen 6	66.8963800390415	-1.02509533587732	0.23480035639572	1.26648608446395e-05	0.000521220666884922
ENSMUSG00000030619	Eed	protein_coding	embryonic ectoderm development	190.693776125096	-0.650743753215421	0.149109536022425	1.27589137704027e-05	0.000523932260390795
ENSMUSG00000010342	Tex14	protein_coding	testis expressed gene 14	8.02781371202384	-3.53420390474924	0.810470555721303	1.29658020565701e-05	0.000531255175894972
ENSMUSG00000034059	Ypel4	protein_coding	yippee like 4	968.677949071763	-0.326816636931096	0.0749571804912678	1.30036041499326e-05	0.000531633064608894
ENSMUSG00000018707	Dync1h1	protein_coding	dynein cytoplasmic 1 heavy chain 1	8371.31136741195	-0.630684897713108	0.144704753239895	1.31001454460963e-05	0.000534405494711147
ENSMUSG00000043004	Gng2	protein_coding	guanine nucleotide binding protein (G protein), gamma 2	2841.48183320769	0.391872965725597	0.0899366489455722	1.31730198926757e-05	0.000536202442108432
ENSMUSG00000050144	Slc25a44	protein_coding	solute carrier family 25, member 44	1185.27410090606	0.192219473416665	0.0441250931247853	1.32315998759862e-05	0.00053741096264868
ENSMUSG00000048583	Igf2	protein_coding	insulin-like growth factor 2	824.330512647116	1.80178582679927	0.413713948158992	1.3297652467665e-05	0.000538917061445542
ENSMUSG00000092329	Gm20388	protein_coding	predicted gene 20388	18.0854645390041	-22.1095161291833	5.08113024918721	1.35333453087998e-05	0.000547276716161509
ENSMUSG00000027358	Bmp2	protein_coding	bone morphogenetic protein 2	30.06812293875	0.890692497615636	0.204744459013306	1.35973580932583e-05	0.000548672571042932
ENSMUSG00000031509	1700016D06Rik	protein_coding	RIKEN cDNA 1700016D06 gene	2.88930482903072	-4.52552926081713	1.04061100619949	1.36812454683325e-05	0.000549672847088384
ENSMUSG00000046753	Ccdc66	protein_coding	coiled-coil domain containing 66	312.853832067593	1.11553096594488	0.256500803947298	1.36737909568237e-05	0.000549672847088384
ENSMUSG00000090411	Vmn1r174	protein_coding	vomeronasal 1 receptor 174	3.15110225017415	-4.48699343746101	1.03195791578954	1.37360077474462e-05	0.000550683655426713
ENSMUSG00000039478	Micu3	protein_coding	mitochondrial calcium uptake family, member 3	899.940517103657	0.294537989460458	0.0678061496281125	1.40023622554452e-05	0.00056015471543181
ENSMUSG00000032298	Neil1	protein_coding	nei endonuclease VIII-like 1 (E. coli)	128.308682306771	-0.74431815598794	0.171406307139549	1.40921882188239e-05	0.000562538380357429
ENSMUSG00000002699	Lcp2	protein_coding	lymphocyte cytosolic protein 2	55.0685919781896	-1.06300120105445	0.24484835077768	1.41534101318481e-05	0.000563772452403938
ENSMUSG00000091956	C2cd4b	protein_coding	C2 calcium-dependent domain containing 4B	53.1329494910394	1.4262319615123	0.328557994683974	1.41910985834871e-05	0.000564065845833389
ENSMUSG00000008090	Fgfrl1	protein_coding	fibroblast growth factor receptor-like 1	260.196345123634	-0.669957318795485	0.154371246806727	1.42541078743127e-05	0.000564159392931841
ENSMUSG00000025495	Ptdss2	protein_coding	phosphatidylserine synthase 2	699.524455956201	-0.418942231816175	0.0965233828030589	1.42276292008121e-05	0.000564159392931841
ENSMUSG00000060227	Casc4	protein_coding	cancer susceptibility candidate 4	1018.98760292584	0.384723071928735	0.0886974372932846	1.44127775731725e-05	0.00056922821319778
ENSMUSG00000090317	Gm17324	protein_coding	predicted gene, 17324	11.9112609573749	2.57622855198682	0.594425240340137	1.46435862223346e-05	0.000577118624804807
ENSMUSG00000096463	Gm21750	protein_coding	predicted gene, 21750	14.8671150378583	2.37726439595673	0.548786307454649	1.47856244925401e-05	0.000581484538710847
ENSMUSG00000059498	Fcgr3	protein_coding	Fc receptor, IgG, low affinity III	92.3392932948112	-0.768094267087808	0.177340120198942	1.48303692530347e-05	0.000582013773934497
ENSMUSG00000097412	1810014B01Rik	transcribed_unprocessed_pseudogene	RIKEN cDNA 1810014B01 gene	93.6319496660472	0.937726304259855	0.216832153743993	1.52764218113519e-05	0.000598256839020565
ENSMUSG00000039232	Stx11	protein_coding	syntaxin 11	7.26685972864544	-3.5673210298054	0.825316490917299	1.54363912965825e-05	0.000603251577518967
ENSMUSG00000023140	Reg2	protein_coding	regenerating islet-derived 2	12.0812640040178	2.50153592079007	0.57905347600946	1.55998794084641e-05	0.000608362592780399
ENSMUSG00000102972	Gm37348	processed_pseudogene	predicted gene, 37348	5.53921605473058	4.50411543022964	1.04305667577609	1.57314989473998e-05	0.000612212015522031
ENSMUSG00000026858	Miga2	protein_coding	mitoguardin 2	1264.59971426928	-0.308306626501285	0.0714472381680075	1.59483685631111e-05	0.000618593346105585
ENSMUSG00000049354	Dcaf7	protein_coding	DDB1 and CUL4 associated factor 7	3200.73324855569	0.248720680252212	0.0576412585320538	1.59619829120891e-05	0.000618593346105585
ENSMUSG00000075200	Olfr1044	protein_coding	olfactory receptor 1044	2.65706393827306	-4.49135703054227	1.04175897030535	1.62282324419749e-05	0.000627604116186314
ENSMUSG00000045160	Bola3	protein_coding	bolA-like 3 (E. coli)	196.042985833259	-0.731912336841005	0.169912961507339	1.65056282025736e-05	0.000637007667685217
ENSMUSG00000063873	Slc24a3	protein_coding	solute carrier family 24 (sodium/potassium/calcium exchanger), member 3	2678.38682828358	0.281666504568418	0.0654051496485552	1.65866780184176e-05	0.000638810319872888
ENSMUSG00000022949	Clic6	protein_coding	chloride intracellular channel 6	147.124526892048	2.57992423949517	0.599318714076778	1.67165586566742e-05	0.000642482281263332
ENSMUSG00000111928	Gm48082	processed_pseudogene	predicted gene, 48082	78.6337377661207	1.22131924608936	0.283763212501485	1.67735310331425e-05	0.000643342730471168
ENSMUSG00000037243	Zfp692	protein_coding	zinc finger protein 692	456.946957601802	-0.684466794509985	0.159112637341267	1.69435178566003e-05	0.00064852534808329
ENSMUSG00000049516	Spty2d1	protein_coding	SPT2, Suppressor of Ty, domain containing 1 (S. cerevisiae)	244.485139736352	0.486246256095403	0.113049886272383	1.69902199783712e-05	0.00064897756065228
ENSMUSG00000100586	Vmn1r90	protein_coding	vomeronasal 1 receptor 90	13.14471351997	-2.12450181649659	0.494079718064271	1.70862030845173e-05	0.000651306454463506
ENSMUSG00000074698	Csnk2a1	protein_coding	casein kinase 2, alpha 1 polypeptide	1400.05463525253	0.216047720355223	0.0502510807001862	1.71288439959512e-05	0.000651596638062747
ENSMUSG00000021067	Sav1	protein_coding	salvador family WW domain containing 1	188.587608035012	0.71036987078058	0.165277606633951	1.72314571483627e-05	0.000654162379334372
ENSMUSG00000024941	Scyl1	protein_coding	SCY1-like 1 (S. cerevisiae)	791.953078407033	-0.204979558759831	0.047714048949743	1.73907508223732e-05	0.000657525908125581
ENSMUSG00000030748	Il4ra	protein_coding	interleukin 4 receptor, alpha	62.193312265758	-0.923111850675757	0.214860983644173	1.73655724596181e-05	0.000657525908125581
ENSMUSG00000050503	Fbxl22	protein_coding	F-box and leucine-rich repeat protein 22	47.5303312071768	2.1113567244291	0.491968438796556	1.77349729384177e-05	0.000669180459635792
ENSMUSG00000023043	Krt18	protein_coding	keratin 18	17.1020417403384	2.41085922944476	0.562056331239508	1.79192620601477e-05	0.000674765410613093
ENSMUSG00000031351	Zfp185	protein_coding	zinc finger protein 185	47.1159395775423	1.30164377546149	0.303767720368243	1.82741640588193e-05	0.000686739393580113
ENSMUSG00000001424	Snd1	protein_coding	staphylococcal nuclease and tudor domain containing 1	1275.71226568988	-0.462882485516119	0.108124286218762	1.86036673451757e-05	0.000696256487935844
ENSMUSG00000004270	Lpcat3	protein_coding	lysophosphatidylcholine acyltransferase 3	238.96329440194	-0.484651576892012	0.113220695824	1.86397016983147e-05	0.000696256487935844
ENSMUSG00000030321	Efcab12	protein_coding	EF-hand calcium binding domain 12	55.4696858323649	-0.791452269844863	0.184870652044149	1.85960360675971e-05	0.000696256487935844
ENSMUSG00000078611	Gm5901	protein_coding	predicted gene 5901	8.73521084451569	6.97689836228961	1.63023767094316	1.87160769785263e-05	0.000697708344598289
ENSMUSG00000030059	Tmf1	protein_coding	TATA element modulatory factor 1	411.873217311291	0.452072732270279	0.105731823909694	1.90576714524681e-05	0.000709021608717623
ENSMUSG00000026204	Ptprn	protein_coding	protein tyrosine phosphatase, receptor type, N	6944.60513673365	-0.271013299242385	0.0634106912033453	1.92051322583706e-05	0.000711764130728759
ENSMUSG00000110720	Gm46223	processed_pseudogene	predicted gene, 46223	186.945557985872	4.93720153633231	1.15519690776115	1.92079127849606e-05	0.000711764130728759
ENSMUSG00000036333	Kidins220	protein_coding	kinase D-interacting substrate 220	4125.42587332332	-0.274366243621586	0.0642041304403973	1.92564260900478e-05	0.000712143216952425
ENSMUSG00000009145	Dqx1	protein_coding	DEAQ RNA-dependent ATPase	18.334318140469	-1.57538778161696	0.368702785492299	1.93046456947259e-05	0.00071250995875653
ENSMUSG00000086727	4931428L18Rik	protein_coding	RIKEN cDNA 4931428L18 gene	2.73350239435662	-4.63789086203891	1.08666999919738	1.97246908353081e-05	0.000726571681026538
ENSMUSG00000051392	Olfr1402	protein_coding	olfactory receptor 1402	3.84226598750598	-4.39907883526657	1.03189808107198	2.01615376250943e-05	0.000741195499806334
ENSMUSG00000030924	Rexo5	protein_coding	RNA exonuclease 5	15.5580729412215	-2.04061824718635	0.479501766140483	2.08390968054586e-05	0.000760742761729324
ENSMUSG00000040373	Cacng5	protein_coding	calcium channel, voltage-dependent, gamma subunit 5	151.558976697047	0.726191892702816	0.170642317219058	2.0845394495839e-05	0.000760742761729324
ENSMUSG00000061259	Tmprss11d	protein_coding	transmembrane protease, serine 11d	4.08795248533153	-4.50933625956215	1.05964523752344	2.08568330546154e-05	0.000760742761729324
ENSMUSG00000111269	Gm47933	processed_pseudogene	predicted gene, 47933	24.5282815326861	2.17678612531563	0.511504837965002	2.08441539808578e-05	0.000760742761729324
ENSMUSG00000096753	Fam181a	protein_coding	family with sequence similarity 181, member A	22.8543162784641	-1.46429470302254	0.344259421275668	2.10489752653559e-05	0.000766248606430821
ENSMUSG00000058488	Kl	protein_coding	klotho	372.148568198638	2.18946853343647	0.515018688846428	2.12589316746409e-05	0.000772380169944666
ENSMUSG00000021076	Actr10	protein_coding	ARP10 actin-related protein 10	1213.70524375413	0.484290762228659	0.113968353149401	2.14397251080141e-05	0.0007774303439752
ENSMUSG00000041781	Cpsf2	protein_coding	cleavage and polyadenylation specific factor 2	615.854839110505	0.285946910708476	0.0673640053356773	2.18785855916737e-05	0.000791800484778821
ENSMUSG00000028141	Oaz3	protein_coding	ornithine decarboxylase antizyme 3	65.1855027112753	1.57850033348975	0.371946673763002	2.19679214257308e-05	0.000793489853129018
ENSMUSG00000055670	Zzef1	protein_coding	zinc finger, ZZ-type with EF hand domain 1	963.854852455258	-0.203156757708851	0.0478972223220042	2.22016652410931e-05	0.000800378637238012
ENSMUSG00000026544	Dusp23	protein_coding	dual specificity phosphatase 23	57.7202289522683	-0.89697777318282	0.211523881096703	2.22971916213554e-05	0.000802267618066639
ENSMUSG00000017843	Ppp2r5c	protein_coding	protein phosphatase 2, regulatory subunit B', gamma	2606.08097251405	0.280021670599806	0.0660878570346825	2.26412928632447e-05	0.000808152384769568
ENSMUSG00000032265	Tent5a	protein_coding	terminal nucleotidyltransferase 5A	64.0218640043851	0.831082191134761	0.196119863303198	2.25897911672602e-05	0.000808152384769568
ENSMUSG00000070923	Klhl9	protein_coding	kelch-like 9	820.164945930361	0.385367764610581	0.0909583713062532	2.26779671459905e-05	0.000808152384769568
ENSMUSG00000079227	Ccr5	protein_coding	chemokine (C-C motif) receptor 5	118.334687400813	-1.97716118385041	0.466587389286337	2.26028627748581e-05	0.000808152384769568
ENSMUSG00000082414	Gm13303	unprocessed_pseudogene	predicted gene 13303	14.0000385427796	-21.5353803125526	5.08142285712575	2.2545846408086e-05	0.000808152384769568
ENSMUSG00000022112	Gpc5	protein_coding	glypican 5	558.895085324864	-0.307552980537711	0.072601007197228	2.27326028286265e-05	0.000808550435598679
ENSMUSG00000060724	Vmn1r47	protein_coding	vomeronasal 1 receptor 47	7.2644665522971	5.2729058496606	1.24566566831477	2.30591972448303e-05	0.000818601502191477
ENSMUSG00000035266	Helq	protein_coding	helicase, POLQ-like	226.382388076049	-0.387142973544003	0.0915237503703969	2.33719582030216e-05	0.000828124126652588
ENSMUSG00000081659	Gm14917	processed_pseudogene	predicted gene 14917	2.63410912917085	-4.59401907958684	1.08635742714203	2.34911489003219e-05	0.000830764927459674
ENSMUSG00000020646	Mboat2	protein_coding	membrane bound O-acyltransferase domain containing 2	572.968581829585	0.477372096950238	0.112902034765265	2.35571004846091e-05	0.000831516476688232
ENSMUSG00000024597	Slc12a2	protein_coding	solute carrier family 12, member 2	943.756304631645	0.582653132169854	0.137862408754757	2.37525166705903e-05	0.000836826354368032
ENSMUSG00000020651	Slc26a4	protein_coding	solute carrier family 26, member 4	256.444367138842	-0.789263947380613	0.186821830856442	2.39272034056308e-05	0.000841242701810184
ENSMUSG00000026639	Lamb3	protein_coding	laminin, beta 3	43.1603354535376	-2.11172153495242	0.499898412759898	2.39683169529834e-05	0.000841242701810184
ENSMUSG00000096433	Zfp994	protein_coding	zinc finger protein 994	180.200401047385	0.483872659487266	0.11455924215475	2.4024207512064e-05	0.000841616399509255
ENSMUSG00000017723	Wfdc2	protein_coding	WAP four-disulfide core domain 2	10.649172655096	3.25362009795391	0.770389215720304	2.40702019765419e-05	0.000841642663848932
ENSMUSG00000050967	Creg2	protein_coding	cellular repressor of E1A-stimulated genes 2	1710.0531014299	0.282979067516022	0.0670193016360569	2.4176638408851e-05	0.000843778288332919
ENSMUSG00000018651	Tada2a	protein_coding	transcriptional adaptor 2A	373.134211458524	-0.436315093496523	0.103445183356986	2.46655200105857e-05	0.000859228470481113
ENSMUSG00000014074	Rnf168	protein_coding	ring finger protein 168	405.118864249638	0.463875524844645	0.11004217272542	2.4929820921789e-05	0.000864254614083137
ENSMUSG00000027291	Vps39	protein_coding	VPS39 HOPS complex subunit	1105.56593737233	-0.849060346383328	0.201425434003596	2.49491843760157e-05	0.000864254614083137
ENSMUSG00000059762	Olfr767	protein_coding	olfactory receptor 767	13.1854735302299	1.76938151568213	0.419687503963065	2.48728913684269e-05	0.000864254614083137
ENSMUSG00000026824	Kcnj3	protein_coding	potassium inwardly-rectifying channel, subfamily J, member 3	1753.11582472796	0.319946765219107	0.0759270325210598	2.51030042802988e-05	0.000867966701899849
ENSMUSG00000007603	Dus3l	protein_coding	dihydrouridine synthase 3-like (S. cerevisiae)	1091.96450702306	-0.504547993551498	0.119771643942665	2.52466874867329e-05	0.000869701630792971
ENSMUSG00000098428	Gm2260	unprocessed_pseudogene	predicted gene 2260	22.7615186303803	-7.40611641814658	1.7579392433251	2.52052885590628e-05	0.000869701630792971
ENSMUSG00000034918	Cdhr2	protein_coding	cadherin-related family member 2	11.3784310477698	-1.63654314830776	0.389368561866828	2.63319631113822e-05	0.000905410679848303
ENSMUSG00000004655	Aqp1	protein_coding	aquaporin 1	28.4555930047276	3.05600283232267	0.727499000765008	2.66094576422108e-05	0.000913264079447242
ENSMUSG00000023932	Cdc5l	protein_coding	cell division cycle 5-like (S. pombe)	571.492783131276	0.277907140067035	0.0661668944661931	2.66804837114239e-05	0.000914015392265023
ENSMUSG00000024097	Srsf7	protein_coding	serine/arginine-rich splicing factor 7	1075.26480971161	-0.206563229099214	0.0492587799368965	2.74768296381445e-05	0.000939566148766112
ENSMUSG00000005899	Smpd4	protein_coding	sphingomyelin phosphodiesterase 4	940.534521588409	-0.357414371281288	0.0852718848065558	2.77155358364977e-05	0.000945989720422991
ENSMUSG00000041483	Zfp281	protein_coding	zinc finger protein 281	525.94775317867	0.400508362767095	0.0955797808785864	2.7858064861334e-05	0.000949113044964352
ENSMUSG00000060935	Tmem263	protein_coding	transmembrane protein 263	324.395830456232	0.511614387086665	0.12215601064064	2.8116976393308e-05	0.000956182805974982
ENSMUSG00000084283	Gm14914	processed_pseudogene	predicted gene 14914	4.32115540942938	-4.47570637782822	1.06876088156403	2.81730127632958e-05	0.000956340115735087
ENSMUSG00000041040	Fam117b	protein_coding	family with sequence similarity 117, member B	877.69144879707	0.2750923468174	0.0658219078913548	2.9235213778213e-05	0.000990589156106227
ENSMUSG00000073900	Olfr704	protein_coding	olfactory receptor 704	3.53240803342535	-4.24758164902458	1.016599837365	2.93794474670496e-05	0.000993666330512829
ENSMUSG00000022752	Tomm70a	protein_coding	translocase of outer mitochondrial membrane 70A	2125.40723501746	0.287459591678988	0.0688408359229408	2.97053804967484e-05	0.00100104979710238
ENSMUSG00000101578	Vmn1r206	protein_coding	vomeronasal 1 receptor 206	4.7917720951209	-4.04659326752012	0.969021556743136	2.96734643535873e-05	0.00100104979710238
ENSMUSG00000035933	Cog5	protein_coding	component of oligomeric golgi complex 5	808.654131508109	0.510918273495676	0.122401012084021	2.99121160836919e-05	0.00100619382167963
ENSMUSG00000027655	Dhx35	protein_coding	DEAH (Asp-Glu-Ala-His) box polypeptide 35	335.06946942024	-0.657291206542576	0.157499468004358	3.00230284367433e-05	0.00100810175989224
ENSMUSG00000114257	Gm47654	processed_pseudogene	predicted gene, 47654	46.503508883584	2.86930877520839	0.688183865967278	3.05412383344077e-05	0.00102365426215613
ENSMUSG00000029833	Trim24	protein_coding	tripartite motif-containing 24	362.548919407978	0.442876152799537	0.106293712922698	3.09268541776613e-05	0.00103471464282888
ENSMUSG00000000325	Arvcf	protein_coding	armadillo repeat gene deleted in velocardiofacial syndrome	410.582715854296	-0.895086975171231	0.215007697843384	3.1402982480773e-05	0.00104875813304729
ENSMUSG00000039607	Rbms3	protein_coding	RNA binding motif, single stranded interacting protein	196.556389662822	0.483275597158983	0.116151657604088	3.17233019794475e-05	0.00105755710290624
ENSMUSG00000021070	Bdkrb2	protein_coding	bradykinin receptor, beta 2	21.307768784445	-1.29903229147796	0.312318769377602	3.19202768999862e-05	0.00106222001948755
ENSMUSG00000020515	Cnot8	protein_coding	CCR4-NOT transcription complex, subunit 8	515.335749129691	-0.75395251689927	0.18133251116825	3.21263550033284e-05	0.00106716867102128
ENSMUSG00000004187	Kifc2	protein_coding	kinesin family member C2	7952.44028799845	-0.260783400722715	0.0627313838644782	3.22250777367114e-05	0.00106853992167256
ENSMUSG00000004846	Plod3	protein_coding	procollagen-lysine, 2-oxoglutarate 5-dioxygenase 3	530.73516788193	-0.31497251886374	0.0758336899951864	3.27479422947266e-05	0.00107438663591976
ENSMUSG00000024068	Spast	protein_coding	spastin	696.886364861714	0.33970932977837	0.0817843588208054	3.27113362530372e-05	0.00107438663591976
ENSMUSG00000028860	Sytl1	protein_coding	synaptotagmin-like 1	58.8945832945807	-1.15095424167358	0.277027045530892	3.25766158203631e-05	0.00107438663591976
ENSMUSG00000033249	Hsf4	protein_coding	heat shock transcription factor 4	165.056868125554	-0.689518729182014	0.165999573509654	3.27087731631467e-05	0.00107438663591976
ENSMUSG00000039672	Kcne2	protein_coding	potassium voltage-gated channel, Isk-related subfamily, gene 2	28.0547248302871	3.29654317813294	0.793591177207025	3.26775414234689e-05	0.00107438663591976
ENSMUSG00000063663	Brwd3	protein_coding	bromodomain and WD repeat domain containing 3	157.229021507038	0.861374207965953	0.207358860453174	3.26675271989549e-05	0.00107438663591976
ENSMUSG00000033991	Ttc37	protein_coding	tetratricopeptide repeat domain 37	322.581565552696	-0.465362418819254	0.112203337719871	3.36137561330844e-05	0.00110085051335851
ENSMUSG00000041199	Rpusd1	protein_coding	RNA pseudouridylate synthase domain containing 1	710.533373783373	-0.295005625209532	0.0712159584890252	3.43676794159499e-05	0.00112159223244825
ENSMUSG00000072872	Rybp	protein_coding	RING1 and YY1 binding protein	745.892694672479	0.336754487170113	0.081288826460818	3.43254335885951e-05	0.00112159223244825
ENSMUSG00000045259	Klhdc9	protein_coding	kelch domain containing 9	101.589150657416	1.01013103867283	0.243879383859677	3.44397297369445e-05	0.00112197522340918
ENSMUSG00000041707	Tmem273	protein_coding	transmembrane protein 273	9.43183708842049	-2.25336253106762	0.544629071880277	3.51223530289253e-05	0.0011422133060211
ENSMUSG00000072898	Gm10434	pseudogene	predicted gene 10434	12.0331491852108	2.52616559836004	0.610684566941253	3.52470120880971e-05	0.00114426687410608
ENSMUSG00000028497	Hacd4	protein_coding	3-hydroxyacyl-CoA dehydratase 4	82.3362128305429	1.1932811494867	0.288552802022382	3.54337468943568e-05	0.00114832501694917
ENSMUSG00000029071	Dvl1	protein_coding	dishevelled segment polarity protein 1	1538.22694158193	-0.324109337136051	0.0784052621164392	3.56860280025885e-05	0.00115448955287678
ENSMUSG00000072624	Gm5460	protein_coding	predicted gene 5460	2.68323071431101	-4.39886169677486	1.06467500511316	3.60172644568098e-05	0.00116318255803051
ENSMUSG00000021575	Ahrr	protein_coding	aryl-hydrocarbon receptor repressor	30.6507183678939	-1.05845832629082	0.256332944829264	3.63976200909995e-05	0.00117342899295108
ENSMUSG00000018822	Sfrp5	protein_coding	secreted frizzled-related sequence protein 5	13.5515250973842	2.58470389418562	0.626071582162174	3.65220205085584e-05	0.00117540246626333
ENSMUSG00000034574	Daam1	protein_coding	dishevelled associated activator of morphogenesis 1	900.629822449008	0.318263675332428	0.0771076855227621	3.66693215218203e-05	0.00117810486865095
ENSMUSG00000089917	Uckl1	protein_coding	uridine-cytidine kinase 1-like 1	377.255603461064	-0.602821631553334	0.146065396906368	3.67419894669713e-05	0.00117840428976655
ENSMUSG00000024948	Map4k2	protein_coding	mitogen-activated protein kinase kinase kinase kinase 2	1006.67925144182	-0.581035907341065	0.140810993692928	3.68560936213829e-05	0.00118002935205674
ENSMUSG00000006241	Ccdc159	protein_coding	coiled-coil domain containing 159	157.422367753942	-0.422019256495454	0.102323348942665	3.71752372794524e-05	0.0011861642605015
ENSMUSG00000022556	Hsf1	protein_coding	heat shock factor 1	597.083725840386	-0.364064094427155	0.088270987750536	3.71716479011947e-05	0.0011861642605015
ENSMUSG00000029882	2210010C04Rik	protein_coding	RIKEN cDNA 2210010C04 gene	2.38168058025207	-4.33775718809714	1.05224535845936	3.74974915200451e-05	0.00119439783776692
ENSMUSG00000096516	Olfr628	protein_coding	olfactory receptor 628	2.52513940699149	-4.30801486334519	1.04538351665866	3.77248044735618e-05	0.00119958429541401
ENSMUSG00000040028	Elavl1	protein_coding	ELAV (embryonic lethal, abnormal vision)-like 1 (Hu antigen R)	879.388576641285	0.240348550484413	0.0584526400563607	3.9249947114383e-05	0.00124595139286989
ENSMUSG00000023075	Akirin1	protein_coding	akirin 1	730.546492754321	0.26283481706019	0.0639359273673091	3.94103502857734e-05	0.0012467879864217
ENSMUSG00000052656	Rnf103	protein_coding	ring finger protein 103	508.731485909215	0.316592168104298	0.0770107349160681	3.93926226621411e-05	0.0012467879864217
ENSMUSG00000048620	Olfr1336	protein_coding	olfactory receptor 1336	54.1774098389245	0.937422887482547	0.228098597972741	3.96127743234134e-05	0.00125106422404777
ENSMUSG00000002319	Ipo4	protein_coding	importin 4	1171.39160278387	-0.451786463567526	0.109986977315746	3.99729473680494e-05	0.00126010029498336
ENSMUSG00000029405	G3bp2	protein_coding	GTPase activating protein (SH3 domain) binding protein 2	2899.0133439015	0.413833660380912	0.100756105262504	4.00343658926549e-05	0.00126010029498336
ENSMUSG00000001156	Mxd1	protein_coding	MAX dimerization protein 1	305.216659816692	0.352332681793246	0.0858475699017995	4.05775948469942e-05	0.00127504124889153
ENSMUSG00000013495	Tmem175	protein_coding	transmembrane protein 175	961.062705729203	-0.261384522289422	0.0637138330616173	4.08750843487484e-05	0.0012822231350007
ENSMUSG00000031577	Tti2	protein_coding	TELO2 interacting protein 2	250.039294667689	0.338945630904337	0.0826538323923175	4.11750233143693e-05	0.00128945754830623
ENSMUSG00000021763	BC067074	protein_coding	cDNA sequence BC067074	25.7258788024056	1.33361553848644	0.325282800403967	4.13391376128916e-05	0.00129242124012607
ENSMUSG00000033170	Card10	protein_coding	caspase recruitment domain family, member 10	354.730064982456	-0.758210913525199	0.184960510057185	4.14379385377502e-05	0.0012933364642269
ENSMUSG00000036822	Topors	protein_coding	topoisomerase I binding, arginine/serine-rich	262.949612964373	0.314101444580376	0.0766453547203817	4.16529119288248e-05	0.00129604646283865
ENSMUSG00000054236	Olfr481	protein_coding	olfactory receptor 481	2.38690592029136	-4.48925862742375	1.09546151897973	4.1664110567547e-05	0.00129604646283865
ENSMUSG00000031709	Tbc1d9	protein_coding	TBC1 domain family, member 9	1094.57356078419	0.499335511618178	0.121858957065416	4.17363397705803e-05	0.00129612586379355
ENSMUSG00000026305	Lrrfip1	protein_coding	leucine rich repeat (in FLII) interacting protein 1	989.786692405824	-0.250910696844375	0.0612416750747934	4.18434030178615e-05	0.00129728497156377
ENSMUSG00000051579	Tceal8	protein_coding	transcription elongation factor A (SII)-like 8	368.593956056912	0.469585995127082	0.114638019733248	4.19896368913492e-05	0.00129965262138582
ENSMUSG00000015095	Fbxw5	protein_coding	F-box and WD-40 domain protein 5	1250.42823591334	-0.279505847082959	0.0682495770307567	4.21532631697479e-05	0.00130254983635158
ENSMUSG00000106948	Gm42785	processed_pseudogene	predicted gene 42785	48.1650063704044	1.83617764902631	0.448548498833133	4.24728757923609e-05	0.00131024947842371
ENSMUSG00000062397	Zfp706	protein_coding	zinc finger protein 706	2515.15085921074	0.374304484054169	0.0914777424215424	4.28121352673246e-05	0.00131852870901121
ENSMUSG00000107071	Gm42420	protein_coding	predicted gene, 42420	7.88266696205342	-5.78837383766636	1.41516147462251	4.3089583790092e-05	0.00132488006225337
ENSMUSG00000029221	Slc30a9	protein_coding	solute carrier family 30 (zinc transporter), member 9	2239.43721583618	-0.525366100939312	0.128544006697301	4.36888326330577e-05	0.00134108855551178
ENSMUSG00000032562	Gnai2	protein_coding	guanine nucleotide binding protein (G protein), alpha inhibiting 2	2234.64735045102	-0.237187021749882	0.0581892595879367	4.57913062932284e-05	0.00140158119450308
ENSMUSG00000095928	Olfr204	protein_coding	olfactory receptor 204	23.640303531004	1.47340028993035	0.361478845780204	4.58102013900587e-05	0.00140158119450308
ENSMUSG00000030890	Ilk	protein_coding	integrin linked kinase	675.985266385761	0.425598389962217	0.10447213414203	4.62525666665603e-05	0.00141047581169075
ENSMUSG00000053289	Ddx10	protein_coding	DEAD (Asp-Glu-Ala-Asp) box polypeptide 10	218.171475588261	0.347075647471522	0.0851953631149178	4.62364012538546e-05	0.00141047581169075
ENSMUSG00000047502	Mroh7	protein_coding	maestro heat-like repeat family member 7	142.031505296927	-0.909564526225673	0.223500412846545	4.70873701065873e-05	0.00143358307483263
ENSMUSG00000109755	Gm8489	processed_pseudogene	predicted gene 8489	5.27006165063729	3.26113607204711	0.801783352508428	4.75501475596817e-05	0.00144530693611961
ENSMUSG00000009378	Slc16a12	protein_coding	solute carrier family 16 (monocarboxylic acid transporters), member 12	42.133316773391	1.27546591129717	0.313703252184223	4.78606269834991e-05	0.00145237093498703
ENSMUSG00000066798	Zbtb6	protein_coding	zinc finger and BTB domain containing 6	218.458801410416	0.492613112899162	0.121271276959077	4.86382886395957e-05	0.00147356587178137
ENSMUSG00000075121	Olfr1195	protein_coding	olfactory receptor 1195	5.64791910507658	-4.2719690582458	1.05206042217711	4.89522461199271e-05	0.00148066615011851
ENSMUSG00000020238	Ncln	protein_coding	nicalin	932.360071159454	-0.424940692009983	0.10471830003468	4.95072526275726e-05	0.00149018432585454
ENSMUSG00000047655	Vmn1r74	protein_coding	vomeronasal 1 receptor 74	2.77778102050841	-4.11954147780601	1.0151284417514	4.94634139191134e-05	0.00149018432585454
ENSMUSG00000048216	Gpr85	protein_coding	G protein-coupled receptor 85	423.604297607678	0.351450240924349	0.0865923331966981	4.93516908562491e-05	0.00149018432585454
ENSMUSG00000038583	Pln	protein_coding	phospholamban	10.5499072717521	2.19085716591951	0.540075753732532	4.97978271318469e-05	0.00149650917658581
ENSMUSG00000003123	Lipe	protein_coding	lipase, hormone sensitive	172.974326640395	-0.594888761878697	0.146708937982806	5.01576719572959e-05	0.00150489195766067
ENSMUSG00000086580	Gm15280	unprocessed_pseudogene	predicted gene 15280	8.48945569822536	1.88562241160077	0.465627271606555	5.12966771456042e-05	0.00153658742071261
ENSMUSG00000025328	Padi3	protein_coding	peptidyl arginine deiminase, type III	5.32192166241454	-4.4776373865676	1.10651091540589	5.19608507365195e-05	0.00155398029807192
ENSMUSG00000031808	Slc27a1	protein_coding	solute carrier family 27 (fatty acid transporter), member 1	1794.55615872723	-0.573410615136058	0.141725666806577	5.2118179552474e-05	0.00155618358914145
ENSMUSG00000052508	Olfr536	protein_coding	olfactory receptor 536	3.71937299097832	-4.54668174448615	1.12390948439064	5.22302255321936e-05	0.00155702989639401
ENSMUSG00000038292	Ccdc155	protein_coding	coiled-coil domain containing 155	47.7415383075584	-1.17195456104112	0.289863598667261	5.27436395282026e-05	0.0015698194920058
ENSMUSG00000115031	Gm49051	processed_pseudogene	predicted gene, 49051	4.91132613033996	4.29348637680564	1.06216396632865	5.29505077695328e-05	0.00157345901841669
ENSMUSG00000031239	Itm2a	protein_coding	integral membrane protein 2A	487.880423957409	0.564558999016464	0.139756074849733	5.35418497939112e-05	0.00158849360425253
ENSMUSG00000018263	Tbx5	protein_coding	T-box 5	4.5083575658692	-4.23205110482807	1.04789847662397	5.37693501795494e-05	0.00159270294910824
ENSMUSG00000018537	Pcgf2	protein_coding	polycomb group ring finger 2	422.772402695906	-0.51217674973247	0.126857445079207	5.40423307125788e-05	0.00159570704113554
ENSMUSG00000060601	Nr1h2	protein_coding	nuclear receptor subfamily 1, group H, member 2	701.872494852863	-0.272649962453283	0.067530411984832	5.40377416372785e-05	0.00159570704113554
ENSMUSG00000019856	Fam184a	protein_coding	family with sequence similarity 184, member A	243.972427880842	-0.708421578376182	0.175497457188778	5.42201698063378e-05	0.00159589177015426
ENSMUSG00000024013	Fgd2	protein_coding	FYVE, RhoGEF and PH domain containing 2	132.260066569049	-0.913720214276242	0.226349173405481	5.41914752352813e-05	0.00159589177015426
ENSMUSG00000073460	Pnldc1	protein_coding	poly(A)-specific ribonuclease (PARN)-like domain containing 1	18.9108824250034	-1.09437422404472	0.271654543084291	5.61216494183754e-05	0.00164924948259181
ENSMUSG00000031090	Nadsyn1	protein_coding	NAD synthetase 1	73.1123205539618	-0.699929552365331	0.173793698331657	5.64069597570237e-05	0.00165501934605703
ENSMUSG00000008193	Spib	protein_coding	Spi-B transcription factor (Spi-1/PU.1 related)	2.92017057980882	-4.42326193216044	1.0991069399574	5.71172343766476e-05	0.0016732201478337
ENSMUSG00000074213	Gm10642	protein_coding	predicted gene 10642	18.2880537229202	2.029024567065	0.504311144137901	5.73740417757787e-05	0.00167810051118402
ENSMUSG00000045589	Frrs1l	protein_coding	ferric-chelate reductase 1 like	3859.88565518272	0.468314482894531	0.116508053463309	5.82997709583139e-05	0.00170249974782819
ENSMUSG00000017724	Etv4	protein_coding	ets variant 4	150.217787216501	-0.819077397252564	0.203870244854556	5.8783731966857e-05	0.00171168201399407
ENSMUSG00000070576	Mn1	protein_coding	meningioma 1	290.540114943494	0.480644092018518	0.119646127347121	5.8890253142469e-05	0.00171168201399407
ENSMUSG00000115030	Gm49274	unprocessed_pseudogene	predicted gene, 49274	56.3358521177578	1.13959400952644	0.283657686566757	5.88194918245729e-05	0.00171168201399407
ENSMUSG00000026114	Cnga3	protein_coding	cyclic nucleotide gated channel alpha 3	6.5931848401949	-3.1842865116322	0.792904344633189	5.9199744353732e-05	0.00171264952483378
ENSMUSG00000026361	Cdc73	protein_coding	cell division cycle 73, Paf1/RNA polymerase II complex component	582.278902015397	0.833301315976157	0.207463647843988	5.90404022285587e-05	0.00171264952483378
ENSMUSG00000073111	Olfr446	protein_coding	olfactory receptor 446	12.3508395825697	1.44887716220174	0.360771202481773	5.91803312986272e-05	0.00171264952483378
ENSMUSG00000015880	Ncapg	protein_coding	non-SMC condensin I complex, subunit G	15.2905137512644	3.77673530006323	0.940759704769674	5.95570556117495e-05	0.00171764395114692
ENSMUSG00000038784	Cnot4	protein_coding	CCR4-NOT transcription complex, subunit 4	416.971424113166	0.263718714160839	0.0656853620095199	5.94765544508211e-05	0.00171764395114692
ENSMUSG00000028893	Sesn2	protein_coding	sestrin 2	202.959936347057	0.344888950842612	0.0859364866695578	5.98755919243712e-05	0.00172415752473243
ENSMUSG00000009995	Taz	protein_coding	tafazzin	688.457793320817	-0.428538879127629	0.106810150613414	6.01669739118588e-05	0.00172987024529891
ENSMUSG00000022637	Cblb	protein_coding	Casitas B-lineage lymphoma b	420.033069243069	0.347691268436911	0.0866718262138984	6.03128357502374e-05	0.00173138791763259
ENSMUSG00000052144	Ppp4r2	protein_coding	protein phosphatase 4, regulatory subunit 2	1034.27422176008	0.375174580192967	0.093564546382566	6.07716785206959e-05	0.00174187174706007
ENSMUSG00000038079	Tmem237	protein_coding	transmembrane protein 237	249.524303753801	0.531181251293895	0.132493906776859	6.0950740245762e-05	0.0017443164154641
ENSMUSG00000026837	Col5a1	protein_coding	collagen, type V, alpha 1	525.741706231325	-0.825399901679618	0.206070175365392	6.19044606990655e-05	0.00176888905979112
ENSMUSG00000111842	Gm49318	protein_coding	predicted gene, 49318	3.58593200321733	-4.50454298445599	1.12519207513168	6.24505619807013e-05	0.00178175667786044
ENSMUSG00000027318	Adam33	protein_coding	a disintegrin and metallopeptidase domain 33	33.2443028860845	-1.46418662816855	0.365875471240805	6.28434224479027e-05	0.00179021951665526
ENSMUSG00000073898	Olfr713	protein_coding	olfactory receptor 713	10.1289537837332	-2.12574121377779	0.53134597664165	6.31627354452682e-05	0.00179656453326128
ENSMUSG00000041671	Pyroxd1	protein_coding	pyridine nucleotide-disulphide oxidoreductase domain 1	281.536276839359	0.55042612356458	0.137631146005108	6.35342404851451e-05	0.00180169231402887
ENSMUSG00000061331	Gm17132	unprocessed_pseudogene	predicted gene 17132	112.089952599605	1.50997772230807	0.377562830733822	6.35367249759669e-05	0.00180169231402887
ENSMUSG00000004892	Bcan	protein_coding	brevican	4150.36416728697	-0.460082010761516	0.115069392622307	6.3798920409414e-05	0.00180637369475787
ENSMUSG00000096220	Olfr775	protein_coding	olfactory receptor 775	13.3442499195401	2.77958886055048	0.695387011577242	6.41008553945274e-05	0.00181216430402583
ENSMUSG00000022211	Carmil3	protein_coding	capping protein regulator and myosin 1 linker 3	1110.11638600409	-0.562404733712534	0.140766934877553	6.46150976816624e-05	0.00182116673799134
ENSMUSG00000036275	9530068E07Rik	protein_coding	RIKEN cDNA 9530068E07 gene	956.033491486579	0.33265951680971	0.0832603785376583	6.45818388903116e-05	0.00182116673799134
ENSMUSG00000040283	Btnl9	protein_coding	butyrophilin-like 9	5.14366325216633	-4.16109305270729	1.04200649306691	6.51472402361039e-05	0.00183338723581241
ENSMUSG00000035047	Kri1	protein_coding	KRI1 homolog	453.760386151867	0.438063401054841	0.10986174614164	6.6799618117762e-05	0.0018770490879556
ENSMUSG00000003352	Cacnb3	protein_coding	calcium channel, voltage-dependent, beta 3 subunit	2891.95374392716	-0.20069575561784	0.0503602757103917	6.74233977565158e-05	0.00188319826586593
ENSMUSG00000006179	Prss16	protein_coding	protease, serine 16 (thymus)	17.1172587751001	-1.40443948172824	0.35240905690315	6.7408078770488e-05	0.00188319826586593
ENSMUSG00000027522	Stx16	protein_coding	syntaxin 16	1541.62613238435	-0.621777705562535	0.156007989536667	6.73238837469016e-05	0.00188319826586593
ENSMUSG00000059602	Syn3	protein_coding	synapsin III	290.856245824581	1.61303084181333	0.404663832148057	6.71679741528372e-05	0.00188319826586593
ENSMUSG00000020889	Nr1d1	protein_coding	nuclear receptor subfamily 1, group D, member 1	1255.44247680913	0.327788291597336	0.0822809045657867	6.78302038780351e-05	0.00188817587415778
ENSMUSG00000040452	Cdh12	protein_coding	cadherin 12	91.0322154510734	1.05099149644676	0.26382491926451	6.78590009193213e-05	0.00188817587415778
ENSMUSG00000047594	Olfr1122	protein_coding	olfactory receptor 1122	6.699007712658	2.18173987045278	0.54769346040519	6.79061208370904e-05	0.00188817587415778
ENSMUSG00000024286	Ccny	protein_coding	cyclin Y	1259.14553215584	0.268990050091151	0.067586500198541	6.89333740962622e-05	0.00191387854468458
ENSMUSG00000021287	Xrcc3	protein_coding	X-ray repair complementing defective repair in Chinese hamster cells 3	164.226738806677	-0.638058817098084	0.160341741213062	6.90986707718867e-05	0.00191560875364924
ENSMUSG00000066952	Myo1h	protein_coding	myosin 1H	182.310925218074	1.40410062429408	0.352879957809167	6.92129399199943e-05	0.0019159212922496
ENSMUSG00000053137	Mapk11	protein_coding	mitogen-activated protein kinase 11	420.449059349788	-0.490632231606664	0.123344644740187	6.95750355807405e-05	0.00192308292997464
ENSMUSG00000017969	Ptgis	protein_coding	prostaglandin I2 (prostacyclin) synthase	35.9268122398054	0.942927965643747	0.237075183246213	6.96912801098673e-05	0.00192343797122218
ENSMUSG00000075143	Olfr1157	protein_coding	olfactory receptor 1157	2.94273603192822	-4.12079619231825	1.03705698929085	7.08097463813491e-05	0.00195141170694201
ENSMUSG00000019789	Hey2	protein_coding	hairy/enhancer-of-split related with YRPW motif 2	45.6749882695056	0.763097381681936	0.192154175289075	7.14885162550463e-05	0.00196140026456692
ENSMUSG00000019878	Hsf2	protein_coding	heat shock factor 2	360.411938955434	0.295599287319597	0.0744225333588322	7.12999342918314e-05	0.00196140026456692
ENSMUSG00000041741	Pde3a	protein_coding	phosphodiesterase 3A, cGMP inhibited	69.2958177712744	0.740275785100857	0.18639530728399	7.14105264386462e-05	0.00196140026456692
ENSMUSG00000031278	Acsl4	protein_coding	acyl-CoA synthetase long-chain family member 4	916.298017467107	0.36170583872557	0.0910992605941125	7.17344337947852e-05	0.00196518289950137
ENSMUSG00000034121	Mks1	protein_coding	Meckel syndrome, type 1	66.1067663090219	-0.803853807868083	0.20247615525923	7.18376718450131e-05	0.00196518289950137
ENSMUSG00000000869	Il4	protein_coding	interleukin 4	76.1771231873248	-0.751655863429599	0.189810596626584	7.49400070464033e-05	0.00204703966384316
ENSMUSG00000032855	Pkd1	protein_coding	polycystin 1, transient receptor poteintial channel interacting	2449.45285878245	-0.461547334534255	0.116648577748758	7.59816181181809e-05	0.00207244876867214
ENSMUSG00000038178	Slc43a2	protein_coding	solute carrier family 43, member 2	798.975566654103	0.459668402961153	0.116192531829213	7.61856735518765e-05	0.00207497203427819
ENSMUSG00000027895	Kcnc4	protein_coding	potassium voltage gated channel, Shaw-related subfamily, member 4	1116.77866148608	-0.442386339769133	0.111846212717164	7.64357711937901e-05	0.00207874008150129
ENSMUSG00000006527	Sfmbt1	protein_coding	Scm-like with four mbt domains 1	413.599822266221	0.414991045226037	0.104985177433568	7.72246623033952e-05	0.0020849537999532
ENSMUSG00000026399	Cd55	protein_coding	CD55 molecule, decay accelerating factor for complement	55.6574769515788	0.65796608784679	0.16641306889585	7.6915661670012e-05	0.0020849537999532
ENSMUSG00000050860	Phospho1	protein_coding	phosphatase, orphan 1	160.166144263757	1.21375645754871	0.307045400961964	7.71711452131353e-05	0.0020849537999532
ENSMUSG00000059488	Olfr727	protein_coding	olfactory receptor 727	2.55310671045731	-4.27599025995641	1.08159710822842	7.70472065479658e-05	0.0020849537999532
ENSMUSG00000102038	Gm12345	processed_pseudogene	predicted gene 12345	1.9958446369415	-4.23058326616142	1.07011104975165	7.70465939430676e-05	0.0020849537999532
ENSMUSG00000021719	Rgs7bp	protein_coding	regulator of G-protein signalling 7 binding protein	3582.77442762078	0.300244778310474	0.0759642601199644	7.73557838299873e-05	0.0020854670881238
ENSMUSG00000070816	Vmn1r86	protein_coding	vomeronasal 1 receptor 86	4.21258586276354	-4.23966262037757	1.07310873130103	7.7882920633132e-05	0.00209663978236979
ENSMUSG00000070798	Psg25	protein_coding	pregnancy-specific glycoprotein 25	2.0326522519361	-4.31936629616363	1.09422621865588	7.89991576251764e-05	0.00212361608402245
ENSMUSG00000015981	Stk32c	protein_coding	serine/threonine kinase 32C	1037.07724238891	-0.30476103081991	0.0772172500156375	7.92027131422171e-05	0.00212601568524029
ENSMUSG00000024290	Rock1	protein_coding	Rho-associated coiled-coil containing protein kinase 1	335.201010230908	0.383019019795462	0.097057209176936	7.93608023640588e-05	0.00212718969103202
ENSMUSG00000025658	Cnksr2	protein_coding	connector enhancer of kinase suppressor of Ras 2	2989.76996851347	0.347065062883569	0.0880184418389427	8.04368311259638e-05	0.00214983611006491
ENSMUSG00000040653	Ppp1r14c	protein_coding	protein phosphatase 1, regulatory inhibitor subunit 14C	252.788948599415	0.359381090730221	0.091141857071379	8.04364431238468e-05	0.00214983611006491
ENSMUSG00000038838	Vars2	protein_coding	valyl-tRNA synthetase 2, mitochondrial	398.947107304896	-0.48145088330539	0.122171638256957	8.12189318480363e-05	0.00216762492143066
ENSMUSG00000003546	Klc4	protein_coding	kinesin light chain 4	299.798562797035	-0.350546945958086	0.0889999488233298	8.19133661363602e-05	0.00217678919552653
ENSMUSG00000027406	Idh3b	protein_coding	isocitrate dehydrogenase 3 (NAD+) beta	3102.87414352708	-0.26297107038792	0.066764726717027	8.18995364591598e-05	0.00217678919552653
ENSMUSG00000028859	Csf3r	protein_coding	colony stimulating factor 3 receptor (granulocyte)	136.143633010881	-0.792119671882409	0.201078527854998	8.17010172845054e-05	0.00217678919552653
ENSMUSG00000115290	Gm19098	processed_pseudogene	predicted gene, 19098	1.99782520660094	-4.24843066065444	1.0788791294212	8.22256031977828e-05	0.00218196957301734
ENSMUSG00000030745	Il21r	protein_coding	interleukin 21 receptor	21.54138436071	-1.03669750147501	0.263376506714284	8.27886728849104e-05	0.00219107173709669
ENSMUSG00000036180	Gatad2a	protein_coding	GATA zinc finger domain containing 2A	395.056366386176	0.276715363326118	0.0703012773916373	8.28041840220931e-05	0.00219107173709669
ENSMUSG00000057050	Olfr397	protein_coding	olfactory receptor 397	3.93382910946275	-4.56564564456218	1.16063596628411	8.36325940720234e-05	0.00220916169371731
ENSMUSG00000114367	Gm48216	processed_pseudogene	predicted gene, 48216	31.6644234594004	6.30456737840933	1.60279698332814	8.37253517939309e-05	0.00220916169371731
ENSMUSG00000061808	Ttr	protein_coding	transthyretin	6665.28938172919	3.42512938683897	0.871210484149815	8.44314582108247e-05	0.00222463737342459
ENSMUSG00000025437	Usp33	protein_coding	ubiquitin specific peptidase 33	1400.37900656786	0.380739621525812	0.0968842037974511	8.50016673057763e-05	0.00223649365660828
ENSMUSG00000068323	Slc4a5	protein_coding	solute carrier family 4, sodium bicarbonate cotransporter, member 5	42.5553303058975	3.43929410370179	0.875413164953227	8.53826178322226e-05	0.00224334386569916
ENSMUSG00000034308	Sdr42e1	protein_coding	short chain dehydrogenase/reductase family 42E, member 1	109.585428351827	-0.538304395572633	0.137036666865831	8.55919160989265e-05	0.00224567111886069
ENSMUSG00000082149	Gm13002	processed_pseudogene	predicted gene 13002	4.66880919381486	-3.94312063870755	1.00478918299968	8.69727780199867e-05	0.00227868678412365
ENSMUSG00000022361	Zhx1	protein_coding	zinc fingers and homeoboxes 1	921.677693623752	0.301596255422226	0.0768988693843588	8.78222559878757e-05	0.0022944797835484
ENSMUSG00000110926	Gm5917	processed_pseudogene	predicted gene 5917	2.32028871381362	-4.05851972471159	1.03477826640288	8.77749495418897e-05	0.0022944797835484
ENSMUSG00000004105	Angptl2	protein_coding	angiopoietin-like 2	45.1928370716892	1.44394601672087	0.368296329364593	8.83253610838793e-05	0.00230438761133566
ENSMUSG00000045210	Vcpip1	protein_coding	valosin containing protein (p97)/p47 complex interacting protein 1	840.112773360767	0.449024260348468	0.114577856874172	8.89375944297454e-05	0.00231387011410087
ENSMUSG00000072568	Fam84b	protein_coding	family with sequence similarity 84, member B	252.614452314075	0.754926346986339	0.192624705624292	8.88594430284495e-05	0.00231387011410087
ENSMUSG00000046130	Vmn1r184	protein_coding	vomeronasal 1 receptor, 184	2.64014021114734	-4.02890961397722	1.02820585407972	8.91430846335444e-05	0.00231597717926424
ENSMUSG00000059436	Max	protein_coding	Max protein	689.430421408442	-0.625582655261337	0.159753592541932	9.0059252480286e-05	0.00233651633840764
ENSMUSG00000002835	Chaf1a	protein_coding	chromatin assembly factor 1, subunit A (p150)	44.3848803564455	0.856460836960539	0.218738056067769	9.02307595453068e-05	0.00233770555579637
ENSMUSG00000031706	Rfx1	protein_coding	regulatory factor X, 1 (influences HLA class II expression)	594.553446006715	-0.340136691653663	0.0869387914110277	9.13948603454166e-05	0.00236457189449992
ENSMUSG00000042073	Abhd14b	protein_coding	abhydrolase domain containing 14b	233.348063715517	-0.596593733892647	0.152598788303876	9.24653530418472e-05	0.00238894513511728
ENSMUSG00000055523	Gucy2g	protein_coding	guanylate cyclase 2g	63.4380271105944	-0.805346897474713	0.206421950613481	9.56144271277239e-05	0.00246346201306083
ENSMUSG00000085957	Syna	protein_coding	syncytin a	98.3775430432449	0.732123178708988	0.187637713275511	9.54835044493265e-05	0.00246346201306083
ENSMUSG00000022591	Gm9747	protein_coding	predicted gene 9747	131.160963424397	0.842909674846459	0.216114945451478	9.60798941023811e-05	0.00247203069169086
ENSMUSG00000041596	Nlrp5-ps	transcribed_unprocessed_pseudogene	NLR family, pyrin domain containing 5, pseudogene	12.996017298722	-2.09030815371621	0.537154414129752	9.96479894151125e-05	0.0025581139473707
ENSMUSG00000074219	Gm10644	protein_coding	predicted gene 10644	97.2196335400086	0.978886100474937	0.251556368476248	9.97007102378108e-05	0.0025581139473707
ENSMUSG00000069793	Slfn9	protein_coding	schlafen 9	29.1714929754254	1.27401409691755	0.327578632809013	0.000100581183068954	0.0025771503683866
ENSMUSG00000041238	Rbbp8	protein_coding	retinoblastoma binding protein 8, endonuclease	37.3687787311463	0.697605052984311	0.179418749472517	0.000101015737562992	0.00258472455315925
ENSMUSG00000037086	Prr32	protein_coding	proline rich 32	10.123520605149	2.8838079155555	0.741830826645665	0.000101315406136736	0.00258883129801588
ENSMUSG00000095724	Gm21319	protein_coding	predicted gene, 21319	2.8226351877188	-4.22894400679632	1.08809073375724	0.000101669385398634	0.00259431262988394
ENSMUSG00000015733	Capza2	protein_coding	capping protein (actin filament) muscle Z-line, alpha 2	3164.32128769273	0.19548806331674	0.0503422840322528	0.000103099922353969	0.00262721199401169
ENSMUSG00000048546	Tob2	protein_coding	transducer of ERBB2, 2	333.067363885326	0.43694324000263	0.112542673822429	0.000103401966305562	0.0026313042095979
ENSMUSG00000094822	Olfr243	protein_coding	olfactory receptor 243	8.99536650473372	-2.47480050671656	0.637513018504159	0.000103617610348261	0.00263318960068082
ENSMUSG00000024137	E4f1	protein_coding	E4F transcription factor 1	443.206137471591	-0.568137103871616	0.146375514935596	0.000103870921910006	0.00263602576994533
ENSMUSG00000068686	Cd59b	protein_coding	CD59b antigen	21.1781355829758	1.86919644306183	0.481684946673007	0.000104225922314635	0.00264143134454609
ENSMUSG00000087610	Gm16253	protein_coding	predicted gene 16253	15.072814349186	-1.21133693435294	0.312200390297521	0.000104457262643694	0.00264369251659591
ENSMUSG00000050199	Lgr4	protein_coding	leucine-rich repeat-containing G protein-coupled receptor 4	375.548423421721	0.370880218594879	0.0955990562385872	0.000104654839183421	0.00264509418273098
ENSMUSG00000038524	Fchsd1	protein_coding	FCH and double SH3 domains 1	387.778574896163	0.979719310896244	0.252603303650297	0.000105106976872902	0.00265291721002675
ENSMUSG00000040428	Plekha4	protein_coding	pleckstrin homology domain containing, family A (phosphoinositide binding specific) member 4	35.5102439042767	-1.51355711931798	0.390282379927929	0.000105272096133009	0.00265348446106534
ENSMUSG00000090336	Cfap97d2	protein_coding	CFAP97 domain containing 2	27.5003366945489	-1.16918408582672	0.301527912643136	0.000105521515736959	0.00265617217285375
ENSMUSG00000062186	Olfr395	protein_coding	olfactory receptor 395	4.94797929736424	-3.5903257464357	0.926235402417872	0.000106075980541486	0.00266652079734151
ENSMUSG00000093909	Gm3883	unprocessed_pseudogene	predicted gene 3883	142.256570831178	3.62244024101457	0.934787518678442	0.000106559793731589	0.00267506785829287
ENSMUSG00000042133	Ppig	protein_coding	peptidyl-prolyl isomerase G (cyclophilin G)	749.860982613396	0.340155811263693	0.0878418770208127	0.000107784372530879	0.00270216293506659
ENSMUSG00000021929	Kpna3	protein_coding	karyopherin (importin) alpha 3	1116.08080138884	0.302694499798972	0.0781896399602979	0.00010826244388191	0.0027068521251227
ENSMUSG00000039092	Sptlc3	protein_coding	serine palmitoyltransferase, long chain base subunit 3	1.71591787291736	4.90688947975109	1.26748305088994	0.000108227605916331	0.0027068521251227
ENSMUSG00000047710	Champ1	protein_coding	chromosome alignment maintaining phosphoprotein 1	474.188399616521	0.262342701698682	0.0677792502440118	0.000108591890819664	0.00271144476916428
ENSMUSG00000030830	Itgal	protein_coding	integrin alpha L	11.1405357391819	-2.11902221532007	0.547541057918622	0.000108804113279232	0.00271310203112637
ENSMUSG00000026822	Lcn2	protein_coding	lipocalin 2	14.9169149087897	-5.05677547533406	1.30789380314169	0.00011047626670758	0.00275111045956412
ENSMUSG00000045795	Whamm	protein_coding	WAS protein homolog associated with actin, golgi membranes and microtubules	330.527152512858	-0.469416835458519	0.121426308434428	0.000110699449325385	0.00275298282934599
ENSMUSG00000075165	Olfr1105	protein_coding	olfactory receptor 1105	2.03251484298492	-4.21380025424285	1.09016132605008	0.000110952869710347	0.0027556011780399
ENSMUSG00000033813	Tcea1	protein_coding	transcription elongation factor A (SII) 1	1040.85405125462	0.293197237775149	0.0759545923303953	0.00011331061578291	0.00281040543305825
ENSMUSG00000016382	Pls3	protein_coding	plastin 3 (T-isoform)	2333.01653510128	0.3949076305478	0.102314137102111	0.000113500180375203	0.0028113586622364
ENSMUSG00000025544	Tm9sf2	protein_coding	transmembrane 9 superfamily member 2	1476.33444634398	0.268100971126875	0.0694756792647243	0.000113889993729294	0.00281726285020255
ENSMUSG00000039057	Myo16	protein_coding	myosin XVI	292.056627776156	0.49678701104213	0.128796887826288	0.000114723708581303	0.00283411743297398
ENSMUSG00000038685	Rtel1	protein_coding	regulator of telomere elongation helicase 1	315.478583503137	-0.538833867387416	0.139885977568034	0.000117180692583076	0.00288714601778858
ENSMUSG00000061524	Zic2	protein_coding	zinc finger protein of the cerebellum 2	134.560006597186	0.751128746542079	0.194985988212158	0.000117052219872009	0.00288714601778858
ENSMUSG00000027765	P2ry1	protein_coding	purinergic receptor P2Y, G-protein coupled 1	29.1648495377398	0.832397079332596	0.216189605456436	0.000117968238303496	0.00290270524989633
ENSMUSG00000044957	Pp2d1	protein_coding	protein phosphatase 2C-like domain containing 1	20.8583608756261	2.34725954510966	0.609748476608218	0.000118333207017765	0.0029078392562014
ENSMUSG00000084336	Olfr1269	protein_coding	olfactory receptor 1269	14.6926206332116	-1.50321229412593	0.390540962069083	0.000118576055456461	0.00290996277519933
ENSMUSG00000004996	Mri1	protein_coding	methylthioribose-1-phosphate isomerase 1	132.899386630368	-0.616926882564711	0.160328072682741	0.000119133169797446	0.00291594108496327
ENSMUSG00000095366	Gm21860	protein_coding	predicted gene, 21860	17.478900391475	2.62509578397009	0.682162104647327	0.000118989198889633	0.00291594108496327
ENSMUSG00000061740	Cyp2d22	protein_coding	cytochrome P450, family 2, subfamily d, polypeptide 22	854.193551490112	-0.660834888080768	0.171867039662479	0.000120534931994836	0.00294637425094342
ENSMUSG00000050395	Tnfsf15	protein_coding	tumor necrosis factor (ligand) superfamily, member 15	1.99545172141021	-4.24314355299949	1.10464572793337	0.000122444068274269	0.00298911359322567
ENSMUSG00000055978	Fut2	protein_coding	fucosyltransferase 2	10.7010380772419	-1.85604120200124	0.48325799158516	0.000122692004191708	0.00299124071031998
ENSMUSG00000029843	Slc13a4	protein_coding	solute carrier family 13 (sodium/sulfate symporters), member 4	153.574312135462	1.57417878783299	0.409965834306605	0.00012314439542705	0.00299834037137956
ENSMUSG00000017176	Nt5c3b	protein_coding	5'-nucleotidase, cytosolic IIIB	371.974954203385	-0.397075988626975	0.103424924937236	0.000123401751412198	0.00300067892780355
ENSMUSG00000069516	Lyz2	protein_coding	lysozyme 2	155.008808105108	-0.943329263460095	0.245765059299284	0.000123870107090975	0.00300813542050433
ENSMUSG00000023216	Epb42	protein_coding	erythrocyte membrane protein band 4.2	6.45316045829071	-3.98719542491588	1.03900360119123	0.000124283930570394	0.00301424990413359
ENSMUSG00000020986	Sec23a	protein_coding	SEC23 homolog A, COPII coat complex component	1284.35323211432	0.306403328824219	0.0799525891970244	0.000126944202909621	0.00307476049807913
ENSMUSG00000048109	Rbm15	protein_coding	RNA binding motif protein 15	146.653939195776	0.573797774490859	0.149776340598626	0.000127607526768478	0.00308680781917716
ENSMUSG00000035078	Mtmr9	protein_coding	myotubularin related protein 9	774.025885500577	-0.329484447667848	0.086029145428047	0.000128186723619325	0.00309679147112555
ENSMUSG00000013846	St3gal1	protein_coding	ST3 beta-galactoside alpha-2,3-sialyltransferase 1	414.864222406145	-0.37159325923353	0.0970394412679936	0.000128507590506069	0.00310051647029039
ENSMUSG00000020029	Nudt4	protein_coding	nudix (nucleoside diphosphate linked moiety X)-type motif 4	1135.28346897409	0.314882138050095	0.0822926358996374	0.000130046361269605	0.00312144827398347
ENSMUSG00000038884	A230050P20Rik	protein_coding	RIKEN cDNA A230050P20 gene	1431.89027944128	-0.310014959802905	0.0810176214434753	0.000129971431159945	0.00312144827398347
ENSMUSG00000055319	Sec23ip	protein_coding	Sec23 interacting protein	596.344037775689	0.221123744165294	0.0577892776922338	0.000130041425774449	0.00312144827398347
ENSMUSG00000057614	Gnai1	protein_coding	guanine nucleotide binding protein (G protein), alpha inhibiting 1	2007.34813065845	0.22232695475026	0.0580942094878978	0.000129710751544696	0.00312144827398347
ENSMUSG00000029714	Gigyf1	protein_coding	GRB10 interacting GYF protein 1	1359.28837771269	-0.448340938641767	0.117209955373179	0.0001307138623239	0.00312348734808038
ENSMUSG00000040620	Dhx33	protein_coding	DEAH (Asp-Glu-Ala-His) box polypeptide 33	1184.14970363871	0.426331952802706	0.111439930442756	0.000130419016689911	0.00312348734808038
ENSMUSG00000047014	Catsperb	protein_coding	cation channel sperm associated auxiliary subunit beta	2.00043134383322	-4.01010176364326	1.0484085577597	0.000130802959044975	0.00312348734808038
ENSMUSG00000113684	Gm48418	processed_pseudogene	predicted gene, 48418	12.6998324351558	2.51364245717533	0.657094710489501	0.000130566093424597	0.00312348734808038
ENSMUSG00000039801	Cplane1	protein_coding	ciliogenesis and planar polarity effector 1	895.272109110716	-0.669376583370054	0.175052256360059	0.000131374688003671	0.00313311787980036
ENSMUSG00000112038	Gm47056	processed_pseudogene	predicted gene, 47056	29.1931429330493	1.09141213385881	0.285479124452207	0.000131790120144037	0.00313900104343069
ENSMUSG00000055912	Tmem150a	protein_coding	transmembrane protein 150A	209.808387609317	-0.600241698965276	0.15704659866227	0.000132340875507877	0.00314406764520757
ENSMUSG00000058558	Rpl5	protein_coding	ribosomal protein L5	354.5542523785	0.541855716432738	0.141759481200615	0.000132180730830116	0.00314406764520757
ENSMUSG00000004630	Pcp2	protein_coding	Purkinje cell protein 2 (L7)	18.4552745089753	1.73490964059731	0.454556978053388	0.000135246012686937	0.00320894193035651
ENSMUSG00000007867	Ift43	protein_coding	intraflagellar transport 43	62.6524390990335	-0.63120111816676	0.165392051438974	0.000135416590438118	0.00320894193035651
ENSMUSG00000003581	Rnf215	protein_coding	ring finger protein 215	333.986466339061	-0.306019390710756	0.0802090864429248	0.000136033633234584	0.00321537184933892
ENSMUSG00000005198	Polr2a	protein_coding	polymerase (RNA) II (DNA directed) polypeptide A	1202.42843906101	0.349775356225578	0.0916702878254106	0.000135863191883815	0.00321537184933892
ENSMUSG00000026782	Abi2	protein_coding	abl-interactor 2	2297.0702456627	0.390469323919572	0.102506112028211	0.000139400422233309	0.00328659905498608
ENSMUSG00000046062	Ppp1r15b	protein_coding	protein phosphatase 1, regulatory subunit 15B	660.682540384626	0.204498069536965	0.0536848097686567	0.000139397282348449	0.00328659905498608
ENSMUSG00000049436	Upk1b	protein_coding	uroplakin 1B	22.3685818739187	-1.07554333587153	0.282476909142243	0.000140353621199774	0.00330488362222556
ENSMUSG00000028640	Tfap2c	protein_coding	transcription factor AP-2, gamma	5.7609953298647	-2.56493627082189	0.673779730690408	0.000140783599677237	0.00331081734664472
ENSMUSG00000035152	Ap2b1	protein_coding	adaptor-related protein complex 2, beta 1 subunit	5166.00518405527	0.229723947436808	0.0603520271869117	0.000141004350598188	0.00331182188109531
ENSMUSG00000022146	Osmr	protein_coding	oncostatin M receptor	75.1168278464101	-0.8022927559447	0.21079690416647	0.000141233089427376	0.00331301126043891
ENSMUSG00000063240	Olfr133	protein_coding	olfactory receptor 133	2.85384330763207	-4.11617191843331	1.08222097156876	0.000142695569729035	0.00334310200012532
ENSMUSG00000020738	Sumo2	protein_coding	small ubiquitin-like modifier 2	1975.79504297361	0.227847075672528	0.0599373325363471	0.000143868212999315	0.00336210615353425
ENSMUSG00000029868	Trpv6	protein_coding	transient receptor potential cation channel, subfamily V, member 6	63.3317733504678	-0.796193660819395	0.209442593333118	0.000143829274591012	0.00336210615353425
ENSMUSG00000012123	Crybg2	protein_coding	crystallin beta-gamma domain containing 2	36.7057691776139	-1.76554366726088	0.464965270506041	0.000146368223445718	0.0034162380082023
ENSMUSG00000096696	Zfp960	protein_coding	zinc finger protein 960	69.6348020027973	0.885620454922319	0.233313595887553	0.000147145968327312	0.00343008684564492
ENSMUSG00000019763	Rmnd1	protein_coding	required for meiotic nuclear division 1 homolog	332.193641929817	-0.801044584565356	0.21111079229604	0.00014798454539768	0.00344531728847013
ENSMUSG00000050697	Prkaa1	protein_coding	protein kinase, AMP-activated, alpha 1 catalytic subunit	450.815560470072	0.280827503505526	0.0740393724842837	0.000148869228631343	0.0034615817387503
ENSMUSG00000075097	Olfr1226	protein_coding	olfactory receptor 1226	4.92726336169854	-3.96395714554515	1.04556297683852	0.000149910315234147	0.00348143780772234
ENSMUSG00000030532	Hddc3	protein_coding	HD domain containing 3	461.315755320704	0.494658177282943	0.130490893765345	0.000150193897948833	0.00348367442599026
ENSMUSG00000040174	Alkbh3	protein_coding	alkB homolog 3, alpha-ketoglutarate-dependent dioxygenase	128.49806953806	-0.585056888513744	0.154387763128956	0.000150933258535185	0.00349646385463451
ENSMUSG00000046613	Vwa5b2	protein_coding	von Willebrand factor A domain containing 5B2	879.823346098222	-0.477847043520377	0.126138426029641	0.000151696898211961	0.0035097832096255
ENSMUSG00000026171	Rnf25	protein_coding	ring finger protein 25	553.454321801858	-0.66183556948011	0.174836082961958	0.000153422497652451	0.00354529851097006
ENSMUSG00000072476	Gm9008	protein_coding	predicted pseudogene 9008	4.5990157353761	-5.9858883606212	1.58195547913595	0.000154418509698133	0.00356388724243756
ENSMUSG00000105600	Gm5987	processed_pseudogene	predicted gene 5987	1.50380107543494	-4.24518913543521	1.12233362107346	0.000155282101478583	0.00357937751140596
ENSMUSG00000033220	Rac2	protein_coding	Rac family small GTPase 2	53.7882621132778	-1.69174489218229	0.447300124586759	0.000155495367470032	0.0035798574575217
ENSMUSG00000046318	Ccbe1	protein_coding	collagen and calcium binding EGF domains 1	293.78117176689	0.588715217006616	0.155781564230166	0.000157391716649977	0.00361903672821121
ENSMUSG00000036775	Decr2	protein_coding	2-4-dienoyl-Coenzyme A reductase 2, peroxisomal	418.858049858725	-0.654882542225196	0.173402924755206	0.000158950426330048	0.00365036522295254
ENSMUSG00000068196	Col8a1	protein_coding	collagen, type VIII, alpha 1	43.8698926836708	2.2056110934349	0.584192352802623	0.000159694849034331	0.00366293906502668
ENSMUSG00000001119	Col6a1	protein_coding	collagen, type VI, alpha 1	1021.60623438727	-0.804541590340786	0.213197826123617	0.000160853378981338	0.00367535713283924
ENSMUSG00000002109	Ddb2	protein_coding	damage specific DNA binding protein 2	175.209532195737	0.410454579360965	0.108773808163755	0.000160993313607098	0.00367535713283924
ENSMUSG00000035521	Gnptg	protein_coding	N-acetylglucosamine-1-phosphotransferase, gamma subunit	1041.43956142219	-0.263726881694951	0.06987581848591	0.000160507503677036	0.00367535713283924
ENSMUSG00000049098	Olfr147	protein_coding	olfactory receptor 147	21.0342791293128	-1.14220525782189	0.302697831188165	0.000161026559685194	0.00367535713283924
ENSMUSG00000038128	Camk4	protein_coding	calcium/calmodulin-dependent protein kinase IV	1553.01367184196	0.431518298876566	0.114412917074555	0.000162212420729307	0.0036978865813806
ENSMUSG00000024501	Dpysl3	protein_coding	dihydropyrimidinase-like 3	742.006366688302	0.360215952293821	0.0955200544268159	0.000162527645303335	0.00370053764740838
ENSMUSG00000056537	Rlim	protein_coding	ring finger protein, LIM domain interacting	690.955106031558	0.329006790771118	0.0872745769464222	0.00016338523896972	0.00371551615564147
ENSMUSG00000029366	Dck	protein_coding	deoxycytidine kinase	228.685932716986	0.409901496877415	0.108832701558437	0.000165654873664879	0.00376252986558496
ENSMUSG00000030020	Prickle2	protein_coding	prickle planar cell polarity protein 2	2938.55586271372	0.380282693576591	0.101025609563545	0.00016706926426793	0.00379002738281955
ENSMUSG00000027162	Lin7c	protein_coding	lin-7 homolog C (C. elegans)	1219.53851342166	0.324701917883591	0.0862718040879611	0.000167412055078257	0.00379317789106667
ENSMUSG00000034177	Rnf43	protein_coding	ring finger protein 43	42.8054993551807	-1.03870691622502	0.276132583316584	0.000168813782454839	0.00381616661951433
ENSMUSG00000044338	Aplnr	protein_coding	apelin receptor	6.48361498456788	2.34886626616691	0.624434495857255	0.000168836959889275	0.00381616661951433
ENSMUSG00000050106	Tmc8	protein_coding	transmembrane channel-like gene family 8	15.518301716875	-1.81038803758501	0.481826066039602	0.000171723849386626	0.00387670758044904
ENSMUSG00000003948	Mmd	protein_coding	monocyte to macrophage differentiation-associated	3973.81743030733	0.261100214525969	0.0695040445350999	0.000172224392023472	0.00388329471566137
ENSMUSG00000025198	Erlin1	protein_coding	ER lipid raft associated 1	284.553351907424	0.428877026501651	0.114210908700675	0.000173250215590456	0.00390169553318846
ENSMUSG00000022781	Pak2	protein_coding	p21 (RAC1) activated kinase 2	583.806579985644	0.327646752265579	0.0872627454928223	0.000173538725864212	0.0039034672049892
ENSMUSG00000020335	Zfp354b	protein_coding	zinc finger protein 354B	38.7959069355519	0.757103683561409	0.20173904915368	0.000174810259273017	0.00392334246819729
ENSMUSG00000049214	Skint7	protein_coding	selection and upkeep of intraepithelial T cells 7	7.30299970424957	-2.57772320817389	0.686873108597436	0.000174844151496374	0.00392334246819729
ENSMUSG00000045967	Gpr158	protein_coding	G protein-coupled receptor 158	1437.1131376969	0.417786987402721	0.111352076850641	0.000175467213154347	0.00393257963746646
ENSMUSG00000028271	Gtf2b	protein_coding	general transcription factor IIB	302.025943974399	0.321971091262439	0.085829581478354	0.00017593164492091	0.00393824363275423
ENSMUSG00000055632	Hmcn2	protein_coding	hemicentin 2	25.9862709694721	-1.89423167677145	0.505155091466519	0.000176974104179147	0.00395681765137078
ENSMUSG00000090000	Ier3ip1	protein_coding	immediate early response 3 interacting protein 1	453.89394544469	-0.420442236386163	0.112142739725591	0.000177420533073457	0.00395728627845618
ENSMUSG00000112617	Gm47937	processed_pseudogene	predicted gene, 47937	2.22113941000824	-4.05209168342271	1.08074027733244	0.000177281648922028	0.00395728627845618
ENSMUSG00000044337	Ackr3	protein_coding	atypical chemokine receptor 3	185.603849682362	0.589038449788441	0.157229868920708	0.000179424707125751	0.00399719569096194
ENSMUSG00000045180	Shroom2	protein_coding	shroom family member 2	1012.71358265181	0.336246457627056	0.0898464223025015	0.000182229031895812	0.00405481393699269
ENSMUSG00000040936	Ulk4	protein_coding	unc-51-like kinase 4	606.336284323267	1.03260320146616	0.276022426595392	0.000183280791621658	0.0040636344287796
ENSMUSG00000094846	Olfr1487	protein_coding	olfactory receptor 1487	1.45092652402414	-4.01763338880241	1.0737939559426	0.000182902600590584	0.0040636344287796
ENSMUSG00000116933	Atp5o	protein_coding	ATP synthase, H+ transporting, mitochondrial F1 complex, O subunit	1.76897477741634	4.50763370786782	1.20486936269731	0.000183157948764331	0.0040636344287796
ENSMUSG00000041890	Git2	protein_coding	GIT ArfGAP 2	540.02078236528	-0.376021904386787	0.100576437283455	0.000184997870593326	0.00409677172652468
ENSMUSG00000044811	Cd300c2	protein_coding	CD300C molecule 2	43.4166078488751	-0.905959440819062	0.242340641682579	0.000185215838189832	0.00409677172652468
ENSMUSG00000030796	Tead2	protein_coding	TEA domain family member 2	39.8714743033011	-1.11000384951225	0.297009922492416	0.000186035162804667	0.00410513178943348
ENSMUSG00000047648	Fbxo30	protein_coding	F-box protein 30	88.5256737773619	0.635960852590009	0.170161843174815	0.000185941777775321	0.00410513178943348
ENSMUSG00000061028	Clasrp	protein_coding	CLK4-associating serine/arginine rich protein	1228.05449724637	-0.52160285008284	0.139616296551663	0.000186990009891535	0.00412131299052409
ENSMUSG00000037646	Vps13b	protein_coding	vacuolar protein sorting 13B	701.955458345441	-0.638039152794996	0.17081811560185	0.000187568995533748	0.00412918160345418
ENSMUSG00000045291	E330021D16Rik	protein_coding	RIKEN cDNA E330021D16 gene	7.44600037373354	-1.82612058982837	0.489111433400062	0.000188801842529313	0.00415140883537859
ENSMUSG00000037664	Cdkn1c	protein_coding	cyclin-dependent kinase inhibitor 1C (P57)	62.8943005467053	1.17258778816031	0.314133383079314	0.000189385227664883	0.00415931995870385
ENSMUSG00000039358	Drd5	protein_coding	dopamine receptor D5	162.740782316208	0.461205865332037	0.123570607903742	0.000189719302424489	0.00416174347134474
ENSMUSG00000020107	Anapc16	protein_coding	anaphase promoting complex subunit 16	577.78930327044	-0.656767961961269	0.175997596006006	0.000190201649745855	0.00416740999831849
ENSMUSG00000022469	Rapgef3	protein_coding	Rap guanine nucleotide exchange factor (GEF) 3	551.98400401319	-0.508422636753527	0.136306469040453	0.000191482517929695	0.00419053858650375
ENSMUSG00000001128	Cfp	protein_coding	complement factor properdin	196.88618649169	-0.852833093856415	0.228842744462556	0.000193986875763053	0.00423538012082667
ENSMUSG00000075394	Hoxc4	protein_coding	homeobox C4	1.68662142569859	-4.17631489245799	1.1205568248353	0.000193772728550806	0.00423538012082667
ENSMUSG00000044139	Prss53	protein_coding	protease, serine 53	51.0198954226061	-0.734226926103266	0.197157850642622	0.000196047214180011	0.00427033990418801
ENSMUSG00000081557	Gm5697	processed_pseudogene	predicted gene 5697	6.52327914085193	2.08901618445458	0.560938081805106	0.000195976286236719	0.00427033990418801
ENSMUSG00000060275	Nrg2	protein_coding	neuregulin 2	82.2661083298982	-1.19733863123357	0.32154990563845	0.000196364737431169	0.00427225362069546
ENSMUSG00000052625	Olfr851	protein_coding	olfactory receptor 851	6.39124645175243	-2.13093605401655	0.572389892947751	0.000196967007865657	0.00427535621973973
ENSMUSG00000112149	Gm47611	processed_pseudogene	predicted gene, 47611	38.6027958327754	1.35755179270609	0.364645991188731	0.000196923506001604	0.00427535621973973
ENSMUSG00000098188	Sowahc	protein_coding	sosondowah ankyrin repeat domain family member C	152.427009856992	0.656915832537632	0.1765457762108	0.000198484412769241	0.00430327161577323
ENSMUSG00000026018	Ica1l	protein_coding	islet cell autoantigen 1-like	506.738079334737	0.63155928649697	0.169821924605052	0.00020005245631063	0.00432718115382597
ENSMUSG00000048153	Olfr49	protein_coding	olfactory receptor 49	5.22038803069635	-2.77095383959575	0.745061109320368	0.000199937006799085	0.00432718115382597
ENSMUSG00000110206	Flt3l	protein_coding	FMS-like tyrosine kinase 3 ligand	98.1333902395953	-0.810773009825601	0.21804717988321	0.000200538214342052	0.00433265024760843
ENSMUSG00000015627	Gata5	protein_coding	GATA binding protein 5	2.42618087603693	-4.17658929544728	1.12375197550062	0.000201884280322614	0.00435667213754207
ENSMUSG00000031506	Ptpn7	protein_coding	protein tyrosine phosphatase, non-receptor type 7	9.65014084377229	-2.25216834426567	0.60654964789281	0.000204750824538858	0.00441341232685034
ENSMUSG00000026925	Inpp5e	protein_coding	inositol polyphosphate-5-phosphatase E	555.793701098844	0.521612438908417	0.140529465696701	0.000205818531625446	0.0044240449261071
ENSMUSG00000030256	Bhlhe41	protein_coding	basic helix-loop-helix family, member e41	497.640530378777	0.419375568841469	0.112990669000895	0.000205957580153142	0.0044240449261071
ENSMUSG00000047150	1700001C19Rik	protein_coding	RIKEN cDNA 1700001C19 gene	2.43343577991008	-3.89865604778894	1.05028965528467	0.000205642806172012	0.0044240449261071
ENSMUSG00000051639	Gm5812	processed_pseudogene	predicted gene 5812	9.34557754659755	4.24859241363684	1.14552059539423	0.000208182368895186	0.00446667638545358
ENSMUSG00000004677	Myo9b	protein_coding	myosin IXb	1032.99252886674	-0.54106878015921	0.145941796651553	0.000209374481800994	0.00448295840197644
ENSMUSG00000033628	Pik3c3	protein_coding	phosphatidylinositol 3-kinase catalytic subunit type 3	545.906273319547	0.212334777095729	0.0572737014310857	0.000209423226068032	0.00448295840197644
ENSMUSG00000028524	Sgip1	protein_coding	SH3-domain GRB2-like (endophilin) interacting protein 1	1810.8791842981	0.381986843293083	0.103088471729799	0.000211034608862973	0.00450776981747601
ENSMUSG00000031134	Rbmx	protein_coding	RNA binding motif protein, X chromosome	926.475743543311	0.176249339796087	0.0475694178477015	0.000211309282917916	0.00450776981747601
ENSMUSG00000073062	Zxdb	protein_coding	zinc finger, X-linked, duplicated B	275.203028402829	0.809919175144327	0.218588139767919	0.000211199601702797	0.00450776981747601
ENSMUSG00000022698	Naa50	protein_coding	N(alpha)-acetyltransferase 50, NatE catalytic subunit	927.263509475894	0.261279585430966	0.0705836448175542	0.00021415846269727	0.00455809579301443
ENSMUSG00000029326	Enoph1	protein_coding	enolase-phosphatase 1	574.090601831899	-0.291995242696996	0.0788788334548971	0.000214058468032259	0.00455809579301443
ENSMUSG00000115812	Gm49309	transcribed_processed_pseudogene	predicted gene, 49309	2.00678868978212	-3.99392324522096	1.07994436516093	0.000217075980073552	0.00461491129294652
ENSMUSG00000024935	Slc1a1	protein_coding	solute carrier family 1 (neuronal/epithelial high affinity glutamate transporter, system Xag), member 1	2009.80948665613	0.345818153908925	0.0935510711736747	0.000218531372441776	0.00463950401443082
ENSMUSG00000069662	Marcks	protein_coding	myristoylated alanine rich protein kinase C substrate	1339.39387558433	0.398735679052683	0.107873160489977	0.000218731589111699	0.00463950401443082
ENSMUSG00000029389	Ddx55	protein_coding	DEAD (Asp-Glu-Ala-Asp) box polypeptide 55	423.913527680318	-0.358799482708403	0.0970815701721987	0.000219147350022952	0.00464302847964346
ENSMUSG00000033335	Dnm2	protein_coding	dynamin 2	888.749179424438	-0.332108906331858	0.0899136859770629	0.00022106555701108	0.00467834071845291
ENSMUSG00000039629	Strip2	protein_coding	striatin interacting protein 2	446.725167161131	0.765009546075414	0.207210857314758	0.000222552113478822	0.00470444819878755
ENSMUSG00000062906	Hdac10	protein_coding	histone deacetylase 10	209.496653621795	-0.471555449749	0.127770260986326	0.000223680801954881	0.00472294015660011
ENSMUSG00000032601	Prkar2a	protein_coding	protein kinase, cAMP dependent regulatory, type II alpha	733.510766751571	0.26254350467299	0.0711836202051563	0.000225795286531099	0.00476169432161381
ENSMUSG00000073079	Srp54a	protein_coding	signal recognition particle 54A	500.823391737167	0.464221054399507	0.125873561685619	0.000226028173636436	0.00476169432161381
ENSMUSG00000045010	Gm4779	protein_coding	predicted gene 4779	8.03088479159644	-2.0959956363967	0.568426946162525	0.000226591350096349	0.00476815870417679
ENSMUSG00000046191	Pcdhb20	protein_coding	protocadherin beta 20	144.845451083972	-0.430294257243723	0.116746083180711	0.000228050200721949	0.00479343484048553
ENSMUSG00000032316	Clk3	protein_coding	CDC-like kinase 3	1070.84226820572	-0.372889471172721	0.101218680828532	0.000229603566533514	0.00482063831225331
ENSMUSG00000040013	Fkbp6	protein_coding	FK506 binding protein 6	1.58700001050236	-4.12354070584963	1.12026898441786	0.000232458860780725	0.00487508424830106
ENSMUSG00000022475	Hdac7	protein_coding	histone deacetylase 7	650.407643332411	-0.313121584212034	0.0851064921356724	0.000233990682770556	0.00490168319920934
ENSMUSG00000025326	Ube3a	protein_coding	ubiquitin protein ligase E3A	1406.6821994082	0.562358355154924	0.152870465587155	0.000234463255887758	0.00490605791453777
ENSMUSG00000027805	Pfn2	protein_coding	profilin 2	6060.10417526044	0.170991453403335	0.0465093410054424	0.000236458620295437	0.00494142935478817
ENSMUSG00000032679	Cd59a	protein_coding	CD59a antigen	103.527697608673	0.773549827855157	0.210418016201969	0.000236684956193757	0.00494142935478817
ENSMUSG00000037686	Aspg	protein_coding	asparaginase	142.439292979489	-1.17386202194198	0.319430341387518	0.000237979179346477	0.00496287970202149
ENSMUSG00000033272	Slc35a4	protein_coding	solute carrier family 35, member A4	659.210735033577	-0.38726540267997	0.105393460420047	0.000238341040045445	0.00496486005254801
ENSMUSG00000024039	Cbs	protein_coding	cystathionine beta-synthase	425.458789121853	-0.581621734306903	0.158301405288059	0.000238650626152316	0.00496574826363018
ENSMUSG00000042082	Arsb	protein_coding	arylsulfatase B	1680.24851006633	0.247890380716818	0.067486419504293	0.000239542076938999	0.00497872817342935
ENSMUSG00000030224	Strap	protein_coding	serine/threonine kinase receptor associated protein	1362.08889530244	0.217786786642678	0.0593120145717006	0.000240769774222646	0.00499865997777865
ENSMUSG00000029379	Cxcl3	protein_coding	chemokine (C-X-C motif) ligand 3	1.49754715204248	-3.9946523706369	1.08841650721459	0.000242407718707553	0.0050270550539553
ENSMUSG00000020397	Med7	protein_coding	mediator complex subunit 7	183.110140680177	0.496453935723576	0.135362002984088	0.000244836013848798	0.00507175894166519
ENSMUSG00000021072	Tmx1	protein_coding	thioredoxin-related transmembrane protein 1	482.342559210992	0.256108400679988	0.0698406709783125	0.000245376255707198	0.00507680130350714
ENSMUSG00000044293	Olfr794	protein_coding	olfactory receptor 794	3.10264746441099	-3.93548905818774	1.07328242697817	0.000245625264657371	0.00507680130350714
ENSMUSG00000031173	Otc	protein_coding	ornithine transcarbamylase	1.19655819749468	-3.89190224730316	1.0616447413467	0.000246453183024961	0.00508825983421789
ENSMUSG00000009291	Pttg1ip	protein_coding	pituitary tumor-transforming 1 interacting protein	855.70287825864	-0.355183438516849	0.0969500605427418	0.000248723147913012	0.00512943236970936
ENSMUSG00000013698	Pea15a	protein_coding	phosphoprotein enriched in astrocytes 15A	7148.94817484428	-0.13673418403996	0.0373511188719058	0.000251449777990828	0.00517419111746172
ENSMUSG00000048752	Prss50	protein_coding	protease, serine 50	15.6648077903743	-1.94935932871345	0.532471311357525	0.000251266174705072	0.00517419111746172
ENSMUSG00000095401	Olfr804	protein_coding	olfactory receptor 804	10.8071568282328	-1.5369396523814	0.420160032023091	0.000254204604033971	0.00522509839142533
ENSMUSG00000115279	Gm49273	processed_pseudogene	predicted gene, 49273	233.265233101468	1.03403054962786	0.282734886211966	0.000254941378501893	0.00523445863453888
ENSMUSG00000043991	Pura	protein_coding	purine rich element binding protein A	240.336739501136	0.443721974673539	0.121339052722063	0.000255306946437471	0.0052361850249502
ENSMUSG00000052566	Hook2	protein_coding	hook microtubule tethering protein 2	273.338155157408	-0.543204676871862	0.148567125199915	0.00025589062910027	0.00524237608207404
ENSMUSG00000075387	Olfr341	protein_coding	olfactory receptor 341	3.1466656864553	-4.09071449891352	1.11937059383975	0.000257706395793631	0.00526797184016827
ENSMUSG00000115814	Gm49181	unprocessed_pseudogene	predicted gene, 49181	3.32770375278844	4.34384099355299	1.18860018516205	0.000257597817324255	0.00526797184016827
ENSMUSG00000113069	Gm48541	processed_pseudogene	predicted gene, 48541	31.3000793373171	1.41470038747614	0.387178864002397	0.00025831929923424	0.0052747042857907
ENSMUSG00000031766	Slc12a3	protein_coding	solute carrier family 12, member 3	12.4581933117661	-1.64681894020183	0.45085670229348	0.000259554154504905	0.00529410787510991
ENSMUSG00000025955	Akr1cl	protein_coding	aldo-keto reductase family 1, member C-like	3.94827979131423	-4.30458541380065	1.17868899503042	0.00026019453172692	0.00530061080935549
ENSMUSG00000040740	Slc25a34	protein_coding	solute carrier family 25, member 34	98.5149208533544	-0.952391221482401	0.260802896658282	0.000260442870645679	0.00530061080935549
ENSMUSG00000047412	Zbtb44	protein_coding	zinc finger and BTB domain containing 44	347.290512490911	0.281521296308353	0.0771640966658858	0.000263934394458041	0.00536580066197647
ENSMUSG00000022200	Golph3	protein_coding	golgi phosphoprotein 3	875.500505574636	0.307210463990503	0.0842465056947959	0.000265767984824854	0.00539717909793879
ENSMUSG00000072708	Olfr381	protein_coding	olfactory receptor 381	2.27845174621745	-3.9631001881591	1.08720854562575	0.00026717667299575	0.00541986965219951
ENSMUSG00000032085	Tagln	protein_coding	transgelin	66.7161485550304	1.09373224074483	0.300166875638102	0.000268697243235833	0.00543885323032968
ENSMUSG00000056018	Ccdc7b	protein_coding	coiled-coil domain containing 7B	7.00414416049119	-1.82013267233569	0.499501104000684	0.000268536536427965	0.00543885323032968
ENSMUSG00000028559	Osbpl9	protein_coding	oxysterol binding protein-like 9	657.038887227057	-0.379686534312368	0.104230010037328	0.000269713984598518	0.0054534995016322
ENSMUSG00000058200	Olfr66	protein_coding	olfactory receptor 66	2.51595204610146	-3.86507319677393	1.06304105520964	0.000277049978871931	0.00559574778173253
ENSMUSG00000016087	Fli1	protein_coding	Friend leukemia integration 1	40.3120685038559	-0.818748328301477	0.225222087371526	0.000277664630670324	0.00560207967432686
ENSMUSG00000015619	Gata3	protein_coding	GATA binding protein 3	3.2911939731177	3.39144301134393	0.933267060565311	0.000279118249569673	0.00562530626055802
ENSMUSG00000032030	Cul5	protein_coding	cullin 5	804.891441473755	0.361840708095211	0.0996214498063608	0.00028106244533004	0.00564846282788167
ENSMUSG00000052392	Acot4	protein_coding	acyl-CoA thioesterase 4	135.453861523275	-1.234802339639	0.339973899803076	0.000281178183991959	0.00564846282788167
ENSMUSG00000073608	Gal3st2c	protein_coding	galactose-3-O-sulfotransferase 2C	9.20486758191488	-1.60175655056502	0.440953697591454	0.000280707715251086	0.00564846282788167
ENSMUSG00000011096	Akt1s1	protein_coding	AKT1 substrate 1 (proline-rich)	600.833791756835	-0.403502333879335	0.111120118345428	0.000282077332742711	0.00566041266847887
ENSMUSG00000057657	Rps18-ps3	processed_pseudogene	ribosomal protein S18, pseudogene 3	14.1509809192947	1.91859848209355	0.528622256844302	0.00028404565175045	0.00569347957900269
ENSMUSG00000086361	Gm6569	protein_coding	predicted gene 6569	10.1125328535286	-1.9376280239182	0.533904349262569	0.000284337303993845	0.00569347957900269
ENSMUSG00000113291	Gm19001	processed_pseudogene	predicted gene, 19001	5.31244579106834	4.18069054647615	1.15297269009566	0.000287834171462576	0.00575730242746971
ENSMUSG00000083623	Gm7224	unprocessed_pseudogene	predicted gene 7224	6.6873643906328	1.82246721966769	0.503014172299139	0.000291100889742714	0.00581638963586892
ENSMUSG00000071065	Olfr806	protein_coding	olfactory receptor 806	2.43558661161814	-4.14927917221163	1.14604125694775	0.000293997758002252	0.00586796812699345
ENSMUSG00000052229	Gpr17	protein_coding	G protein-coupled receptor 17	508.77976593239	0.645525173626762	0.17832161472166	0.000294597088580606	0.00587362812623411
ENSMUSG00000031681	Smad1	protein_coding	SMAD family member 1	230.099289688067	0.321629857318001	0.0888980215665824	0.000296929483588644	0.00591379256286506
ENSMUSG00000015083	C8g	protein_coding	complement component 8, gamma polypeptide	39.3170640617395	-1.04549248197808	0.289019505080772	0.000297603789974301	0.00591455737297217
ENSMUSG00000030201	Lrp6	protein_coding	low density lipoprotein receptor-related protein 6	717.003528166992	0.420274076782198	0.116179554710752	0.000297516353088875	0.00591455737297217
ENSMUSG00000113691	Gm38699	unprocessed_pseudogene	predicted gene, 38699	10.2974771972777	1.98667181933797	0.549250882132505	0.000297971554824227	0.00591554627837808
ENSMUSG00000031078	Cttn	protein_coding	cortactin	2070.74168703887	-0.291796396693001	0.0806967824991088	0.000299235738452098	0.00592168426243185
ENSMUSG00000049929	Lpar4	protein_coding	lysophosphatidic acid receptor 4	40.5569214426668	0.843285838520967	0.233182484836846	0.000298705395119906	0.00592168426243185
ENSMUSG00000058498	Rnf207	protein_coding	ring finger protein 207	184.326255561755	-1.06599705281581	0.294796387904718	0.000299138207110509	0.00592168426243185
ENSMUSG00000024742	Fen1	protein_coding	flap structure specific endonuclease 1	115.114448409544	1.282552850663	0.354886835320498	0.000301535854750625	0.00596086075459205
ENSMUSG00000035314	Gdpd5	protein_coding	glycerophosphodiester phosphodiesterase domain containing 5	305.475943266483	-0.379132813948058	0.104942300248879	0.000302938721888639	0.00598223577980092
ENSMUSG00000025959	Klf7	protein_coding	Kruppel-like factor 7 (ubiquitous)	482.847527894858	0.476690021026708	0.132008890016274	0.000304965925635885	0.00600950863207493
ENSMUSG00000107283	Mpv17	protein_coding	MpV17 mitochondrial inner membrane protein	582.329869468461	-0.302551977069103	0.0837811159208055	0.000304760899979789	0.00600950863207493
ENSMUSG00000026781	Acbd5	protein_coding	acyl-Coenzyme A binding domain containing 5	917.956189745779	0.377006883759299	0.104425301591978	0.000305840600238475	0.00601046938303972
ENSMUSG00000033319	Fem1c	protein_coding	fem-1 homolog c (C.elegans)	326.635247446323	0.44000864708069	0.121877379156357	0.000305893901693154	0.00601046938303972
ENSMUSG00000040550	Otud6b	protein_coding	OTU domain containing 6B	680.405399450385	0.238843795899058	0.0661584085186731	0.000305984007404506	0.00601046938303972
ENSMUSG00000001827	Folr1	protein_coding	folate receptor 1 (adult)	50.7037785523822	3.00731194243668	0.833334805946703	0.000307654639410731	0.00601154580075464
ENSMUSG00000041570	Camsap2	protein_coding	calmodulin regulated spectrin-associated protein family, member 2	2011.12615164768	0.324619621272119	0.0899511256243353	0.000307563937385944	0.00601154580075464
ENSMUSG00000063145	Bbs5	protein_coding	Bardet-Biedl syndrome 5 (human)	181.767489298691	-0.515640882576008	0.142861622223286	0.00030693799415341	0.00601154580075464
ENSMUSG00000067064	Olfr1416	protein_coding	olfactory receptor 1416	7.03117471798508	2.41674235631303	0.669555634846926	0.000306820817997674	0.00601154580075464
ENSMUSG00000111946	Gm47495	processed_pseudogene	predicted gene, 47495	1.5332053356113	4.32314248111949	1.19781461441276	0.000307152656018361	0.00601154580075464
ENSMUSG00000106819	Gm43498	processed_pseudogene	predicted gene 43498	11.3196740520961	1.96718563756667	0.54519132137084	0.000308271433543646	0.00601727723691386
ENSMUSG00000031939	Taf1d	protein_coding	TATA-box binding protein associated factor, RNA polymerase I, D	346.641420344635	-0.4979661245592	0.138157527524081	0.000312952207014913	0.0061022399946451
ENSMUSG00000040181	Fmo1	protein_coding	flavin containing monooxygenase 1	94.0085379960593	0.699412373399041	0.194097028021069	0.000314062043574862	0.00611746820374825
ENSMUSG00000024830	Rps6kb2	protein_coding	ribosomal protein S6 kinase, polypeptide 2	530.102758891005	-0.566970021456779	0.157433905567138	0.000316604441738008	0.00615610738241907
ENSMUSG00000060802	B2m	protein_coding	beta-2 microglobulin	745.793889050639	-0.591322021588483	0.1641997298888	0.000316707599450331	0.00615610738241907
ENSMUSG00000096793	Gm3002	protein_coding	predicted gene 3002	44.0663794136844	-2.38419532683636	0.662205755706782	0.000317746975077703	0.00616986349728124
ENSMUSG00000037443	Cep85	protein_coding	centrosomal protein 85	222.830181577718	-0.691974586056687	0.192224930551659	0.000318441125903886	0.0061768944985027
ENSMUSG00000015342	Xk	protein_coding	X-linked Kx blood group	284.054568095335	0.40053444500267	0.111298418328601	0.000319758532902444	0.00619598773859507
ENSMUSG00000024301	Kifc5b	protein_coding	kinesin family member C5B	40.0750532562143	-0.756606140166226	0.210270985702776	0.000320373996091816	0.00620145377242453
ENSMUSG00000050229	Pigm	protein_coding	phosphatidylinositol glycan anchor biosynthesis, class M	183.726676241284	0.454716810677816	0.126392533581953	0.000321098361545439	0.00620901426348052
ENSMUSG00000005881	Ergic3	protein_coding	ERGIC and golgi 3	1095.24904348716	-0.489891702276035	0.13628833134867	0.000324984965556762	0.0062776431249085
ENSMUSG00000021240	Abcd4	protein_coding	ATP-binding cassette, sub-family D (ALD), member 4	266.557549427884	-0.327811315448399	0.0912201224233707	0.000326103558003042	0.00629271616802135
ENSMUSG00000024350	Dnajc18	protein_coding	DnaJ heat shock protein family (Hsp40) member C18	1261.13539716612	0.264429536647579	0.0735916933157923	0.000326643990966526	0.00629661297405111
ENSMUSG00000035948	Acss3	protein_coding	acyl-CoA synthetase short-chain family member 3	33.2086420728328	1.21265158353383	0.337573664225892	0.000327825462770692	0.00631284602325095
ENSMUSG00000043998	Mgat2	protein_coding	mannoside acetylglucosaminyltransferase 2	315.717837560628	0.239759365122434	0.0667499733847384	0.000328273262819819	0.00631493199066626
ENSMUSG00000031491	Chrna6	protein_coding	cholinergic receptor, nicotinic, alpha polypeptide 6	3.00579754204573	4.20241991903396	1.17032085527871	0.000329630176381305	0.0063344840300052
ENSMUSG00000059182	Skap2	protein_coding	src family associated phosphoprotein 2	232.955288737781	-0.705433453236353	0.196508095494598	0.000330875623444387	0.00635185587957945
ENSMUSG00000020069	Hnrnph3	protein_coding	heterogeneous nuclear ribonucleoprotein H3	631.10766311935	-0.417303728050142	0.116294812213064	0.000332807664640669	0.00638235894602653
ENSMUSG00000085328	Gm17131	unprocessed_pseudogene	predicted gene 17131	201.761288143609	0.806356345623945	0.224882827141384	0.000336209664873993	0.00644096002676213
ENSMUSG00000024186	Rgs11	protein_coding	regulator of G-protein signaling 11	780.076595720037	-0.424617032289014	0.118458800153332	0.000337708583789602	0.00644332377403143
ENSMUSG00000030825	Hsd17b14	protein_coding	hydroxysteroid (17-beta) dehydrogenase 14	4.06823041414025	-3.7448964373683	1.04470384249174	0.000337532010252889	0.00644332377403143
ENSMUSG00000032322	Pstpip1	protein_coding	proline-serine-threonine phosphatase-interacting protein 1	28.2844380771143	-1.17559996238691	0.327965023530297	0.000337687736293319	0.00644332377403143
ENSMUSG00000048080	Olfr731	protein_coding	olfactory receptor 731	17.2050523143485	-1.2876623555323	0.359230210287082	0.000337718561427838	0.00644332377403143
ENSMUSG00000032401	Lctl	protein_coding	lactase-like	2.85436114210053	2.61246456318888	0.729283687312543	0.000340668888928272	0.00649295355721692
ENSMUSG00000082588	Gm15443	processed_pseudogene	predicted gene 15443	11.3138345112996	2.16918270257208	0.606026929457254	0.00034444942806394	0.00655828890567596
ENSMUSG00000034173	Zbed5	protein_coding	zinc finger, BED type containing 5	95.2564013421204	0.556000727431049	0.155410800542689	0.000346737565873162	0.00659510449935845
ENSMUSG00000033955	Tnks1bp1	protein_coding	tankyrase 1 binding protein 1	1614.42783660066	0.612667136276572	0.171292029578033	0.000347905259585693	0.00661055530011549
ENSMUSG00000030781	Slc5a2	protein_coding	solute carrier family 5 (sodium/glucose cotransporter), member 2	13.7132140784706	3.40027357365466	0.951233760979267	0.000350773074954447	0.00665824565337002
ENSMUSG00000072693	Gm10401	protein_coding	predicted gene 10401	149.402087676849	0.820451113726391	0.229540259657849	0.000351134758163418	0.00665831679037299
ENSMUSG00000021196	Pfkp	protein_coding	phosphofructokinase, platelet	3824.29087670557	-0.24262663529821	0.0679222326731307	0.000354097711845311	0.00670766358018989
ENSMUSG00000046210	Olfr735	protein_coding	olfactory receptor 735	24.7124730017746	1.39672175850037	0.391117868846613	0.000355482570766871	0.00672704657314887
ENSMUSG00000052387	Trpm3	protein_coding	transient receptor potential cation channel, subfamily M, member 3	502.383274328571	1.15924871706708	0.324670416707077	0.000356246013947352	0.00673464263358602
ENSMUSG00000000560	Gabra2	protein_coding	gamma-aminobutyric acid (GABA) A receptor, subunit alpha 2	2610.22275471795	0.32928672741833	0.0922365314253271	0.000356947096495276	0.00674104557259403
ENSMUSG00000036707	Cab39	protein_coding	calcium binding protein 39	2056.92148277282	0.162772536374115	0.045666698975863	0.000364745639062202	0.00688133709719581
ENSMUSG00000028698	Pik3r3	protein_coding	phosphoinositide-3-kinase regulatory subunit 3	579.04606080167	0.322949901723463	0.0906894770298132	0.00036937256472115	0.00695645245029635
ENSMUSG00000083679	Gm12892	processed_pseudogene	predicted gene 12892	88.7408714711358	1.66838527506212	0.468518745959685	0.000369475057568691	0.00695645245029635
ENSMUSG00000031505	Naxd	protein_coding	NAD(P)HX dehydratase	527.407179752442	-0.233497581782166	0.0655915676067951	0.000371035667838657	0.00697172272033808
ENSMUSG00000034245	Hdac11	protein_coding	histone deacetylase 11	2211.10922862539	-0.310261348757628	0.0871513407824245	0.000370813060867226	0.00697172272033808
ENSMUSG00000057604	Lmcd1	protein_coding	LIM and cysteine-rich domains 1	67.7766150445986	-0.653578316362176	0.183667686553088	0.000373003112865665	0.00700161847177306
ENSMUSG00000028834	Trim63	protein_coding	tripartite motif-containing 63	5.3224993048394	-2.27869057683244	0.640421139623523	0.000373529081328194	0.0070044233577289
ENSMUSG00000048490	Nrip1	protein_coding	nuclear receptor interacting protein 1	466.63799125814	0.476772797388803	0.134045006705697	0.000375383562760284	0.00703210980308843
ENSMUSG00000094602	Vmn1r169	protein_coding	vomeronasal 1 receptor 169	1.95690710508524	-3.84833923646195	1.08270234265403	0.000378866461369082	0.00709021520562139
ENSMUSG00000027823	Gmps	protein_coding	guanine monophosphate synthetase	794.239104659421	0.256850128331223	0.0723156302829081	0.000382616160714347	0.00714973776891439
ENSMUSG00000048416	Mlf1	protein_coding	myeloid leukemia factor 1	9.82123433984493	1.56003897525158	0.43924276702225	0.000382815762705018	0.00714973776891439
ENSMUSG00000041945	Mfsd9	protein_coding	major facilitator superfamily domain containing 9	69.825655056587	0.675821777152737	0.190461869115931	0.000387680520599998	0.00723333304333115
ENSMUSG00000038569	Rad9b	protein_coding	RAD9 checkpoint clamp component B	158.356706083569	1.18871920760154	0.335190391472799	0.000390532915680974	0.00727925180109968
ENSMUSG00000022378	Fam49b	protein_coding	family with sequence similarity 49, member B	1413.93513389507	0.261775618665371	0.0738649323631924	0.000394139682764983	0.00733912550429852
ENSMUSG00000020097	Sgpl1	protein_coding	sphingosine phosphate lyase 1	584.723507281074	-0.40655064455613	0.11476304143894	0.000396319767785703	0.00737234032034964
ENSMUSG00000020630	Rnaseh1	protein_coding	ribonuclease H1	143.143310937304	-0.546559909863211	0.154331028364392	0.000397892349023106	0.00739419927725056
ENSMUSG00000111174	Olfr1240	protein_coding	olfactory receptor 1240	1.66981232298592	-4.17736341007094	1.18030923615894	0.000401324962312773	0.00745054585722775
ENSMUSG00000039608	Olfr303	protein_coding	olfactory receptor 303	1.88318820811221	-3.98084227636436	1.12492202761057	0.000401993299403043	0.00745551281704427
ENSMUSG00000015652	Steap1	protein_coding	six transmembrane epithelial antigen of the prostate 1	7.5100634087571	3.35521942840065	0.948217016414842	0.000402482008592961	0.00745714175681898
ENSMUSG00000039789	Zfp597	protein_coding	zinc finger protein 597	223.508223087404	0.709694447987566	0.200598388903219	0.000403342513671406	0.00746564919334875
ENSMUSG00000040151	Hs2st1	protein_coding	heparan sulfate 2-O-sulfotransferase 1	674.745186586432	0.243693934676535	0.0688984069778707	0.000404693679104075	0.00748321254343341
ENSMUSG00000035864	Syt1	protein_coding	synaptotagmin I	18379.400811485	0.159920854338228	0.0452388360935024	0.000407721648524825	0.00753171609320635
ENSMUSG00000034616	Ssh3	protein_coding	slingshot protein phosphatase 3	694.080748928045	-0.733205675253395	0.20745972804091	0.000409000235169507	0.00754783965736426
ENSMUSG00000067627	Gm10217	protein_coding	predicted gene 10217	1.59134514213608	-3.85019471573257	1.08960342601244	0.000409980761988651	0.00755843620863516
ENSMUSG00000102252	Snrpn	protein_coding	small nuclear ribonucleoprotein N	9398.8143287276	-0.160325268198093	0.0453951074624988	0.000412781700895586	0.00760253980203929
ENSMUSG00000044149	Nkrf	protein_coding	NF-kappaB repressing factor	345.405596134125	0.332110821430922	0.0940492885741789	0.000413612751213262	0.00761031097731859
ENSMUSG00000089911	Mfsd14a	protein_coding	major facilitator superfamily domain containing 14A	809.504259922439	0.218875693877508	0.0620181283189734	0.000416784585885826	0.00766109374174717
ENSMUSG00000073805	Fam196a	protein_coding	family with sequence similarity 196, member A	99.0169277408285	0.506901165852043	0.143717391456111	0.000420187138955996	0.00771601298998957
ENSMUSG00000028967	Errfi1	protein_coding	ERBB receptor feedback inhibitor 1	485.86788758691	0.382726598291229	0.108527227140964	0.000421013047604627	0.00772355494234839
ENSMUSG00000030733	Sh2b1	protein_coding	SH2B adaptor protein 1	942.741405810407	-0.44926654671391	0.127407516546812	0.000421541468520218	0.00772562994819023
ENSMUSG00000031517	Gpm6a	protein_coding	glycoprotein m6a	14584.3310245353	0.306960742398688	0.0871366554697721	0.000427092371492959	0.0078119688244956
ENSMUSG00000102644	Thap6	transcribed_unitary_pseudogene	THAP domain containing 6	40.8253065841529	0.998341811128437	0.283381721887727	0.00042675951170378	0.0078119688244956
ENSMUSG00000035551	Igfbpl1	protein_coding	insulin-like growth factor binding protein-like 1	12.3246995905878	1.7108993565756	0.485781165111017	0.000428377007909855	0.00782008743978323
ENSMUSG00000106631	Gm42669	protein_coding	predicted gene 42669	142.507609133413	1.05631301614609	0.299903007476296	0.000428009970581508	0.00782008743978323
ENSMUSG00000075078	Olfr1250	protein_coding	olfactory receptor 1250	8.35219578934361	1.98420203762734	0.56348035501292	0.000429382834616943	0.00783076420543566
ENSMUSG00000060703	Cd302	protein_coding	CD302 antigen	111.63354353916	-0.486432238643403	0.138181100370642	0.000431137628001102	0.00785506577480558
ENSMUSG00000049232	Tigd2	protein_coding	tigger transposable element derived 2	163.127906223189	0.364613230542204	0.103609896074322	0.000433019046841258	0.0078816245688269
ENSMUSG00000030811	Fbxl19	protein_coding	F-box and leucine-rich repeat protein 19	975.765511761988	-0.208617104848871	0.0592861634530163	0.00043347711751711	0.00788224959927007
ENSMUSG00000092544	Gm20422	protein_coding	predicted gene 20422	6.70898351768504	-3.73678851903964	1.0624504785455	0.000436221403447159	0.00792440483098053
ENSMUSG00000036913	Trim67	protein_coding	tripartite motif-containing 67	65.9032875270321	0.480411581694022	0.136614088919935	0.000437178546628327	0.00792530366721252
ENSMUSG00000041406	BC055324	protein_coding	cDNA sequence BC055324	29.3960651772932	1.01366798815727	0.288274033760585	0.000437549019795036	0.00792530366721252
ENSMUSG00000091382	Vmn1r18	protein_coding	vomeronasal 1 receptor 18	22.6725992725941	1.03133131868862	0.293276026286503	0.0004371296841273	0.00792530366721252
ENSMUSG00000014158	Trpv4	protein_coding	transient receptor potential cation channel, subfamily V, member 4	44.4638633247823	2.02798502983608	0.576988122830035	0.000440122118974009	0.00796415530851606
ENSMUSG00000107539	Gm44790	protein_coding	predicted gene 44790	3.28410016155163	-3.69999135324112	1.0532790731526	0.00044335942529607	0.00801493880404032
ENSMUSG00000025413	Ttc4	protein_coding	tetratricopeptide repeat domain 4	619.733077522208	-0.311349653348422	0.0886537209539849	0.000444789805184005	0.00803299024857559
ENSMUSG00000022842	Ece2	protein_coding	endothelin converting enzyme 2	514.112433140403	-0.303760649495393	0.0865082036052417	0.000445835655621233	0.00804406873507874
ENSMUSG00000029802	Abcg2	protein_coding	ATP binding cassette subfamily G member 2 (Junior blood group)	198.265726962427	0.425209651840771	0.121123521386924	0.000447188007336847	0.00805284734993226
ENSMUSG00000073406	H2-Bl	polymorphic_pseudogene	histocompatibility 2, blastocyst	14.8323978668326	-1.35493333466643	0.385946023609138	0.000446960572457292	0.00805284734993226
ENSMUSG00000024109	Nrxn1	protein_coding	neurexin I	4111.81397196038	0.325828589433779	0.0928704356690596	0.000450775041907533	0.00810959122781811
ENSMUSG00000049280	Olfr509	protein_coding	olfactory receptor 509	17.7706976862464	1.14841739290662	0.327801966577162	0.000459380230759802	0.00825641647593608
ENSMUSG00000040009	Gnaz	protein_coding	guanine nucleotide binding protein, alpha z subunit	934.329804414496	0.246637487827456	0.0704127481518116	0.000460500234021597	0.00826855729080091
ENSMUSG00000063019	Manbal	protein_coding	mannosidase, beta A, lysosomal-like	513.160810670842	-0.338007606710158	0.0965179552588826	0.00046174860061936	0.00828297730831373
ENSMUSG00000043252	Tmem64	protein_coding	transmembrane protein 64	505.717521136792	0.341690650604585	0.0975827312796199	0.000462563051489	0.00828959333699265
ENSMUSG00000046828	Mettl21e	protein_coding	methyltransferase like 21E	7.4272910926048	-2.3416179061603	0.66879937650392	0.000463122560325831	0.00829163221095391
ENSMUSG00000033454	Zbtb1	protein_coding	zinc finger and BTB domain containing 1	278.357435572457	0.422534708535808	0.120719893886345	0.000465040180400145	0.00831795907288798
ENSMUSG00000003477	Inmt	protein_coding	indolethylamine N-methyltransferase	7.73744024825249	2.50779319090389	0.716636876466131	0.000466320864248593	0.00831960296371385
ENSMUSG00000004099	Dnmt1	protein_coding	DNA methyltransferase (cytosine-5) 1	675.472680703347	-0.327215984801603	0.0934986670646318	0.000465806342277997	0.00831960296371385
ENSMUSG00000030180	Kdm5a	protein_coding	lysine (K)-specific demethylase 5A	511.356624004197	0.45998209142767	0.131459180267873	0.000466921056559362	0.00831960296371385
ENSMUSG00000112689	Gm47476	processed_pseudogene	predicted gene, 47476	21.4255793361784	1.45198016147627	0.414943359137555	0.000466612713057794	0.00831960296371385
ENSMUSG00000073489	Ifi204	protein_coding	interferon activated gene 204	6.39863781164786	-2.4784797981907	0.708640451273548	0.000469616314720138	0.00835961979562107
ENSMUSG00000028047	Thbs3	protein_coding	thrombospondin 3	504.789459173002	-0.574932272013544	0.164590344166202	0.000477428768691582	0.00848245458949456
ENSMUSG00000048376	F2r	protein_coding	coagulation factor II (thrombin) receptor	111.858412415667	0.462081513828309	0.132277965888535	0.000477159158953687	0.00848245458949456
ENSMUSG00000027177	Hipk3	protein_coding	homeodomain interacting protein kinase 3	1063.14031109391	0.354082589511357	0.101427140001461	0.000481208372982368	0.00854144862043702
ENSMUSG00000091604	Gm17349	protein_coding	predicted gene, 17349	2.34040326383476	4.50652163622856	1.29152857179253	0.00048429994403862	0.00858812922688885
ENSMUSG00000094520	Olfr635	protein_coding	olfactory receptor 635	35.0908631276162	1.06910181031519	0.306425484754168	0.000484930042731084	0.00859111300465107
ENSMUSG00000059479	B3gnt8	protein_coding	UDP-GlcNAc:betaGal beta-1,3-N-acetylglucosaminyltransferase 8	91.8593345376243	0.956740524440385	0.274247717339345	0.000485557572800835	0.0085914622002721
ENSMUSG00000068882	Ssb	protein_coding	Sjogren syndrome antigen B	1054.41624741194	0.173264446766224	0.0496719922241556	0.000486335323991319	0.0085914622002721
ENSMUSG00000079481	Nhsl2	protein_coding	NHS-like 2	886.169799036471	0.488094992144707	0.139920735449059	0.000485979022417287	0.0085914622002721
ENSMUSG00000035697	Arhgap45	protein_coding	Rho GTPase activating protein 45	126.469024335028	-0.502925791065576	0.144208456738862	0.0004875741184885	0.00860517433787767
ENSMUSG00000062944	9130023H24Rik	protein_coding	RIKEN cDNA 9130023H24 gene	39.8095582928047	0.724762435659245	0.207901881028742	0.000490155753323969	0.00864253774723457
ENSMUSG00000029500	Pgam5	protein_coding	phosphoglycerate mutase family member 5	574.960348163564	0.484744404257032	0.139092275069387	0.000492033572034164	0.00866743229827606
ENSMUSG00000039046	Usp6nl	protein_coding	USP6 N-terminal like	258.624938392557	0.343777504467353	0.0986607292608147	0.000493165909816309	0.00867916012715513
ENSMUSG00000021109	Hif1a	protein_coding	hypoxia inducible factor 1, alpha subunit	857.974360882471	0.443135736733525	0.127264494083148	0.000497672471600608	0.00874192947753967
ENSMUSG00000023952	Gtpbp2	protein_coding	GTP binding protein 2	1142.54067829771	-0.398981765761945	0.114581490540974	0.000497537473817339	0.00874192947753967
ENSMUSG00000078719	Msmp	protein_coding	microseminoprotein, prostate associated	14.0633003908369	4.70565739562131	1.35287079142705	0.000504650869560758	0.00885614667506531
ENSMUSG00000111132	Gm48142	unprocessed_pseudogene	predicted gene, 48142	3.96593896426871	3.54021147458511	1.01827432466994	0.000507667987773242	0.00890069736904603
ENSMUSG00000026028	Trak2	protein_coding	trafficking protein, kinesin binding 2	2716.94403020223	0.266991585848621	0.0768192051705762	0.000509742686171887	0.00892865673085634
ENSMUSG00000005917	Otx1	protein_coding	orthodenticle homeobox 1	49.5893629296995	0.7615298117924	0.219162368739311	0.00051136990962945	0.00894873288704331
ENSMUSG00000056888	Glipr1	protein_coding	GLI pathogenesis-related 1 (glioma)	28.4062376730099	1.5338683041972	0.44151159450952	0.000512514267869245	0.00896032933355611
ENSMUSG00000010601	Apol7a	protein_coding	apolipoprotein L 7a	6.86654624844288	-2.24040642903171	0.645034852103279	0.000514079936617135	0.0089708395693733
ENSMUSG00000021223	Papln	protein_coding	papilin, proteoglycan-like sulfated glycoprotein	29.0735600470234	-1.02721380435493	0.295725210343249	0.000513637836540825	0.0089708395693733
ENSMUSG00000028642	Tmem269	protein_coding	transmembrane protein 269	23.2743253556033	-0.930301106595971	0.267924233236113	0.000516106942606552	0.00899344028810364
ENSMUSG00000028784	Spocd1	protein_coding	SPOC domain containing 1	31.553275251471	-1.11303341334629	0.320583596897892	0.000516793466028408	0.00899344028810364
ENSMUSG00000048039	Isg20l2	protein_coding	interferon stimulated exonuclease gene 20-like 2	166.462705717589	0.333062969405833	0.0959361069652622	0.000517142071214178	0.00899344028810364
ENSMUSG00000049800	Sertad2	protein_coding	SERTA domain containing 2	345.403101428679	0.457536322285715	0.131792942552894	0.000517308951095092	0.00899344028810364
ENSMUSG00000032446	Eomes	protein_coding	eomesodermin	4.27383329320834	2.63258959340149	0.758660234254195	0.000520359833488643	0.00903803326102309
ENSMUSG00000028104	Polr3gl	protein_coding	polymerase (RNA) III (DNA directed) polypeptide G like	300.723076163034	-0.436488295931187	0.125809611802088	0.000521553860487452	0.00905032174700335
ENSMUSG00000027330	Cdc25b	protein_coding	cell division cycle 25B	400.251030084544	-0.521141273601493	0.15025824076164	0.000523754222707274	0.00907521582244568
ENSMUSG00000039682	Lap3	protein_coding	leucine aminopeptidase 3	604.525522924878	-0.331242742873249	0.0955155336198768	0.000524452048657623	0.00907521582244568
ENSMUSG00000085272	Sbk3	protein_coding	SH3 domain binding kinase family, member 3	45.0976196830804	-0.619829685275409	0.17872834848492	0.000524349769757478	0.00907521582244568
ENSMUSG00000036188	Ankmy2	protein_coding	ankyrin repeat and MYND domain containing 2	580.213016735905	0.236590060394226	0.0683673645858077	0.000539032791450352	0.00931046756290986
ENSMUSG00000037991	Rmi2	protein_coding	RecQ mediated genome instability 2	16.5434360380095	-1.47082966450841	0.425026184798497	0.000539048143492846	0.00931046756290986
ENSMUSG00000036892	Prodh2	protein_coding	proline dehydrogenase (oxidase) 2	3.53931718784212	-3.38577804076805	0.97871471971633	0.000541354919976167	0.0093416365690136
ENSMUSG00000038540	Tmc3	protein_coding	transmembrane channel-like gene family 3	55.8533853525634	1.73022958474655	0.500383137720616	0.000544586244428364	0.00938868704249901
ENSMUSG00000018698	Lhx1	protein_coding	LIM homeobox protein 1	5.61475108132941	2.85336323352584	0.825891446595375	0.00055051951964801	0.00947341730295308
ENSMUSG00000045438	Cox19	protein_coding	cytochrome c oxidase assembly protein 19	472.02057732474	-0.376623763594441	0.10900540652625	0.000550104038337858	0.00947341730295308
ENSMUSG00000032246	Calml4	protein_coding	calmodulin-like 4	35.7080792844791	1.81158676101046	0.524411806703002	0.000551290142788935	0.00947791056946375
ENSMUSG00000048647	Exd1	protein_coding	exonuclease 3'-5' domain containing 1	31.1517321858855	-0.692173168444532	0.200472919275613	0.00055500258925997	0.00952441774754577
ENSMUSG00000091601	Olfr93	protein_coding	olfactory receptor 93	2.57552688862516	-4.35325578129596	1.26082891753877	0.000555019290309623	0.00952441774754577
ENSMUSG00000087542	Gm15878	processed_pseudogene	predicted gene 15878	4.84587255003303	1.98741026021449	0.575863800119748	0.000558138926855474	0.00956912471646593
ENSMUSG00000007029	Vars	protein_coding	valyl-tRNA synthetase	912.679434979767	-0.456860793639755	0.132406751802325	0.000559685445643095	0.00957798404770271
ENSMUSG00000040838	Gm11639	protein_coding	predicted gene 11639	19.7352038334892	-3.30268088759104	0.957172442432041	0.000559641489041196	0.00957798404770271
ENSMUSG00000053293	Pom121	protein_coding	nuclear pore membrane protein 121	1005.63310539883	0.264308498870019	0.0766507648263186	0.000564299696109574	0.00964807256160873
ENSMUSG00000025255	Zfhx4	protein_coding	zinc finger homeodomain 4	144.505132058135	0.702171293905317	0.203748464829783	0.000568391745738527	0.00970911226283571
ENSMUSG00000114797	Gm49336	protein_coding	predicted gene, 49336	895.386773420977	0.367051771857679	0.106614442123457	0.000575733489804346	0.0098254994287527
ENSMUSG00000022507	1810013L24Rik	protein_coding	RIKEN cDNA 1810013L24 gene	610.772225235634	0.423403043743057	0.12301449456535	0.000577653209214853	0.00984922547920686
ENSMUSG00000032754	Slc8b1	protein_coding	solute carrier family 8 (sodium/lithium/calcium exchanger), member B1	107.558704971519	-0.601273890612968	0.174858900437101	0.000584680192226219	0.00995990928186092
ENSMUSG00000026778	Prkcq	protein_coding	protein kinase C, theta	114.01259346152	0.616371617311422	0.179287530602089	0.000586256037651349	0.00997761647977164
ENSMUSG00000108829	Vmn2r-ps89	unprocessed_pseudogene	vomeronasal 2, receptor, pseudogene 89	10.8832590218518	2.56362636847022	0.746751991542594	0.000596863141909243	0.0101488557274184
ENSMUSG00000037321	Tap1	protein_coding	transporter 1, ATP-binding cassette, sub-family B (MDR/TAP)	80.3573826069755	-0.634101777785075	0.184781266555254	0.000599955442876555	0.0101921197702189
ENSMUSG00000028364	Tnc	protein_coding	tenascin C	92.6965639295139	0.944859749654393	0.275393113132093	0.00060147347999019	0.0102085854696875
ENSMUSG00000074895	Eif4e1b	protein_coding	eukaryotic translation initiation factor 4E family member 1B	2.45763830236033	-4.05270859179449	1.18132880142821	0.000602169016343851	0.0102110738760513
ENSMUSG00000021981	Cab39l	protein_coding	calcium binding protein 39-like	387.187962873878	0.812493285408184	0.23687577995405	0.000603493355478383	0.0102242107455454
ENSMUSG00000050343	Olfr1378	protein_coding	olfactory receptor 1378	1.82334236321241	-3.76382837076438	1.09809944400188	0.000608977283232064	0.0103077301389289
ENSMUSG00000036555	Iqce	protein_coding	IQ motif containing E	539.05278589066	-0.410674628072711	0.119833180188445	0.000610170557952869	0.0103185388354902
ENSMUSG00000029307	Dmp1	protein_coding	dentin matrix protein 1	75.2695518846283	-0.782804858829585	0.228442203300131	0.000610944343735117	0.0103222404015991
ENSMUSG00000039552	Rsph4a	protein_coding	radial spoke head 4 homolog A (Chlamydomonas)	46.0763585723119	0.821799170436933	0.239891018981503	0.000613174872384751	0.0103505253866616
ENSMUSG00000028351	Brinp1	protein_coding	bone morphogenic protein/retinoic acid inducible neural specific 1	2604.66249596104	0.238702190884807	0.0697042892737519	0.000615936649041404	0.0103877185362359
ENSMUSG00000003812	Dnase2a	protein_coding	deoxyribonuclease II alpha	615.012524539936	0.633015785191096	0.184915886147779	0.000618740896745435	0.0103880700258508
ENSMUSG00000025498	Irf7	protein_coding	interferon regulatory factor 7	28.7026085783207	-1.76314805409823	0.514925375028959	0.000616874106222341	0.0103880700258508
ENSMUSG00000026303	Mlph	protein_coding	melanophilin	51.8694827289575	-0.835338137761128	0.244009140110737	0.000618455680196201	0.0103880700258508
ENSMUSG00000046805	Mpeg1	protein_coding	macrophage expressed gene 1	257.042356852262	-0.871211636285934	0.254497687321304	0.000618749682219258	0.0103880700258508
ENSMUSG00000057447	Olfr1205	protein_coding	olfactory receptor 1205	2.44419726242475	-3.73710324338674	1.0916112029824	0.000618260259166257	0.0103880700258508
ENSMUSG00000021598	Med10	protein_coding	mediator complex subunit 10	299.653694326618	0.411302532272838	0.120169123538282	0.000620030865865158	0.0104001931170637
ENSMUSG00000024018	Ccdc167	protein_coding	coiled-coil domain containing 167	251.546195291674	0.76548130329593	0.223857091480442	0.000627342940463412	0.0105075421138215
ENSMUSG00000090363	Gm3512	protein_coding	predicted gene 3512	25.2341135609236	1.52365047671495	0.445588115512171	0.000627560439117065	0.0105075421138215
ENSMUSG00000025728	Pigq	protein_coding	phosphatidylinositol glycan anchor biosynthesis, class Q	1639.24787328524	-0.202155326717752	0.0591331076059141	0.000629328996746222	0.0105276780552817
ENSMUSG00000011179	Odc1	protein_coding	ornithine decarboxylase, structural 1	481.928293392131	0.411183458893321	0.120334805557263	0.000633163845317621	0.0105811471901664
ENSMUSG00000037364	Srrt	protein_coding	serrate RNA effector molecule homolog (Arabidopsis)	1895.44608409953	-0.326644359329577	0.0956000355146173	0.000633662937847833	0.0105811471901664
ENSMUSG00000001767	Crnkl1	protein_coding	crooked neck pre-mRNA splicing factor 1	201.571091832015	0.354585877650008	0.103790540818628	0.000634642294984049	0.0105879963868101
ENSMUSG00000071691	Gm960	protein_coding	predicted gene 960	53.9657633236829	-0.946280736661671	0.277065782255372	0.000636966276521968	0.0106172461253241
ENSMUSG00000037185	Krt80	protein_coding	keratin 80	10.0122064607266	-2.01085992167822	0.588811401140949	0.000637545817302812	0.0106173923844825
ENSMUSG00000073530	Pappa2	protein_coding	pappalysin 2	22.4939714752478	-2.30454789070338	0.674920639044424	0.000638882924321013	0.0106301432542214
ENSMUSG00000040128	Pnrc1	protein_coding	proline-rich nuclear receptor coactivator 1	347.639575836151	0.257548481070933	0.075456581610539	0.000642045650476599	0.0106574719609735
ENSMUSG00000066760	Psg16	protein_coding	pregnancy specific glycoprotein 16	293.185839860956	0.674240611412315	0.197526622762464	0.000641538405464274	0.0106574719609735
ENSMUSG00000075307	Klhl41	protein_coding	kelch-like 41	11.4994265118754	1.86044010899074	0.545085396901981	0.000642244170962867	0.0106574719609735
ENSMUSG00000020783	Ncbp3	protein_coding	nuclear cap binding subunit 3	338.626085045088	0.270141047410715	0.0791577347306305	0.000643243603759348	0.0106645432416501
ENSMUSG00000106295	Gm42932	processed_pseudogene	predicted gene 42932	3.03641867329831	-4.76627292102887	1.39702368593746	0.000645511192151537	0.0106926083672332
ENSMUSG00000102232	Gm19035	transcribed_processed_pseudogene	predicted gene, 19035	2.35557503061663	-3.62806966835575	1.06597605099187	0.000665238035678281	0.0110095711207183
ENSMUSG00000015755	Tab2	protein_coding	TGF-beta activated kinase 1/MAP3K7 binding protein 2	925.220671547983	0.278033006703092	0.081704558154547	0.000666729891504796	0.0110244528371309
ENSMUSG00000020681	Ace	protein_coding	angiotensin I converting enzyme (peptidyl-dipeptidase A) 1	294.138962478393	1.31532857464504	0.386858277872906	0.000673792092007525	0.0111214556304561
ENSMUSG00000025817	Nudt5	protein_coding	nudix (nucleoside diphosphate linked moiety X)-type motif 5	451.75046549614	0.530835973802849	0.156123999972387	0.000673631672969378	0.0111214556304561
ENSMUSG00000032648	Pygm	protein_coding	muscle glycogen phosphorylase	308.377955346	-0.565120670523989	0.166257162133713	0.00067614013172376	0.0111503180233381
ENSMUSG00000047368	Abhd17b	protein_coding	abhydrolase domain containing 17B	364.419205202999	0.4074911036592	0.119906093153837	0.000677766155728339	0.0111625514886034
ENSMUSG00000063583	Olfr1410	protein_coding	olfactory receptor 1410	3.04413133809081	-4.02083329259997	1.18319269705923	0.000678082097737979	0.0111625514886034
ENSMUSG00000030752	Kdm8	protein_coding	lysine (K)-specific demethylase 8	55.3928583317272	-0.652138359149022	0.19194642678179	0.000680041034878944	0.0111849012650912
ENSMUSG00000034563	Ccpg1	protein_coding	cell cycle progression 1	1496.70116627053	0.355276259404194	0.104634396040035	0.000685268924055889	0.0112609297926569
ENSMUSG00000022508	Bcl6	protein_coding	B cell leukemia/lymphoma 6	518.338720581565	0.291479466117126	0.0859340639270416	0.000694106086570906	0.0113960824557741
ENSMUSG00000109540	Gm44821	processed_pseudogene	predicted gene 44821	17.3171807122941	-1.05955365191429	0.312404734577871	0.000694843775605033	0.0113981339627909
ENSMUSG00000021701	Plk2	protein_coding	polo like kinase 2	2269.001859882	0.269549933823175	0.0794877707770226	0.000696160378025388	0.0114096699136813
ENSMUSG00000023345	Poc1a	protein_coding	POC1 centriolar protein A	58.0319830489135	-0.900139925564089	0.265505944408548	0.000698208555714742	0.0114331650998289
ENSMUSG00000049561	Olfr95	protein_coding	olfactory receptor 95	4.72778363519006	-2.12174801697979	0.626052739785943	0.000701254244267205	0.0114729388318897
ENSMUSG00000028064	Sema4a	protein_coding	sema domain, immunoglobulin domain (Ig), transmembrane domain (TM) and short cytoplasmic domain, (semaphorin) 4A	653.808303877817	-0.449513226863702	0.132687170935892	0.000704640811028375	0.0115182147335236
ENSMUSG00000032462	Pik3cb	protein_coding	phosphatidylinositol-4,5-bisphosphate 3-kinase catalytic subunit beta	483.793777771095	0.216241074127227	0.0638676226258937	0.000709788727997086	0.0115921772767356
ENSMUSG00000045362	Tnfrsf26	protein_coding	tumor necrosis factor receptor superfamily, member 26	4.64441862905927	-2.59756095622758	0.767321808548153	0.000711185858425697	0.0115946357041497
ENSMUSG00000084401	Gm12586	unprocessed_pseudogene	predicted gene 12586	1.81438638669342	-4.97006993151688	1.46813094565659	0.000710993999857628	0.0115946357041497
ENSMUSG00000039492	Ccdc27	protein_coding	coiled-coil domain containing 27	6.44022379382116	-2.1127019574836	0.624409597173873	0.000715631631904085	0.0116568998394744
ENSMUSG00000020447	Npc1l1	protein_coding	NPC1 like intracellular cholesterol transporter 1	66.8886102416139	-0.606002171584416	0.179157157442895	0.000718247726624989	0.0116815632507324
ENSMUSG00000071713	Csf2rb	protein_coding	colony stimulating factor 2 receptor, beta, low-affinity (granulocyte-macrophage)	34.6881606519387	-1.15262461606067	0.340765353335544	0.000718401696529293	0.0116815632507324
ENSMUSG00000030630	Fah	protein_coding	fumarylacetoacetate hydrolase	409.696126196841	-0.544600223307349	0.161036313854547	0.000720001552958942	0.0116973527407356
ENSMUSG00000113889	Gm48501	processed_pseudogene	predicted gene, 48501	31.4406689918646	1.41341773257784	0.417995047558322	0.000721116505528541	0.0117052436612931
ENSMUSG00000013415	Igf2bp1	protein_coding	insulin-like growth factor 2 mRNA binding protein 1	2.00658659390267	-3.80231455474058	1.12477657385044	0.000723523553636764	0.0117340759762433
ENSMUSG00000002625	Akap8l	protein_coding	A kinase (PRKA) anchor protein 8-like	1774.81536036423	-0.535812644872309	0.158554212908635	0.000726533342775801	0.0117521506454917
ENSMUSG00000031918	Mtmr2	protein_coding	myotubularin related protein 2	515.154860391919	0.269401360603527	0.0797103869972927	0.000725511941656953	0.0117521506454917
ENSMUSG00000113393	Gm48415	processed_pseudogene	predicted gene, 48415	114.892456683736	1.40421390583266	0.415520794559759	0.000726423645201254	0.0117521506454917
ENSMUSG00000025810	Nrp1	protein_coding	neuropilin 1	685.891019265014	0.362751937198695	0.107372581488931	0.000728980594155095	0.0117814917571443
ENSMUSG00000027340	Slc23a2	protein_coding	solute carrier family 23 (nucleobase transporters), member 2	2086.49710963058	0.30847266861241	0.0913215602438854	0.000730487044422818	0.0117955902780844
ENSMUSG00000028710	Atpaf1	protein_coding	ATP synthase mitochondrial F1 complex assembly factor 1	641.640079293432	-0.448111617962111	0.13267729565404	0.000731598777764225	0.0118032961526194
ENSMUSG00000007570	Fance	protein_coding	Fanconi anemia, complementation group E	213.220234449514	-0.479829118855635	0.142108399098554	0.00073414166783184	0.0118135841738823
ENSMUSG00000019873	Reep3	protein_coding	receptor accessory protein 3	463.75728804738	0.406434733693203	0.120355689968954	0.000732952877579506	0.0118135841738823
ENSMUSG00000046844	Vat1l	protein_coding	vesicle amine transport protein 1 like	311.790657884622	0.807093459235412	0.239026923674019	0.000733931043185898	0.0118135841738823
ENSMUSG00000050370	Ch25h	protein_coding	cholesterol 25-hydroxylase	7.57937631324099	-1.92018300708375	0.568970483284608	0.000738592496923275	0.0118749331268511
ENSMUSG00000022437	Samm50	protein_coding	SAMM50 sorting and assembly machinery component	1362.61465110032	-0.283614115541603	0.0840451773952066	0.000739382023473369	0.0118773613131707
ENSMUSG00000025650	Col7a1	protein_coding	collagen, type VII, alpha 1	94.7378589452045	-1.430154675402	0.424093234977067	0.000745527404872832	0.0119657470107372
ENSMUSG00000070604	Vsig10l	protein_coding	V-set and immunoglobulin domain containing 10 like	39.3043395441037	-0.944353276018661	0.280203920633776	0.000751038948838518	0.0120438159709432
ENSMUSG00000020044	Timp3	protein_coding	tissue inhibitor of metalloproteinase 3	1235.55272892071	0.528236017066876	0.156781149900186	0.000753710640614493	0.0120586425216777
ENSMUSG00000028630	Dyrk2	protein_coding	dual-specificity tyrosine-(Y)-phosphorylation regulated kinase 2	769.170977828918	0.280102448716014	0.0831415606312631	0.000754462651660353	0.0120586425216777
ENSMUSG00000034066	Farp2	protein_coding	FERM, RhoGEF and pleckstrin domain protein 2	77.9216545040269	0.555531903453979	0.16489773524862	0.000754556493669114	0.0120586425216777
ENSMUSG00000047528	Als2cr12	protein_coding	amyotrophic lateral sclerosis 2 chromosome region 12	12.0418488062222	2.47656911453557	0.734979627117221	0.000752841492814339	0.0120586425216777
ENSMUSG00000002007	Srpk3	protein_coding	serine/arginine-rich protein specific kinase 3	68.3948728715391	-0.845697524625648	0.251138572037213	0.000758657521352983	0.0120942603806428
ENSMUSG00000064006	Olfr190	protein_coding	olfactory receptor 190	4.19787050300678	-3.36063749780372	0.997984268456718	0.000758735720041402	0.0120942603806428
ENSMUSG00000113053	Gm18262	processed_pseudogene	predicted gene, 18262	3.20882310450418	-4.20351214165569	1.24824998504399	0.000758463453763537	0.0120942603806428
ENSMUSG00000030303	Far2	protein_coding	fatty acyl CoA reductase 2	366.049303647204	0.340325807328597	0.101129457167993	0.000764746036917376	0.0121796282352201
ENSMUSG00000024732	Ccdc86	protein_coding	coiled-coil domain containing 86	118.392544619892	0.445932592884476	0.132533834600248	0.000766353085741162	0.0121947819512037
ENSMUSG00000034652	Cd300a	protein_coding	CD300A molecule	27.8529440226036	-1.01996745388325	0.303194933013847	0.000768034600851304	0.012211093713706
ENSMUSG00000030351	Tspan11	protein_coding	tetraspanin 11	33.9773104875136	2.0106869283804	0.597737886559316	0.000768696717462232	0.0122111838925982
ENSMUSG00000031755	Bbs2	protein_coding	Bardet-Biedl syndrome 2 (human)	334.474067685475	-0.647679396494588	0.192604009444762	0.000771698328178233	0.0122193586321277
ENSMUSG00000046345	Smco1	protein_coding	single-pass membrane protein with coiled-coil domains 1	7.41977277023012	1.53911582888362	0.457734211546229	0.000772495739779711	0.0122193586321277
ENSMUSG00000046932	Vmn1r193	protein_coding	vomeronasal 1 receptor 193	2.72643421813675	-3.49804717864544	1.04017518880722	0.000771170075959652	0.0122193586321277
ENSMUSG00000056600	Olfr90	protein_coding	olfactory receptor 90	34.5613926747966	0.860947989300595	0.256035854690567	0.000772101621775068	0.0122193586321277
ENSMUSG00000094296	Gm21798	protein_coding	predicted gene, 21798	2.062060066482	-3.61923483348529	1.07631137562569	0.000772043076598831	0.0122193586321277
ENSMUSG00000040152	Thbs1	protein_coding	thrombospondin 1	36.0739192918912	1.16111976251289	0.345795732097762	0.000785598040596905	0.0124160533145145
ENSMUSG00000018008	Cyth4	protein_coding	cytohesin 4	248.652156329371	-0.4678606299317	0.139356057499639	0.000787065632081096	0.0124286883599088
ENSMUSG00000027108	Ola1	protein_coding	Obg-like ATPase 1	1111.13794311147	0.190368122053479	0.0567221487481855	0.000790352734098154	0.0124700098046598
ENSMUSG00000045876	Pcdhb8	protein_coding	protocadherin beta 8	72.8298030989128	-0.990979479127459	0.295308287557016	0.000791513490629133	0.0124777406378671
ENSMUSG00000005505	Kbtbd4	protein_coding	kelch repeat and BTB (POZ) domain containing 4	278.114280154039	0.446469730512707	0.133085704305545	0.000794357376555623	0.0125119694485078
ENSMUSG00000049755	Zfp672	protein_coding	zinc finger protein 672	444.285243535285	-0.381287213143973	0.113668097726514	0.000795399611447586	0.0125177864400575
ENSMUSG00000032479	Map4	protein_coding	microtubule-associated protein 4	7304.91241106514	0.262960652187143	0.0784170507442305	0.000798366041403761	0.0125538504667733
ENSMUSG00000090946	Ccdc71l	protein_coding	coiled-coil domain containing 71 like	340.146935196168	0.381831870100788	0.113896706600583	0.000801026145460273	0.0125850408427804
ENSMUSG00000061462	Obscn	protein_coding	obscurin, cytoskeletal calmodulin and titin-interacting RhoGEF	67.5850195852037	-0.905951958085835	0.270288552770303	0.000802892992241365	0.0126037261111172
ENSMUSG00000055540	Epha6	protein_coding	Eph receptor A6	242.782428202879	0.595943571337943	0.177824664891372	0.00080433487757503	0.0126157144963328
ENSMUSG00000018830	Myh11	protein_coding	myosin, heavy polypeptide 11, smooth muscle	91.0350049001426	1.02017612684682	0.304533732252128	0.000808229386244987	0.0126661188230238
ENSMUSG00000052565	Hist1h1d	protein_coding	histone cluster 1, H1d	4.90696033694244	-2.02486854881081	0.604872180237086	0.00081515332164899	0.0127638738125543
ENSMUSG00000032396	Dis3l	protein_coding	DIS3 like exosome 3'-5' exoribonuclease	407.646165869889	-0.319765664096789	0.0955523687350815	0.000818397233517	0.0128038901075553
ENSMUSG00000042208	0610010F05Rik	protein_coding	RIKEN cDNA 0610010F05 gene	514.573104492259	0.329242085149763	0.0984153292090866	0.000821536178196751	0.0128421983082487
ENSMUSG00000026073	Il1r2	protein_coding	interleukin 1 receptor, type II	5.30586096612922	-2.34474974742878	0.701168012922242	0.000825610974954366	0.0128842410705546
ENSMUSG00000042118	Bhmt2	protein_coding	betaine-homocysteine methyltransferase 2	10.9536567045411	1.35921466048739	0.406438029933912	0.000825168573177599	0.0128842410705546
ENSMUSG00000060063	Alox5ap	protein_coding	arachidonate 5-lipoxygenase activating protein	54.8740191830765	-1.16740523404258	0.349241831617102	0.0008297219706942	0.0129375424131211
ENSMUSG00000050567	Maml1	protein_coding	mastermind like transcriptional coactivator 1	168.88141120277	0.333982307139053	0.0999251496626291	0.000830797797807835	0.0129434678683596
ENSMUSG00000079110	Capn3	protein_coding	calpain 3	173.975305216511	-0.633482713932851	0.189558789335972	0.000832130477793504	0.0129533817137362
ENSMUSG00000029249	Rest	protein_coding	RE1-silencing transcription factor	93.7348095349198	0.450832677062587	0.135010111891171	0.000840045655919354	0.0130547446043541
ENSMUSG00000103641	Gm19024	processed_pseudogene	predicted gene, 19024	1.45857997970788	3.90550988732814	1.1695615786159	0.000839916396157205	0.0130547446043541
ENSMUSG00000078787	Cyp2t4	protein_coding	cytochrome P450, family 2, subfamily t, polypeptide 4	15.4387341627323	-1.19156515644461	0.356896013332649	0.000841744386210611	0.0130593236632942
ENSMUSG00000081471	Gm14735	processed_pseudogene	predicted gene 14735	11.3806849153206	1.70769498734285	0.511462944185018	0.000841277916550644	0.0130593236632942
ENSMUSG00000016918	Sulf1	protein_coding	sulfatase 1	155.585801588006	1.34583102011163	0.403384406530662	0.000848866347438905	0.0131588431625488
ENSMUSG00000027935	Rab13	protein_coding	RAB13, member RAS oncogene family	56.0899215423937	-0.551118195562353	0.165404962714719	0.000862451259074699	0.0133583000177415
ENSMUSG00000024566	Atp9b	protein_coding	ATPase, class II, type 9B	1069.65618197818	-0.3995294001331	0.119937533487175	0.000864893175135003	0.0133849774075385
ENSMUSG00000032512	Wdr48	protein_coding	WD repeat domain 48	935.483689603653	0.379954536255045	0.114072095537777	0.000865880687247313	0.0133891209843512
ENSMUSG00000026676	Ccdc3	protein_coding	coiled-coil domain containing 3	147.491983497216	0.622295311935213	0.186866901329836	0.000867983757706569	0.0133993641998818
ENSMUSG00000115697	Vmn1r216	protein_coding	vomeronasal 1 receptor 216	18.5335931139013	-1.45241628628431	0.43612156456054	0.00086752003534033	0.0133993641998818
ENSMUSG00000031812	Map1lc3b	protein_coding	microtubule-associated protein 1 light chain 3 beta	2486.55602225596	-0.235389982676674	0.0706944434797757	0.000869453679323732	0.0134109264865506
ENSMUSG00000028232	Tmem68	protein_coding	transmembrane protein 68	455.32707424777	0.258989789247447	0.0778079991312589	0.000872913833439544	0.01345314260948
ENSMUSG00000029253	Cenpc1	protein_coding	centromere protein C1	244.370879897022	0.422979195896754	0.127113866375658	0.000876096785776732	0.0134910202061414
ENSMUSG00000069299	Vmn1r188	protein_coding	vomeronasal 1 receptor 188	4.6114496671088	-2.3685974693769	0.712478745905983	0.000885942315090391	0.0136313473493064
ENSMUSG00000103034	Gm8797	protein_coding	predicted pseudogene 8797	37.1692312154708	2.31049300870872	0.69507931707723	0.000887136034344217	0.0136384334800588
ENSMUSG00000032262	Elovl4	protein_coding	elongation of very long chain fatty acids (FEN1/Elo2, SUR4/Elo3, yeast)-like 4	682.89106082018	0.268719697492423	0.0808606774970232	0.000889773012365223	0.0136652283503926
ENSMUSG00000033964	Zbtb41	protein_coding	zinc finger and BTB domain containing 41	294.482198517186	0.392947484012389	0.118248582426953	0.000890348175501336	0.0136652283503926
ENSMUSG00000108023	Gm44245	processed_pseudogene	predicted gene, 44245	3.42165433366241	4.02582115502488	1.21228272991319	0.000897405594749498	0.0137621919814758
ENSMUSG00000051599	Pcdhb2	protein_coding	protocadherin beta 2	50.9496195457902	-1.12620298031302	0.3393814830952	0.000905352426637053	0.013872624250661
ENSMUSG00000040441	Slc26a10	protein_coding	solute carrier family 26, member 10	504.265791250414	0.688679197237733	0.207575253953323	0.000907513031122862	0.0138942859299979
ENSMUSG00000042662	Dusp15	protein_coding	dual specificity phosphatase-like 15	216.634557846486	-0.474534101932609	0.143048140201321	0.000908908117725854	0.0139042013206713
ENSMUSG00000022838	Eaf2	protein_coding	ELL associated factor 2	18.8249417845239	-1.3652466488501	0.411615517127086	0.000910545336257622	0.0139106611679563
ENSMUSG00000027649	Ctnnbl1	protein_coding	catenin, beta like 1	347.581409708139	-0.32694721814659	0.0985756254250478	0.000910826002718569	0.0139106611679563
ENSMUSG00000005986	Ankrd13d	protein_coding	ankyrin repeat domain 13 family, member D	805.568715522537	-0.355521881451345	0.107202270018197	0.000911965590811162	0.0139166398033382
ENSMUSG00000033237	Arid2	protein_coding	AT rich interactive domain 2 (ARID, RFX-like)	494.642530332302	0.327785723317884	0.0988514640319726	0.000913347758155579	0.0139263073747624
ENSMUSG00000036905	C1qb	protein_coding	complement component 1, q subcomponent, beta polypeptide	369.302511275815	-0.705404447119681	0.212746721744431	0.000914136855858905	0.0139269236631346
ENSMUSG00000051306	Usp42	protein_coding	ubiquitin specific peptidase 42	327.576421793256	0.317653205708685	0.0958226904300793	0.000916397480879515	0.0139499393938795
ENSMUSG00000040712	Camta2	protein_coding	calmodulin binding transcription activator 2	5555.60671736938	0.271088104856875	0.0818104136666622	0.000920986638882418	0.0140083347968035
ENSMUSG00000080989	Gm14048	processed_pseudogene	predicted gene 14048	8.65045475226068	4.78474452699127	1.44504636113504	0.000929181530548672	0.0141214336856752
ENSMUSG00000031594	Fgl1	protein_coding	fibrinogen-like protein 1	1.69583285627119	-3.88383315541603	1.17324823836858	0.000931876512221592	0.0141508301064049
ENSMUSG00000002413	Braf	protein_coding	Braf transforming gene	1807.81641898133	0.372142808801183	0.112429562180188	0.000932931311770948	0.0141552922198721
ENSMUSG00000024811	Tnks2	protein_coding	tankyrase, TRF1-interacting ankyrin-related ADP-ribose polymerase 2	1791.25465086108	0.295363198526327	0.0892492710034776	0.000934899425289617	0.0141672923229235
ENSMUSG00000108827	Olfr1310	protein_coding	olfactory receptor 1310	7.69744637274561	-2.15509788204461	0.651221737046931	0.000935245402244383	0.0141672923229235
ENSMUSG00000005268	Prlr	protein_coding	prolactin receptor	100.582765544601	1.55979299402013	0.471794429462068	0.000946090193343437	0.014319910314544
ENSMUSG00000062270	Morf4l1	protein_coding	mortality factor 4 like 1	5006.42219748853	0.149891923801616	0.0453621271383626	0.000952000552382454	0.014397653882454
ENSMUSG00000090206	Tepp	protein_coding	testis, prostate and placenta expressed	4.43017429419303	2.30156138929436	0.696656461532598	0.00095409362687497	0.0144175870407215
ENSMUSG00000001065	Zfp276	protein_coding	zinc finger protein (C2H2 type) 276	325.760114081843	-0.299259144704706	0.0905897376377575	0.000955012092337784	0.0144197523877171
ENSMUSG00000035296	Sgcg	protein_coding	sarcoglycan, gamma (dystrophin-associated glycoprotein)	4.15223194230584	-2.45845997651637	0.744557257633784	0.000960293726286485	0.0144877403863594
ENSMUSG00000035150	Eif2s3x	protein_coding	eukaryotic translation initiation factor 2, subunit 3, structural gene X-linked	1819.55434318593	-0.428673049697034	0.129839722114219	0.000961503078244496	0.0144942303577829
ENSMUSG00000046589	Lrrc8e	protein_coding	leucine rich repeat containing 8 family, member E	8.33875476319905	-1.66733624145472	0.505089262507978	0.000963160130669367	0.0144957158177278
ENSMUSG00000093877	Olfr1348	protein_coding	olfactory receptor 1348	1.80229605187962	-3.89915033600749	1.18113972732096	0.000962804028672696	0.0144957158177278
ENSMUSG00000014905	Dnajb9	protein_coding	DnaJ heat shock protein family (Hsp40) member B9	401.456027910754	0.284464932671396	0.0861854517264678	0.000964734150142954	0.0145076674704602
ENSMUSG00000070780	Rbm47	protein_coding	RNA binding motif protein 47	16.2787689837609	2.1594029791946	0.654324924456382	0.000966160202729395	0.014517376487215
ENSMUSG00000095186	Gm10718	protein_coding	predicted gene 10718	3.41360325150248	15.0695161657656	4.56900595249177	0.000973052257454262	0.0146091348613109
ENSMUSG00000001134	Uxt	protein_coding	ubiquitously expressed prefoldin like chaperone	50.6606548916828	-0.746177947577845	0.226375365877566	0.000980030425433167	0.0147020370757321
ENSMUSG00000026805	Barhl1	protein_coding	BarH like homeobox 1	2.43777943175074	3.92244359412107	1.19026868453068	0.000982722221148355	0.0147305388862222
ENSMUSG00000036918	Ttc7	protein_coding	tetratricopeptide repeat domain 7	132.984956723333	-0.636264505956896	0.193122421428323	0.000985557375155425	0.0147611419425453
ENSMUSG00000083844	Ube2d-ps	transcribed_unprocessed_pseudogene	ubiquitin-conjugating enzyme E2D, pseudogene	264.575645183147	-0.380247110306687	0.115469478253022	0.000991057952375235	0.0148315848995045
ENSMUSG00000047250	Ptgs1	protein_coding	prostaglandin-endoperoxide synthase 1	199.441848814804	-0.372851690746809	0.113275795587212	0.00099640825454638	0.0148996674847844
ENSMUSG00000040225	Prrc2c	protein_coding	proline-rich coiled-coil 2C	1985.94325816731	0.313810401623124	0.0953551804261121	0.000998449294965491	0.0149062229413708
ENSMUSG00000074030	Exoc8	protein_coding	exocyst complex component 8	384.443881115739	0.25709450663246	0.0781182401010401	0.000997983987304307	0.0149062229413708
ENSMUSG00000037221	Mospd3	protein_coding	motile sperm domain containing 3	210.32126834423	-0.432598615719775	0.131484283684063	0.0010014589821634	0.0149391659873325
ENSMUSG00000044716	Dok7	protein_coding	docking protein 7	263.652055805368	-0.341241614742379	0.103733777244562	0.00100333400209278	0.0149551435151681
ENSMUSG00000044948	Cfap43	protein_coding	cilia and flagella associated protein 43	37.908368094968	1.45977123139804	0.443856816773492	0.00100603467486987	0.0149833923314086
ENSMUSG00000007989	Fzd3	protein_coding	frizzled class receptor 3	898.076540802224	0.34795545796398	0.105821392786604	0.00100852001135061	0.0150083914009152
ENSMUSG00000035673	Sbno2	protein_coding	strawberry notch 2	408.615702678862	-0.388227517730157	0.11807792922214	0.00100940436030085	0.0150095442928189
ENSMUSG00000008206	Cers4	protein_coding	ceramide synthase 4	1025.90711644415	-0.314145691907946	0.0955777247766204	0.00101329664297554	0.0150553867033794
ENSMUSG00000026155	Smap1	protein_coding	small ArfGAP 1	986.190194701276	0.47393873005079	0.144247168358021	0.00101764826934039	0.0150959275169616
ENSMUSG00000036885	Arhgef26	protein_coding	Rho guanine nucleotide exchange factor (GEF) 26	817.598338007287	0.307952386220723	0.0937247442897733	0.00101725464339469	0.0150959275169616
ENSMUSG00000022206	Npr3	protein_coding	natriuretic peptide receptor 3	292.395050760885	0.45734612926754	0.139349269055626	0.00103068809437302	0.0152771792283083
ENSMUSG00000005705	Agrp	protein_coding	agouti related neuropeptide	6.81134799453565	-1.77560287360644	0.541101647320505	0.00103271535103091	0.0152950405731504
ENSMUSG00000041638	Gcn1l1	protein_coding	GCN1 general control of amino-acid synthesis 1-like 1 (yeast)	1431.72252674638	-0.747919989370588	0.228037654443451	0.00103877324866189	0.0153725218548994
ENSMUSG00000047514	Tspyl1	protein_coding	testis-specific protein, Y-encoded-like 1	2144.12957481638	0.193829389928997	0.05911677011784	0.00104266212932362	0.0154178067803482
ENSMUSG00000057948	Unc13d	protein_coding	unc-13 homolog D	32.6134892952709	0.903945771120836	0.275719735693829	0.0010436221808096	0.0154197456770614
ENSMUSG00000029060	Mib2	protein_coding	mindbomb E3 ubiquitin protein ligase 2	1601.52835439705	-0.259891263006348	0.0792865481817385	0.00104592313604077	0.0154399496393559
ENSMUSG00000070866	Zfp804a	protein_coding	zinc finger protein 804A	228.921006633151	0.535992987880992	0.163528295578064	0.00104664963419137	0.0154399496393559
ENSMUSG00000029014	Dnajc2	protein_coding	DnaJ heat shock protein family (Hsp40) member C2	307.389075557375	0.478158481699751	0.146015483804209	0.00105770192990545	0.0155906270206824
ENSMUSG00000076614	Ighg1	IG_C_gene	immunoglobulin heavy constant gamma 1 (G1m marker)	3.84404095788573	-4.72302606129087	1.44244672428138	0.00105918178226611	0.0156000787915394
ENSMUSG00000046567	4930430F08Rik	protein_coding	RIKEN cDNA 4930430F08 gene	216.204610862549	0.417423164464041	0.127524546956273	0.00106308245353295	0.015645142247326
ENSMUSG00000027861	Casq2	protein_coding	calsequestrin 2	23.4717365423662	-1.1848780659895	0.362133365641619	0.00106812844629988	0.0157069765676446
ENSMUSG00000026596	Abl2	protein_coding	v-abl Abelson murine leukemia viral oncogene 2 (arg, Abelson-related gene)	1150.00036603289	0.389892789654841	0.119183851202025	0.00107033135732102	0.0157269383166553
ENSMUSG00000055447	Cd47	protein_coding	CD47 antigen (Rh-related antigen, integrin-associated signal transducer)	2346.34260564658	0.404044404077472	0.123586240252568	0.00107801873784534	0.0158273911297545
ENSMUSG00000032985	5730522E02Rik	protein_coding	RIKEN cDNA 5730522E02 gene	42.4706709935095	-0.716391138563528	0.219220160940059	0.00108345891101452	0.015894718188243
ENSMUSG00000064254	Ethe1	protein_coding	ethylmalonic encephalopathy 1	115.840707955103	-0.500973149106182	0.153322866803558	0.00108525164636286	0.0158959457682219
ENSMUSG00000074746	Pdzd8	protein_coding	PDZ domain containing 8	718.288759487772	0.438753321654214	0.134276415473387	0.00108487211216545	0.0158959457682219
ENSMUSG00000028633	Ctps	protein_coding	cytidine 5'-triphosphate synthase	438.104184798402	0.308301238921398	0.0944245616398501	0.00109443429666609	0.0159926683319581
ENSMUSG00000029245	Epha5	protein_coding	Eph receptor A5	1645.46252663536	0.339912125815285	0.104093219080133	0.00109286874645454	0.0159926683319581
ENSMUSG00000039108	Lsm14b	protein_coding	LSM family member 14B	901.387681837747	-0.208541838332455	0.063868857847049	0.00109403478447569	0.0159926683319581
ENSMUSG00000020490	Btnl10	protein_coding	butyrophilin-like 10	6.82456887057796	-1.94160321576077	0.594786367171556	0.00109707507243795	0.0160186738598828
ENSMUSG00000027304	Rtf1	protein_coding	RTF1, Paf1/RNA polymerase II complex component	1072.09156180214	0.16867504120882	0.0516778877506196	0.0010986305330491	0.0160288040594349
ENSMUSG00000019913	Sim1	protein_coding	single-minded family bHLH transcription factor 1	1.75021666385928	-3.72880781861983	1.14286066648925	0.0011035752660237	0.0160773581294869
ENSMUSG00000023968	Crip3	protein_coding	cysteine-rich protein 3	38.8792755045523	-1.36511895624817	0.418405710935352	0.00110368704071362	0.0160773581294869
ENSMUSG00000033760	Rbm4b	protein_coding	RNA binding motif protein 4B	551.421038440855	0.294961167753938	0.0904213919913598	0.00110600717050948	0.0160985488151936
ENSMUSG00000044719	E230025N22Rik	protein_coding	Riken cDNA E230025N22 gene	4.07110153841223	-2.44363013976549	0.749295386229158	0.00110927124639834	0.0161334352818624
ENSMUSG00000002799	Jag2	protein_coding	jagged 2	916.030119673013	-0.578493885461939	0.177486455202236	0.00111660255379746	0.0161815235879478
ENSMUSG00000004902	Slc25a18	protein_coding	solute carrier family 25 (mitochondrial carrier), member 18	897.528263628241	-0.368385559546003	0.113033843160802	0.00111776856273267	0.0161815235879478
ENSMUSG00000020948	Klhl28	protein_coding	kelch-like 28	296.9755434457	0.585856030508015	0.179756026474177	0.00111737415581513	0.0161815235879478
ENSMUSG00000021556	Golm1	protein_coding	golgi membrane protein 1	992.188202868088	0.493346570015078	0.151374738296687	0.00111763244653383	0.0161815235879478
ENSMUSG00000029270	Fam69a	protein_coding	family with sequence similarity 69, member A	408.497203280297	0.27511583691767	0.0844094815529283	0.00111687433117811	0.0161815235879478
ENSMUSG00000035394	Cfap53	protein_coding	cilia and flagella associated protein 53	6.24496991374811	-2.13532364439924	0.655194983026699	0.00111779689337238	0.0161815235879478
ENSMUSG00000053552	Ebf4	protein_coding	early B cell factor 4	245.994009227011	-0.324351599025808	0.0995381491276719	0.00111976943074276	0.01618553434646
ENSMUSG00000115653	Gm49059	processed_pseudogene	predicted gene, 49059	1.64339512791574	-3.50503994026989	1.07564261234215	0.00111981414384981	0.01618553434646
ENSMUSG00000027520	Zdbf2	protein_coding	zinc finger, DBF-type containing 2	254.330047913244	0.579551245953448	0.177936506710298	0.00112569587239971	0.0162579150763815
ENSMUSG00000091020	Gm5828	processed_pseudogene	predicted gene 5828	5.9426505168438	1.72264426944907	0.52901858476407	0.00112873629530914	0.0162891796472774
ENSMUSG00000030313	Dennd5b	protein_coding	DENN/MADD domain containing 5B	671.556212587137	0.441182169620241	0.135518861510323	0.00113191378797801	0.0163223723131527
ENSMUSG00000001333	Sync	protein_coding	syncoilin	15.5556559157937	1.19646542161791	0.367877547351706	0.00114456214822734	0.0164792144592299
ENSMUSG00000026343	Gpr39	protein_coding	G protein-coupled receptor 39	380.677334990401	2.65502292272949	0.816314049861116	0.00114413593727625	0.0164792144592299
ENSMUSG00000052616	Terb1	protein_coding	telomere repeat binding bouquet formation protein 1	10.7636334296651	1.16129088389479	0.357119626755497	0.00114666198904107	0.0164966792885862
ENSMUSG00000037994	Slc9b2	protein_coding	solute carrier family 9, subfamily B (NHA2, cation proton antiporter 2), member 2	53.0226731782408	-0.969595209684812	0.298300960560658	0.00115245823323322	0.0165672550653821
ENSMUSG00000113993	Gm47659	processed_pseudogene	predicted gene, 47659	5.41316539895413	2.10157796536261	0.646944340979576	0.00116028274040446	0.0166668567853311
ENSMUSG00000062373	Tmem65	protein_coding	transmembrane protein 65	840.025455012791	0.220084216615976	0.0678014562943274	0.00117034658830298	0.0167984469410587
ENSMUSG00000025888	Casp1	protein_coding	caspase 1	49.1261493236341	-0.903959046394739	0.278585580258789	0.001175263921428	0.0168560211768725
ENSMUSG00000015127	Unkl	protein_coding	unkempt family like zinc finger	805.62827059497	0.564209371735313	0.173924840619297	0.0011787043476823	0.0168923407361989
ENSMUSG00000021420	Fars2	protein_coding	phenylalanine-tRNA synthetase 2 (mitochondrial)	773.590675438501	0.500568794220618	0.154361578497583	0.00118347629123226	0.0169346353611558
ENSMUSG00000028560	Usp1	protein_coding	ubiquitin specific peptidase 1	295.853560024006	0.431413072315639	0.133029705689137	0.00118285274115179	0.0169346353611558
ENSMUSG00000035572	Dcaf10	protein_coding	DDB1 and CUL4 associated factor 10	254.120601405696	0.3942046633009	0.121592640789833	0.00118689494790466	0.0169704994780342
ENSMUSG00000059586	Nsmce2	protein_coding	NSE2/MMS21 homolog, SMC5-SMC6 complex SUMO ligase	207.730691223606	-0.36169093942153	0.111575196852548	0.00118827907732056	0.0169772407037765
ENSMUSG00000097854	Gm26602	protein_coding	predicted gene, 26602	142.710030467648	0.799439765039068	0.246683079748701	0.00119213016909906	0.0170191906412745
ENSMUSG00000025354	Dnajc14	protein_coding	DnaJ heat shock protein family (Hsp40) member C14	731.225797472693	0.333562622023955	0.10298505389433	0.00119973945063325	0.0171146880833433
ENSMUSG00000030587	2200002D01Rik	protein_coding	RIKEN cDNA 2200002D01 gene	21.696230819034	1.71965048221751	0.531228175497458	0.00120741726583189	0.0171964629793649
ENSMUSG00000043274	Olfr1123	protein_coding	olfactory receptor 1123	1.32803333674537	-3.83163190766238	1.1837253291268	0.00120824519481937	0.0171964629793649
ENSMUSG00000055235	Wdr86	protein_coding	WD repeat domain 86	23.7719904550137	2.1404489427405	0.661216422687532	0.00120734925092872	0.0171964629793649
ENSMUSG00000004707	Ly9	protein_coding	lymphocyte antigen 9	6.25620032897079	-2.07881460660005	0.642479316968518	0.00121381713348942	0.0172625583464605
ENSMUSG00000049676	Catsperg1	protein_coding	cation channel sperm associated auxiliary subunit gamma 1	35.8487614810973	-0.961768859540023	0.29752341926607	0.00122676907873287	0.0174334288789831
ENSMUSG00000049353	Rd3	protein_coding	retinal degeneration 3	7.43616300082449	1.97192131014716	0.610442461051152	0.00123653990748561	0.0175588666862956
ENSMUSG00000020612	Prkar1a	protein_coding	protein kinase, cAMP dependent regulatory, type I, alpha	8571.89441450067	0.163514278631154	0.0506323513901109	0.00124031724335592	0.0175892184467968
ENSMUSG00000054720	Lrrc8c	protein_coding	leucine rich repeat containing 8 family, member C	309.315417665262	0.352716486710186	0.109220953105373	0.0012405684658745	0.0175892184467968
ENSMUSG00000034949	Zfr2	protein_coding	zinc finger RNA binding protein 2	1071.48970413928	-0.297261017772874	0.092068842126766	0.0012436207678012	0.0176190658969063
ENSMUSG00000024835	Coro1b	protein_coding	coronin, actin binding protein 1B	927.562419594639	-0.263411271817943	0.0816084549379589	0.00124770200753	0.0176365902310585
ENSMUSG00000041014	Nrg3	protein_coding	neuregulin 3	411.05587841272	0.377347049752278	0.116894254423717	0.0012461276796678	0.0176365902310585
ENSMUSG00000048498	Cd300e	protein_coding	CD300E molecule	1.23776383014487	-3.69120385085848	1.14355112564783	0.00124727273970594	0.0176365902310585
ENSMUSG00000094460	Gm21560	protein_coding	predicted gene, 21560	1.86274937409369	-3.75086807549879	1.16295397907324	0.00125843521100903	0.0177748001482081
ENSMUSG00000045275	Lca5l	protein_coding	Leber congenital amaurosis 5-like	77.1632872892525	-0.53886541659962	0.167202134867087	0.00126927256835778	0.0179142703464276
ENSMUSG00000073290	Gm10490	protein_coding	predicted gene 10490	1.6075859859222	-3.94403795562164	1.22416483195207	0.00127379416141576	0.0179644571574344
ENSMUSG00000085915	Gm8091	unprocessed_pseudogene	predicted gene 8091	2.15512280643364	-3.43421194609143	1.06619779608488	0.00127748811617836	0.0180029044978408
ENSMUSG00000029563	Foxp2	protein_coding	forkhead box P2	46.5690597765881	-1.20970234999056	0.375695205824088	0.00128233705341557	0.0180575578104742
ENSMUSG00000040752	Myh6	protein_coding	myosin, heavy polypeptide 6, cardiac muscle, alpha	93.6934254254741	-0.955252706019035	0.296851950325974	0.00129113396936501	0.0181676808609137
ENSMUSG00000033216	Eefsec	protein_coding	eukaryotic elongation factor, selenocysteine-tRNA-specific	244.12140245023	-0.300604950417017	0.093430157785764	0.00129344788608148	0.0181864834292424
ENSMUSG00000027374	Mrps5	protein_coding	mitochondrial ribosomal protein S5	604.749262637207	-0.346243032967998	0.107658588280521	0.00129936091834328	0.0182558246246388
ENSMUSG00000030523	Trpm1	protein_coding	transient receptor potential cation channel, subfamily M, member 1	5.60862518016008	-2.59218904677223	0.806398681555155	0.00130660353171894	0.0183437274694609
ENSMUSG00000017491	Rarb	protein_coding	retinoic acid receptor, beta	45.1968102034506	0.703890563101963	0.219001259530384	0.00130856974830358	0.0183574769667746
ENSMUSG00000008489	Elavl2	protein_coding	ELAV like RNA binding protein 1	934.349995503462	0.284308165141179	0.088463720690148	0.00130973040454495	0.0183599133273136
ENSMUSG00000010080	Epn3	protein_coding	epsin 3	41.2685610261015	1.23080430585751	0.383015873516644	0.00131148309042212	0.0183706388915905
ENSMUSG00000056656	Apol8	protein_coding	apolipoprotein L 8	100.285492793355	-0.799629670825923	0.248970133914082	0.00131929415998978	0.0184661474523174
ENSMUSG00000025533	Asl	protein_coding	argininosuccinate lyase	206.276334187783	-0.864564045585575	0.269234291130198	0.00132183801460429	0.0184823186848976
ENSMUSG00000040296	Ddx58	protein_coding	DEAD (Asp-Glu-Ala-Asp) box polypeptide 58	79.204971139247	-0.851388500685195	0.26514203099746	0.00132243662883554	0.0184823186848976
ENSMUSG00000026374	Tsn	protein_coding	translin	1021.11692809693	0.370364178370603	0.115380208955025	0.00132760158013625	0.0185405740192902
ENSMUSG00000030048	Gkn3	protein_coding	gastrokine 3	28.5128757447567	1.71123014763399	0.533201906517769	0.00133036648513722	0.0185652493297244
ENSMUSG00000020451	Limk2	protein_coding	LIM motif-containing protein kinase 2	1593.55457530936	-0.19465319737899	0.0606615073930282	0.00133270670403604	0.0185839655985595
ENSMUSG00000031508	Ankrd10	protein_coding	ankyrin repeat domain 10	910.825573365524	-0.293715499486127	0.0915496627428767	0.00133538793774973	0.0186074055565697
ENSMUSG00000022439	Parvg	protein_coding	parvin, gamma	300.661213309146	-0.599830899613611	0.187095705458742	0.00134588818706992	0.0187270233854845
ENSMUSG00000062866	Phactr2	protein_coding	phosphatase and actin regulator 2	385.008498027514	0.400151577030445	0.124813726046897	0.00134598592981361	0.0187270233854845
ENSMUSG00000070031	Sp140	protein_coding	Sp140 nuclear body protein	23.5052889257296	1.28151552534705	0.399789035416841	0.00134837688696901	0.0187462681998487
ENSMUSG00000035694	Caps2	protein_coding	calcyphosphine 2	13.6637294646728	1.23156685675231	0.384241992352981	0.00134975468676386	0.0187499502227674
ENSMUSG00000050623	Catsperz	protein_coding	cation channel sperm associated auxiliary subunit zeta	41.2069111517849	-1.01045764793696	0.315276085348308	0.0013506576335076	0.0187499502227674
ENSMUSG00000028451	1700022I11Rik	protein_coding	RIKEN cDNA 1700022I11 gene	8.11562489307955	2.99896926192936	0.935813216720856	0.00135219058907474	0.0187572329142195
ENSMUSG00000022812	Gsk3b	protein_coding	glycogen synthase kinase 3 beta	2077.57244347814	0.294046886013472	0.0917850721846281	0.00135699182395698	0.0188098076820028
ENSMUSG00000074580	4931440P22Rik	transcribed_processed_pseudogene	RIKEN cDNA 4931440P22 gene	13.9848802441613	-1.2753942453994	0.398360489393283	0.00136662696646859	0.018929258994973
ENSMUSG00000037406	Htra4	protein_coding	HtrA serine peptidase 4	37.3377200052506	-0.7543587400591	0.235635568900023	0.00136771548971706	0.0189302407289559
ENSMUSG00000052759	Gpr25	protein_coding	G protein-coupled receptor 25	37.7466201840639	0.790466889330466	0.246945883774082	0.00136964783480847	0.0189428914669941
ENSMUSG00000054942	Miga1	protein_coding	mitoguardin 1	1640.35450510714	0.233435990166748	0.0729434282668665	0.00137316374407147	0.0189774085937722
ENSMUSG00000079356	Mettl4-ps1	transcribed_unprocessed_pseudogene	methyltransferase like 4, pseudogene 1	1.44971191467251	-3.49183569975905	1.09130544956964	0.00137576976359252	0.0189993089401247
ENSMUSG00000037996	Slc24a2	protein_coding	solute carrier family 24 (sodium/potassium/calcium exchanger), member 2	6761.57950920009	0.324036710407728	0.101280890283689	0.00137720415133293	0.0190050086224742
ENSMUSG00000016206	H2-M3	protein_coding	histocompatibility 2, M region locus 3	19.2262076813794	-1.00956651718736	0.315741414962872	0.00138649770301062	0.0190842525687974
ENSMUSG00000032942	Ucp3	protein_coding	uncoupling protein 3 (mitochondrial, proton carrier)	35.5015262293252	-0.708309592430631	0.221531427482632	0.00138705028884067	0.0190842525687974
ENSMUSG00000039661	Dusp26	protein_coding	dual specificity phosphatase 26 (putative)	451.218638917971	-0.494813117269028	0.154742394853501	0.0013854892177864	0.0190842525687974
ENSMUSG00000113175	Gm9973	transcribed_unprocessed_pseudogene	predicted gene 9973	70.7071101525987	-0.861180565170693	0.269326694750533	0.0013860931652861	0.0190842525687974
ENSMUSG00000045659	Plekha7	protein_coding	pleckstrin homology domain containing, family A member 7	398.422245535376	-0.40477356484478	0.126647885772042	0.00139320718206577	0.0191474479959543
ENSMUSG00000071855	Ccdc112	protein_coding	coiled-coil domain containing 112	150.631259476032	0.328276865091446	0.102717402417035	0.00139384509956568	0.0191474479959543
ENSMUSG00000101916	Gm18501	processed_pseudogene	predicted gene, 18501	2.03839607666805	-3.57609109906258	1.11901845079654	0.0013947313210686	0.0191474479959543
ENSMUSG00000039323	Igfbp2	protein_coding	insulin-like growth factor binding protein 2	501.469490831788	1.48574768290789	0.465134997215601	0.00140204866798216	0.0192337089393836
ENSMUSG00000073532	Gm7276	bidirectional_promoter_lncRNA	predicted gene 7276	35.437111237449	1.06484182406981	0.333421376910703	0.00140470798086622	0.0192559895800099
ENSMUSG00000017307	Acot8	protein_coding	acyl-CoA thioesterase 8	166.791691897394	-0.446973290491022	0.139969809239076	0.0014062994308005	0.0192636097288298
ENSMUSG00000027395	Polr1b	protein_coding	polymerase (RNA) I polypeptide B	170.311820710732	-0.545444387446445	0.170851513880081	0.00141044288056743	0.0192777799150002
ENSMUSG00000029007	Agtrap	protein_coding	angiotensin II, type I receptor-associated protein	152.395832042884	-0.950095071891609	0.297587151004684	0.0014096803825048	0.0192777799150002
ENSMUSG00000049882	Vcpkmt	protein_coding	valosin containing protein lysine (K) methyltransferase	114.432359176077	-0.357417375520121	0.111954549735272	0.00141036146119709	0.0192777799150002
ENSMUSG00000031982	Arv1	protein_coding	ARV1 homolog, fatty acid homeostasis modulator	90.0265278677773	-0.452132275121172	0.141684461045066	0.00141721857642354	0.0193561673705072
ENSMUSG00000066037	Hnrnpr	protein_coding	heterogeneous nuclear ribonucleoprotein R	1310.85071782631	0.209103047997737	0.0655761680920403	0.00142911691387566	0.0195043527746993
ENSMUSG00000005698	Ctcf	protein_coding	CCCTC-binding factor	814.389863709081	0.201272790005273	0.0631452007422559	0.00143528399561166	0.0195741590076012
ENSMUSG00000020271	Fbxw11	protein_coding	F-box and WD-40 domain protein 11	1841.83004730034	0.221825710197964	0.0695997897900407	0.00143676955127983	0.0195800638775879
ENSMUSG00000026163	Sphkap	protein_coding	SPHK1 interactor, AKAP domain containing	2700.14059679271	0.407605196329196	0.127906601368251	0.00143885614767068	0.0195941449919254
ENSMUSG00000001039	B9d1	protein_coding	B9 protein domain 1	186.27854117742	-0.443943190890343	0.139353685465341	0.00144389372821942	0.0196337357857048
ENSMUSG00000030374	Strn4	protein_coding	striatin, calmodulin binding protein 4	3264.74286504299	-0.338413883295865	0.106224666243974	0.00144338657736851	0.0196337357857048
ENSMUSG00000063358	Mapk1	protein_coding	mitogen-activated protein kinase 1	7622.58118244736	0.205590326491091	0.0645389700210907	0.00144492980811901	0.0196337357857048
ENSMUSG00000115728	Gm49190	processed_pseudogene	predicted gene, 49190	44.8671576550964	1.76654942224178	0.554601003614038	0.00144623080577427	0.0196370696708124
ENSMUSG00000027737	Slc7a11	protein_coding	solute carrier family 7 (cationic amino acid transporter, y+ system), member 11	438.479881811264	0.601013918026208	0.188724338395714	0.00144947875985439	0.019666815383524
ENSMUSG00000030513	Pcsk6	protein_coding	proprotein convertase subtilisin/kexin type 6	320.796538967867	-0.324489000445346	0.101915048399427	0.00145296936918357	0.0196998077299947
ENSMUSG00000027676	Ccdc39	protein_coding	coiled-coil domain containing 39	361.983999417477	0.607846528597536	0.190971293174124	0.0014579741663476	0.0197412681767395
ENSMUSG00000032383	Ppib	protein_coding	peptidylprolyl isomerase B	2607.32933736368	-0.211810433754778	0.0665466590323432	0.00145814979436836	0.0197412681767395
ENSMUSG00000043880	Olfr323	protein_coding	olfactory receptor 323	1.84449764689829	-3.7849171830383	1.18938239047227	0.00146133465570727	0.0197699980112485
ENSMUSG00000020241	Col6a2	protein_coding	collagen, type VI, alpha 2	321.509824012663	-0.728349144067842	0.228911572755188	0.0014636660070116	0.0197871475744402
ENSMUSG00000091577	Gm6211	transcribed_processed_pseudogene	predicted gene 6211	27.6230436366919	-0.870802910578878	0.273769074293233	0.00146872245841388	0.0198410858180211
ENSMUSG00000006522	Itih3	protein_coding	inter-alpha trypsin inhibitor, heavy chain 3	523.506013000478	-0.653152125905116	0.205400105666402	0.00147325066858803	0.0198878149035374
ENSMUSG00000025156	Gps1	protein_coding	G protein pathway suppressor 1	1541.25673006216	-0.265533035224564	0.0835116408791678	0.00147481996428474	0.0198945619837743
ENSMUSG00000111917	Gm48793	processed_pseudogene	predicted gene, 48793	15.8902931434777	1.4272353573729	0.449239053408251	0.00148803741251368	0.0200583130054923
ENSMUSG00000001105	Ift20	protein_coding	intraflagellar transport 20	532.918806113423	-0.227151006948151	0.071539056541309	0.00149731856393547	0.020162166807575
ENSMUSG00000036985	Zdhhc9	protein_coding	zinc finger, DHHC domain containing 9	488.444775308812	0.325356791374737	0.102471733150628	0.00149790960800283	0.020162166807575
ENSMUSG00000038007	Acer2	protein_coding	alkaline ceramidase 2	160.4603158891	-0.841480126433161	0.265219381822542	0.00150992033638385	0.0202924359905445
ENSMUSG00000038564	Ift172	protein_coding	intraflagellar transport 172	884.783167396616	-0.385882927831396	0.121630276957853	0.00151086032936803	0.0202924359905445
ENSMUSG00000054893	Zfp667	protein_coding	zinc finger protein 667	239.261952648007	0.318474354090994	0.100370878935126	0.00150885182426399	0.0202924359905445
ENSMUSG00000030878	Cdr2	protein_coding	cerebellar degeneration-related 2	81.5350821083673	0.694202416322008	0.218827668416188	0.00151200031663865	0.0202930951588111
ENSMUSG00000005628	Tmod4	protein_coding	tropomodulin 4	15.3263298512312	-1.29969140446085	0.409815977350487	0.00151704797780307	0.0203314989946211
ENSMUSG00000069020	Urm1	protein_coding	ubiquitin related modifier 1	460.238568150681	-0.49791518775041	0.157011930267518	0.00151814063560524	0.0203314989946211
ENSMUSG00000083877	Gm14740	processed_pseudogene	predicted gene 14740	2.50960588052006	-3.5133671267925	1.10781608073159	0.00151687605446788	0.0203314989946211
ENSMUSG00000028071	Sh2d2a	protein_coding	SH2 domain containing 2A	1.36275040066929	-3.7575081120811	1.185786603398	0.00153075227829854	0.0204856502740355
ENSMUSG00000049908	Gja8	protein_coding	gap junction protein, alpha 8	2.70231382128735	-3.54770955998735	1.11978664949093	0.00153385256366952	0.0205123834574984
ENSMUSG00000083500	Gm15470	processed_pseudogene	predicted gene 15470	2.74328628813102	3.31731226569122	1.04723770675505	0.00153661398031793	0.0205345497570935
ENSMUSG00000021494	Ddx41	protein_coding	DEAD (Asp-Glu-Ala-Asp) box polypeptide 41	555.01035087947	-0.26697427415473	0.0843038462158267	0.0015412091084848	0.0205747655641705
ENSMUSG00000031998	1700128F08Rik	transcribed_processed_pseudogene	RIKEN cDNA 1700128F08 gene	4.47834326349745	2.26489249053533	0.715223494276469	0.0015418354583622	0.0205747655641705
ENSMUSG00000021546	Hnrnpk	protein_coding	heterogeneous nuclear ribonucleoprotein K	4457.22167743511	0.181421843083107	0.057303542893771	0.00154561676703562	0.0206104394984922
ENSMUSG00000052525	Spdya	protein_coding	speedy/RINGO cell cycle regulator family, member A	25.7826406015954	0.920768334807143	0.290971488238952	0.00155369734399839	0.020688531133184
ENSMUSG00000063550	Nup98	protein_coding	nucleoporin 98	451.663352284854	0.26015914866581	0.0822104334825153	0.00155322183913987	0.020688531133184
ENSMUSG00000020773	Trim47	protein_coding	tripartite motif-containing 47	45.2521686697669	-0.735027776756265	0.23234632095906	0.00155883912931054	0.0207421498450892
ENSMUSG00000030557	Mef2a	protein_coding	myocyte enhancer factor 2A	2408.94902918153	0.2894080419927	0.0915061613842323	0.00156304490799078	0.0207821505841216
ENSMUSG00000082724	Gm14416	unprocessed_pseudogene	predicted gene 14416	17.3124871162255	1.87525707458536	0.59296220889263	0.00156407971281423	0.0207821505841216
ENSMUSG00000033096	Apmap	protein_coding	adipocyte plasma membrane associated protein	659.086346311047	0.174649790424679	0.0552312442629396	0.00156605838990912	0.0207847390649278
ENSMUSG00000043036	Ccdc63	protein_coding	coiled-coil domain containing 63	9.33814480165231	-2.23682016420822	0.707390687806438	0.00156650920164653	0.0207847390649278
ENSMUSG00000034930	Rtkn	protein_coding	rhotekin	505.756997024311	0.337603916936546	0.106814044538731	0.0015740686873791	0.0208701537581084
ENSMUSG00000034023	Fancd2	protein_coding	Fanconi anemia, complementation group D2	57.281668276566	-0.836661497355834	0.264881104892291	0.00158512404160089	0.0210017645454841
ENSMUSG00000052406	Rexo4	protein_coding	REX4, 3'-5' exonuclease	650.248960227201	-0.203575551064075	0.0644701970855159	0.00159035952853249	0.0210561337720721
ENSMUSG00000113921	Gm48054	processed_pseudogene	predicted gene, 48054	12.5321293603278	1.51057482938208	0.478496662964144	0.00159446061902687	0.0210954170946927
ENSMUSG00000099417	1700028B04Rik	transcribed_processed_pseudogene	RIKEN cDNA 1700028B04 gene	1.96460503596522	-3.38834876236146	1.07354621259614	0.00159827883757308	0.0211309047167978
ENSMUSG00000056995	Olfr1178	protein_coding	olfactory receptor 1178	4.03557906289052	-2.87910156602496	0.912482694211909	0.00160366327335533	0.0211870342407357
ENSMUSG00000049532	Sall2	protein_coding	spalt like transcription factor 2	890.968290170807	0.265001477372475	0.0840173091892225	0.00160977609945476	0.0212426501535757
ENSMUSG00000104361	Gm38080	processed_pseudogene	predicted gene, 38080	7.40803874693315	-1.52265627441719	0.482760636555519	0.00161015679585753	0.0212426501535757
ENSMUSG00000027273	Snap25	protein_coding	synaptosomal-associated protein 25	23697.4471014835	0.199681426206696	0.0633219103042936	0.00161362049635136	0.0212732590171
ENSMUSG00000021368	Tbc1d7	protein_coding	TBC1 domain family, member 7	158.344256672088	-0.317028749348416	0.100552436731126	0.00161673853928751	0.0212992707562509
ENSMUSG00000024818	Slc25a45	protein_coding	solute carrier family 25, member 45	52.3946398182191	-0.651755873128508	0.206733304297693	0.00161800707649079	0.0213008971244739
ENSMUSG00000027344	Fsip1	protein_coding	fibrous sheath-interacting protein 1	10.1783664863595	-1.3332349362196	0.423039818476099	0.00162401363469744	0.0213332538200738
ENSMUSG00000027889	Ampd2	protein_coding	adenosine monophosphate deaminase 2	1094.4793359049	-0.480827215698453	0.152577091271958	0.00162505218057437	0.0213332538200738
ENSMUSG00000037816	Fbxw17	protein_coding	F-box and WD-40 domain protein 17	132.721926559194	-0.583351457400018	0.185100308794746	0.0016241062277956	0.0213332538200738
ENSMUSG00000068129	Cst7	protein_coding	cystatin F (leukocystatin)	2.52146629463625	-3.45110847806855	1.09494712004365	0.00162239899743664	0.0213332538200738
ENSMUSG00000005506	Celf1	protein_coding	CUGBP, Elav-like family member 1	2884.58764438331	0.333542130764432	0.105861701563442	0.00162860379316035	0.0213648009593574
ENSMUSG00000038457	Tmem255b	protein_coding	transmembrane protein 255B	32.4174448842014	-0.977748890481837	0.310369424362883	0.00163117110894009	0.0213834002596924
ENSMUSG00000057134	Ado	protein_coding	2-aminoethanethiol (cysteamine) dioxygenase	613.95961576726	0.207986094626023	0.0660284481979964	0.00163300233926455	0.0213923306443655
ENSMUSG00000029311	Hsd17b11	protein_coding	hydroxysteroid (17-beta) dehydrogenase 11	431.901349864747	-0.28706043968518	0.0911602042043784	0.00163848912194187	0.021449102495681
ENSMUSG00000001891	Ugp2	protein_coding	UDP-glucose pyrophosphorylase 2	876.717317157657	0.27996763627227	0.0889347080098567	0.00164384260454259	0.021473848405689
ENSMUSG00000021022	Ppp2r3c	protein_coding	protein phosphatase 2, regulatory subunit B'', gamma	248.604955080342	-0.352405760189814	0.111939191898386	0.00164285296175707	0.021473848405689
ENSMUSG00000038002	Cramp1l	protein_coding	cramped chromatin regulator homolog 1	493.956964975381	0.217838771928165	0.0691916347033738	0.00164200742108619	0.021473848405689
ENSMUSG00000031109	Enox2	protein_coding	ecto-NOX disulfide-thiol exchanger 2	159.085268767808	0.404131490052092	0.128474264438196	0.0016573397893816	0.0216349717628607
ENSMUSG00000110171	Olfr484	protein_coding	olfactory receptor 484	2.69985053558009	-3.28739858100957	1.04535037283429	0.00166210881896618	0.0216820113957987
ENSMUSG00000053453	Thoc7	protein_coding	THO complex 7	486.794403884887	-0.255029739575162	0.0811015126181262	0.00166328617386176	0.0216821649657859
ENSMUSG00000021943	Gdf10	protein_coding	growth differentiation factor 10	133.482066650839	0.331785542760963	0.105596513206135	0.00167790990023397	0.0218511325272404
ENSMUSG00000037072	Selenof	protein_coding	selenoprotein F	1554.18469618636	0.211719153401683	0.0673858711655803	0.00167859737562771	0.0218511325272404
ENSMUSG00000024754	Cemip2	protein_coding	cell migration inducing hyaluronidase 2	229.50043106946	0.318796361587079	0.101476657580737	0.00168042719524531	0.0218596550251421
ENSMUSG00000041408	Wapl	protein_coding	WAPL cohesin release factor	689.753002326445	0.487748387535451	0.155320192788815	0.00168788310354908	0.0219413008331376
ENSMUSG00000063446	Plppr1	protein_coding	phospholipid phosphatase related 1	142.623317867667	0.378611506702264	0.120599416575701	0.00169286048519914	0.0219846465535833
ENSMUSG00000095562	Gm21887	protein_coding	predicted gene, 21887	118.405034802803	-1.58373453300115	0.504488230744164	0.00169358125531044	0.0219846465535833
ENSMUSG00000045871	Slitrk6	protein_coding	SLIT and NTRK-like family, member 6	15.6827217284824	1.39393079215987	0.444279845680594	0.00170391641889687	0.0221033843963177
ENSMUSG00000059890	Ube4a	protein_coding	ubiquitination factor E4A	900.150071462409	0.372432588479841	0.118711601715138	0.00170518025871123	0.0221043645801716
ENSMUSG00000028327	Stra6l	protein_coding	STRA6-like	3.46086346470292	-3.22569940677536	1.0283467160653	0.00170813117118579	0.0221271978038984
ENSMUSG00000020865	Abcc3	protein_coding	ATP-binding cassette, sub-family C (CFTR/MRP), member 3	60.4206729443497	-0.886396465570737	0.282693653786545	0.00171539675378188	0.0222058527584207
ENSMUSG00000109196	Gm44715	processed_pseudogene	predicted gene 44715	18.3308172345936	1.17651793159795	0.375427732365206	0.00172554503883065	0.0223216890210902
ENSMUSG00000022412	Mief1	protein_coding	mitochondrial elongation factor 1	365.199062183082	0.280609361319839	0.0895748956421461	0.00173218988292074	0.0223920751925584
ENSMUSG00000029622	Arpc1b	protein_coding	actin related protein 2/3 complex, subunit 1B	235.298413793473	-0.637508221292938	0.203539307356838	0.00173552742077716	0.0224196396397894
ENSMUSG00000032232	Cgnl1	protein_coding	cingulin-like 1	191.43088473679	0.984423869149052	0.314379919419989	0.00174022917774557	0.0224423259908507
ENSMUSG00000041168	Lonp1	protein_coding	lon peptidase 1, mitochondrial	1055.23048300645	-0.260778008056181	0.0832835813323998	0.00174090293542616	0.0224423259908507
ENSMUSG00000113022	Gm9544	processed_pseudogene	predicted gene 9544	3.68690606733035	-2.39973590968446	0.766296720582209	0.00173855717269463	0.0224423259908507
ENSMUSG00000040651	Fam208a	protein_coding	family with sequence similarity 208, member A	581.083584621457	0.354077520247623	0.113146076744455	0.00175173232120487	0.0225662913012832
ENSMUSG00000027858	Tspan2	protein_coding	tetraspanin 2	935.868115435389	0.58431006552456	0.186800972538915	0.00176011005553613	0.0226585240505765
ENSMUSG00000048538	Gm9826	processed_pseudogene	predicted gene 9826	1.38964326426461	4.12481732691893	1.3188852108966	0.00176298078312878	0.0226797845973455
ENSMUSG00000031563	Wwc2	protein_coding	WW, C2 and coiled-coil domain containing 2	603.562040759016	0.279289206622306	0.089345077699773	0.00177225200372992	0.0227832977010256
ENSMUSG00000021417	Eci2	protein_coding	enoyl-Coenzyme A delta isomerase 2	636.454637559626	-0.253377189252888	0.0810642322580067	0.00177421705489992	0.0227849673470415
ENSMUSG00000037605	Adgrl3	protein_coding	adhesion G protein-coupled receptor L3	762.39430134155	-0.819874742003185	0.262315177815751	0.00177483161412015	0.0227849673470415
ENSMUSG00000028382	Ptbp3	protein_coding	polypyrimidine tract binding protein 3	324.284537706148	0.318785707226248	0.102006182973419	0.00177707990052376	0.0227980967652021
ENSMUSG00000040364	Sec1	protein_coding	secretory blood group 1	123.45774771873	-1.0622946476244	0.340052457880319	0.00178462584819561	0.0228639898371299
ENSMUSG00000053268	Dspp	protein_coding	dentin sialophosphoprotein	1.59146138390317	-3.39443924198755	1.08660094259692	0.00178467440294122	0.0228639898371299
ENSMUSG00000033420	Antxr1	protein_coding	anthrax toxin receptor 1	185.590622961517	0.434547702776335	0.139310687120581	0.00181299497145928	0.0232108275699144
ENSMUSG00000026170	Cyp27a1	protein_coding	cytochrome P450, family 27, subfamily a, polypeptide 1	63.8830007559955	-0.731361472448634	0.234499436522795	0.00181577009098638	0.0232303681104049
ENSMUSG00000066191	Anks6	protein_coding	ankyrin repeat and sterile alpha motif domain containing 6	249.29108216371	-0.427344902289112	0.137033500483086	0.00181747445858368	0.0232361923564079
ENSMUSG00000037138	Aff3	protein_coding	AF4/FMR2 family, member 3	681.664291541488	0.398151297627609	0.127781833609902	0.0018340448917948	0.0234319389266256
ENSMUSG00000033762	Recql4	protein_coding	RecQ protein-like 4	41.5424769876937	-0.600138181429134	0.192686316903694	0.00184203002414007	0.0235017518936222
ENSMUSG00000040998	Npnt	protein_coding	nephronectin	366.312311853916	0.477419207945406	0.153284993458893	0.00184203603165795	0.0235017518936222
ENSMUSG00000016194	Hsd11b1	protein_coding	hydroxysteroid 11-beta dehydrogenase 1	280.613915619533	0.388021799820144	0.124599785897625	0.00184478807283812	0.0235046217335169
ENSMUSG00000024145	Pigf	protein_coding	phosphatidylinositol glycan anchor biosynthesis, class F	104.997528017406	0.447015568158043	0.143541255569408	0.00184447074631454	0.0235046217335169
ENSMUSG00000044950	Pwwp2a	protein_coding	PWWP domain containing 2A	337.859291650318	0.289306213058816	0.0929307115460736	0.00185108876725592	0.023553403593123
ENSMUSG00000111472	Gm47103	processed_pseudogene	predicted gene, 47103	17.439864066362	1.73601945091803	0.557644510329799	0.00185114912660713	0.023553403593123
ENSMUSG00000004864	Mapk13	protein_coding	mitogen-activated protein kinase 13	12.2686343251359	-1.28847692311406	0.414039843918944	0.00185847412901207	0.0235865140916417
ENSMUSG00000008333	Snrpb2	protein_coding	U2 small nuclear ribonucleoprotein B	201.39482071526	0.492383561440987	0.158207623391069	0.0018565969930283	0.0235865140916417
ENSMUSG00000015749	Anp32e	protein_coding	acidic (leucine-rich) nuclear phosphoprotein 32 family, member E	1089.395127602	0.192174254952467	0.0617435547333473	0.0018553606495201	0.0235865140916417
ENSMUSG00000021185	Dglucy	protein_coding	D-glutamate cyclase	117.044669610081	-0.813613408690425	0.26145161400085	0.00185882322644591	0.0235865140916417
ENSMUSG00000014959	Gorasp2	protein_coding	golgi reassembly stacking protein 2	1208.22540144317	0.26336531827207	0.0846745773052607	0.00186882615780991	0.0236650130616609
ENSMUSG00000022336	Eif3e	protein_coding	eukaryotic translation initiation factor 3, subunit E	725.991459687154	0.28194516546928	0.0906388272397008	0.00186679561520144	0.0236650130616609
ENSMUSG00000095407	Tmem200c	protein_coding	transmembrane protein 200C	89.2157896537311	0.542120159139863	0.174295289024767	0.00186862849371704	0.0236650130616609
ENSMUSG00000019831	Wasf1	protein_coding	WAS protein family, member 1	4012.6738568639	0.321289994797919	0.103363982377444	0.00188143989085183	0.02380853391131
ENSMUSG00000000555	Itga5	protein_coding	integrin alpha 5 (fibronectin receptor alpha)	31.0628227372836	-1.53811509904615	0.494921797581999	0.00188489265352755	0.0238360116525626
ENSMUSG00000040415	Dtx3	protein_coding	deltex 3, E3 ubiquitin ligase	2891.41006915604	-0.331504528819084	0.106678385795387	0.00188668339426382	0.0238420269943421
ENSMUSG00000114902	Gm4118	processed_pseudogene	predicted gene 4118	3.63326238359396	-2.34631402892428	0.755092977874806	0.00188793171501268	0.0238420269943421
ENSMUSG00000061048	Cdh3	protein_coding	cadherin 3	5.24880947661042	2.84001014159195	0.914257721332183	0.00189408406289088	0.0238889268920341
ENSMUSG00000069633	Pex11g	protein_coding	peroxisomal biogenesis factor 11 gamma	29.3525377966716	-0.795375703024396	0.256066000179768	0.00189549812346212	0.0238889268920341
ENSMUSG00000094685	Gm5900	processed_pseudogene	predicted pseudogene 5900	9.51600064446532	1.12323219287203	0.361601070315762	0.00189460734649827	0.0238889268920341
ENSMUSG00000111728	Gm48850	processed_pseudogene	predicted gene, 48850	5.5395028793133	1.89424334428566	0.610172278108173	0.00190639465893625	0.0240099887918295
ENSMUSG00000038642	Ctss	protein_coding	cathepsin S	1066.71060645494	-0.422447671732843	0.136087587793447	0.00190772598481796	0.0240104998441027
ENSMUSG00000113949	Scamp4	protein_coding	secretory carrier membrane protein 4	520.76460344489	-0.353212366759132	0.113817067829342	0.00191353604530415	0.0240673411188288
ENSMUSG00000028017	Egf	protein_coding	epidermal growth factor	33.7649414308972	-1.23147160823483	0.397067583847408	0.00192597752117144	0.0241602084923053
ENSMUSG00000053950	Adnp2	protein_coding	ADNP homeobox 2	368.205408274198	0.263753558110849	0.0850435368714936	0.00192611489055418	0.0241602084923053
ENSMUSG00000060429	Sntb1	protein_coding	syntrophin, basic 1	71.9088593439379	0.558490006664739	0.180061483350836	0.00192437017674994	0.0241602084923053
ENSMUSG00000110195	Pde2a	protein_coding	phosphodiesterase 2A, cGMP-stimulated	5945.29284196333	-0.155738401318422	0.0502148573261258	0.00192581452749251	0.0241602084923053
ENSMUSG00000073927	Olfr652	protein_coding	olfactory receptor 652	1.07851381448194	-3.65416532214281	1.17833761691528	0.0019279071247168	0.0241663937560525
ENSMUSG00000029836	Cbx3	protein_coding	chromobox 3	1293.14442046183	0.158355034332824	0.0510788973321126	0.00193386983005313	0.0242248125108742
ENSMUSG00000023951	Vegfa	protein_coding	vascular endothelial growth factor A	1051.36560181125	-0.765798103081058	0.247060082338776	0.00193753894815257	0.0242544411262006
ENSMUSG00000030271	Ogg1	protein_coding	8-oxoguanine DNA-glycosylase 1	59.7566719694128	-0.626021079067294	0.202010672554063	0.00194207450385223	0.0242948688101272
ENSMUSG00000064127	Med14	protein_coding	mediator complex subunit 14	880.412156940561	0.32518721103034	0.104943119265502	0.00194371933165092	0.0242991041716199
ENSMUSG00000091423	Gm17509	protein_coding	predicted gene, 17509	20.7106817814983	0.908777697494587	0.293326953284015	0.00194717610940767	0.0243259704413711
ENSMUSG00000002105	Slc39a13	protein_coding	solute carrier family 39 (metal ion transporter), member 13	336.062117963663	-0.342102953007995	0.110460154134083	0.00195442979463107	0.024383838390159
ENSMUSG00000033427	Upb1	protein_coding	ureidopropionase, beta	9.01125758589873	-1.46294418733527	0.472339905066675	0.00195339836899964	0.024383838390159
ENSMUSG00000059824	Dbp	protein_coding	D site albumin promoter binding protein	940.420103915329	0.66569584612319	0.214999500958837	0.00195973853248265	0.0244336837675887
ENSMUSG00000043855	Olfr479	protein_coding	olfactory receptor 479	1.37234892049063	-3.73602025784012	1.20678644059342	0.00196254845373966	0.0244523284236204
ENSMUSG00000061802	Armc4	protein_coding	armadillo repeat containing 4	5.38571923125932	1.78598813783177	0.576966877725387	0.00196496108697865	0.0244660014323808
ENSMUSG00000033430	Terf2ip	protein_coding	telomeric repeat binding factor 2, interacting protein	699.760256875495	0.233775360983145	0.0755350212313057	0.00196861480259295	0.0244950987008923
ENSMUSG00000078921	Tgtp2	protein_coding	T cell specific GTPase 2	10.9726923787228	-2.92687290538123	0.94586829953091	0.00197226839318876	0.0245241555147709
ENSMUSG00000024098	Twsg1	protein_coding	twisted gastrulation BMP signaling modulator 1	480.558641495542	0.233391588223501	0.0754382839908166	0.00197605131460813	0.0245547805974218
ENSMUSG00000020804	Aanat	protein_coding	arylalkylamine N-acetyltransferase	13.1493128768738	-1.86102480218416	0.601707278653968	0.00198206074075979	0.0246130132841212
ENSMUSG00000027752	Exosc8	protein_coding	exosome component 8	212.730062032128	-0.401814699864403	0.129935075806529	0.00198527244774333	0.0246200253819476
ENSMUSG00000034290	Nek9	protein_coding	NIMA (never in mitosis gene a)-related expressed kinase 9	941.429954347868	-0.181839488018051	0.0587995663848003	0.00198457434214201	0.0246200253819476
ENSMUSG00000033554	Dph5	protein_coding	diphthamide biosynthesis 5	147.202430841914	0.821477943096736	0.265710065226929	0.00199058945279534	0.0246250597213351
ENSMUSG00000042302	Ehbp1	protein_coding	EH domain binding protein 1	635.841996578628	0.212425997595372	0.0687112440358315	0.00199097354160241	0.0246250597213351
ENSMUSG00000049580	Tsku	protein_coding	tsukushi, small leucine rich proteoglycan	23.2551179129	0.800131094554505	0.258777486140829	0.00198835865516646	0.0246250597213351
ENSMUSG00000053644	Aldh7a1	protein_coding	aldehyde dehydrogenase family 7, member A1	587.926343894265	-0.224107441936125	0.0724847966128117	0.00198956568947361	0.0246250597213351
ENSMUSG00000029718	Pcolce	protein_coding	procollagen C-endopeptidase enhancer protein	88.8885666277173	0.97223298343514	0.314575315637762	0.00199738602900597	0.0246879567518732
ENSMUSG00000019647	Sema6a	protein_coding	sema domain, transmembrane domain (TM), and cytoplasmic domain, (semaphorin) 6A	258.232856186031	0.333431284351968	0.107907371219816	0.00200172063361372	0.0247251044000548
ENSMUSG00000047143	Dmrta2	protein_coding	doublesex and mab-3 related transcription factor like family A2	34.1856637063099	0.864718204710015	0.280044862802913	0.00201654601625227	0.024891698071881
ENSMUSG00000064280	Ccdc146	protein_coding	coiled-coil domain containing 146	14.6804411177445	1.51151436405451	0.48955163011916	0.00201814888184076	0.0248949638594177
ENSMUSG00000021738	Atxn7	protein_coding	ataxin 7	510.063547273692	0.364631310393698	0.118113183869117	0.00202095985036294	0.0249131180493383
ENSMUSG00000048440	Cyp4f16	protein_coding	cytochrome P450, family 4, subfamily f, polypeptide 16	64.173895722686	-0.681909663531238	0.220938545500415	0.00202580854036122	0.0249563513031784
ENSMUSG00000032097	Ddx6	protein_coding	DEAD (Asp-Glu-Ala-Asp) box polypeptide 6	1775.2143911247	0.268503208970448	0.0870037479963325	0.00202793218097805	0.0249659791069184
ENSMUSG00000090863	A530084C06Rik	protein_coding	RIKEN cDNA A530084C06 gene	19.2231791350562	3.41353586548016	1.10636200219108	0.00203299238807679	0.0250117224887595
ENSMUSG00000075700	Selenot	protein_coding	selenoprotein T	2280.82639465727	0.243730548611525	0.079012491847776	0.00203751365032375	0.0250507791958508
ENSMUSG00000033596	Rfwd3	protein_coding	ring finger and WD repeat domain 3	386.493948286275	0.231616711248055	0.0751743988127631	0.0020626620387657	0.0253432227510697
ENSMUSG00000022747	St3gal6	protein_coding	ST3 beta-galactoside alpha-2,3-sialyltransferase 6	166.405288575501	-0.38455498547871	0.124833242850565	0.00206618997907231	0.0253698125351175
ENSMUSG00000024283	Wac	protein_coding	WW domain containing adaptor with coiled-coil	1347.88352615055	0.350352681488534	0.113866950793435	0.00209193432897707	0.0256689725512081
ENSMUSG00000097025	Gm26558	protein_coding	predicted gene, 26558	8.12940676134277	1.55850862168372	0.506760314422252	0.00210195441306184	0.0257749215502811
ENSMUSG00000067158	Col4a4	protein_coding	collagen, type IV, alpha 4	19.0539425984665	1.6956789016002	0.5514230560286	0.00210434720947516	0.0257872640254656
ENSMUSG00000016942	Tmprss6	protein_coding	transmembrane serine protease 6	17.1610654831887	-2.30988429889294	0.751312028163406	0.00210878803477576	0.0258246708511512
ENSMUSG00000022387	Brd1	protein_coding	bromodomain containing 1	792.7222617565	0.228309891116501	0.0742737509655958	0.00211282070505123	0.0258480042844281
ENSMUSG00000031816	Mthfsd	protein_coding	methenyltetrahydrofolate synthetase domain containing	646.033122643409	-0.366772193465965	0.119321865217105	0.0021134724500922	0.0258480042844281
ENSMUSG00000016756	Cmah	protein_coding	cytidine monophospho-N-acetylneuraminic acid hydroxylase	111.057932412896	0.919632534226889	0.299230463278981	0.00211687638171024	0.025872624476067
ENSMUSG00000055022	Cntn1	protein_coding	contactin 1	4378.71943610371	0.327987672234454	0.106781812744715	0.00212937167135768	0.0259911888652202
ENSMUSG00000094125	Gm13698	protein_coding	predicted gene 13698	660.610115621476	2.34240198083729	0.762606116511377	0.00212932571244571	0.0259911888652202
ENSMUSG00000015501	Hivep2	protein_coding	human immunodeficiency virus type I enhancer binding protein 2	3027.59618607182	0.359120110589022	0.116954898180355	0.00213638921046991	0.0259915710223422
ENSMUSG00000044145	1810024B03Rik	protein_coding	RIKEN cDNA 1810024B03 gene	13.4596119847213	-1.30137189341803	0.423801313844399	0.00213548832907617	0.0259915710223422
ENSMUSG00000049791	Fzd4	protein_coding	frizzled class receptor 4	200.864491375334	0.532605894508211	0.173439563138235	0.00213454425883542	0.0259915710223422
ENSMUSG00000066150	Slc31a1	protein_coding	solute carrier family 31, member 1	304.361222066843	0.556730812550435	0.181280620081747	0.00213272102866243	0.0259915710223422
ENSMUSG00000111715	Olfr1246	protein_coding	olfactory receptor 1246	1.6200905730302	-3.4461447002094	1.12208374802154	0.00213199594655806	0.0259915710223422
ENSMUSG00000036560	Lgi4	protein_coding	leucine-rich repeat LGI family, member 4	706.819433341754	-0.569934226317714	0.185643449249937	0.0021402465569507	0.0260214813414359
ENSMUSG00000093803	Ppp2r3d	protein_coding	protein phosphatase 2 (formerly 2A), regulatory subunit B'', delta	479.6456632707	-0.612237085509078	0.19964382560693	0.00216474530622344	0.0263021503503386
ENSMUSG00000027206	Cops2	protein_coding	COP9 signalosome subunit 2	989.226715883738	0.264650893487929	0.0863206949292282	0.00217013571473792	0.0263504337895266
ENSMUSG00000038375	Trp53inp2	protein_coding	transformation related protein 53 inducible nuclear protein 2	2053.00469411959	0.316728445073794	0.103333036086054	0.00217580639305706	0.026402055136104
ENSMUSG00000101986	Gm6198	processed_pseudogene	predicted gene 6198	1.53469300577909	-3.96961584235084	1.29534890957461	0.00218023421732411	0.0264385377514101
ENSMUSG00000009487	Otog	protein_coding	otogelin	5.76411212270989	-2.48242004647913	0.810111086029317	0.00218183021710162	0.0264406551781918
ENSMUSG00000073102	Drc1	protein_coding	dynein regulatory complex subunit 1	179.679653705926	-0.659257252822036	0.215256486207159	0.00219379764959648	0.0265683749204386
ENSMUSG00000020134	Peli1	protein_coding	pellino 1	533.925878010775	0.206602154077721	0.0674827038971224	0.00220188959635418	0.0266490242494342
ENSMUSG00000066443	Gm10163	processed_pseudogene	predicted pseudogene 10163	427.098318500556	-4.94214934759103	1.61471581291433	0.00220825405975313	0.0267086749151676
ENSMUSG00000057421	Las1l	protein_coding	LAS1-like (S. cerevisiae)	839.08844559371	-0.19981819172873	0.0652986803724698	0.00221289125010766	0.0267473703927892
ENSMUSG00000060216	Arrb2	protein_coding	arrestin, beta 2	747.692313980375	-0.569556478631755	0.186166091138027	0.00221781055798739	0.0267894233764165
ENSMUSG00000038349	Plcl1	protein_coding	phospholipase C-like 1	432.390267405443	0.353180785801384	0.115467501889368	0.00222297468967751	0.0268172087496223
ENSMUSG00000079699	Gm6592	protein_coding	predicted gene 6592	1.58135248943928	-3.42053895344018	1.11829816744862	0.00222299408084709	0.0268172087496223
ENSMUSG00000038526	Car14	protein_coding	carbonic anhydrase 14	111.714770460492	0.789324743003572	0.25809440144028	0.00222612052259578	0.0268375203897127
ENSMUSG00000036779	Tent4b	protein_coding	terminal nucleotidyltransferase 4B	555.01895538958	0.333461173910768	0.109072383269912	0.00223380414554212	0.026912710307885
ENSMUSG00000005220	Corin	protein_coding	corin	7.93961480607602	1.56388726463774	0.511636461390813	0.00223834689717856	0.0269151447843023
ENSMUSG00000040680	Kremen2	protein_coding	kringle containing transmembrane protein 2	11.8427633650736	-1.13158146052614	0.3701664784345	0.00223599466378426	0.0269151447843023
ENSMUSG00000057969	Sema3b	protein_coding	sema domain, immunoglobulin domain (Ig), short basic domain, secreted, (semaphorin) 3B	45.1329918188948	1.13381648564743	0.370926002381748	0.00223774094518564	0.0269151447843023
ENSMUSG00000043091	Tuba1c	protein_coding	tubulin, alpha 1C	202.598010306853	2.50740861909534	0.82086760313188	0.00225373283069536	0.0270826473621415
ENSMUSG00000072623	Zfp9	protein_coding	zinc finger protein 9	303.303562245318	0.299097079388988	0.0979830620231659	0.00226914541701784	0.0272502537426507
ENSMUSG00000038671	Arfrp1	protein_coding	ADP-ribosylation factor related protein 1	446.47451182145	-0.354354066024493	0.116146395946699	0.00228136749151237	0.0273793535981375
ENSMUSG00000062480	Acat3	protein_coding	acetyl-Coenzyme A acetyltransferase 3	260.596653418567	1.04931091329913	0.344018810571461	0.00228722808570832	0.0274319902323316
ENSMUSG00000028736	Pax7	protein_coding	paired box 7	3.98972595523779	6.687180062301	2.19293707263063	0.00229285814946087	0.0274785186174489
ENSMUSG00000032839	Trpc1	protein_coding	transient receptor potential cation channel, subfamily C, member 1	585.390569484899	0.223510966127945	0.073300079020731	0.00229406189726364	0.0274785186174489
ENSMUSG00000025935	Tram1	protein_coding	translocating chain-associating membrane protein 1	371.143201687034	0.342352133584464	0.112286308018864	0.00229664519433547	0.027491759269645
ENSMUSG00000029130	Rnf32	protein_coding	ring finger protein 32	196.261481828361	-0.295101201518502	0.096808270139023	0.002301356841695	0.0275304437101031
ENSMUSG00000031389	Arhgap4	protein_coding	Rho GTPase activating protein 4	148.678554260069	-0.544851603374345	0.178750581246315	0.00230284888816042	0.027530588057558
ENSMUSG00000027312	Atrn	protein_coding	attractin	2588.11146747666	0.254700513876258	0.0835735661845528	0.00230661022466881	0.0275578441870837
ENSMUSG00000030287	Itpr2	protein_coding	inositol 1,4,5-triphosphate receptor 2	301.902610934876	-0.398148069261105	0.130653789023671	0.00230867277721765	0.0275647824145075
ENSMUSG00000070985	Acnat1	protein_coding	acyl-coenzyme A amino acid N-acyltransferase 1	3.55138266551751	-2.60529685340487	0.855187490888843	0.00231551151639263	0.0276287012366489
ENSMUSG00000021097	Clmn	protein_coding	calmin	1829.57210960067	0.349423759248846	0.114721096519487	0.00232020143426442	0.0276669147949915
ENSMUSG00000006169	Clint1	protein_coding	clathrin interactor 1	679.889245405825	0.166283930143097	0.0546255924813818	0.00233403625786974	0.027814056674499
ENSMUSG00000022389	Tef	protein_coding	thyrotroph embryonic factor	4711.0873948771	-0.326043553047412	0.10712695238406	0.00233824046198635	0.0278463182291102
ENSMUSG00000017002	Slpi	protein_coding	secretory leukocyte peptidase inhibitor	14.5654500806641	-1.0263042310743	0.337284716007365	0.00234355043076488	0.0278916987287833
ENSMUSG00000073907	Olfr689	protein_coding	olfactory receptor 689	2.53993503583523	3.44094783641176	1.13098909159326	0.00234681429035187	0.0279126850569857
ENSMUSG00000038708	Golga4	protein_coding	golgi autoantigen, golgin subfamily a, 4	1098.64372331039	-0.328304384628168	0.107933875375327	0.00235232354605749	0.0279603339321159
ENSMUSG00000114139	Gm20336	unprocessed_pseudogene	predicted gene, 20336	2.11216348475926	3.23385192362783	1.06369846547064	0.00236424157846045	0.028084049707868
ENSMUSG00000021913	Ogdhl	protein_coding	oxoglutarate dehydrogenase-like	1399.08634818277	-0.374890570170637	0.123322895258917	0.00236648423278497	0.0280927502860664
ENSMUSG00000015702	Anxa9	protein_coding	annexin A9	24.0003869144004	-1.07574499952261	0.353899154470885	0.00236818930939132	0.0280950622023579
ENSMUSG00000106433	Gm32102	processed_pseudogene	predicted gene, 32102	3.15213293321817	2.87685519887288	0.946806295850263	0.0023777221592876	0.0281901769324843
ENSMUSG00000082865	Gm14745	processed_pseudogene	predicted gene 14745	1.39943772415501	-3.59430233650593	1.18307393963797	0.00238071330227095	0.0282076616871619
ENSMUSG00000038085	Cnbd2	protein_coding	cyclic nucleotide binding domain containing 2	115.342120752403	0.628434963920314	0.206888019949855	0.00238501192028608	0.0282226410567187
ENSMUSG00000117679	Apbb3	protein_coding	Mus musculus amyloid beta (A4) protein-binding, family B, member 3 (Apbb3), transcript variant 2, mRNA.	575.132274569838	-0.385465292512285	0.126895952089913	0.0023843193076367	0.0282226410567187
ENSMUSG00000103318	Gm38356	processed_pseudogene	predicted gene, 38356	101.436652382781	0.731063932239595	0.240709482641343	0.00238849201979765	0.0282458541336783
ENSMUSG00000002033	Cd3g	protein_coding	CD3 antigen, gamma polypeptide	1.41198561962287	-3.50191978593083	1.15380150889834	0.00240444318962272	0.0283803630795444
ENSMUSG00000052730	Gm5111	processed_transcript	predicted gene 5111	1.42602785510892	-3.53184324689342	1.16365153582022	0.00240425478104509	0.0283803630795444
ENSMUSG00000089929	Bcl2a1b	protein_coding	B cell leukemia/lymphoma 2 related protein A1b	5.30457450954686	-1.89563588993898	0.624550395235694	0.00240375552185113	0.0283803630795444
ENSMUSG00000034416	Pkd1l2	protein_coding	polycystic kidney disease 1 like 2	3.36429599792295	-2.5332001455069	0.834945796071303	0.00241358766449885	0.0284702331864347
ENSMUSG00000033316	Galnt9	protein_coding	polypeptide N-acetylgalactosaminyltransferase 9	1237.13650868133	-0.319502673691251	0.105368368031005	0.00242742350682876	0.0285971704078712
ENSMUSG00000049625	Tifab	protein_coding	TRAF-interacting protein with forkhead-associated domain, family member B	34.4674635835435	-0.787262238816853	0.259619771403718	0.00242644582027651	0.0285971704078712
ENSMUSG00000083012	Fam220a	protein_coding	family with sequence similarity 220, member A	47.4607020650714	-3.03403984829672	1.00145656335888	0.00244855929942663	0.0288279114480596
ENSMUSG00000019256	Ahr	protein_coding	aryl-hydrocarbon receptor	143.078459450707	0.508379978705783	0.167889599276009	0.0024612824950145	0.0289593782240732
ENSMUSG00000035953	Pip4p1	protein_coding	phosphatidylinositol-4,5-bisphosphate 4-phosphatase 1	992.353561283576	-0.274319787742482	0.0905995795007764	0.00246319643460082	0.0289635777980053
ENSMUSG00000059708	Akap17b	protein_coding	A kinase (PRKA) anchor protein 17B	279.581628338128	0.357294406798019	0.118021208914936	0.00246688066760548	0.0289885749708131
ENSMUSG00000034353	Ramp1	protein_coding	receptor (calcitonin) activity modifying protein 1	846.348904104611	-0.459312258709399	0.1517829313969	0.00247719938757656	0.029091453919002
ENSMUSG00000046441	Cmtr2	protein_coding	cap methyltransferase 2	77.2986940232083	0.438121160830716	0.144813094602149	0.00248283950242559	0.0291392936429784
ENSMUSG00000035885	Cox8a	protein_coding	cytochrome c oxidase subunit 8A	4463.77077936805	-0.259150125258077	0.0856914392544898	0.00249271626630319	0.029236764177662
ENSMUSG00000081305	Gm12879	processed_pseudogene	predicted gene 12879	2.40396970066036	3.15423524225529	1.04314795767188	0.00249649520505373	0.0292626362976745
ENSMUSG00000035835	Plppr3	protein_coding	phospholipid phosphatase related 3	700.860129927038	-0.347839063245618	0.115044209332482	0.00249848239353878	0.0292674870809876
ENSMUSG00000045624	Esf1	protein_coding	ESF1 nucleolar pre-rRNA processing protein homolog	267.808420546259	0.293270744780007	0.097009999013484	0.00250201112149527	0.029290378151073
ENSMUSG00000103585	Pcdhgb4	protein_coding	protocadherin gamma subfamily B, 4	74.1198093473005	0.748096846200495	0.247519177850421	0.00250796054946232	0.0293415610950303
ENSMUSG00000036067	Slc2a6	protein_coding	solute carrier family 2 (facilitated glucose transporter), member 6	487.173079255737	-0.264371505763007	0.0875004686662302	0.00251631627225398	0.0294208141398294
ENSMUSG00000037608	Bclaf1	protein_coding	BCL2-associated transcription factor 1	1573.69601586544	0.305991756251333	0.101304233682657	0.00252338637623366	0.0294849455846097
ENSMUSG00000035783	Acta2	protein_coding	actin, alpha 2, smooth muscle, aorta	97.511028181295	1.05293118945813	0.348708791669751	0.0025318032517368	0.0295647232195907
ENSMUSG00000021508	Cxcl14	protein_coding	chemokine (C-X-C motif) ligand 14	972.924208051071	-0.274636518850133	0.0910067752625528	0.00254651296749073	0.0296992064083151
ENSMUSG00000046974	BC053393	protein_coding	cDNA sequence BC053393	2.18870037727887	-3.33989545662977	1.10673255848923	0.00254618445734996	0.0296992064083151
ENSMUSG00000035236	Scai	protein_coding	suppressor of cancer cell invasion	772.495688609341	0.498423740860042	0.165212452785413	0.00255403149005399	0.029762351705177
ENSMUSG00000038539	Atf5	protein_coding	activating transcription factor 5	288.617512449753	-0.327736196113705	0.108639356667478	0.00255512717305493	0.029762351705177
ENSMUSG00000072709	Olfr380	protein_coding	olfactory receptor 380	3.52498747793856	-1.98383576482467	0.657738468123247	0.0025600929655561	0.0298015327567426
ENSMUSG00000020910	Adprm	protein_coding	ADP-ribose/CDP-alcohol diphosphatase, manganese dependent	138.965717433205	-0.414040081739163	0.137290210529497	0.00256300624662911	0.0298167868666634
ENSMUSG00000089739	Gm20431	protein_coding	predicted gene 20431	94.2217214610696	-3.68780911225888	1.22291789963346	0.00256486640436584	0.0298197780337584
ENSMUSG00000035305	Ror1	protein_coding	receptor tyrosine kinase-like orphan receptor 1	51.4736570081866	0.662785470985098	0.219832990799131	0.00257021640294308	0.0298633138835398
ENSMUSG00000016262	Sertad4	protein_coding	SERTA domain containing 4	177.18805868793	0.307982647700688	0.102171797673695	0.00257521470934695	0.0298654264484239
ENSMUSG00000025504	Eps8l2	protein_coding	EPS8-like 2	63.0407525422839	1.04097244976302	0.345315189094537	0.00257354530268603	0.0298654264484239
ENSMUSG00000040621	Gemin8	protein_coding	gem nuclear organelle associated protein 8	118.832897759691	-0.412459460983413	0.136824288056673	0.00257386810173533	0.0298654264484239
ENSMUSG00000022292	Rrm2b	protein_coding	ribonucleotide reductase M2 B (TP53 inducible)	448.844747083006	0.374981291904013	0.124417283529037	0.002579125210845	0.029873528749775
ENSMUSG00000031786	Drc7	protein_coding	dynein regulatory complex subunit 7	49.7412701778411	1.61152298877694	0.534682523700491	0.00257843919301077	0.029873528749775
ENSMUSG00000020085	Aifm2	protein_coding	apoptosis-inducing factor, mitochondrion-associated 2	106.725449769914	-0.667533407542117	0.221525573403416	0.00258383346956073	0.0298936295012444
ENSMUSG00000090353	Gm17555	protein_coding	predicted gene, 17555	12.1490705389282	1.36905217459819	0.454333693132559	0.00258407462842711	0.0298936295012444
ENSMUSG00000020181	Nav3	protein_coding	neuron navigator 3	932.620350898152	0.475233717222084	0.157739378633615	0.00258868279882503	0.029928326552979
ENSMUSG00000108900	Ccdc194	protein_coding	coiled-coil domain containing 194	3.6134265907125	2.00233104597253	0.664924662083812	0.00260075774656477	0.0300492519264583
ENSMUSG00000031492	Chrnb3	protein_coding	cholinergic receptor, nicotinic, beta polypeptide 3	7.23753024380157	1.80329850268303	0.59888724089595	0.0026031866915762	0.0300586460811301
ENSMUSG00000033697	Arhgap39	protein_coding	Rho GTPase activating protein 39	1878.40763197035	-0.378996554604637	0.125890974448626	0.00260805832066681	0.0300962164274467
ENSMUSG00000090486	BC035947	protein_coding	cDNA sequence BC035947	50.1452563060151	-0.789544299837763	0.262284823341726	0.00261028116391474	0.0301031929393317
ENSMUSG00000103178	Fgfr3-ps	processed_pseudogene	fibroblast growth factor receptor 3, pseudogene	25.1831180122084	2.20402483368813	0.73237369008911	0.00261741350182077	0.0301667447093371
ENSMUSG00000034258	Flvcr2	protein_coding	feline leukemia virus subgroup C cellular receptor 2	26.2730074365706	0.893237977052872	0.296943207387021	0.002628775444605	0.0302601985275632
ENSMUSG00000045038	Prkce	protein_coding	protein kinase C, epsilon	6765.24290579852	0.3073879657352	0.102182239374632	0.00262771747308367	0.0302601985275632
ENSMUSG00000050296	Abca12	protein_coding	ATP-binding cassette, sub-family A (ABC1), member 12	7.53578152863604	-1.51347938165146	0.503241825435935	0.00263441271695934	0.0303063360302274
ENSMUSG00000057265	Bbof1	protein_coding	basal body orientation factor 1	94.6967104943504	-0.560748445261544	0.186470510935543	0.00263692630095822	0.0303165037394467
ENSMUSG00000004637	Wwox	protein_coding	WW domain-containing oxidoreductase	201.614973534613	-0.43626498505003	0.145127703556398	0.00264642373642719	0.0303693857773094
ENSMUSG00000066637	Ttc32	protein_coding	tetratricopeptide repeat domain 32	23.511435032713	-0.847033892570957	0.28175795380861	0.00264494395750193	0.0303693857773094
ENSMUSG00000094426	Olfr478	protein_coding	olfactory receptor 478	1.5108713235816	-3.57341005896499	1.18870745331925	0.00264595174228583	0.0303693857773094
ENSMUSG00000030364	Clec2h	protein_coding	C-type lectin domain family 2, member h	1.3378864045698	-3.75208254159885	1.24831222477264	0.00264948998498762	0.0303858278056348
ENSMUSG00000022906	Parp9	protein_coding	poly (ADP-ribose) polymerase family, member 9	52.2471266350827	-0.726277225409471	0.241694887693283	0.00265638340254601	0.0304461146359586
ENSMUSG00000024124	Prss30	protein_coding	protease, serine 30	5.58904338517282	-2.20657416369817	0.734406527894657	0.00265958525577142	0.0304640424432635
ENSMUSG00000053399	Adamts18	protein_coding	a disintegrin-like and metallopeptidase (reprolysin type) with thrombospondin type 1 motif, 18	21.2203564506504	-0.811230068883098	0.270132584327512	0.00267261166091955	0.030594413610108
ENSMUSG00000015202	Cnksr3	protein_coding	Cnksr family member 3	49.030270056465	0.5810993730285	0.193586445309628	0.00268426782219899	0.0307089483570391
ENSMUSG00000018012	Rac3	protein_coding	Rac family small GTPase 3	245.028134170499	-0.483123300651691	0.160977680074742	0.00268933856308254	0.0307480491398041
ENSMUSG00000028889	Yrdc	protein_coding	yrdC domain containing (E.coli)	213.070101967737	-0.368606041895853	0.122857535566946	0.00269738482751314	0.0308105829340633
ENSMUSG00000032373	Car12	protein_coding	carbonic anhydrase 12	401.165936177901	0.891826689982796	0.297256828443677	0.00269812061066494	0.0308105829340633
ENSMUSG00000024180	Tmem8	protein_coding	transmembrane protein 8	302.310369872736	-0.521679623099433	0.173936182884999	0.00270637335162602	0.0308858632435259
ENSMUSG00000040367	Lrrd1	protein_coding	leucine rich repeats and death domain containing 1	8.17862240024224	-1.18440384186883	0.394991882823428	0.00271265541662202	0.0309196176838252
ENSMUSG00000111436	Gm47356	processed_pseudogene	predicted gene, 47356	14.331659802207	1.59156246415163	0.530748963030661	0.00271124833856146	0.0309196176838252
ENSMUSG00000032114	Slc37a4	protein_coding	solute carrier family 37 (glucose-6-phosphate transporter), member 4	266.899828922353	-0.43240475204101	0.144226812222791	0.00271678737769741	0.0309288119950595
ENSMUSG00000079243	Xirp1	protein_coding	xin actin-binding repeat containing 1	2.88852594941503	2.81965129698681	0.94047202933361	0.00271647564048106	0.0309288119950595
ENSMUSG00000040706	Agmat	protein_coding	agmatine ureohydrolase (agmatinase)	9.69748494039031	-1.4611710775342	0.487590727649692	0.00272904563413666	0.0310493620099144
ENSMUSG00000029524	Sirt4	protein_coding	sirtuin 4	254.151485453052	-0.30443391911547	0.101608568230293	0.00273417133938594	0.031088664581453
ENSMUSG00000002032	Tmem25	protein_coding	transmembrane protein 25	931.059193185928	-0.277295049338966	0.0925822808563293	0.00274336810002651	0.0311741804500264
ENSMUSG00000008348	Ubc	protein_coding	ubiquitin C	8231.74456915074	-0.375718904491532	0.125457590355455	0.00274635518258766	0.0311890714935871
ENSMUSG00000073436	Eme2	protein_coding	essential meiotic structure-specific endonuclease subunit 2	717.565972009122	-0.342583970378906	0.114402840208592	0.00274858310915548	0.0311953282468031
ENSMUSG00000029196	Tada2b	protein_coding	transcriptional adaptor 2B	532.285152674456	0.217003723269796	0.072588488703658	0.00279428949973548	0.0316947398012679
ENSMUSG00000024491	Rbm27	protein_coding	RNA binding motif protein 27	396.688413676179	0.449524226620249	0.150398797475596	0.0028000043979174	0.0317107139618858
ENSMUSG00000025141	Myadml2	protein_coding	myeloid-associated differentiation marker-like 2	23.5960615681407	-1.07523067364652	0.359754064332376	0.00280081190406291	0.0317107139618858
ENSMUSG00000033948	Zswim5	protein_coding	zinc finger SWIM-type containing 5	297.695735815218	0.297939464416814	0.0996839692884534	0.00280038462562923	0.0317107139618858
ENSMUSG00000028668	Eloa	protein_coding	elongin A	388.822609758721	0.270466805761273	0.0905065596249683	0.00280472646274298	0.031723072505539
ENSMUSG00000045268	Zfp691	protein_coding	zinc finger protein 691	79.160046773746	-1.00126054777511	0.335059930615059	0.00280531417436897	0.031723072505539
ENSMUSG00000079056	Kcnip3	protein_coding	Kv channel interacting protein 3, calsenilin	1035.16432986673	-0.290324029874099	0.0972326564147384	0.00282773224200527	0.0319571538066719
ENSMUSG00000029191	Rfc1	protein_coding	replication factor C (activator 1) 1	482.97938778889	-0.425267176967184	0.142513247548196	0.00284456887238962	0.0321084163617669
ENSMUSG00000054793	Cadm4	protein_coding	cell adhesion molecule 4	2214.46424649558	-0.246622779592378	0.0826467301467188	0.00284451233839423	0.0321084163617669
ENSMUSG00000023495	Pcbp4	protein_coding	poly(rC) binding protein 4	2130.51657192228	-0.391016893317352	0.131121475558116	0.00286281746107372	0.0322361564230589
ENSMUSG00000036943	Rab8b	protein_coding	RAB8B, member RAS oncogene family	695.351137370398	0.220444136734302	0.0739193605020626	0.00286161960771212	0.0322361564230589
ENSMUSG00000037857	Nufip2	protein_coding	nuclear fragile X mental retardation protein interacting protein 2	346.261172911431	0.575310028622449	0.19291994494356	0.00286261698308038	0.0322361564230589
ENSMUSG00000062232	Rapgef2	protein_coding	Rap guanine nucleotide exchange factor (GEF) 2	2012.29356379551	0.269318920341315	0.0902980462820515	0.00285852962689715	0.0322361564230589
ENSMUSG00000048827	Pkd1l3	protein_coding	polycystic kidney disease 1 like 3	70.5014595337037	-0.715134439522687	0.239888674170113	0.00287205944674757	0.0323206593033262
ENSMUSG00000020256	Aldh1l2	protein_coding	aldehyde dehydrogenase 1 family, member L2	94.8747800697305	0.733500535687748	0.246139507523204	0.00288230021102783	0.0324162929416806
ENSMUSG00000078496	Zfp982	protein_coding	zinc finger protein 982	9.18048917912138	2.52810567475297	0.848487800815095	0.00288678945793568	0.0324471646504649
ENSMUSG00000003526	Prodh	protein_coding	proline dehydrogenase	505.679604437712	-0.655847414121544	0.220137496633691	0.00288943018312891	0.0324572344604854
ENSMUSG00000035031	C8a	protein_coding	complement component 8, alpha polypeptide	6.34442528183503	-2.54279691669976	0.85404019816349	0.00290729300538395	0.0325596265428415
ENSMUSG00000056222	Spock1	protein_coding	sparc/osteonectin, cwcv and kazal-like domains proteoglycan 1	2660.86381560992	0.329357936566222	0.110611153446905	0.00290496297350905	0.0325596265428415
ENSMUSG00000071632	2510002D24Rik	protein_coding	RIKEN cDNA 2510002D24 gene	195.653215932153	-0.529562072909958	0.177843014133976	0.00290425797938932	0.0325596265428415
ENSMUSG00000078865	Gm14406	protein_coding	predicted gene 14406	1.36169384671569	-4.53216255132941	1.52190339161599	0.00290176882735534	0.0325596265428415
ENSMUSG00000081788	Gm5898	processed_pseudogene	predicted gene 5898	63.4797187550433	0.606015517625119	0.203540315572445	0.00290729704804106	0.0325596265428415
ENSMUSG00000075304	Sp5	protein_coding	trans-acting transcription factor 5	3.18279329787855	1.69273189947331	0.568619512160204	0.00291164815305231	0.0325887358261607
ENSMUSG00000005763	Cd247	protein_coding	CD247 antigen	45.9072116512634	2.39673671750946	0.805188692892475	0.00291449780899102	0.0326010151791047
ENSMUSG00000024207	Acsbg2	protein_coding	acyl-CoA synthetase bubblegum family member 2	2.18487269991807	-3.41555911210691	1.14797116435057	0.00292701722791885	0.0327213788904726
ENSMUSG00000001847	Rac1	protein_coding	Rac family small GTPase 1	3421.85878615121	0.188147193160441	0.0632680449225042	0.00294126402559179	0.0328608969393745
ENSMUSG00000046688	Tifa	protein_coding	TRAF-interacting protein with forkhead-associated domain	80.5685894649061	-0.550764988173911	0.185231765450696	0.00294536643517392	0.0328869786477222
ENSMUSG00000046387	Pcdhb17	protein_coding	protocadherin beta 17	188.381460420271	-0.318965221648632	0.107306854183017	0.00295424689489022	0.032966347173814
ENSMUSG00000045374	Wdr81	protein_coding	WD repeat domain 81	486.607436948725	-0.39312885751245	0.132370987284708	0.00297894782054262	0.0331823662383901
ENSMUSG00000066748	Olfr145	protein_coding	olfactory receptor 145	1.47973564575433	-3.28506656911988	1.10611986394019	0.00297895665079623	0.0331823662383901
ENSMUSG00000092097	Gm5819	processed_pseudogene	predicted gene 5819	12.2631449164093	-1.19856370676067	0.403534165566725	0.00297638270889153	0.0331823662383901
ENSMUSG00000025266	Gnl3l	protein_coding	guanine nucleotide binding protein-like 3 (nucleolar)-like	2533.00900819858	0.253376490189497	0.0853268711969335	0.00298303630165651	0.0332079241672139
ENSMUSG00000028362	Tnfsf8	protein_coding	tumor necrosis factor (ligand) superfamily, member 8	3.46525075771836	-2.90445196222863	0.978450845901202	0.00299336102904177	0.0333029317357865
ENSMUSG00000028671	Gale	protein_coding	galactose-4-epimerase, UDP	169.189055452352	-0.476619755961987	0.160604296306069	0.00300071136042946	0.03336475357245
ENSMUSG00000021384	Susd3	protein_coding	sushi domain containing 3	14.9913342001597	-0.994296717598921	0.335081791499379	0.00300402826773585	0.0333816809058676
ENSMUSG00000047189	Gm9818	pseudogene	predicted gene 9818	1.39326620293852	4.0486300568557	1.36468981457077	0.00301011081439412	0.0333991170382427
ENSMUSG00000069294	Vmn1r197	protein_coding	vomeronasal 1 receptor 197	13.1072812663865	1.50787148992338	0.50827332462477	0.0030105878059192	0.0333991170382427
ENSMUSG00000074682	Zcchc3	protein_coding	zinc finger, CCHC domain containing 3	175.764771999816	0.484080857394492	0.163176200403333	0.00301098372611187	0.0333991170382427
ENSMUSG00000029777	Gars	protein_coding	glycyl-tRNA synthetase	1210.79475446373	0.251253943811905	0.0847166300498929	0.00301880959382435	0.0334659690490587
ENSMUSG00000079022	Col22a1	protein_coding	collagen, type XXII, alpha 1	50.0686596439311	-0.796216202555121	0.268525293632332	0.0030254113466786	0.0334992273041163
ENSMUSG00000102443	Gm37102	processed_pseudogene	predicted gene, 37102	9.46812939948908	2.28820297178389	0.771673108835979	0.00302437956291989	0.0334992273041163
ENSMUSG00000063116	Olfr410	protein_coding	olfactory receptor 410	1.35594289675841	-3.26580791906789	1.10154328040962	0.00302922310441131	0.0335015506470031
ENSMUSG00000108352	Usf2-ps1	unprocessed_pseudogene	upstream transcription factor 2, pseudogene 1	1.13280103210097	4.40882581284584	1.48707210493277	0.00302909933241396	0.0335015506470031
ENSMUSG00000035509	Fbxl21	protein_coding	F-box and leucine-rich repeat protein 21	34.6281634451025	0.845179901492282	0.285179315216024	0.0030398536651025	0.0335991431243236
ENSMUSG00000006289	Osgep	protein_coding	O-sialoglycoprotein endopeptidase	289.56290256758	-0.44275993223186	0.149528799192966	0.0030660759784223	0.0338310055414718
ENSMUSG00000043331	Olfr975	protein_coding	olfactory receptor 975	6.68349554514563	1.7525101100812	0.591861619181539	0.00306628724561453	0.0338310055414718
ENSMUSG00000056602	Fry	protein_coding	FRY microtubule binding protein	2171.08951783192	0.219919700217567	0.0742646053002068	0.00306344394093538	0.0338310055414718
ENSMUSG00000026930	Gpsm1	protein_coding	G-protein signalling modulator 1 (AGS3-like, C. elegans)	584.242677604059	-0.237153631225949	0.0801023537810023	0.00307008040279865	0.0338527775061414
ENSMUSG00000027670	Ocstamp	protein_coding	osteoclast stimulatory transmembrane protein	5.61375578388933	-2.25791488516946	0.76281442753099	0.00307659752941529	0.0339045422050849
ENSMUSG00000070983	Olfr270	protein_coding	olfactory receptor 270	1.72616420509085	-3.58527165078947	1.21163639727646	0.0030860640986946	0.0339887296411586
ENSMUSG00000022621	Rabl2	protein_coding	RAB, member RAS oncogene family-like 2	312.334294458673	-0.453352912522786	0.153233427988367	0.00309062907588709	0.0340188651299714
ENSMUSG00000028345	Tex10	protein_coding	testis expressed gene 10	236.797334862947	0.293179273570659	0.0991256784171365	0.00309991745070846	0.0341009251437485
ENSMUSG00000041936	Agrn	protein_coding	agrin	3760.01848942835	-0.288889352309174	0.097706152203165	0.00310934272277372	0.0341843932204709
ENSMUSG00000094986	Olfr1454	protein_coding	olfactory receptor 1454	1.55330575831133	-3.62176150199038	1.22512490975392	0.00311416116900057	0.0342171447523618
ENSMUSG00000037169	Mycn	protein_coding	v-myc avian myelocytomatosis viral related oncogene, neuroblastoma derived	78.1823240093915	0.582876128158786	0.197188591975727	0.00311725506559996	0.0342309201477511
ENSMUSG00000006378	Gcat	protein_coding	glycine C-acetyltransferase (2-amino-3-ketobutyrate-coenzyme A ligase)	117.102054416799	-0.727431602748929	0.246140410669625	0.0031231230328209	0.0342428089537973
ENSMUSG00000018848	Rars	protein_coding	arginyl-tRNA synthetase	477.623911769549	0.266560307638202	0.0902127437416992	0.00312875259367701	0.0342428089537973
ENSMUSG00000027612	Mmp24	protein_coding	matrix metallopeptidase 24	850.979349870217	0.485273232815327	0.16420019425744	0.00312288699304467	0.0342428089537973
ENSMUSG00000033377	Palmd	protein_coding	palmdelphin	243.013180136824	0.273179282700211	0.0924500858756813	0.00312786597468248	0.0342428089537973
ENSMUSG00000043310	Olfr571	protein_coding	olfactory receptor 571	9.99893981864499	-3.21424013747269	1.08782706912593	0.00312938260517447	0.0342428089537973
ENSMUSG00000047061	Gm9817	protein_coding	predicted gene 9817	7.52642080386097	2.88068495692743	0.974877759155549	0.00312751001251604	0.0342428089537973
ENSMUSG00000004730	Adgre1	protein_coding	adhesion G protein-coupled receptor E1	110.113117873597	-0.581803466515352	0.196950919464347	0.00313630075776099	0.0342761744069113
ENSMUSG00000051977	Prdm9	protein_coding	PR domain containing 9	65.5270296385499	-0.772873435469946	0.261635408486911	0.00313674531063056	0.0342761744069113
ENSMUSG00000061295	Olfr1261	protein_coding	olfactory receptor 1261	1.54703773688469	-3.40681716920035	1.15333249225126	0.00313795962880173	0.0342761744069113
ENSMUSG00000074212	Dnajb14	protein_coding	DnaJ heat shock protein family (Hsp40) member B14	1166.42759425588	0.415226851813551	0.140583063839983	0.0031408565608814	0.0342876841229553
ENSMUSG00000039530	Tusc3	protein_coding	tumor suppressor candidate 3	1665.38315739646	0.180365346488067	0.0610742747268511	0.0031448481267895	0.0343111230818406
ENSMUSG00000034210	Efcab14	protein_coding	EF-hand calcium binding domain 14	600.116897268167	-0.436660786204515	0.147871868487072	0.00314735342592946	0.0343183285047713
ENSMUSG00000095774	Olfr970	protein_coding	olfactory receptor 970	1.13368413079091	-3.44133307421651	1.16546508764042	0.00314951638158668	0.0343217948039106
ENSMUSG00000115644	Vmn1r17	protein_coding	vomeronasal 1 receptor 17	1.39853917334672	-3.77488905400347	1.27858518768155	0.00315318857972141	0.0343416943559588
ENSMUSG00000027524	Edn3	protein_coding	endothelin 3	84.7950636350293	0.697991417200438	0.23644271012747	0.00315668720372782	0.0343596813128993
ENSMUSG00000029211	Gabra4	protein_coding	gamma-aminobutyric acid (GABA) A receptor, subunit alpha 4	1131.46098354738	0.183629123847364	0.0622077668541624	0.00315857800322923	0.0343601567345439
ENSMUSG00000095295	Gm3488	protein_coding	predicted gene, 3488	13.8486967761087	2.31777950102248	0.78553299900561	0.00317175873990897	0.0344833758502552
ENSMUSG00000047307	Pcdhb13	protein_coding	protocadherin beta 13	92.7186437528362	-0.514657584051643	0.174603199375518	0.0032026780328721	0.0347991920370834
ENSMUSG00000025188	Hps1	protein_coding	HPS1, biogenesis of lysosomal organelles complex 3 subunit 1	284.607791310437	-0.520539462629367	0.176651075584673	0.00321174421739568	0.0348773297910067
ENSMUSG00000039098	Gm9767	protein_coding	predicted gene 9767	11.6499871486034	1.76238648691844	0.598577815751866	0.00323696867388031	0.0351307416986707
ENSMUSG00000073877	Gm13306	protein_coding	predicted gene 13306	102.843174675052	-0.935539082212296	0.317885154218274	0.00325038267257557	0.0352557542129742
ENSMUSG00000018995	Nars2	protein_coding	asparaginyl-tRNA synthetase 2 (mitochondrial)(putative)	144.541497971677	-0.594007314091547	0.201977811701011	0.00327203848098331	0.0354699649319647
ENSMUSG00000083218	Gm16425	processed_pseudogene	predicted gene 16425	3.23713308960494	-3.02349145601759	1.02852221310122	0.003285871691773	0.0355991760106939
ENSMUSG00000004561	Mettl17	protein_coding	methyltransferase like 17	456.36974608291	-0.481012710412248	0.163703365721852	0.00329997280556043	0.0356898012757514
ENSMUSG00000006423	C330007P06Rik	protein_coding	RIKEN cDNA C330007P06 gene	584.24956764914	0.231730500200434	0.0788661520932285	0.00330043354205806	0.0356898012757514
ENSMUSG00000041354	Rgl2	protein_coding	ral guanine nucleotide dissociation stimulator-like 2	607.98531950734	-0.342579392067168	0.116597488223386	0.00330191097707602	0.0356898012757514
ENSMUSG00000052727	Map1b	protein_coding	microtubule-associated protein 1B	9566.68939962259	0.374113165964438	0.127309264514716	0.00329680222442466	0.0356898012757514
ENSMUSG00000078129	Actl10	protein_coding	actin-like 10	20.5756283638348	1.01815142656344	0.346551064132709	0.00330384990523326	0.0356900208694245
ENSMUSG00000021831	Ero1l	protein_coding	ERO1-like (S. cerevisiae)	634.541049205821	0.318382096084858	0.108420747323758	0.00331893697245561	0.0358321912719787
ENSMUSG00000036282	Naa30	protein_coding	N(alpha)-acetyltransferase 30, NatC catalytic subunit	474.614900539165	0.318128737471809	0.108482019539163	0.00336192868963661	0.0362752885641649
ENSMUSG00000025128	Bhlhe22	protein_coding	basic helix-loop-helix family, member e22	838.464013113956	0.247825298646235	0.0845235891054039	0.00336759350768049	0.0363153474955783
ENSMUSG00000113395	Gm48365	processed_pseudogene	predicted gene, 48365	50.5322420278603	1.19233747856098	0.406793756358479	0.00337806003075646	0.0364071104821156
ENSMUSG00000029600	Rita1	protein_coding	RBPJ interacting and tubulin associated 1	226.161668011799	-0.331454087998858	0.113117745424361	0.00338777922693351	0.0364907175329572
ENSMUSG00000026853	Crat	protein_coding	carnitine acetyltransferase	818.910077401943	-0.339347667604794	0.115903148118224	0.00341308647860946	0.0367298478802699
ENSMUSG00000030551	Nr2f2	protein_coding	nuclear receptor subfamily 2, group F, member 2	391.369427722107	0.43999612408523	0.150283256844359	0.00341392898532344	0.0367298478802699
ENSMUSG00000073409	H2-Q6	protein_coding	histocompatibility 2, Q region locus 6	25.5325941480064	-1.29794622446513	0.443484065695185	0.00342575658842407	0.0368357942531009
ENSMUSG00000040187	Arntl2	protein_coding	aryl hydrocarbon receptor nuclear translocator-like 2	130.107420507261	-0.652760345059274	0.223204819281541	0.00345020752312412	0.0370772734518515
ENSMUSG00000032507	Fbxl2	protein_coding	F-box and leucine-rich repeat protein 2	652.548201552524	-0.330244917210972	0.112967437414005	0.0034627167747892	0.037168757902267
ENSMUSG00000049011	Olfr729	protein_coding	olfactory receptor 729	1.58866893798488	-3.42592490649315	1.17189047601937	0.00346212165315872	0.037168757902267
ENSMUSG00000021377	Dek	protein_coding	DEK oncogene (DNA binding)	555.661794504924	0.281202418511844	0.0961999538894244	0.00346561336764287	0.0371783966925563
ENSMUSG00000095193	Gm20939	lincRNA	predicted gene, 20939	20.166807549287	0.785309041628553	0.268763860867993	0.00347870322497683	0.037297312617302
ENSMUSG00000075187	Olfr1057	protein_coding	olfactory receptor 1057	1.40642004852871	-3.31391651975542	1.13456387724363	0.00349052553944145	0.0374025092653743
ENSMUSG00000029661	Col1a2	protein_coding	collagen, type I, alpha 2	140.383011468196	1.056697533622	0.361804822782436	0.00349325928111937	0.0374102528194488
ENSMUSG00000030945	Acsm2	protein_coding	acyl-CoA synthetase medium-chain family member 2	2.69345165038775	-3.79466907981032	1.29942590199323	0.00349732905276183	0.0374150648293453
ENSMUSG00000099389	Gm29603	processed_pseudogene	predicted gene 29603	1.40677026578333	4.47613087765118	1.532800795996	0.00349773130514093	0.0374150648293453
ENSMUSG00000030105	Arl8b	protein_coding	ADP-ribosylation factor-like 8B	2774.76314776176	0.25744791201219	0.0881786557754787	0.0035046168863412	0.0374671743216776
ENSMUSG00000022150	Dab2	protein_coding	disabled 2, mitogen-responsive phosphoprotein	128.428962283539	0.634872938466444	0.217465954500582	0.00350691247674317	0.0374701814430651
ENSMUSG00000011589	Fsd1	protein_coding	fibronectin type 3 and SPRY domain-containing protein	503.998825972495	-0.433987943266216	0.14866860424584	0.00350972238374024	0.0374786772573686
ENSMUSG00000020607	Fam84a	protein_coding	family with sequence similarity 84, member A	1044.76323669341	0.246378219749184	0.0844108121262385	0.00351382369263904	0.03750094568587
ENSMUSG00000031805	Jak3	protein_coding	Janus kinase 3	139.812485526001	-0.548633350541274	0.188032897566246	0.00352564709609147	0.0375904668265787
ENSMUSG00000037253	Mex3c	protein_coding	mex3 RNA binding family member C	498.558539888807	0.343698863124269	0.117797944078523	0.00352625333901623	0.0375904668265787
ENSMUSG00000020246	Hcfc2	protein_coding	host cell factor C2	464.565031804366	0.232608845963867	0.0797639047821698	0.00354304113894274	0.0377477956853453
ENSMUSG00000035575	Utp6	protein_coding	UTP6 small subunit processome component	463.491797415067	0.227383153864766	0.0779885640894215	0.00355009748339346	0.0377796987334584
ENSMUSG00000043909	Trp53bp1	protein_coding	transformation related protein 53 binding protein 1	1585.71798750718	-0.285823652366925	0.0980316818828155	0.00354976531009921	0.0377796987334584
ENSMUSG00000034757	Tmub2	protein_coding	transmembrane and ubiquitin-like domain containing 2	794.805416222213	-0.348748603695771	0.119634607788435	0.0035555784162196	0.0378163920517536
ENSMUSG00000026211	Obsl1	protein_coding	obscurin-like 1	356.904150711957	-0.392136445026163	0.134607592060173	0.00357765756640013	0.0380294777429572
ENSMUSG00000036855	Gjd4	protein_coding	gap junction protein, delta 4	1.65858324721033	-3.29425447548568	1.13174084399498	0.00360521795945748	0.0383005508177202
ENSMUSG00000040624	Plekhg1	protein_coding	pleckstrin homology domain containing, family G (with RhoGef domain) member 1	207.588997700565	0.59299225615175	0.203756423422648	0.00361082338499611	0.0383382058263114
ENSMUSG00000023150	Ivns1abp	protein_coding	influenza virus NS1A binding protein	1341.07844035331	0.200904268060692	0.0690570823013586	0.00362297834097933	0.0384337566340871
ENSMUSG00000071715	Ncf4	protein_coding	neutrophil cytosolic factor 4	14.2293522599452	-1.46205280227101	0.502567843525676	0.00362395490464405	0.0384337566340871
ENSMUSG00000036894	Rap2b	protein_coding	RAP2B, member of RAS oncogene family	874.31270473656	0.180661023038997	0.0621082200170794	0.00362807064645224	0.0384554815756721
ENSMUSG00000000247	Lhx2	protein_coding	LIM homeobox protein 2	919.806625896045	-0.231450645970831	0.0796179932833354	0.00364896502307002	0.0386549244642076
ENSMUSG00000031652	N4bp1	protein_coding	NEDD4 binding protein 1	813.506608554036	0.159477611733781	0.0548648100177349	0.00365219300499934	0.0386670997603858
ENSMUSG00000025323	Sp4	protein_coding	trans-acting transcription factor 4	232.094495121165	0.446945403690811	0.153788554893373	0.00365808711611065	0.0387074724311094
ENSMUSG00000022414	Tab1	protein_coding	TGF-beta activated kinase 1/MAP3K7 binding protein 1	387.772299510065	-0.273562057063374	0.0942053107187479	0.00368555159428263	0.0389759128805262
ENSMUSG00000002949	Timm44	protein_coding	translocase of inner mitochondrial membrane 44	985.145355182615	-0.381927854969866	0.131535791233312	0.00368894379373947	0.0389896207108759
ENSMUSG00000028436	Dcaf12	protein_coding	DDB1 and CUL4 associated factor 12	628.627545978836	0.18094658559032	0.0623438388680051	0.00370318635480557	0.0391179287746128
ENSMUSG00000037434	Slc30a1	protein_coding	solute carrier family 30 (zinc transporter), member 1	502.573907726614	0.224187520122957	0.077248147212141	0.00370583320440164	0.0391236715483992
ENSMUSG00000072704	Smim10l1	protein_coding	small integral membrane protein 10 like 1	1459.0979641826	-0.191482063217928	0.0659959548933454	0.00371474184358891	0.039195478034283
ENSMUSG00000020042	Btbd11	protein_coding	BTB (POZ) domain containing 11	291.299295566485	-0.329503930177131	0.113642079313731	0.0037377176126396	0.0393486265027288
ENSMUSG00000021548	Ccnh	protein_coding	cyclin H	514.544833964028	-0.334892176526522	0.115486759746568	0.00373362971352171	0.0393486265027288
ENSMUSG00000027376	Prom2	protein_coding	prominin 2	5.19404963079691	-2.47077493109194	0.852114542664768	0.00373662074516728	0.0393486265027288
ENSMUSG00000050910	Cdr2l	protein_coding	cerebellar degeneration-related protein 2-like	376.178488725714	0.220624329591905	0.0760779169542124	0.00373188161303798	0.0393486265027288
ENSMUSG00000035093	Secisbp2l	protein_coding	SECIS binding protein 2-like	1557.86254351083	0.390935233253103	0.134837851120394	0.00373998174775189	0.03935019257448
ENSMUSG00000069823	Olfr1	protein_coding	olfactory receptor 1	1.44250123072223	-3.71552923536853	1.28163996869622	0.00374303691546639	0.0393600750149835
ENSMUSG00000032598	Nckipsd	protein_coding	NCK interacting protein with SH3 domain	1253.01160843312	-0.269131995602795	0.0928590195554889	0.00375208276570297	0.0393661836478322
ENSMUSG00000047417	Rexo1	protein_coding	REX1, RNA exonuclease 1	868.257719074723	-0.353079245191328	0.121812639453374	0.00374900192496356	0.0393661836478322
ENSMUSG00000073424	Cyp4f15	protein_coding	cytochrome P450, family 4, subfamily f, polypeptide 15	213.453490637343	-0.833932421224078	0.287722671232625	0.0037508423805351	0.0393661836478322
ENSMUSG00000074968	Ano3	protein_coding	anoctamin 3	1481.97873878509	0.358565363086398	0.123703755593077	0.003748553964254	0.0393661836478322
ENSMUSG00000057933	Gsta2	protein_coding	glutathione S-transferase, alpha 2 (Yc2)	4.49736852724498	-2.42235561072549	0.835862777323586	0.00375514373135935	0.0393760900173318
ENSMUSG00000021286	Zfyve21	protein_coding	zinc finger, FYVE domain containing 21	214.509077890556	-0.303511777390443	0.104741145125299	0.00375871517348749	0.0393913350181489
ENSMUSG00000030935	Acsm3	protein_coding	acyl-CoA synthetase medium-chain family member 3	18.0958948260612	1.62602019424113	0.561194371135307	0.00376236279789527	0.0394073607919188
ENSMUSG00000074862	BC025920	protein_coding	cDNA sequence BC025920	45.270553888806	0.639530064538836	0.22074816246185	0.00376626620133843	0.0394260460761382
ENSMUSG00000005656	Snx6	protein_coding	sorting nexin 6	403.314823909043	0.365106008376018	0.126066614657491	0.00377789139240632	0.0395254981336009
ENSMUSG00000053852	Adgrg4	protein_coding	adhesion G protein-coupled receptor G4	1.87763789188146	-3.47657559379494	1.20102148030485	0.00379542479805208	0.0396866172531562
ENSMUSG00000001604	Tcea3	protein_coding	transcription elongation factor A (SII), 3	4.1628966048038	1.98540538628011	0.686209991854672	0.00381227571691272	0.039833584471624
ENSMUSG00000022779	Top3b	protein_coding	topoisomerase (DNA) III beta	491.72939499623	-0.282432127953055	0.0976203420103457	0.00381376271067425	0.039833584471624
ENSMUSG00000028707	Dmbx1	protein_coding	diencephalon/mesencephalon homeobox 1	3.50083614316217	2.50302422458948	0.865503750171466	0.00382815714341577	0.0399614922456903
ENSMUSG00000099342	Gm18180	processed_pseudogene	predicted gene, 18180	13.4974928328103	1.28697230826347	0.445042935309569	0.00383049512226957	0.0399634718252711
ENSMUSG00000060716	Plekhh1	protein_coding	pleckstrin homology domain containing, family H (with MyTH4 domain) member 1	384.129530394705	0.469983260078108	0.162586966315277	0.00384436642147099	0.0400632516370887
ENSMUSG00000074232	Gm10647	protein_coding	predicted gene 10647	5.20170665275491	-1.9221429299964	0.664945220136312	0.00384411011803135	0.0400632516370887
ENSMUSG00000017718	Afmid	protein_coding	arylformamidase	25.1428860128918	-0.927332688073822	0.320843858564096	0.00384883182907049	0.0400873290505987
ENSMUSG00000040859	Bsdc1	protein_coding	BSD domain containing 1	700.993794816752	0.211665801567469	0.0732500363120434	0.00385690484897304	0.04014893340828
ENSMUSG00000078995	Zfp456	protein_coding	zinc finger protein 456	10.7104513128142	-1.83243183994086	0.634231962486436	0.00386206193855338	0.0401801320922651
ENSMUSG00000020836	Coro6	protein_coding	coronin 6	798.017553409199	-0.971574514089488	0.33637572391107	0.00387255174193703	0.0402667453904487
ENSMUSG00000056972	Magel2	protein_coding	melanoma antigen, family L, 2	35.292582325193	0.860749003848321	0.29802591298497	0.00387492441419918	0.0402689072362755
ENSMUSG00000031925	Maml2	protein_coding	mastermind like transcriptional coactivator 2	232.496379235193	0.432694614955089	0.14982660673267	0.00387737924971615	0.0402719200464656
ENSMUSG00000064259	Vmn1r13	protein_coding	vomeronasal 1 receptor 13	13.3261406493498	-1.10240334875492	0.381807006041667	0.00388524796905638	0.0403311287502159
ENSMUSG00000030865	Chp2	protein_coding	calcineurin-like EF hand protein 2	7.37329314051181	-1.53077352311002	0.530252047460414	0.00389083776984845	0.0403666281063697
ENSMUSG00000050097	Ces2b	protein_coding	carboxyesterase 2B	7.01671330418647	1.68671127855113	0.584466775214859	0.0039029909159685	0.0404701432658004
ENSMUSG00000055088	Olfr354	protein_coding	olfactory receptor 354	7.73208774950365	-1.46449869363601	0.507504168545808	0.00390559111218995	0.0404745436595863
ENSMUSG00000026585	Kifap3	protein_coding	kinesin-associated protein 3	3194.01329085612	0.169387048917878	0.0587171331202511	0.00391665289253824	0.0405665796809556
ENSMUSG00000026618	Iars2	protein_coding	isoleucine-tRNA synthetase 2, mitochondrial	813.685814473335	0.252370252553391	0.087508802765273	0.00392731921271274	0.0406544195853547
ENSMUSG00000022674	Ube2v2	protein_coding	ubiquitin-conjugating enzyme E2 variant 2	844.277347215471	0.275418246724307	0.0955413319910013	0.00394266388444886	0.0407905637255382
ENSMUSG00000027015	Cybrd1	protein_coding	cytochrome b reductase 1	57.9339986254544	0.805408184406349	0.279417533051948	0.00394590751541416	0.0408014294617755
ENSMUSG00000021676	Iqgap2	protein_coding	IQ motif containing GTPase activating protein 2	1401.15706588741	0.383805355140155	0.133164839573953	0.00394931062840105	0.0408139312830646
ENSMUSG00000023026	Dip2b	protein_coding	disco interacting protein 2 homolog B	908.980248589038	0.280305275646075	0.0972941908471219	0.00396406438997077	0.0409436567363888
ENSMUSG00000029781	Fkbp9	protein_coding	FK506 binding protein 9	464.898933367985	0.287468361060425	0.0997882197083045	0.00396686706691259	0.0409498674687614
ENSMUSG00000059447	Hadhb	protein_coding	hydroxyacyl-Coenzyme A dehydrogenase/3-ketoacyl-Coenzyme A thiolase/enoyl-Coenzyme A hydratase (trifunctional protein), beta subunit	852.942825429261	-0.31382719775141	0.108976617511854	0.00397969963745387	0.0410595522218064
ENSMUSG00000035158	Mitf	protein_coding	melanogenesis associated transcription factor	111.202160990045	0.536414830133899	0.186290037048078	0.00398356013171266	0.0410765995399772
ENSMUSG00000038147	Cd84	protein_coding	CD84 antigen	65.9717785577247	-0.819428698353933	0.284667252429001	0.00399508929056972	0.0411557795948869
ENSMUSG00000091405	Hist2h4	protein_coding	histone cluster 2, H4	7.1596900533253	1.79701374653575	0.624287417477814	0.00399566379681571	0.0411557795948869
ENSMUSG00000027247	Arhgap1	protein_coding	Rho GTPase activating protein 1	803.319159690349	-0.17862363535218	0.0620742727530231	0.00400739317544081	0.0412537508851964
ENSMUSG00000039577	Nphp4	protein_coding	nephronophthisis 4 (juvenile) homolog (human)	421.372347726146	-0.323379320492341	0.112460343959787	0.00403392674177086	0.0414775689147845
ENSMUSG00000041559	Fmod	protein_coding	fibromodulin	148.323889991384	1.03078175292555	0.358474657437232	0.00403431365733157	0.0414775689147845
ENSMUSG00000071178	Serpina1b	protein_coding	serine (or cysteine) preptidase inhibitor, clade A, member 1B	13.225767619272	1.77394415303726	0.616949375121947	0.00403582409073002	0.0414775689147845
ENSMUSG00000021822	Plau	protein_coding	plasminogen activator, urokinase	38.733955136482	-0.865790676599687	0.301172061592436	0.00404363282920956	0.0415348745935705
ENSMUSG00000026496	Parp1	protein_coding	poly (ADP-ribose) polymerase family, member 1	1242.87230598139	0.191381725875357	0.0665921989763715	0.00405390949686774	0.0415715680599414
ENSMUSG00000035310	Lin54	protein_coding	lin-54 homolog (C. elegans)	173.607283368298	0.354787648268668	0.123448430119418	0.00405341605014745	0.0415715680599414
ENSMUSG00000039824	Myl6b	protein_coding	myosin, light polypeptide 6B	119.190255011529	-0.41631895609865	0.144848818090777	0.00405101227219023	0.0415715680599414
ENSMUSG00000059134	Olfr814	protein_coding	olfactory receptor 814	2.22272184748694	-2.9994646580359	1.04409385798195	0.00406861675915875	0.0416993988726562
ENSMUSG00000030327	Necap1	protein_coding	NECAP endocytosis associated 1	2267.72333594323	0.160061244886514	0.0557229993836985	0.00407309111994011	0.0417222692803557
ENSMUSG00000020121	Srgap1	protein_coding	SLIT-ROBO Rho GTPase activating protein 1	226.940891812548	0.3896654937977	0.135678911460703	0.00407924254402548	0.0417622838766989
ENSMUSG00000036391	Sec24a	protein_coding	Sec24 related gene family, member A (S. cerevisiae)	275.234390963344	0.464829058597204	0.161899996885147	0.00409062267627958	0.0418557552388079
ENSMUSG00000038894	Irs2	protein_coding	insulin receptor substrate 2	930.675949479498	0.278801286017287	0.0971336330861362	0.00410100967179108	0.0419389675176788
ENSMUSG00000111409	Gm49380	protein_coding	predicted gene, 49380	5.08245527441932	2.32536500816551	0.810706989242449	0.00412661251000658	0.0421776076434849
ENSMUSG00000067860	Zic3	protein_coding	zinc finger protein of the cerebellum 3	34.3010543761871	0.831310559638227	0.289900191948907	0.0041363067861509	0.0422534754728056
ENSMUSG00000041390	Mdfic	protein_coding	MyoD family inhibitor domain containing	34.5644789702065	1.32960524252522	0.463754039778816	0.00414319743630358	0.0423006359550599
ENSMUSG00000027993	Trim2	protein_coding	tripartite motif-containing 2	4524.64825283452	0.266449397834472	0.0929547369510697	0.00415113712908616	0.0423584491910372
ENSMUSG00000022789	Dnm1l	protein_coding	dynamin 1-like	2761.7384807546	0.188586011951962	0.0658591207172063	0.00419020548409605	0.0427336636047998
ENSMUSG00000022718	Dgcr8	protein_coding	DGCR8, microprocessor complex subunit	570.497507393041	-0.527578597851805	0.184338356550213	0.00420960900986035	0.0429080256446149
ENSMUSG00000026341	Actr3	protein_coding	ARP3 actin-related protein 3	3058.95393143526	0.22724158553653	0.0794169909404544	0.004218112683923	0.042971156706646
ENSMUSG00000025981	Coq10b	protein_coding	coenzyme Q10B	168.949235559125	0.371412274279257	0.129815116499391	0.00422191875157825	0.0429863889528509
ENSMUSG00000037463	Fbxo27	protein_coding	F-box protein 27	186.956712909862	-0.541703668133959	0.18938394826887	0.0042317868052929	0.0430632922057213
ENSMUSG00000010045	Tmem115	protein_coding	transmembrane protein 115	374.909439677247	0.18066914291681	0.0631906026154358	0.00424825951181492	0.0431836740102629
ENSMUSG00000029005	Draxin	protein_coding	dorsal inhibitory axon guidance protein	15.2087652248089	0.875996515274324	0.306371642374317	0.00424629139236826	0.0431836740102629
ENSMUSG00000036078	Sigmar1	protein_coding	sigma non-opioid intracellular receptor 1	407.655052055895	-0.254004145023981	0.0888504400609963	0.00425269324616663	0.0432051336784225
ENSMUSG00000031570	Plpp5	protein_coding	phospholipid phosphatase 5	311.789219525258	-0.359780623430012	0.125872108074947	0.00425913487069722	0.0432469578955839
ENSMUSG00000109588	Lnp1	protein_coding	leukemia NUP98 fusion partner 1	15.8736729961669	-0.963526287709913	0.337227176072337	0.00427393245707819	0.0433735360428633
ENSMUSG00000072676	Tmem254a	protein_coding	transmembrane protein 254a	29.5732985033352	1.3893796991073	0.486364123359497	0.00428116506172636	0.0433995817320075
ENSMUSG00000096006	Gm21596	processed_pseudogene	predicted gene, 21596	239.384231772507	1.29039704183872	0.451693364827814	0.00427937068834387	0.0433995817320075
ENSMUSG00000042390	Gatad2b	protein_coding	GATA zinc finger domain containing 2B	1135.64408648986	0.317484254409365	0.111161248861532	0.00428921209678239	0.0434574746319967
ENSMUSG00000039294	Cybc1	protein_coding	cytochrome b 245 chaperone 1	310.432691831218	-0.259042427463608	0.090712782343242	0.00429511104231061	0.0434935523184878
ENSMUSG00000031527	Eri1	protein_coding	exoribonuclease 1	152.180810897676	0.465103994426252	0.162958808444093	0.00431562265186449	0.0436774823558124
ENSMUSG00000027671	Actl6a	protein_coding	actin-like 6A	147.144808522649	-0.388459331314078	0.136143073854743	0.00432654546610699	0.0437642190106157
ENSMUSG00000058715	Fcer1g	protein_coding	Fc receptor, IgE, high affinity I, gamma polypeptide	61.0464197936878	-0.609303592264478	0.21358424364804	0.00433419761448167	0.043817795665537
ENSMUSG00000063382	Bcl9l	protein_coding	B cell CLL/lymphoma 9-like	620.328549330219	0.370644384062664	0.129946756055071	0.00434070041379073	0.0438597007590088
ENSMUSG00000074300	BC030870	protein_coding	cDNA sequence BC030870	1.50501036449387	-3.12870865757327	1.09702544858619	0.00434460875752912	0.0438753594503565
ENSMUSG00000066842	Hmcn1	protein_coding	hemicentin 1	57.3639578898581	-1.38688956961617	0.486371008218243	0.00435127434409392	0.0439024850799265
ENSMUSG00000099564	Gm28729	protein_coding	predicted gene 28729	5.30864826929551	1.73039980639543	0.606848798428832	0.00435201497083026	0.0439024850799265
ENSMUSG00000054379	2410024N13Rik	pseudogene	RIKEN cDNA 2410024N13 gene	1.38442813891966	-3.30983277883448	1.16085422663936	0.00435539499299493	0.0439127683792367
ENSMUSG00000039385	Cdh6	protein_coding	cadherin 6	129.49960602934	0.42447009646656	0.148891363084447	0.0043599628853287	0.0439350106136969
ENSMUSG00000042757	Tmem108	protein_coding	transmembrane protein 108	371.341733504346	0.279241837980529	0.0979638126288956	0.00436561691052112	0.0439681677149507
ENSMUSG00000024430	Cabyr	protein_coding	calcium-binding tyrosine-(Y)-phosphorylation regulated (fibrousheathin 2)	95.3091612607783	-0.478656951142273	0.168008516501325	0.00438563162860412	0.0441219683911811
ENSMUSG00000114593	Gm19716	transcribed_processed_pseudogene	predicted gene, 19716	72.4632935931792	2.42793216145549	0.852170847227375	0.00438411246997326	0.0441219683911811
ENSMUSG00000050050	Ccdc158	protein_coding	coiled-coil domain containing 158	10.8577973358567	-1.38005649855998	0.484495773961561	0.00439343201893743	0.0441546604861111
ENSMUSG00000061603	Akap6	protein_coding	A kinase (PRKA) anchor protein 6	2132.85046376403	0.300602393411953	0.105532865393332	0.00439362845714394	0.0441546604861111
ENSMUSG00000030660	Pik3c2a	protein_coding	phosphatidylinositol-4-phosphate 3-kinase catalytic subunit type 2 alpha	372.602041385199	0.387475981097968	0.136040493822452	0.00439617530648995	0.0441564001357052
ENSMUSG00000032564	Cpne4	protein_coding	copine IV	1312.64410009037	0.413953005218729	0.145351298230104	0.00440020507201127	0.0441730246894515
ENSMUSG00000042372	Dmrt3	protein_coding	doublesex and mab-3 related transcription factor 3	7.47912566358633	1.41870397109839	0.49822678409206	0.00440632041065974	0.0442105567848396
ENSMUSG00000003779	Kif20a	protein_coding	kinesin family member 20A	48.8913850642938	0.6985984573286	0.245436023114494	0.00442226344786297	0.0443466008933407
ENSMUSG00000015653	Steap2	protein_coding	six transmembrane epithelial antigen of prostate 2	124.565721955591	0.848264735122659	0.298167526498617	0.00444216544094922	0.0445203717120114
ENSMUSG00000030801	Kat8	protein_coding	K(lysine) acetyltransferase 8	251.794303047695	-0.296451988702849	0.104209549782849	0.00444437857591684	0.0445203717120114
ENSMUSG00000032244	Fem1b	protein_coding	feminization 1 homolog b (C. elegans)	1797.54327734538	0.210559816644557	0.0740429058282801	0.0044585443259647	0.0446382354960147
ENSMUSG00000018415	Gid4	protein_coding	GID complex subunit 4, VID24 homolog	1045.88301617097	0.161502647501523	0.056796245444729	0.00446147882919482	0.0446435875097806
ENSMUSG00000019785	Clvs2	protein_coding	clavesin 2	462.438892843917	0.244184184825763	0.0859152570155125	0.00448101786557374	0.0448115186498676
ENSMUSG00000036270	Edc4	protein_coding	enhancer of mRNA decapping 4	1143.5747710704	-0.292649880856418	0.102973035664266	0.00448307903491042	0.0448115186498676
ENSMUSG00000084106	Gm6136	processed_pseudogene	predicted pseudogene 6136	5.96498691454433	2.81823832426406	0.992054779370955	0.00449992293056684	0.0449557284395297
ENSMUSG00000029390	Tmed2	protein_coding	transmembrane p24 trafficking protein 2	1126.97070028343	0.204934013288616	0.072150798937249	0.00450630982186205	0.0449953705347707
ENSMUSG00000046324	Ermp1	protein_coding	endoplasmic reticulum metallopeptidase 1	985.039966586703	0.301730720890763	0.1062371002769	0.00450904348631884	0.044998512302845
ENSMUSG00000030560	Ctsc	protein_coding	cathepsin C	125.235261292017	0.588647191970645	0.207364928091865	0.00452974686295047	0.0451808853322277
ENSMUSG00000101373	Zfp813-ps	processed_pseudogene	zinc finger protein 813, pseudogene	1.2584108210677	-3.74641829118565	1.32017530351543	0.00454229613426257	0.0452817752891491
ENSMUSG00000026405	C4bp	protein_coding	complement component 4 binding protein	21.3731962758092	-0.943852406268995	0.332643421377096	0.0045478325060278	0.0453051526564804
ENSMUSG00000037172	E330009J07Rik	protein_coding	RIKEN cDNA E330009J07 gene	872.133152156183	0.277288231861547	0.0977291977885944	0.00454951215795642	0.0453051526564804
ENSMUSG00000018604	Tbx3	protein_coding	T-box 3	40.1640443269	-0.838983257232351	0.295752061062645	0.00455711332191619	0.0453565660857597
ENSMUSG00000018973	Hoxb1	protein_coding	homeobox B1	1.47403406520482	-3.51827362921525	1.24036796431482	0.00456144448135405	0.045375395851416
ENSMUSG00000024241	Sos1	protein_coding	SOS Ras/Rac guanine nucleotide exchange factor 1	753.253421701002	0.277108473172078	0.0977331669084251	0.00457744229562605	0.0454131101777257
ENSMUSG00000029283	Cdc7	protein_coding	cell division cycle 7 (S. cerevisiae)	323.297850817818	-0.383653313701392	0.135279087115385	0.00456805188872057	0.0454131101777257
ENSMUSG00000053044	Cd8b1	protein_coding	CD8 antigen, beta chain 1	1.60752501230379	3.35618157034576	1.18367633207834	0.00457700722628307	0.0454131101777257
ENSMUSG00000063015	Ccni	protein_coding	cyclin I	2537.25252738051	0.222657105862718	0.0785247212247966	0.0045753542935583	0.0454131101777257
ENSMUSG00000112917	Gm47331	processed_pseudogene	predicted gene, 47331	15.6105180204772	1.24159969309173	0.437828429811118	0.00457091551802011	0.0454131101777257
ENSMUSG00000022122	Ednrb	protein_coding	endothelin receptor type B	633.00068991057	0.487982056706313	0.172143254975822	0.00458624224310281	0.0454761610907241
ENSMUSG00000006599	Gtf2h1	protein_coding	general transcription factor II H, polypeptide 1	465.206696835827	0.223430002335084	0.0788269028262014	0.00459063036574491	0.0454856989639366
ENSMUSG00000013736	Trnt1	protein_coding	tRNA nucleotidyl transferase, CCA-adding, 1	492.614735263873	-0.237468476092127	0.0837827384572738	0.00459209454113928	0.0454856989639366
ENSMUSG00000031111	Igsf1	protein_coding	immunoglobulin superfamily, member 1	144.644708518986	0.703550374965488	0.248333729384852	0.00461012351419565	0.0456399774406958
ENSMUSG00000041124	Msantd4	protein_coding	Myb/SANT-like DNA-binding domain containing 4 with coiled-coils	591.435913727417	0.255286242462954	0.090114623062955	0.00461269703217114	0.0456411649959828
ENSMUSG00000031302	Nlgn3	protein_coding	neuroligin 3	1686.92048490498	0.228471537808367	0.080680056145143	0.0046283642089267	0.0457718399864192
ENSMUSG00000066838	Zfp772	protein_coding	zinc finger protein 772	216.293896130908	-0.381160190328275	0.134614516731005	0.00463311093961205	0.0457762540633563
ENSMUSG00000080896	Gm14567	processed_pseudogene	predicted gene 14567	2.0409006830846	-4.34598700636522	1.5348974401704	0.0046337322009085	0.0457762540633563
ENSMUSG00000040667	Nup88	protein_coding	nucleoporin 88	712.255351902363	0.240329500647528	0.0848995411186293	0.00464387901595996	0.0458521430227639
ENSMUSG00000024502	Jakmip2	protein_coding	janus kinase and microtubule interacting protein 2	511.849823544328	0.308866564721524	0.109138948009423	0.00465435494339637	0.0459311992875646
ENSMUSG00000004894	Hapln2	protein_coding	hyaluronan and proteoglycan link protein 2	394.943181445438	-0.721498870466111	0.254967305237777	0.00465814551090583	0.0459313271579697
ENSMUSG00000027544	Nfatc2	protein_coding	nuclear factor of activated T cells, cytoplasmic, calcineurin dependent 2	257.944553177379	0.309343428813909	0.109320590364478	0.00465930622229271	0.0459313271579697
ENSMUSG00000027985	Lef1	protein_coding	lymphoid enhancer binding factor 1	75.0317556136246	0.660818400873313	0.233591382522516	0.00467009574905665	0.0460133056800592
ENSMUSG00000006519	Cyba	protein_coding	cytochrome b-245, alpha polypeptide	76.8423049566797	-0.886915669277005	0.31360248056791	0.00468174844951273	0.0460925894447555
ENSMUSG00000031785	Adgrg1	protein_coding	adhesion G protein-coupled receptor G1	1069.00851337079	-0.359318773801133	0.127054848236774	0.00468309827172282	0.0460925894447555
ENSMUSG00000028430	Nol6	protein_coding	nucleolar protein family 6 (RNA-associated)	1820.82548389987	0.164641125292299	0.0582252750812099	0.00468899698212891	0.0461018614490286
ENSMUSG00000050541	Adra1b	protein_coding	adrenergic receptor, alpha 1b	41.7117972508234	0.746122601248026	0.263853772468369	0.00468707957894096	0.0461018614490286
ENSMUSG00000020167	Tcf3	protein_coding	transcription factor 3	432.192393530782	-0.310875586362819	0.109955363309014	0.00469439443976543	0.0461305469458619
ENSMUSG00000021728	Emb	protein_coding	embigin	311.65122468911	0.430995021374219	0.152500216419056	0.00471048949751603	0.0462398552151943
ENSMUSG00000035203	Epn1	protein_coding	epsin 1	5489.59801615891	0.20447937704362	0.0723473056599519	0.00470806316340281	0.0462398552151943
ENSMUSG00000071265	1700086L19Rik	transcribed_unitary_pseudogene	RIKEN cDNA 1700086L19 gene	117.284950231486	0.549549777694211	0.194570705223109	0.00473659775664235	0.0464471225456305
ENSMUSG00000074259	Gramd2	protein_coding	GRAM domain containing 2	178.186678887314	-0.508979716623174	0.180205886065133	0.00473641322042489	0.0464471225456305
ENSMUSG00000081593	Gm11841	processed_pseudogene	predicted gene 11841	7.49440047577927	1.16051957511874	0.410913154085258	0.00473920873878533	0.0464482407581057
ENSMUSG00000028164	Manba	protein_coding	mannosidase, beta A, lysosomal	102.324543202927	-0.564363701793762	0.199886060712225	0.0047513243904046	0.0465179664791086
ENSMUSG00000059397	Olfr54	protein_coding	olfactory receptor 54	2.29223179556733	-2.99510890152906	1.06079777930865	0.0047509918016542	0.0465179664791086
ENSMUSG00000004415	Col26a1	protein_coding	collagen, type XXVI, alpha 1	71.7373433220803	-0.614262582196091	0.217602073251892	0.00475957181328232	0.0465742003528026
ENSMUSG00000062511	4930512M02Rik	protein_coding	RIKEN cDNA 4930512M02 gene	2.32847281310812	3.73983933616769	1.32501829619096	0.0047653604032964	0.0466063271409672
ENSMUSG00000040010	Slc7a5	protein_coding	solute carrier family 7 (cationic amino acid transporter, y+ system), member 5	762.920185074089	0.268624881949275	0.0951892366244377	0.00477238387369217	0.0466259899256417
ENSMUSG00000068303	Spr-ps1	transcribed_unprocessed_pseudogene	sepiapterin reductase pseudogene 1	6.01869059531482	-1.66845338728367	0.591206158006972	0.0047707658448113	0.0466259899256417
ENSMUSG00000058057	Mettl7a3	protein_coding	methyltransferase like 7A3	3.77960935381303	2.01927619690794	0.715778614315101	0.00478607095957975	0.0467106463746603
ENSMUSG00000059842	Zfp341	protein_coding	zinc finger protein 341	154.950116367063	-0.350167477205231	0.124122859769375	0.00478538997613191	0.0467106463746603
ENSMUSG00000027573	Gid8	protein_coding	GID complex subunit 8	424.013433798338	0.168496350344785	0.0597382564482624	0.00479373718905074	0.0467609329788788
ENSMUSG00000047496	Rnf152	protein_coding	ring finger protein 152	76.4616844345045	0.751613102214958	0.266584444869335	0.0048110754248877	0.0469054638646547
ENSMUSG00000063281	Zfp35	protein_coding	zinc finger protein 35	212.134260790583	0.330736017786396	0.11732113587422	0.00481636232789748	0.0469324106985588
ENSMUSG00000028879	Stx12	protein_coding	syntaxin 12	1674.7403254671	0.13576839907921	0.0481711408555134	0.00482547309284111	0.0469965709282881
ENSMUSG00000027599	Armc1	protein_coding	armadillo repeat containing 1	901.976466119478	0.178965944686437	0.0635303613929946	0.00484723480666204	0.047172044086983
ENSMUSG00000068647	Olfr1278	protein_coding	olfactory receptor 1278	1.76119806070062	-3.08566902403705	1.09540535391101	0.00484866323750869	0.047172044086983
ENSMUSG00000106806	Gm17906	processed_pseudogene	predicted gene, 17906	1.04814612432618	-3.39567254911321	1.20552488659009	0.00485109774961824	0.047172044086983
ENSMUSG00000039747	Orai2	protein_coding	ORAI calcium release-activated calcium modulator 2	2264.41420355247	0.39363488808437	0.139758354402932	0.00485441138312864	0.0471796032126222
ENSMUSG00000024008	Cpne5	protein_coding	copine V	562.006801324466	-0.300885314935081	0.106866505399192	0.00486976116968664	0.0472556475730626
ENSMUSG00000036087	Slain2	protein_coding	SLAIN motif family, member 2	300.85149969685	0.264757443395159	0.0940350517807345	0.00486985681096447	0.0472556475730626
ENSMUSG00000043881	Kbtbd7	protein_coding	kelch repeat and BTB (POZ) domain containing 7	613.115397933691	0.309165673173508	0.109798866351839	0.00486641871787588	0.0472556475730626
ENSMUSG00000026860	Sh3glb2	protein_coding	SH3-domain GRB2-like endophilin B2	2981.41512154028	-0.303565504813018	0.10783899418154	0.00487790126999487	0.0473090299397521
ENSMUSG00000040021	Lats1	protein_coding	large tumor suppressor	554.564534778952	0.350387936481773	0.124489431907407	0.00488380030131127	0.0473415597733154
ENSMUSG00000039968	Rsbn1l	protein_coding	round spermatid basic protein 1-like	433.125090402768	0.415364928772293	0.147587364679023	0.00488734791179959	0.0473512738829666
ENSMUSG00000038116	Phf20	protein_coding	PHD finger protein 20	1261.95026123836	0.17239128157486	0.0612822287653986	0.00490707626511914	0.0475176640727466
ENSMUSG00000044857	Lemd2	protein_coding	LEM domain containing 2	438.045025534051	-0.380055097899686	0.135111328292281	0.00490964169482514	0.0475177704511641
ENSMUSG00000035232	Pdk3	protein_coding	pyruvate dehydrogenase kinase, isoenzyme 3	230.502163349032	0.426882676967884	0.151771268209832	0.00491318596216069	0.0475273454332362
ENSMUSG00000063137	Olfr177	protein_coding	olfactory receptor 177	1.34979983593848	-3.14368438579264	1.11798046118304	0.00492450016755106	0.0476120333247322
ENSMUSG00000052752	Traf7	protein_coding	TNF receptor-associated factor 7	808.75029040598	-0.259545069444007	0.0923199887264913	0.00493319799268401	0.0476713501609911
ENSMUSG00000021823	Vcl	protein_coding	vinculin	572.788627663183	0.554012991490672	0.197130752299943	0.00494825168059165	0.0477424158518495
ENSMUSG00000057706	Mex3b	protein_coding	mex3 RNA binding family member B	298.898895985974	0.298648719134149	0.10626407717223	0.00494739484307428	0.0477424158518495
ENSMUSG00000098369	Gm2274	unprocessed_pseudogene	predicted gene 2274	30.8682883369995	2.34600976873091	0.834667268842784	0.00494319265743368	0.0477424158518495
ENSMUSG00000061947	Serpina10	protein_coding	serine (or cysteine) peptidase inhibitor, clade A (alpha-1 antiproteinase, antitrypsin), member 10	7.6221772123866	-1.65649962296523	0.589499032115961	0.00495395826761837	0.0477726965755505
ENSMUSG00000027164	Traf6	protein_coding	TNF receptor-associated factor 6	278.379406483384	0.320480842083993	0.114076451098301	0.00496414240485875	0.0478213241922229
ENSMUSG00000059895	Ptp4a3	protein_coding	protein tyrosine phosphatase 4a3	634.619716399869	-0.261950306621158	0.0932369996920561	0.00496169386605782	0.0478213241922229
ENSMUSG00000030589	Rasgrp4	protein_coding	RAS guanyl releasing protein 4	95.1519963834917	1.19088043549978	0.424298581805536	0.00500512430478868	0.0481838820942202
ENSMUSG00000036371	Serbp1	protein_coding	serpine1 mRNA binding protein 1	2319.38356052512	0.189163373675826	0.0673998200509786	0.00500695861133898	0.0481838820942202
ENSMUSG00000022219	Cideb	protein_coding	cell death-inducing DNA fragmentation factor, alpha subunit-like effector B	39.9424628493243	0.668844590355886	0.238357490075497	0.00501518938126375	0.0482334063686171
ENSMUSG00000025529	Zfp711	protein_coding	zinc finger protein 711	141.269523896774	0.372355482280582	0.132714910920928	0.00502106332087275	0.0482334063686171
ENSMUSG00000074918	Inafm2	protein_coding	InaF motif containing 2	634.715926249787	0.227475440459652	0.0810773176516457	0.00502135423332468	0.0482334063686171
ENSMUSG00000095932	Vmn1r49	protein_coding	vomeronasal 1, receptor 49	3.14224174374625	-2.42086780698916	0.862873399187413	0.00502247651521402	0.0482334063686171
ENSMUSG00000031145	Prickle3	protein_coding	prickle planar cell polarity protein 3	22.4828237969923	-1.0088891440191	0.359639286754412	0.00502727806354798	0.0482546060568213
ENSMUSG00000090078	Gm16147	processed_pseudogene	predicted gene 16147	3.21522809222391	2.48559300082342	0.886256969199673	0.00503796383213044	0.0483322347629141
ENSMUSG00000020131	Pcsk4	protein_coding	proprotein convertase subtilisin/kexin type 4	83.009131911478	-0.589826524292966	0.210351261523153	0.00504717240482534	0.0483796989354267
ENSMUSG00000054976	Nyap2	protein_coding	neuronal tyrosine-phophorylated phosphoinositide 3-kinase adaptor 2	264.121403780775	0.628937044502669	0.224304146516178	0.00504811287139357	0.0483796989354267
ENSMUSG00000025557	Slc15a1	protein_coding	solute carrier family 15 (oligopeptide transporter), member 1	4.17630605356175	-1.91600408980546	0.68342408418062	0.00505455737851505	0.0484165171756627
ENSMUSG00000031367	Ap1s2	protein_coding	adaptor-related protein complex 1, sigma 2 subunit	471.855051171547	0.267738565066555	0.0955184092608257	0.00506289069154723	0.0484713806712103
ENSMUSG00000046404	Yod1	protein_coding	YOD1 deubiquitinase	234.846180643487	0.300484510967492	0.107207727801574	0.00506571317550008	0.0484734549849035
ENSMUSG00000024033	Rsph1	protein_coding	radial spoke head 1 homolog (Chlamydomonas)	61.4463043810345	-1.02010625027234	0.364044163314178	0.00507633089673886	0.0485251322410772
ENSMUSG00000025572	Tmc6	protein_coding	transmembrane channel-like gene family 6	116.023698934304	-0.962356255015736	0.343422074127076	0.00507467306276558	0.0485251322410772
ENSMUSG00000022758	P2rx6	protein_coding	purinergic receptor P2X, ligand-gated ion channel, 6	70.4646835354046	-0.539550056191742	0.19256453325476	0.00507997640658176	0.0485350390935973
ENSMUSG00000022999	Lmbr1l	protein_coding	limb region 1 like	162.906505535027	-0.479002138333062	0.170995043608698	0.00509029698244228	0.0486086778580038
ENSMUSG00000049130	C5ar1	protein_coding	complement component 5a receptor 1	7.53697571073869	-1.77354088724275	0.633196158074444	0.00509548794655302	0.0486332820840325
ENSMUSG00000035960	Apex1	protein_coding	apurinic/apyrimidinic endonuclease 1	410.93352516819	0.682937198043882	0.243878415135716	0.00510522333490922	0.0487012125517853
ENSMUSG00000024991	Eif3a	protein_coding	eukaryotic translation initiation factor 3, subunit A	1968.65287188958	0.136508046745501	0.0487635669094205	0.00511998912050171	0.0488055607868534
ENSMUSG00000033228	Scaf11	protein_coding	SR-related CTD-associated factor 11	757.62246392758	0.244612211708768	0.0873834603822078	0.00512140923857316	0.0488055607868534
ENSMUSG00000082593	Gm11331	unprocessed_pseudogene	predicted gene 11331	4.39736373173095	1.65397661057832	0.591013851207426	0.0051334020523617	0.0488948002959715
ENSMUSG00000041515	Irf8	protein_coding	interferon regulatory factor 8	82.0160284910085	-0.565193479782302	0.201983611810277	0.0051385968321966	0.0489192314598368
ENSMUSG00000005370	Msh6	protein_coding	mutS homolog 6	241.399911364502	0.297824925214831	0.10645956217958	0.00514933284081719	0.0489824732724102
ENSMUSG00000032897	Nfyc	protein_coding	nuclear transcription factor-Y gamma	520.968205036612	-0.367458095941169	0.131353872731944	0.00515050627463898	0.0489824732724102
ENSMUSG00000079259	Trim71	protein_coding	tripartite motif-containing 71	31.3898574668023	0.597843677318271	0.213739153144637	0.00515681321228596	0.0490173936509676
ENSMUSG00000095831	Olfr453	protein_coding	olfactory receptor 453	1.42416529872818	-3.55717345055726	1.27182862667549	0.00515960065593976	0.0490188413696585
ENSMUSG00000026941	Mamdc4	protein_coding	MAM domain containing 4	33.7518215689208	-1.08449088832378	0.387779062030896	0.00516319025746182	0.0490279046295584
ENSMUSG00000007739	Cct4	protein_coding	chaperonin containing Tcp1, subunit 4 (delta)	1066.11132228314	0.239561313121052	0.0856865024847334	0.00517733166241829	0.0491120467028582
ENSMUSG00000070417	Olfr2	protein_coding	olfactory receptor 2	3.66602712818198	-2.25842776395332	0.807785262010151	0.00517671190493149	0.0491120467028582
ENSMUSG00000031311	Nono	protein_coding	non-POU-domain-containing, octamer binding protein	1530.04441861344	0.12449445479422	0.0445399179848388	0.00518803123801591	0.0491634014720183
ENSMUSG00000066568	Lsm14a	protein_coding	LSM14A mRNA processing body assembly factor	739.18738383277	0.177462538760608	0.0634893388968495	0.00518748479293092	0.0491634014720183
ENSMUSG00000021427	Ssr1	protein_coding	signal sequence receptor, alpha	1683.405779675	0.226315007447627	0.0810124089128347	0.00521274128781261	0.0493724100997404
ENSMUSG00000015176	Nolc1	protein_coding	nucleolar and coiled-body phosphoprotein 1	733.818683608471	0.158969220417858	0.056941168909894	0.00524132823904734	0.0496179073296482
ENSMUSG00000005983	1700037C18Rik	protein_coding	RIKEN cDNA 1700037C18 gene	105.862744411433	0.965509738646124	0.345910143408446	0.00525105051420392	0.0496846600535205
ENSMUSG00000024176	Sox8	protein_coding	SRY (sex determining region Y)-box 8	548.080239656204	0.304638649280684	0.109197455755503	0.00527412256261647	0.0498775942601889
ENSMUSG00000006281	Tep1	protein_coding	telomerase associated protein 1	86.5691490713135	-0.96869006287694	0.347264040265496	0.0052790894229145	0.0498991978887477
ENSMUSG00000024114	Prss41	protein_coding	protease, serine 41	27.3619567794731	-1.09595644459823	0.392944083087067	0.00528563610371508	0.049910356751933
ENSMUSG00000035805	Mlc1	protein_coding	megalencephalic leukoencephalopathy with subcortical cysts 1 homolog (human)	2284.58665788313	-0.221614040091988	0.0794541740478231	0.00528374837780688	0.049910356751933
ENSMUSG00000040158	Tax1bp3	protein_coding	Tax1 (human T cell leukemia virus type I) binding protein 3	93.1180338164805	0.400549797368491	0.143659208811828	0.00530027325513487	0.0499492331874367
ENSMUSG00000056904	Gm5620	processed_pseudogene	predicted gene 5620	5.64604727068911	2.48710805112578	0.891890973878059	0.00529399053077156	0.0499492331874367
ENSMUSG00000074028	Slc22a13	protein_coding	solute carrier family 22 (organic cation transporter), member 13	4.69453098913521	-1.726313219689	0.619185405255078	0.0053028116863925	0.0499492331874367
ENSMUSG00000091408	Gm6728	processed_pseudogene	predicted gene 6728	1.74651473705845	-3.00519985743934	1.0778762747671	0.00530222727471163	0.0499492331874367
ENSMUSG00000100862	Gm10925	unprocessed_pseudogene	predicted gene 10925	1982.43301844908	2.45179086469717	0.87940318177799	0.0053031789885597	0.0499492331874367
ENSMUSG00000041954	Tnfrsf18	protein_coding	tumor necrosis factor receptor superfamily, member 18	22.5047579888846	0.688359049664915	0.246941173519939	0.00531094652260579	0.0499970785493486
ENSMUSG00000030553	Pgpep1l	protein_coding	pyroglutamyl-peptidase I-like	6.96823590812637	-1.24221957937788	0.445755215998049	0.0053235395250766	0.050090279335091
ENSMUSG00000000562	Adora3	protein_coding	adenosine A3 receptor	23.9562684366885	-0.8163923946915	0.292990226368546	0.00532945745584374	0.0501206105124394
ENSMUSG00000095187	Olfr1381	protein_coding	olfactory receptor 1381	3.04419576642484	3.31975184692251	1.19171527605781	0.0053413578180438	0.0502071440784491
ENSMUSG00000027963	Extl2	protein_coding	exostoses (multiple)-like 2	880.658971099852	0.143199242763212	0.0514230174111488	0.00535722362496266	0.0503308453896744
ENSMUSG00000075215	Olfr1000	protein_coding	olfactory receptor 1000	1.04424633114897	-3.25351728303426	1.16868742420799	0.0053708405725705	0.0504333045587867
ENSMUSG00000038370	Pcp4l1	protein_coding	Purkinje cell protein 4-like 1	620.432929542768	0.372903864328091	0.13399756746118	0.00538728884583717	0.0505112636644471
ENSMUSG00000049515	Espnl	protein_coding	espin-like	7.60717136736245	-1.53174750938992	0.550393339642747	0.00538579480233091	0.0505112636644471
ENSMUSG00000050944	Efcab5	protein_coding	EF-hand calcium binding domain 5	50.1892545643157	0.826382829656434	0.296920313102722	0.00538288478304516	0.0505112636644471
ENSMUSG00000067873	Htatsf1	protein_coding	HIV TAT specific factor 1	870.709162647214	0.191257071208984	0.0687437433535034	0.00539960439271446	0.0505895611556675
ENSMUSG00000090129	Olfr287	protein_coding	olfactory receptor 287	62.6602713097859	-0.60869362879115	0.218790400803358	0.00540107883319835	0.0505895611556675
ENSMUSG00000027276	Jag1	protein_coding	jagged 1	159.070670588232	0.45962723889199	0.165223430704869	0.0054049573444211	0.0506004109315155
ENSMUSG00000025395	Prim1	protein_coding	DNA primase, p49 subunit	53.5777959261094	-0.501479735289283	0.180346755211372	0.00542515523417144	0.0507384301991238
ENSMUSG00000076613	Ighg2b	IG_C_gene	immunoglobulin heavy constant gamma 2B	6.57314064652004	-4.50611361432901	1.62048218253782	0.00542378357245309	0.0507384301991238
ENSMUSG00000052142	Rasal3	protein_coding	RAS protein activator like 3	56.9790012768307	-0.837291677403952	0.301162806566597	0.00543260719675098	0.0507825924994782
ENSMUSG00000022185	Acin1	protein_coding	apoptotic chromatin condensation inducer 1	1977.13584566594	-0.245026285180128	0.0881594479275683	0.00544671872564954	0.0508889310570229
ENSMUSG00000035900	Gramd4	protein_coding	GRAM domain containing 4	486.296726719229	-0.226930843217051	0.0816831453080855	0.00546635801813992	0.0510467830589553
ENSMUSG00000079414	Gm11110	lincRNA	predicted gene 11110	6.3493855752465	-1.51163517371453	0.544228383534383	0.00547661927447681	0.0511169451800389
ENSMUSG00000051177	Plcb1	protein_coding	phospholipase C, beta 1	2164.54861445344	0.361593595685142	0.13019214536701	0.0054798377859777	0.051121335253138
ENSMUSG00000022550	Adck5	protein_coding	aarF domain containing kinase 5	253.711559705503	-0.633043376104397	0.228004630836778	0.00549561473054667	0.0512428196579594
ENSMUSG00000026377	Nifk	protein_coding	nucleolar protein interacting with the FHA domain of MKI67	305.401568207553	0.343006219312961	0.123555338655442	0.00550094726736287	0.0512668442221864
ENSMUSG00000019927	Ube2d1	protein_coding	ubiquitin-conjugating enzyme E2D 1	598.597822892835	0.274352178889276	0.0988583855229973	0.00551671055591613	0.0513776951782096
ENSMUSG00000028106	Rprd2	protein_coding	regulation of nuclear pre-mRNA domain containing 2	587.080805107737	0.34564201447521	0.12455090644105	0.00551836549650912	0.0513776951782096
ENSMUSG00000024782	Ak3	protein_coding	adenylate kinase 3	895.613384730521	0.417800149669651	0.15060260751744	0.00553394583215161	0.0514969786741792
[truncated: 32,629 more rows]
