# Supplementary material for: Hippocampal differential expression underlying the neuroprotective effect of delta-9-tetrahydrocannabinol microdose on old mice
Source: Front Neurosci. 2023 Jul 18;17:1182932. doi: 10.3389/fnins.2023.1182932 (PMC10393280; doi:10.3389/fnins.2023.1182932)
Supplement: Supplementary file 5 [file Data_Sheet_5.CSV]

gene	test_group	reference_group	foldchange	pvalue (t_test)
sgk1	old_weeks	old_control	1.468297	0.01483
sgk1	old_days	old_control	0.847901	0.031719
sgk1	young_weeks	young_control	0.876487	0.071403
sgk1	old_weeks	young_weeks		0.002286
smad2	old_weeks	old_control	0.905123	0.081368
smad2	old_days	old_control	0.991596	0.449445
smad2	young_weeks	young_control	1.021021	0.406352
smad2	old_weeks	young_weeks		0.062818
zic2	old_weeks	old_control	0.927909	0.285817
zic2	old_days	old_control	1.225878	0.041159
zic2	young_weeks	young_control	0.888247	0.149
zic2	old_weeks	young_weeks		0.312094
Ece1	old_weeks	old_control	1.064309	0.294912
Ece1	old_days	old_control	1.035469	0.390662
Ece1	young_weeks	young_control	0.975625	0.423397
Ece1	old_weeks	young_weeks		0.231692
Brd3	old_weeks	old_control	0.983528	0.444377
Brd3	old_days	old_control	1.063965	0.316977
Brd3	young_weeks	young_control	0.973927	0.403354
Brd3	old_weeks	young_weeks		0.449342
Slc2a1	old_weeks	old_control	1.112898	0.247328
Slc2a1	old_days	old_control	1.416697	0.120431
Slc2a1	young_weeks	young_control	0.913377	0.195245
Slc2a1	old_weeks	young_weeks		0.073396
Igf2	old_weeks	old_control	0.508988	0.04907
Igf2	old_days	old_control	1.81382	0.074071
Igf2	young_weeks	young_control	0.34918	0.034644
Igf2	old_weeks	young_weeks		0.157318
Fmod	old_weeks	old_control	1.213992	0.233597
Fmod	old_days	old_control	3.982393	0.000237
Fmod	young_weeks	young_control	1.03132	0.449032
Fmod	old_weeks	young_weeks		0.258346
Myt1	old_weeks	old_control	0.825742	0.099325
Myt1	old_days	old_control	0.80011	0.074339
Myt1	young_weeks	young_control	0.972021	0.431206
Myt1	old_weeks	young_weeks		0.165132
Timp3	old_weeks	old_control	1.196707	0.125212
Timp3	old_days	old_control	1.267296	0.037411
Timp3	young_weeks	young_control	0.842529	0.064744
Timp3	old_weeks	young_weeks		0.020943
