# Supplementary material for: Hippocampal differential expression underlying the neuroprotective effect of delta-9-tetrahydrocannabinol microdose on old mice
Source: Front Neurosci. 2023 Jul 18;17:1182932. doi: 10.3389/fnins.2023.1182932 (PMC10393280; doi:10.3389/fnins.2023.1182932)
Supplement: Supplementary file 6 [file Data_Sheet_6.CSV]

GO Term	Description	P-value	FDR q-value	Enrichment	gene_input_size	all_term_associated_genes	flexible_cutoff	genes_in_set	Genes	Ontology
GO:0044424	intracellular part	1.55e-36	3.04e-33	1.1700000000000002	17466	12872	1795	1545	[Adprhl2 - adp-ribosylhydrolase like 2, Ddx26b - dead/h (asp-glu-ala-asp/his) box polypeptide 26b, Abi1 - abl-interactor 1, Stx12 - syntaxin 12, Nfx1 - nuclear transcription factor, x-box binding 1, Acadl - acyl-coenzyme a dehydrogenase, long-chain, Tmsb4x - thymosin, beta 4, x chromosome, Camta1 - calmodulin binding transcription activator 1, Macf1 - microtubule-actin crosslinking factor 1, Aco2…	CC
GO:0043229	intracellular organelle	2.46e-32	2.42e-29	1.22	17466	10551	1798	1327	[Adprhl2 - adp-ribosylhydrolase like 2, Abi1 - abl-interactor 1, Zfr - zinc finger rna binding protein, Stx12 - syntaxin 12, Nfx1 - nuclear transcription factor, x-box binding 1, Adcy1 - adenylate cyclase 1, Fbxl4 - f-box and leucine-rich repeat protein 4, Acadl - acyl-coenzyme a dehydrogenase, long-chain, Lman1 - lectin, mannose-binding, 1, Zic2 - zinc finger protein of the cerebellum 2, Tmsb4x …	CC
GO:0043226	organelle	3.14e-32	2.06e-29	1.21	17466	10789	1795	1347	[Adprhl2 - adp-ribosylhydrolase like 2, Abi1 - abl-interactor 1, Zfr - zinc finger rna binding protein, Stx12 - syntaxin 12, Nfx1 - nuclear transcription factor, x-box binding 1, Adcy1 - adenylate cyclase 1, Fbxl4 - f-box and leucine-rich repeat protein 4, Acadl - acyl-coenzyme a dehydrogenase, long-chain, Lman1 - lectin, mannose-binding, 1, Zic2 - zinc finger protein of the cerebellum 2, Tmsb4x …	CC
GO:0043227	membrane-bounded organelle	3.27e-29	1.61e-26	1.24	17466	9741	1793	1235	[Adprhl2 - adp-ribosylhydrolase like 2, Abi1 - abl-interactor 1, Zfr - zinc finger rna binding protein, Stx12 - syntaxin 12, Nfx1 - nuclear transcription factor, x-box binding 1, Adcy1 - adenylate cyclase 1, Fbxl4 - f-box and leucine-rich repeat protein 4, Acadl - acyl-coenzyme a dehydrogenase, long-chain, Lman1 - lectin, mannose-binding, 1, Zic2 - zinc finger protein of the cerebellum 2, Tmsb4x …	CC
GO:0044444	cytoplasmic part	7.27e-28	2.86e-25	1.28	17466	8096	1785	1061	[Adprhl2 - adp-ribosylhydrolase like 2, Abi1 - abl-interactor 1, St13 - suppression of tumorigenicity 13, Stx12 - syntaxin 12, Nfx1 - nuclear transcription factor, x-box binding 1, Acadl - acyl-coenzyme a dehydrogenase, long-chain, Fbxl4 - f-box and leucine-rich repeat protein 4, Lman1 - lectin, mannose-binding, 1, Tmsb4x - thymosin, beta 4, x chromosome, Camta1 - calmodulin binding transcription…	CC
GO:0043231	intracellular membrane-bounded organelle	3.31e-26	1.09e-23	1.24	17466	9048	1798	1158	[Adprhl2 - adp-ribosylhydrolase like 2, Abi1 - abl-interactor 1, Zfr - zinc finger rna binding protein, Stx12 - syntaxin 12, Nfx1 - nuclear transcription factor, x-box binding 1, Adcy1 - adenylate cyclase 1, Acadl - acyl-coenzyme a dehydrogenase, long-chain, Fbxl4 - f-box and leucine-rich repeat protein 4, Lman1 - lectin, mannose-binding, 1, Zic2 - zinc finger protein of the cerebellum 2, Tmsb4x …	CC
GO:0044422	organelle part	3.74e-26	1.05e-23	1.29	17466	7615	1802	1013	[Adprhl2 - adp-ribosylhydrolase like 2, Ddx26b - dead/h (asp-glu-ala-asp/his) box polypeptide 26b, Stx12 - syntaxin 12, Nfx1 - nuclear transcription factor, x-box binding 1, Adcy1 - adenylate cyclase 1, Acadl - acyl-coenzyme a dehydrogenase, long-chain, Fbxl4 - f-box and leucine-rich repeat protein 4, Lman1 - lectin, mannose-binding, 1, Zic2 - zinc finger protein of the cerebellum 2, Camta1 - cal…	CC
GO:0051641	cellular localization	5.32e-25	8.2e-21	1.78	17466	1834	1789	334	[Srsf10 - serine/arginine-rich splicing factor 10, Cyp46a1 - cytochrome p450, family 46, subfamily a, polypeptide 1, Stx12 - syntaxin 12, Csnk1e - casein kinase 1, epsilon, Lman1 - lectin, mannose-binding, 1, Slc4a5 - solute carrier family 4, sodium bicarbonate cotransporter, member 5, Nrxn1 - neurexin i, D2Wsu81e - dna segment, chr 2, wayne state university 81, expressed, Tomm70a - translocase o…	BP
GO:0044456	synapse part	2.47e-24	6.07e-22	2.06	17466	1064	1785	224	[Abi2 - abl-interactor 2, Calm3 - calmodulin 3, Cyp46a1 - cytochrome p450, family 46, subfamily a, polypeptide 1, Abi1 - abl-interactor 1, Stx12 - syntaxin 12, Adcy1 - adenylate cyclase 1, Ntrk3 - neurotrophic tyrosine kinase, receptor, type 3, Pcdh17 - protocadherin 17, Camk2g - calcium/calmodulin-dependent protein kinase ii gamma, Adam23 - a disintegrin and metallopeptidase domain 23, Nrxn1 - n…	CC
GO:0097458	neuron part	1.22e-23	2.67e-21	1.75	17466	1907	1735	332	[Abi2 - abl-interactor 2, Calm3 - calmodulin 3, Cyp46a1 - cytochrome p450, family 46, subfamily a, polypeptide 1, Stx12 - syntaxin 12, Ntrk3 - neurotrophic tyrosine kinase, receptor, type 3, Adcy1 - adenylate cyclase 1, Pcdh17 - protocadherin 17, Csnk1e - casein kinase 1, epsilon, Fscn1 - fascin homolog 1, actin bundling protein (strongylocentrotus purpuratus), Camk2g - calcium/calmodulin-depende…	CC
GO:0044464	cell part	2.43e-23	4.78e-21	1.1	17466	14591	1795	1649	[Adprhl2 - adp-ribosylhydrolase like 2, Ddx26b - dead/h (asp-glu-ala-asp/his) box polypeptide 26b, Abi1 - abl-interactor 1, Stx12 - syntaxin 12, Nfx1 - nuclear transcription factor, x-box binding 1, Acadl - acyl-coenzyme a dehydrogenase, long-chain, Tmsb4x - thymosin, beta 4, x chromosome, Camta1 - calmodulin binding transcription activator 1, Macf1 - microtubule-actin crosslinking factor 1, Aco2…	CC
GO:0044446	intracellular organelle part	3.28e-23	5.86e-21	1.29	17466	7266	1802	964	[Adprhl2 - adp-ribosylhydrolase like 2, Ddx26b - dead/h (asp-glu-ala-asp/his) box polypeptide 26b, Stx12 - syntaxin 12, Nfx1 - nuclear transcription factor, x-box binding 1, Acadl - acyl-coenzyme a dehydrogenase, long-chain, Fbxl4 - f-box and leucine-rich repeat protein 4, Lman1 - lectin, mannose-binding, 1, Zic2 - zinc finger protein of the cerebellum 2, Camta1 - calmodulin binding transcription…	CC
GO:0045202	synapse	1.15e-22	1.8899999999999998e-20	2.02	17466	1072	1785	221	[Abi2 - abl-interactor 2, Cyp46a1 - cytochrome p450, family 46, subfamily a, polypeptide 1, Abi1 - abl-interactor 1, Adcy1 - adenylate cyclase 1, Ntrk3 - neurotrophic tyrosine kinase, receptor, type 3, Pcdh17 - protocadherin 17, Nrg3 - neuregulin 3, Adam23 - a disintegrin and metallopeptidase domain 23, Nrxn1 - neurexin i, Apba3 - amyloid beta (a4) precursor protein-binding, family a, member 3, S…	CC
GO:0046907	intracellular transport	9.18e-22	7.08e-18	1.96	17466	1141	1789	229	[Srsf10 - serine/arginine-rich splicing factor 10, Stx12 - syntaxin 12, Lman1 - lectin, mannose-binding, 1, Tomm70a - translocase of outer mitochondrial membrane 70 homolog a (yeast), Macf1 - microtubule-actin crosslinking factor 1, Stxbp1 - syntaxin binding protein 1, Nsg2 - neuron specific gene family member 2, Madd - map-kinase activating death domain, Nxt2 - nuclear transport factor 2-like ex…	BP
GO:0051649	establishment of localization in cell	6.63e-20	3.41e-16	1.82	17466	1370	1789	256	[Srsf10 - serine/arginine-rich splicing factor 10, Stx12 - syntaxin 12, Lman1 - lectin, mannose-binding, 1, Nrxn1 - neurexin i, Tomm70a - translocase of outer mitochondrial membrane 70 homolog a (yeast), Macf1 - microtubule-actin crosslinking factor 1, Stxbp1 - syntaxin binding protein 1, Nrxn2 - neurexin ii, Nsg2 - neuron specific gene family member 2, Madd - map-kinase activating death domain, …	BP
GO:0098978	glutamatergic synapse	2.45e-19	3.7e-17	2.4699999999999998	17466	492	1766	123	[Abi2 - abl-interactor 2, Map2k1 - mitogen-activated protein kinase kinase 1, Clcn3 - chloride channel 3, Arf1 - adp-ribosylation factor 1, Drp2 - dystrophin related protein 2, Abi1 - abl-interactor 1, Adcy1 - adenylate cyclase 1, Ntrk3 - neurotrophic tyrosine kinase, receptor, type 3, Pcdh17 - protocadherin 17, Nrg3 - neuregulin 3, Adam23 - a disintegrin and metallopeptidase domain 23, Nrxn1 - n…	CC
GO:0032991	protein-containing complex	4.59e-18	6.45e-16	1.35	17466	4979	1789	687	[2310045N01Rik - riken cdna 2310045n01 gene, Suds3 - suppressor of defective silencing 3 homolog (s. cerevisiae), Med22 - mediator complex subunit 22, Ddx26b - dead/h (asp-glu-ala-asp/his) box polypeptide 26b, Abi1 - abl-interactor 1, Supt6 - suppressor of ty 6, St13 - suppression of tumorigenicity 13, Stx12 - syntaxin 12, Fbxl4 - f-box and leucine-rich repeat protein 4, BC005624 - cdna sequence …	CC
GO:0033036	macromolecule localization	1.73e-17	6.66e-14	1.6700000000000002	17466	1748	1789	299	[Ist1 - increased sodium tolerance 1 homolog (yeast), Cyp46a1 - cytochrome p450, family 46, subfamily a, polypeptide 1, Stx12 - syntaxin 12, Csnk1e - casein kinase 1, epsilon, Tomm6 - translocase of outer mitochondrial membrane 6 homolog (yeast), Lman1 - lectin, mannose-binding, 1, Nrxn1 - neurexin i, Tomm70a - translocase of outer mitochondrial membrane 70 homolog a (yeast), Apba3 - amyloid beta…	BP
GO:0008104	protein localization	2.25e-17	6.95e-14	1.6700000000000002	17466	1728	1789	296	[Ist1 - increased sodium tolerance 1 homolog (yeast), Cyp46a1 - cytochrome p450, family 46, subfamily a, polypeptide 1, Stx12 - syntaxin 12, Csnk1e - casein kinase 1, epsilon, Tomm6 - translocase of outer mitochondrial membrane 6 homolog (yeast), Lman1 - lectin, mannose-binding, 1, Nrxn1 - neurexin i, Tomm70a - translocase of outer mitochondrial membrane 70 homolog a (yeast), Apba3 - amyloid beta…	BP
GO:0005515	protein binding	3.15e-17	1.44e-13	1.23	17466	8544	1555	937	[St13 - suppression of tumorigenicity 13, Stx12 - syntaxin 12, Nfx1 - nuclear transcription factor, x-box binding 1, Adcy1 - adenylate cyclase 1, Acadl - acyl-coenzyme a dehydrogenase, long-chain, Lman1 - lectin, mannose-binding, 1, Zic2 - zinc finger protein of the cerebellum 2, Tmsb4x - thymosin, beta 4, x chromosome, Tox2 - tox high mobility group box family member 2, Adam23 - a disintegrin an…	MF
GO:0051179	localization	1.16e-15	2.98e-12	1.3900000000000001	17466	3766	1789	538	[Ist1 - increased sodium tolerance 1 homolog (yeast), Cyp46a1 - cytochrome p450, family 46, subfamily a, polypeptide 1, Supt6 - suppressor of ty 6, Stx12 - syntaxin 12, Lman1 - lectin, mannose-binding, 1, Tmsb4x - thymosin, beta 4, x chromosome, D2Wsu81e - dna segment, chr 2, wayne state university 81, expressed, Tomm70a - translocase of outer mitochondrial membrane 70 homolog a (yeast), Apba3 - …	BP
GO:0005737	cytoplasm	3.38e-15	4.43e-13	1.26	17466	6415	1798	834	[Adprhl2 - adp-ribosylhydrolase like 2, Zfr - zinc finger rna binding protein, Abi1 - abl-interactor 1, St13 - suppression of tumorigenicity 13, Adcy1 - adenylate cyclase 1, Fbxl4 - f-box and leucine-rich repeat protein 4, Zic2 - zinc finger protein of the cerebellum 2, Tmsb4x - thymosin, beta 4, x chromosome, Camta1 - calmodulin binding transcription activator 1, Akt3 - thymoma viral proto-oncog…	CC
GO:0050804	modulation of chemical synaptic transmission	1.69e-14	3.72e-11	2.17	17466	518	1738	112	[Arf1 - adp-ribosylation factor 1, Cyp46a1 - cytochrome p450, family 46, subfamily a, polypeptide 1, Nlgn2 - neuroligin 2, Rhot1 - ras homolog gene family, member t1, Adcy1 - adenylate cyclase 1, Pcdh17 - protocadherin 17, Slc1a3 - solute carrier family 1 (glial high affinity glutamate transporter), member 3, Arrb2 - arrestin, beta 2, Nrg3 - neuregulin 3, Nrxn1 - neurexin i, Nlgn1 - neuroligin 1,…	BP
GO:0099177	regulation of trans-synaptic signaling	1.84e-14	3.55e-11	2.17	17466	519	1738	112	[Arf1 - adp-ribosylation factor 1, Cyp46a1 - cytochrome p450, family 46, subfamily a, polypeptide 1, Nlgn2 - neuroligin 2, Rhot1 - ras homolog gene family, member t1, Adcy1 - adenylate cyclase 1, Pcdh17 - protocadherin 17, Slc1a3 - solute carrier family 1 (glial high affinity glutamate transporter), member 3, Arrb2 - arrestin, beta 2, Nrg3 - neuregulin 3, Nrxn1 - neurexin i, Nlgn1 - neuroligin 1,…	BP
GO:0015833	peptide transport	2.55e-14	4.38e-11	1.74	17466	1099	1798	197	[Ist1 - increased sodium tolerance 1 homolog (yeast), Stx12 - syntaxin 12, Tomm6 - translocase of outer mitochondrial membrane 6 homolog (yeast), Lman1 - lectin, mannose-binding, 1, Apba3 - amyloid beta (a4) precursor protein-binding, family a, member 3, Tomm70a - translocase of outer mitochondrial membrane 70 homolog a (yeast), Macf1 - microtubule-actin crosslinking factor 1, Stxbp1 - syntaxin b…	BP
GO:0009987	cellular process	2.63e-14	4.06e-11	1.1300000000000001	17466	12025	1803	1399	[Ddx26b - dead/h (asp-glu-ala-asp/his) box polypeptide 26b, Adprhl2 - adp-ribosylhydrolase like 2, Abi1 - abl-interactor 1, St13 - suppression of tumorigenicity 13, Stx12 - syntaxin 12, Nfx1 - nuclear transcription factor, x-box binding 1, Adcy1 - adenylate cyclase 1, Fbxl4 - f-box and leucine-rich repeat protein 4, Acadl - acyl-coenzyme a dehydrogenase, long-chain, Lman1 - lectin, mannose-bindin…	BP
GO:0005488	binding	4.91e-14	1.12e-10	1.11	17466	12128	1798	1391	[Adprhl2 - adp-ribosylhydrolase like 2, Abi1 - abl-interactor 1, Zfr - zinc finger rna binding protein, St13 - suppression of tumorigenicity 13, Stx12 - syntaxin 12, Nfx1 - nuclear transcription factor, x-box binding 1, Adcy1 - adenylate cyclase 1, Acadl - acyl-coenzyme a dehydrogenase, long-chain, Lman1 - lectin, mannose-binding, 1, Zic2 - zinc finger protein of the cerebellum 2, Tmsb4x - thymos…	MF
GO:0098588	bounding membrane of organelle	5.17e-14	6.36e-12	1.97	17466	875	1409	139	[Stx5a - syntaxin 5a, Calm3 - calmodulin 3, Clcn3 - chloride channel 3, Arf1 - adp-ribosylation factor 1, Stard3 - start domain containing 3, Trim23 - tripartite motif-containing 23, Ntrk3 - neurotrophic tyrosine kinase, receptor, type 3, Tomm6 - translocase of outer mitochondrial membrane 6 homolog (yeast), B3gat2 - beta-1,3-glucuronyltransferase 2 (glucuronosyltransferase s), Lman1 - lectin, ma…	CC
GO:0051234	establishment of localization	6.43e-14	9.02e-11	1.3800000000000001	17466	3238	1789	459	[Ist1 - increased sodium tolerance 1 homolog (yeast), Supt6 - suppressor of ty 6, Stx12 - syntaxin 12, Lman1 - lectin, mannose-binding, 1, Tomm70a - translocase of outer mitochondrial membrane 70 homolog a (yeast), Apba3 - amyloid beta (a4) precursor protein-binding, family a, member 3, Macf1 - microtubule-actin crosslinking factor 1, Tmem175 - transmembrane protein 175, Stxbp1 - syntaxin binding…	BP
GO:0006810	transport	6.99e-14	8.99e-11	1.3900000000000001	17466	3102	1789	443	[Ist1 - increased sodium tolerance 1 homolog (yeast), Supt6 - suppressor of ty 6, Stx12 - syntaxin 12, Lman1 - lectin, mannose-binding, 1, Tomm70a - translocase of outer mitochondrial membrane 70 homolog a (yeast), Apba3 - amyloid beta (a4) precursor protein-binding, family a, member 3, Macf1 - microtubule-actin crosslinking factor 1, Tmem175 - transmembrane protein 175, Stxbp1 - syntaxin binding…	BP
GO:0042886	amide transport	8.39e-14	9.96e-11	1.72	17466	1125	1798	199	[Ist1 - increased sodium tolerance 1 homolog (yeast), Stx12 - syntaxin 12, Tomm6 - translocase of outer mitochondrial membrane 6 homolog (yeast), Lman1 - lectin, mannose-binding, 1, Apba3 - amyloid beta (a4) precursor protein-binding, family a, member 3, Tomm70a - translocase of outer mitochondrial membrane 70 homolog a (yeast), Macf1 - microtubule-actin crosslinking factor 1, Stxbp1 - syntaxin b…	BP
GO:0031090	organelle membrane	1.04e-13	1.2e-11	1.75	17466	1496	1414	212	[Calm3 - calmodulin 3, Slc25a10 - solute carrier family 25 (mitochondrial carrier, dicarboxylate transporter), member 10, Ntrk3 - neurotrophic tyrosine kinase, receptor, type 3, Tomm6 - translocase of outer mitochondrial membrane 6 homolog (yeast), Acadl - acyl-coenzyme a dehydrogenase, long-chain, Lman1 - lectin, mannose-binding, 1, Brap - brca1 associated protein, Nrxn1 - neurexin i, Tomm70a - …	CC
GO:0044237	cellular metabolic process	1.39e-13	1.53e-10	1.27	17466	5957	1748	757	[Tmtc1 - transmembrane and tetratricopeptide repeat containing 1, Suds3 - suppressor of defective silencing 3 homolog (s. cerevisiae), Cyp46a1 - cytochrome p450, family 46, subfamily a, polypeptide 1, Ddx26b - dead/h (asp-glu-ala-asp/his) box polypeptide 26b, Adprhl2 - adp-ribosylhydrolase like 2, Supt6 - suppressor of ty 6, Adcy1 - adenylate cyclase 1, Nfx1 - nuclear transcription factor, x-box …	BP
GO:0051128	regulation of cellular component organization	3.3e-13	3.39e-10	1.43	17466	2544	1785	373	[Abi2 - abl-interactor 2, Rhobtb2 - rho-related btb domain containing 2, Ist1 - increased sodium tolerance 1 homolog (yeast), Supt6 - suppressor of ty 6, Ntrk3 - neurotrophic tyrosine kinase, receptor, type 3, Lman1 - lectin, mannose-binding, 1, Fscn1 - fascin homolog 1, actin bundling protein (strongylocentrotus purpuratus), Camk2g - calcium/calmodulin-dependent protein kinase ii gamma, Tmsb4x -…	BP
GO:0071705	nitrogen compound transport	3.72e-13	3.59e-10	1.62	17466	1401	1798	233	[Ist1 - increased sodium tolerance 1 homolog (yeast), Supt6 - suppressor of ty 6, Stx12 - syntaxin 12, Tomm6 - translocase of outer mitochondrial membrane 6 homolog (yeast), Lman1 - lectin, mannose-binding, 1, Tomm70a - translocase of outer mitochondrial membrane 70 homolog a (yeast), Apba3 - amyloid beta (a4) precursor protein-binding, family a, member 3, Macf1 - microtubule-actin crosslinking f…	BP
GO:0045184	establishment of protein localization	3.96e-13	3.59e-10	1.74	17466	1158	1798	207	[Ist1 - increased sodium tolerance 1 homolog (yeast), Stx12 - syntaxin 12, Tomm6 - translocase of outer mitochondrial membrane 6 homolog (yeast), Lman1 - lectin, mannose-binding, 1, Nrxn1 - neurexin i, Tomm70a - translocase of outer mitochondrial membrane 70 homolog a (yeast), Apba3 - amyloid beta (a4) precursor protein-binding, family a, member 3, Macf1 - microtubule-actin crosslinking factor 1,…	BP
GO:0043005	neuron projection	6.37e-13	6.96e-11	1.6800000000000002	17466	1214	1721	201	[Abi2 - abl-interactor 2, Calm3 - calmodulin 3, Cyp46a1 - cytochrome p450, family 46, subfamily a, polypeptide 1, Ntrk3 - neurotrophic tyrosine kinase, receptor, type 3, Csnk1e - casein kinase 1, epsilon, Fscn1 - fascin homolog 1, actin bundling protein (strongylocentrotus purpuratus), Camk2g - calcium/calmodulin-dependent protein kinase ii gamma, Apba3 - amyloid beta (a4) precursor protein-bindi…	CC
GO:0015031	protein transport	8.03e-13	6.88e-10	1.76	17466	1070	1798	194	[Ist1 - increased sodium tolerance 1 homolog (yeast), Stx12 - syntaxin 12, Tomm6 - translocase of outer mitochondrial membrane 6 homolog (yeast), Lman1 - lectin, mannose-binding, 1, Apba3 - amyloid beta (a4) precursor protein-binding, family a, member 3, Tomm70a - translocase of outer mitochondrial membrane 70 homolog a (yeast), Macf1 - microtubule-actin crosslinking factor 1, Stxbp1 - syntaxin b…	BP
GO:0006886	intracellular protein transport	8.29e-13	6.73e-10	1.99	17466	612	1733	121	[Stx5a - syntaxin 5a, Nup85 - nucleoporin 85, Arf1 - adp-ribosylation factor 1, Trim23 - tripartite motif-containing 23, Snx27 - sorting nexin family member 27, Stx12 - syntaxin 12, Tnpo3 - transportin 3, Ipo4 - importin 4, Mapk8ip3 - mitogen-activated protein kinase 8 interacting protein 3, Gdap1 - ganglioside-induced differentiation-associated-protein 1, Hspa4 - heat shock protein 4, Tomm70a - …	BP
GO:0098693	regulation of synaptic vesicle cycle	1.64e-12	1.26e-9	4.1899999999999995	17466	143	1020	35	[Snap91 - synaptosomal-associated protein 91, Btbd9 - btb (poz) domain containing 9, Myo6 - myosin vi, Nlgn2 - neuroligin 2, Rab5a - rab5a, member ras oncogene family, Unc13a - unc-13 homolog a (c. elegans), Pcdh17 - protocadherin 17, Pls3 - plastin 3 (t-isoform), Ncs1 - neuronal calcium sensor 1, Nrxn1 - neurexin i, Nlgn1 - neuroligin 1, Rab3gap1 - rab3 gtpase activating protein subunit 1, Git2 …	BP
GO:0099572	postsynaptic specialization	2.19e-12	2.27e-10	2.3699999999999997	17466	322	1785	78	[Igsf9b - immunoglobulin superfamily, member 9b, Map2k1 - mitogen-activated protein kinase kinase 1, Arf1 - adp-ribosylation factor 1, Drp2 - dystrophin related protein 2, Abi1 - abl-interactor 1, Snx27 - sorting nexin family member 27, Mib1 - mindbomb homolog 1 (drosophila), Adcy1 - adenylate cyclase 1, Gria1 - glutamate receptor, ionotropic, ampa1 (alpha 1), Camk2g - calcium/calmodulin-dependen…	CC
GO:0034613	cellular protein localization	4.33e-12	3.18e-9	1.74	17466	951	1788	169	[Usp4 - ubiquitin specific peptidase 4 (proto-oncogene), Oxa1l - oxidase assembly 1-like, Chmp7 - charged multivesicular body protein 7, Nup85 - nucleoporin 85, Cyp46a1 - cytochrome p450, family 46, subfamily a, polypeptide 1, Snx27 - sorting nexin family member 27, Nlgn2 - neuroligin 2, Csnk1e - casein kinase 1, epsilon, Carm1 - coactivator-associated arginine methyltransferase 1, Tnpo3 - transp…	BP
GO:0070727	cellular macromolecule localization	5.05e-12	3.54e-9	1.73	17466	960	1788	170	[Usp4 - ubiquitin specific peptidase 4 (proto-oncogene), Oxa1l - oxidase assembly 1-like, Chmp7 - charged multivesicular body protein 7, Nup85 - nucleoporin 85, Cyp46a1 - cytochrome p450, family 46, subfamily a, polypeptide 1, Snx27 - sorting nexin family member 27, Nlgn2 - neuroligin 2, Csnk1e - casein kinase 1, epsilon, Carm1 - coactivator-associated arginine methyltransferase 1, Tnpo3 - transp…	BP
GO:0005794	Golgi apparatus	5.76e-12	5.67e-10	1.62	17466	1270	1802	212	[Ntn3 - netrin 3, Jakmip2 - janus kinase and microtubule interacting protein 2, Stx12 - syntaxin 12, Lman1 - lectin, mannose-binding, 1, Capn2 - calpain 2, Macf1 - microtubule-actin crosslinking factor 1, Faim2 - fas apoptotic inhibitory molecule 2, Cxcl14 - chemokine (c-x-c motif) ligand 14, Impad1 - inositol monophosphatase domain containing 1, Nsg2 - neuron specific gene family member 2, Abcc5…	CC
GO:0008152	metabolic process	7.13e-12	4.78e-9	1.21	17466	6738	1754	819	[Adprhl2 - adp-ribosylhydrolase like 2, Ddx26b - dead/h (asp-glu-ala-asp/his) box polypeptide 26b, Abi1 - abl-interactor 1, Adcy1 - adenylate cyclase 1, Nfx1 - nuclear transcription factor, x-box binding 1, Acadl - acyl-coenzyme a dehydrogenase, long-chain, Fbxl4 - f-box and leucine-rich repeat protein 4, Adam23 - a disintegrin and metallopeptidase domain 23, Akt3 - thymoma viral proto-oncogene 3…	BP
GO:0031410	cytoplasmic vesicle	7.54e-12	7.06e-10	1.71	17466	1704	1056	176	[Rhobtb2 - rho-related btb domain containing 2, Map2k1 - mitogen-activated protein kinase kinase 1, Chmp7 - charged multivesicular body protein 7, Clcn3 - chloride channel 3, Arf1 - adp-ribosylation factor 1, Snx27 - sorting nexin family member 27, Mib1 - mindbomb homolog 1 (drosophila), Tmem59 - transmembrane protein 59, Stx12 - syntaxin 12, Tmem127 - transmembrane protein 127, Lman1 - lectin, m…	CC
GO:0005829	cytosol	7.6e-12	6.8e-10	1.35	17466	3209	1784	444	[Suds3 - suppressor of defective silencing 3 homolog (s. cerevisiae), Ist1 - increased sodium tolerance 1 homolog (yeast), Abi1 - abl-interactor 1, St13 - suppression of tumorigenicity 13, Nfx1 - nuclear transcription factor, x-box binding 1, Tmsb4x - thymosin, beta 4, x chromosome, Sh3glb2 - sh3-domain grb2-like endophilin b2, Camta1 - calmodulin binding transcription activator 1, BC005624 - cdn…	CC
GO:0097708	intracellular vesicle	1.05e-11	8.95e-10	1.7	17466	1710	1056	176	[Rhobtb2 - rho-related btb domain containing 2, Map2k1 - mitogen-activated protein kinase kinase 1, Chmp7 - charged multivesicular body protein 7, Clcn3 - chloride channel 3, Arf1 - adp-ribosylation factor 1, Snx27 - sorting nexin family member 27, Mib1 - mindbomb homolog 1 (drosophila), Tmem59 - transmembrane protein 59, Stx12 - syntaxin 12, Tmem127 - transmembrane protein 127, Lman1 - lectin, m…	CC
GO:0045664	regulation of neuron differentiation	1.31e-11	8.44e-9	1.82	17466	760	1785	141	[Abi2 - abl-interactor 2, Map2k1 - mitogen-activated protein kinase kinase 1, Arf1 - adp-ribosylation factor 1, Ist1 - increased sodium tolerance 1 homolog (yeast), Nlgn2 - neuroligin 2, Mib1 - mindbomb homolog 1 (drosophila), Ntrk3 - neurotrophic tyrosine kinase, receptor, type 3, Carm1 - coactivator-associated arginine methyltransferase 1, Camk2g - calcium/calmodulin-dependent protein kinase ii…	BP
GO:0014069	postsynaptic density	2.05e-11	1.68e-9	2.32	17466	316	1785	75	[Map2k1 - mitogen-activated protein kinase kinase 1, Arf1 - adp-ribosylation factor 1, Drp2 - dystrophin related protein 2, Abi1 - abl-interactor 1, Snx27 - sorting nexin family member 27, Mib1 - mindbomb homolog 1 (drosophila), Adcy1 - adenylate cyclase 1, Gria1 - glutamate receptor, ionotropic, ampa1 (alpha 1), Camk2g - calcium/calmodulin-dependent protein kinase ii gamma, Arrb2 - arrestin, bet…	CC
GO:0044238	primary metabolic process	2.71e-11	1.67e-8	1.23	17466	5940	1754	732	[Tmtc1 - transmembrane and tetratricopeptide repeat containing 1, Suds3 - suppressor of defective silencing 3 homolog (s. cerevisiae), Cyp46a1 - cytochrome p450, family 46, subfamily a, polypeptide 1, Adprhl2 - adp-ribosylhydrolase like 2, Ddx26b - dead/h (asp-glu-ala-asp/his) box polypeptide 26b, Abi1 - abl-interactor 1, Supt6 - suppressor of ty 6, Adcy1 - adenylate cyclase 1, Nfx1 - nuclear tra…	BP
GO:0044431	Golgi apparatus part	3.9e-11	3.07e-9	2.14	17466	522	1409	90	[Stx5a - syntaxin 5a, Lypla2 - lysophospholipase 2, Llgl1 - lethal giant larvae homolog 1 (drosophila), Rab14 - rab14, member ras oncogene family, Atxn2 - ataxin 2, Trim23 - tripartite motif-containing 23, Arf1 - adp-ribosylation factor 1, Tmem59 - transmembrane protein 59, Caln1 - calneuron 1, B3gat2 - beta-1,3-glucuronyltransferase 2 (glucuronosyltransferase s), Lman1 - lectin, mannose-binding,…	CC
GO:0008021	synaptic vesicle	4.95e-11	3.75e-9	2.94	17466	171	1631	47	[Sec22b - sec22 vesicle trafficking protein homolog b (s. cerevisiae), Dnajc5 - dnaj (hsp40) homolog, subfamily c, member 5, Aph1a - anterior pharynx defective 1a homolog (c. elegans), Clcn3 - chloride channel 3, Snap91 - synaptosomal-associated protein 91, Kcnc4 - potassium voltage gated channel, shaw-related subfamily, member 4, Rab5a - rab5a, member ras oncogene family, Snca - synuclein, alpha…	CC
GO:0031982	vesicle	7.12e-11	5.19e-9	1.6500000000000001	17466	1827	1056	182	[Rhobtb2 - rho-related btb domain containing 2, Map2k1 - mitogen-activated protein kinase kinase 1, Chmp7 - charged multivesicular body protein 7, Clcn3 - chloride channel 3, Arf1 - adp-ribosylation factor 1, Snx27 - sorting nexin family member 27, Tmem59 - transmembrane protein 59, Mib1 - mindbomb homolog 1 (drosophila), Stx12 - syntaxin 12, Tmem127 - transmembrane protein 127, Lman1 - lectin, m…	CC
GO:1902494	catalytic complex	9.98e-11	7.01e-9	1.58	17466	1265	1797	206	[Suds3 - suppressor of defective silencing 3 homolog (s. cerevisiae), Phc3 - polyhomeotic-like 3 (drosophila), Decr1 - 2,4-dienoyl coa reductase 1, mitochondrial, Fbxl4 - f-box and leucine-rich repeat protein 4, Brap - brca1 associated protein, Wdr82 - wd repeat domain containing 82, Ss18l1 - synovial sarcoma translocation gene on chromosome 18-like 1, Ino80 - ino80 homolog (s. cerevisiae), Zer1 …	CC
GO:0098805	whole membrane	1.12e-10	7.59e-9	1.99	17466	644	1405	103	[Calm3 - calmodulin 3, Clcn3 - chloride channel 3, Trim23 - tripartite motif-containing 23, Stard3 - start domain containing 3, Arf1 - adp-ribosylation factor 1, Ntrk3 - neurotrophic tyrosine kinase, receptor, type 3, Tomm6 - translocase of outer mitochondrial membrane 6 homolog (yeast), Gdap1 - ganglioside-induced differentiation-associated-protein 1, Tomm70a - translocase of outer mitochondrial…	CC
GO:0033043	regulation of organelle organization	1.24e-10	7.33e-8	1.6400000000000001	17466	1234	1562	181	[Abi2 - abl-interactor 2, Stx5a - syntaxin 5a, Map2k1 - mitogen-activated protein kinase kinase 1, Rhobtb2 - rho-related btb domain containing 2, Arf1 - adp-ribosylation factor 1, Drg1 - developmentally regulated gtp binding protein 1, Supt6 - suppressor of ty 6, Ntrk3 - neurotrophic tyrosine kinase, receptor, type 3, Rhot1 - ras homolog gene family, member t1, Fscn1 - fascin homolog 1, actin bun…	BP
GO:0030054	cell junction	1.27e-10	8.32e-9	1.86	17466	1167	998	124	[Abi2 - abl-interactor 2, Map2k1 - mitogen-activated protein kinase kinase 1, Cyp46a1 - cytochrome p450, family 46, subfamily a, polypeptide 1, Drp2 - dystrophin related protein 2, Nlgn2 - neuroligin 2, Cldn2 - claudin 2, Fscn1 - fascin homolog 1, actin bundling protein (strongylocentrotus purpuratus), Nrxn1 - neurexin i, Prkci - protein kinase c, iota, Nlgn1 - neuroligin 1, App - amyloid beta (a…	CC
GO:0060341	regulation of cellular localization	2.85e-10	1.63e-7	1.74	17466	968	1506	145	[Map2k1 - mitogen-activated protein kinase kinase 1, Arf1 - adp-ribosylation factor 1, Snx27 - sorting nexin family member 27, Nlgn2 - neuroligin 2, Tmem59 - transmembrane protein 59, Supt6 - suppressor of ty 6, Rhot1 - ras homolog gene family, member t1, Adcy1 - adenylate cyclase 1, Pcdh17 - protocadherin 17, Csnk1e - casein kinase 1, epsilon, Nadk - nad kinase, Nrxn1 - neurexin i, Prkci - prote…	BP
GO:0071702	organic substance transport	3.31e-10	1.82e-7	1.5	17466	1697	1667	243	[Ist1 - increased sodium tolerance 1 homolog (yeast), Slc25a10 - solute carrier family 25 (mitochondrial carrier, dicarboxylate transporter), member 10, Supt6 - suppressor of ty 6, Stx12 - syntaxin 12, Tomm6 - translocase of outer mitochondrial membrane 6 homolog (yeast), Lman1 - lectin, mannose-binding, 1, Slc4a5 - solute carrier family 4, sodium bicarbonate cotransporter, member 5, Tomm70a - tr…	BP
GO:0010975	regulation of neuron projection development	3.59e-10	1.91e-7	1.86	17466	600	1803	115	[Abi2 - abl-interactor 2, Map2k1 - mitogen-activated protein kinase kinase 1, Arf1 - adp-ribosylation factor 1, Ist1 - increased sodium tolerance 1 homolog (yeast), Nlgn2 - neuroligin 2, Ntrk3 - neurotrophic tyrosine kinase, receptor, type 3, Carm1 - coactivator-associated arginine methyltransferase 1, Camk2g - calcium/calmodulin-dependent protein kinase ii gamma, Prkci - protein kinase c, iota, …	BP
GO:0016192	vesicle-mediated transport	3.6e-10	1.85e-7	1.71	17466	992	1543	150	[Stx5a - syntaxin 5a, Chmp7 - charged multivesicular body protein 7, Arf1 - adp-ribosylation factor 1, Csnk1g2 - casein kinase 1, gamma 2, Trim23 - tripartite motif-containing 23, Snx27 - sorting nexin family member 27, Nlgn2 - neuroligin 2, Mib1 - mindbomb homolog 1 (drosophila), Stx12 - syntaxin 12, Unc119 - unc-119 homolog (c. elegans), Csnk1e - casein kinase 1, epsilon, Lman1 - lectin, mannos…	BP
GO:0098794	postsynapse	3.66e-10	2.32e-8	2.8	17466	272	1124	49	[Abi2 - abl-interactor 2, Dock10 - dedicator of cytokinesis 10, Cyp46a1 - cytochrome p450, family 46, subfamily a, polypeptide 1, Slc1a3 - solute carrier family 1 (glial high affinity glutamate transporter), member 3, Gria1 - glutamate receptor, ionotropic, ampa1 (alpha 1), Ncs1 - neuronal calcium sensor 1, Gabbr1 - gamma-aminobutyric acid (gaba) b receptor, 1, Nlgn1 - neuroligin 1, Eif4g1 - euka…	CC
GO:0019899	enzyme binding	4.87e-10	7.41e-7	1.44	17466	2248	1557	288	[Abi2 - abl-interactor 2, Rhobtb2 - rho-related btb domain containing 2, Calm3 - calmodulin 3, Suds3 - suppressor of defective silencing 3 homolog (s. cerevisiae), Ppp1r12b - protein phosphatase 1, regulatory (inhibitor) subunit 12b, Tmem127 - transmembrane protein 127, Dusp8 - dual specificity phosphatase 8, Apba3 - amyloid beta (a4) precursor protein-binding, family a, member 3, Capn2 - calpain…	MF
GO:0071704	organic substance metabolic process	5.19e-10	2.58e-7	1.2	17466	6278	1754	759	[Tmtc1 - transmembrane and tetratricopeptide repeat containing 1, Suds3 - suppressor of defective silencing 3 homolog (s. cerevisiae), Cyp46a1 - cytochrome p450, family 46, subfamily a, polypeptide 1, Ddx26b - dead/h (asp-glu-ala-asp/his) box polypeptide 26b, Adprhl2 - adp-ribosylhydrolase like 2, Abi1 - abl-interactor 1, Supt6 - suppressor of ty 6, Nfx1 - nuclear transcription factor, x-box bind…	BP
GO:0016043	cellular component organization	5.29e-10	2.55e-7	1.26	17466	4494	1802	583	[Rhobtb2 - rho-related btb domain containing 2, Suds3 - suppressor of defective silencing 3 homolog (s. cerevisiae), Abi1 - abl-interactor 1, Supt6 - suppressor of ty 6, St13 - suppression of tumorigenicity 13, Stx12 - syntaxin 12, Adcy1 - adenylate cyclase 1, Lman1 - lectin, mannose-binding, 1, Zic2 - zinc finger protein of the cerebellum 2, Tmsb4x - thymosin, beta 4, x chromosome, Atpaf2 - atp …	BP
GO:0006807	nitrogen compound metabolic process	5.37e-10	2.51e-7	1.26	17466	5450	1338	528	[Tmtc1 - transmembrane and tetratricopeptide repeat containing 1, Suds3 - suppressor of defective silencing 3 homolog (s. cerevisiae), Adprhl2 - adp-ribosylhydrolase like 2, Ddx26b - dead/h (asp-glu-ala-asp/his) box polypeptide 26b, Supt6 - suppressor of ty 6, Nfx1 - nuclear transcription factor, x-box binding 1, Fbxl4 - f-box and leucine-rich repeat protein 4, Acadl - acyl-coenzyme a dehydrogena…	BP
GO:0071840	cellular component organization or biogenesis	7.35e-10	3.34e-7	1.25	17466	4565	1802	590	[Rhobtb2 - rho-related btb domain containing 2, Suds3 - suppressor of defective silencing 3 homolog (s. cerevisiae), Abi1 - abl-interactor 1, Supt6 - suppressor of ty 6, St13 - suppression of tumorigenicity 13, Stx12 - syntaxin 12, Adcy1 - adenylate cyclase 1, Zic2 - zinc finger protein of the cerebellum 2, Lman1 - lectin, mannose-binding, 1, Tmsb4x - thymosin, beta 4, x chromosome, Atpaf2 - atp …	BP
GO:0044267	cellular protein metabolic process	7.49e-10	3.3e-7	1.4	17466	2471	1640	324	[Abi2 - abl-interactor 2, Tmtc1 - transmembrane and tetratricopeptide repeat containing 1, Suds3 - suppressor of defective silencing 3 homolog (s. cerevisiae), Csnk1g2 - casein kinase 1, gamma 2, Ntrk3 - neurotrophic tyrosine kinase, receptor, type 3, Nfx1 - nuclear transcription factor, x-box binding 1, Csnk1e - casein kinase 1, epsilon, Ppm1l - protein phosphatase 1 (formerly 2c)-like, Dusp8 - …	BP
GO:0070382	exocytic vesicle	1.06e-9	6.51e-8	3.19	17466	197	1056	38	[Clcn3 - chloride channel 3, Snap91 - synaptosomal-associated protein 91, Kcnc4 - potassium voltage gated channel, shaw-related subfamily, member 4, Rab5a - rab5a, member ras oncogene family, Snca - synuclein, alpha, Stx12 - syntaxin 12, Rab40b - rab40b, member ras oncogene family, Vdac3 - voltage-dependent anion channel 3, Vdac1 - voltage-dependent anion channel 1, Gria1 - glutamate receptor, io…	CC
GO:1901564	organonitrogen compound metabolic process	1.21e-9	5.2e-7	1.27	17466	4103	1752	524	[Tmtc1 - transmembrane and tetratricopeptide repeat containing 1, Suds3 - suppressor of defective silencing 3 homolog (s. cerevisiae), Abi1 - abl-interactor 1, Adcy1 - adenylate cyclase 1, Nfx1 - nuclear transcription factor, x-box binding 1, Fbxl4 - f-box and leucine-rich repeat protein 4, Acadl - acyl-coenzyme a dehydrogenase, long-chain, Brap - brca1 associated protein, Adam23 - a disintegrin …	BP
GO:0044260	cellular macromolecule metabolic process	1.22e-9	5.07e-7	1.3	17466	3641	1747	472	[Tmtc1 - transmembrane and tetratricopeptide repeat containing 1, Suds3 - suppressor of defective silencing 3 homolog (s. cerevisiae), Adprhl2 - adp-ribosylhydrolase like 2, Supt6 - suppressor of ty 6, Nfx1 - nuclear transcription factor, x-box binding 1, Fbxl4 - f-box and leucine-rich repeat protein 4, Brap - brca1 associated protein, Wdr82 - wd repeat domain containing 82, Eif4g1 - eukaryotic t…	BP
GO:0098685	Schaffer collateral - CA1 synapse	1.29e-9	7.69e-8	3.2600000000000002	17466	111	1738	36	[Synpo - synaptopodin, Csnk2b - casein kinase 2, beta polypeptide, Snap91 - synaptosomal-associated protein 91, Myo6 - myosin vi, Adcy1 - adenylate cyclase 1, Nrxn1 - neurexin i, Gabbr1 - gamma-aminobutyric acid (gaba) b receptor, 1, Baiap2 - brain-specific angiogenesis inhibitor 1-associated protein 2, Prkci - protein kinase c, iota, Anks1b - ankyrin repeat and sterile alpha motif domain contain…	CC
GO:0030133	transport vesicle	2.9e-9	1.68e-7	2.86	17466	249	1056	43	[Clcn3 - chloride channel 3, Snap91 - synaptosomal-associated protein 91, Rab14 - rab14, member ras oncogene family, Adc - arginine decarboxylase, Kcnc4 - potassium voltage gated channel, shaw-related subfamily, member 4, Tmem168 - transmembrane protein 168, Rab5a - rab5a, member ras oncogene family, Snca - synuclein, alpha, Stx12 - syntaxin 12, Rab40b - rab40b, member ras oncogene family, Vdac3 …	CC
GO:0042995	cell projection	3.52e-9	1.98e-7	1.4	17466	2130	1735	297	[Abi2 - abl-interactor 2, Rhobtb2 - rho-related btb domain containing 2, Calm3 - calmodulin 3, Cyp46a1 - cytochrome p450, family 46, subfamily a, polypeptide 1, Ntrk3 - neurotrophic tyrosine kinase, receptor, type 3, Csnk1e - casein kinase 1, epsilon, Fscn1 - fascin homolog 1, actin bundling protein (strongylocentrotus purpuratus), Camk2g - calcium/calmodulin-dependent protein kinase ii gamma, Nr…	CC
GO:0120038	plasma membrane bounded cell projection part	3.8e-9	2.08e-7	1.6400000000000001	17466	1522	1100	157	[Abi2 - abl-interactor 2, Map2k1 - mitogen-activated protein kinase kinase 1, Calm3 - calmodulin 3, Clcn3 - chloride channel 3, Ero1l - ero1-like (s. cerevisiae), Drp2 - dystrophin related protein 2, Cyp46a1 - cytochrome p450, family 46, subfamily a, polypeptide 1, Nlgn2 - neuroligin 2, Csnk1e - casein kinase 1, epsilon, Fscn1 - fascin homolog 1, actin bundling protein (strongylocentrotus purpura…	CC
GO:0044463	cell projection part	3.8e-9	2.02e-7	1.6400000000000001	17466	1522	1100	157	[Abi2 - abl-interactor 2, Map2k1 - mitogen-activated protein kinase kinase 1, Calm3 - calmodulin 3, Clcn3 - chloride channel 3, Ero1l - ero1-like (s. cerevisiae), Drp2 - dystrophin related protein 2, Cyp46a1 - cytochrome p450, family 46, subfamily a, polypeptide 1, Nlgn2 - neuroligin 2, Csnk1e - casein kinase 1, epsilon, Fscn1 - fascin homolog 1, actin bundling protein (strongylocentrotus purpura…	CC
GO:0050767	regulation of neurogenesis	4.07e-9	1.65e-6	1.6300000000000001	17466	935	1785	156	[Abi2 - abl-interactor 2, Map2k1 - mitogen-activated protein kinase kinase 1, Arf1 - adp-ribosylation factor 1, Ist1 - increased sodium tolerance 1 homolog (yeast), Nlgn2 - neuroligin 2, Mib1 - mindbomb homolog 1 (drosophila), Ntrk3 - neurotrophic tyrosine kinase, receptor, type 3, Carm1 - coactivator-associated arginine methyltransferase 1, Camk2g - calcium/calmodulin-dependent protein kinase ii…	BP
GO:0051960	regulation of nervous system development	4.5e-9	1.78e-6	1.59	17466	1052	1785	171	[Abi2 - abl-interactor 2, Map2k1 - mitogen-activated protein kinase kinase 1, Arf1 - adp-ribosylation factor 1, Ist1 - increased sodium tolerance 1 homolog (yeast), Nlgn2 - neuroligin 2, Mib1 - mindbomb homolog 1 (drosophila), Ntrk3 - neurotrophic tyrosine kinase, receptor, type 3, Carm1 - coactivator-associated arginine methyltransferase 1, Camk2g - calcium/calmodulin-dependent protein kinase ii…	BP
GO:0033365	protein localization to organelle	4.64e-9	1.79e-6	1.86	17466	537	1788	102	[Oxa1l - oxidase assembly 1-like, Chmp7 - charged multivesicular body protein 7, Nup85 - nucleoporin 85, Carm1 - coactivator-associated arginine methyltransferase 1, Tnpo3 - transportin 3, Ipo4 - importin 4, Gdap1 - ganglioside-induced differentiation-associated-protein 1, Hspa4 - heat shock protein 4, Tomm70a - translocase of outer mitochondrial membrane 70 homolog a (yeast), Macf1 - microtubule…	BP
GO:0033267	axon part	5.1e-9	2.64e-7	2.2800000000000002	17466	446	1100	64	[Mgll - monoglyceride lipase, Calm3 - calmodulin 3, Clcn3 - chloride channel 3, Otx2 - orthodenticle homolog 2 (drosophila), Rasgrf1 - ras protein-specific guanine nucleotide-releasing factor 1, Rab5a - rab5a, member ras oncogene family, Zc3h14 - zinc finger ccch type containing 14, Csnk1e - casein kinase 1, epsilon, Fscn1 - fascin homolog 1, actin bundling protein (strongylocentrotus purpuratus)…	CC
GO:0098796	membrane protein complex	5.89e-9	2.97e-7	1.74	17466	1090	1171	127	[Chmp7 - charged multivesicular body protein 7, Kcng1 - potassium voltage-gated channel, subfamily g, member 1, Calm3 - calmodulin 3, Snx27 - sorting nexin family member 27, Npnt - nephronectin, Stx12 - syntaxin 12, Slc1a3 - solute carrier family 1 (glial high affinity glutamate transporter), member 3, Abhd12 - abhydrolase domain containing 12, Nlgn1 - neuroligin 1, Tomm70a - translocase of outer…	CC
GO:0031966	mitochondrial membrane	6.54e-9	3.22e-7	1.91	17466	539	1574	93	[Oxa1l - oxidase assembly 1-like, Sfxn5 - sideroflexin 5, Ndufb8 - nadh dehydrogenase (ubiquinone) 1 beta subcomplex 8, ND5 - nadh dehydrogenase subunit 5, Gpd2 - glycerol phosphate dehydrogenase 2, mitochondrial, Calm3 - calmodulin 3, Hadhb - hydroxyacyl-coenzyme a dehydrogenase/3-ketoacyl-coenzyme a thiolase/enoyl-coenzyme a hydratase (trifunctional protein), beta subunit, Sirt3 - sirtuin 3, Sl…	CC
GO:0017158	regulation of calcium ion-dependent exocytosis	6.99e-9	2.63e-6	3.48	17466	136	1107	30	[Arf1 - adp-ribosylation factor 1, Cadps - ca2+-dependent secretion activator, Rab5a - rab5a, member ras oncogene family, Myo6 - myosin vi, Unc13a - unc-13 homolog a (c. elegans), Trim9 - tripartite motif-containing 9, Ncs1 - neuronal calcium sensor 1, Nlgn1 - neuroligin 1, Rab3gap1 - rab3 gtpase activating protein subunit 1, Git2 - g protein-coupled receptor kinase-interactor 2, Vamp2 - vesicle-…	BP
GO:0016020	membrane	8.71e-9	4.18e-7	1.1700000000000002	17466	7197	1753	845	[Abi1 - abl-interactor 1, Stx12 - syntaxin 12, Nfx1 - nuclear transcription factor, x-box binding 1, Adcy1 - adenylate cyclase 1, Acadl - acyl-coenzyme a dehydrogenase, long-chain, Lman1 - lectin, mannose-binding, 1, Adam23 - a disintegrin and metallopeptidase domain 23, Macf1 - microtubule-actin crosslinking factor 1, Akt3 - thymoma viral proto-oncogene 3, Ptdss1 - phosphatidylserine synthase 1,…	CC
GO:0051668	localization within membrane	9.52e-9	3.5e-6	3.8	17466	138	899	27	[Myo6 - myosin vi, Rab1 - rab1, member ras oncogene family, Sar1a - sar1 gene homolog a (s. cerevisiae), Dlg4 - discs, large homolog 4 (drosophila), Kalrn - kalirin, rhogef kinase, Nrxn1 - neurexin i, Nlgn1 - neuroligin 1, Anks1b - ankyrin repeat and sterile alpha motif domain containing 1b, Kif5a - kinesin family member 5a, Kif5c - kinesin family member 5c, Vamp2 - vesicle-associated membrane pr…	BP
GO:0009894	regulation of catabolic process	1.2e-8	4.32e-6	1.77	17466	844	1359	116	[Map2k1 - mitogen-activated protein kinase kinase 1, Stx5a - syntaxin 5a, Tmem59 - transmembrane protein 59, Csnk1e - casein kinase 1, epsilon, 1110001J03Rik - riken cdna 1110001j03 gene, Eif4g1 - eukaryotic translation initiation factor 4, gamma 1, Hsp90ab1 - heat shock protein 90 alpha (cytosolic), class b member 1, App - amyloid beta (a4) precursor protein, Svip - small vcp/p97-interacting pro…	BP
GO:0006464	cellular protein modification process	1.3e-8	4.54e-6	1.42	17466	2197	1445	259	[Abi2 - abl-interactor 2, Tmtc1 - transmembrane and tetratricopeptide repeat containing 1, Suds3 - suppressor of defective silencing 3 homolog (s. cerevisiae), Csnk1g2 - casein kinase 1, gamma 2, Ntrk3 - neurotrophic tyrosine kinase, receptor, type 3, Nfx1 - nuclear transcription factor, x-box binding 1, Csnk1e - casein kinase 1, epsilon, Dusp8 - dual specificity phosphatase 8, Brap - brca1 assoc…	BP
GO:0036211	protein modification process	1.3e-8	4.44e-6	1.42	17466	2197	1445	259	[Abi2 - abl-interactor 2, Tmtc1 - transmembrane and tetratricopeptide repeat containing 1, Suds3 - suppressor of defective silencing 3 homolog (s. cerevisiae), Csnk1g2 - casein kinase 1, gamma 2, Ntrk3 - neurotrophic tyrosine kinase, receptor, type 3, Nfx1 - nuclear transcription factor, x-box binding 1, Csnk1e - casein kinase 1, epsilon, Dusp8 - dual specificity phosphatase 8, Brap - brca1 assoc…	BP
GO:0044433	cytoplasmic vesicle part	1.47e-8	6.9e-7	2.01	17466	550	1261	80	[Chmp7 - charged multivesicular body protein 7, Clcn3 - chloride channel 3, Calm3 - calmodulin 3, Llgl1 - lethal giant larvae homolog 1 (drosophila), Rab14 - rab14, member ras oncogene family, Stard3 - start domain containing 3, Pi4ka - phosphatidylinositol 4-kinase, catalytic, alpha polypeptide, Rab5a - rab5a, member ras oncogene family, Stx12 - syntaxin 12, Gria1 - glutamate receptor, ionotropi…	CC
GO:0005768	endosome	2e-8	9.15e-7	2.19	17466	830	633	66	[Chmp5 - charged multivesicular body protein 5, Map2k1 - mitogen-activated protein kinase kinase 1, Chmp7 - charged multivesicular body protein 7, Grb2 - growth factor receptor bound protein 2, Clcn3 - chloride channel 3, Rab14 - rab14, member ras oncogene family, Snx27 - sorting nexin family member 27, Tmem59 - transmembrane protein 59, Stx12 - syntaxin 12, Sqstm1 - sequestosome 1, Tmem127 - tra…	CC
GO:0051130	positive regulation of cellular component organization	2.45e-8	8.22e-6	1.5	17466	1292	1782	198	[Abi2 - abl-interactor 2, Ist1 - increased sodium tolerance 1 homolog (yeast), Ntrk3 - neurotrophic tyrosine kinase, receptor, type 3, Lman1 - lectin, mannose-binding, 1, Fscn1 - fascin homolog 1, actin bundling protein (strongylocentrotus purpuratus), Chchd10 - coiled-coil-helix-coiled-coil-helix domain containing 10, Nrxn1 - neurexin i, Capn2 - calpain 2, Eif4g1 - eukaryotic translation initiat…	BP
GO:0003824	catalytic activity	2.48e-8	2.83e-5	1.22	17466	5320	1638	608	[Tmtc1 - transmembrane and tetratricopeptide repeat containing 1, Rhobtb2 - rho-related btb domain containing 2, Suds3 - suppressor of defective silencing 3 homolog (s. cerevisiae), Cyp46a1 - cytochrome p450, family 46, subfamily a, polypeptide 1, Adprhl2 - adp-ribosylhydrolase like 2, Adcy1 - adenylate cyclase 1, Nfx1 - nuclear transcription factor, x-box binding 1, Acadl - acyl-coenzyme a dehyd…	MF
GO:0043209	myelin sheath	2.73e-8	1.22e-6	2.8	17466	174	1363	38	[Uqcrfs1 - ubiquinol-cytochrome c reductase, rieske iron-sulfur polypeptide 1, Pitpna - phosphatidylinositol transfer protein, alpha, Calm3 - calmodulin 3, Slc25a4 - solute carrier family 25 (mitochondrial carrier, adenine nucleotide translocator), member 4, Hrh3 - histamine receptor h3, Atp5c1 - atp synthase, h+ transporting, mitochondrial f1 complex, gamma polypeptide 1, Slc25a12 - solute carri…	CC
GO:0005739	mitochondrion	2.81e-8	1.23e-6	1.46	17466	1643	1632	224	[Tmtc1 - transmembrane and tetratricopeptide repeat containing 1, Idh3b - isocitrate dehydrogenase 3 (nad+) beta, Adprhl2 - adp-ribosylhydrolase like 2, Slc25a10 - solute carrier family 25 (mitochondrial carrier, dicarboxylate transporter), member 10, Acadl - acyl-coenzyme a dehydrogenase, long-chain, Tomm6 - translocase of outer mitochondrial membrane 6 homolog (yeast), Fbxl4 - f-box and leucine…	CC
GO:0044297	cell body	3.52e-8	1.51e-6	1.72	17466	689	1708	116	[Csnk1e - casein kinase 1, epsilon, Slc1a3 - solute carrier family 1 (glial high affinity glutamate transporter), member 3, Mapk8ip3 - mitogen-activated protein kinase 8 interacting protein 3, Nrxn1 - neurexin i, Capn2 - calpain 2, Hsp90ab1 - heat shock protein 90 alpha (cytosolic), class b member 1, App - amyloid beta (a4) precursor protein, Dab1 - disabled 1, Fus - fused in sarcoma, Rab2a - rab…	CC
GO:0043198	dendritic shaft	4.72e-8	1.97e-6	5.76	17466	69	747	17	[Map2 - microtubule-associated protein 2, Jph4 - junctophilin 4, Sez6 - seizure related gene 6, Gria3 - glutamate receptor, ionotropic, ampa3 (alpha 3), Dlg3 - discs, large homolog 3 (drosophila), Dbn1 - drebrin 1, Nlgn2 - neuroligin 2, Cnih3 - cornichon homolog 3 (drosophila), Gria1 - glutamate receptor, ionotropic, ampa1 (alpha 1), Gabbr1 - gamma-aminobutyric acid (gaba) b receptor, 1, Mpp2 - m…	CC
GO:0019900	kinase binding	5.09e-8	4.64e-5	2.39	17466	803	483	53	[Igsf9b - immunoglobulin superfamily, member 9b, Map2k1 - mitogen-activated protein kinase kinase 1, Rhobtb2 - rho-related btb domain containing 2, Crk - v-crk sarcoma virus ct10 oncogene homolog (avian), Atn1 - atrophin 1, Per3 - period circadian clock 3, Rasgrf1 - ras protein-specific guanine nucleotide-releasing factor 1, Fnta - farnesyltransferase, caax box, alpha, Sqstm1 - sequestosome 1, Gr…	MF
GO:0060284	regulation of cell development	5.65e-8	1.86e-5	1.54	17466	1072	1785	169	[Abi2 - abl-interactor 2, Map2k1 - mitogen-activated protein kinase kinase 1, Arf1 - adp-ribosylation factor 1, Ist1 - increased sodium tolerance 1 homolog (yeast), Nlgn2 - neuroligin 2, Mib1 - mindbomb homolog 1 (drosophila), Ntrk3 - neurotrophic tyrosine kinase, receptor, type 3, Carm1 - coactivator-associated arginine methyltransferase 1, Camk2g - calcium/calmodulin-dependent protein kinase ii…	BP
GO:0017076	purine nucleotide binding	5.8e-8	4.41e-5	1.43	17466	1735	1635	233	[Rhobtb2 - rho-related btb domain containing 2, Csnk1g2 - casein kinase 1, gamma 2, St13 - suppression of tumorigenicity 13, Ntrk3 - neurotrophic tyrosine kinase, receptor, type 3, Adcy1 - adenylate cyclase 1, Acadl - acyl-coenzyme a dehydrogenase, long-chain, Csnk1e - casein kinase 1, epsilon, Camk2g - calcium/calmodulin-dependent protein kinase ii gamma, Ip6k1 - inositol hexaphosphate kinase 1,…	MF
GO:0043170	macromolecule metabolic process	6.62e-8	2.13e-5	1.27	17466	4718	1281	438	[Tmtc1 - transmembrane and tetratricopeptide repeat containing 1, Suds3 - suppressor of defective silencing 3 homolog (s. cerevisiae), Adprhl2 - adp-ribosylhydrolase like 2, Ddx26b - dead/h (asp-glu-ala-asp/his) box polypeptide 26b, Supt6 - suppressor of ty 6, Nfx1 - nuclear transcription factor, x-box binding 1, Fbxl4 - f-box and leucine-rich repeat protein 4, Brap - brca1 associated protein, Ad…	BP
GO:0006996	organelle organization	7.09e-8	2.23e-5	1.37	17466	2094	1802	295	[Abi2 - abl-interactor 2, Rhobtb2 - rho-related btb domain containing 2, Calm3 - calmodulin 3, Stx12 - syntaxin 12, Tmem127 - transmembrane protein 127, Fscn1 - fascin homolog 1, actin bundling protein (strongylocentrotus purpuratus), Zic2 - zinc finger protein of the cerebellum 2, Lman1 - lectin, mannose-binding, 1, Slc4a5 - solute carrier family 4, sodium bicarbonate cotransporter, member 5, Ch…	BP
GO:0019901	protein kinase binding	7.13e-8	4.65e-5	2.46	17466	720	483	49	[Rhobtb2 - rho-related btb domain containing 2, Map2k1 - mitogen-activated protein kinase kinase 1, Crk - v-crk sarcoma virus ct10 oncogene homolog (avian), Atn1 - atrophin 1, Rasgrf1 - ras protein-specific guanine nucleotide-releasing factor 1, Fnta - farnesyltransferase, caax box, alpha, Sqstm1 - sequestosome 1, Gria1 - glutamate receptor, ionotropic, ampa1 (alpha 1), Akt1 - thymoma viral proto…	MF
GO:0032555	purine ribonucleotide binding	7.78e-8	4.44e-5	1.43	17466	1723	1635	231	[Rhobtb2 - rho-related btb domain containing 2, Csnk1g2 - casein kinase 1, gamma 2, Ntrk3 - neurotrophic tyrosine kinase, receptor, type 3, Adcy1 - adenylate cyclase 1, Acadl - acyl-coenzyme a dehydrogenase, long-chain, Csnk1e - casein kinase 1, epsilon, Camk2g - calcium/calmodulin-dependent protein kinase ii gamma, Ip6k1 - inositol hexaphosphate kinase 1, Akt3 - thymoma viral proto-oncogene 3, E…	MF
GO:0098563	intrinsic component of synaptic vesicle membrane	8.62e-8	3.53e-6	4.470000000000001	17466	62	1261	20	[Dnajc5 - dnaj (hsp40) homolog, subfamily c, member 5, Clcn3 - chloride channel 3, Rab14 - rab14, member ras oncogene family, Ptprn2 - protein tyrosine phosphatase, receptor type, n polypeptide 2, Rab5a - rab5a, member ras oncogene family, Stx16 - syntaxin 16, Stx12 - syntaxin 12, Slc6a17 - solute carrier family 6 (neurotransmitter transporter), member 17, Scamp5 - secretory carrier membrane prot…	CC
GO:0120025	plasma membrane bounded cell projection	9.16e-8	3.68e-6	1.41	17466	1795	1721	249	[Abi2 - abl-interactor 2, Calm3 - calmodulin 3, Cyp46a1 - cytochrome p450, family 46, subfamily a, polypeptide 1, Ntrk3 - neurotrophic tyrosine kinase, receptor, type 3, Csnk1e - casein kinase 1, epsilon, Fscn1 - fascin homolog 1, actin bundling protein (strongylocentrotus purpuratus), Camk2g - calcium/calmodulin-dependent protein kinase ii gamma, Apba3 - amyloid beta (a4) precursor protein-bindi…	CC
GO:0120035	regulation of plasma membrane bounded cell projection organization	9.63e-8	2.97e-5	1.6400000000000001	17466	769	1803	130	[Abi2 - abl-interactor 2, Map2k1 - mitogen-activated protein kinase kinase 1, Arf1 - adp-ribosylation factor 1, Ist1 - increased sodium tolerance 1 homolog (yeast), Nlgn2 - neuroligin 2, Ntrk3 - neurotrophic tyrosine kinase, receptor, type 3, Fscn1 - fascin homolog 1, actin bundling protein (strongylocentrotus purpuratus), Carm1 - coactivator-associated arginine methyltransferase 1, Camk2g - calc…	BP
GO:0031984	organelle subcompartment	1e-7	3.94e-6	2.11	17466	275	1802	60	[Lypla2 - lysophospholipase 2, Rab14 - rab14, member ras oncogene family, Llgl1 - lethal giant larvae homolog 1 (drosophila), Atxn2 - ataxin 2, Arf1 - adp-ribosylation factor 1, Tmem59 - transmembrane protein 59, Trappc9 - trafficking protein particle complex 9, Rab3gap1 - rab3 gtpase activating protein subunit 1, Reep5 - receptor accessory protein 5, Prkd1 - protein kinase d1, Ece2 - endothelin …	CC
GO:0035418	protein localization to synapse	1.12e-7	3.4e-5	5.7	17466	56	875	16	[Lgi1 - leucine-rich repeat lgi family, member 1, Nlgn2 - neuroligin 2, Pclo - piccolo (presynaptic cytomatrix protein), Cnih3 - cornichon homolog 3 (drosophila), Dlg4 - discs, large homolog 4 (drosophila), Mapk8ip3 - mitogen-activated protein kinase 8 interacting protein 3, Cacng2 - calcium channel, voltage-dependent, gamma subunit 2, Nrxn1 - neurexin i, Kalrn - kalirin, rhogef kinase, Nlgn1 - n…	BP
GO:0032553	ribonucleotide binding	1.17e-7	5.94e-5	1.42	17466	1740	1635	232	[Rhobtb2 - rho-related btb domain containing 2, Csnk1g2 - casein kinase 1, gamma 2, Ntrk3 - neurotrophic tyrosine kinase, receptor, type 3, Adcy1 - adenylate cyclase 1, Acadl - acyl-coenzyme a dehydrogenase, long-chain, Csnk1e - casein kinase 1, epsilon, Camk2g - calcium/calmodulin-dependent protein kinase ii gamma, Ip6k1 - inositol hexaphosphate kinase 1, Akt3 - thymoma viral proto-oncogene 3, E…	MF
GO:0051049	regulation of transport	1.23e-7	3.64e-5	1.43	17466	1828	1524	228	[Kcng1 - potassium voltage-gated channel, subfamily g, member 1, Supt6 - suppressor of ty 6, Adcy1 - adenylate cyclase 1, Pcdh17 - protocadherin 17, Chchd10 - coiled-coil-helix-coiled-coil-helix domain containing 10, Nrxn1 - neurexin i, Tomm70a - translocase of outer mitochondrial membrane 70 homolog a (yeast), Akt3 - thymoma viral proto-oncogene 3, Slc30a3 - solute carrier family 30 (zinc transp…	BP
GO:0005634	nucleus	1.44e-7	5.56e-6	1.1900000000000002	17466	5509	1804	678	[Ccndbp1 - cyclin d-type binding-protein 1, Suds3 - suppressor of defective silencing 3 homolog (s. cerevisiae), 2210016L21Rik - riken cdna 2210016l21 gene, Ist1 - increased sodium tolerance 1 homolog (yeast), Med22 - mediator complex subunit 22, Adprhl2 - adp-ribosylhydrolase like 2, Zfr - zinc finger rna binding protein, Abi1 - abl-interactor 1, Supt6 - suppressor of ty 6, Adcy1 - adenylate cyc…	CC
GO:0019538	protein metabolic process	1.56e-7	4.54e-5	1.29	17466	3219	1640	390	[Tmtc1 - transmembrane and tetratricopeptide repeat containing 1, Suds3 - suppressor of defective silencing 3 homolog (s. cerevisiae), Nfx1 - nuclear transcription factor, x-box binding 1, Fbxl4 - f-box and leucine-rich repeat protein 4, Brap - brca1 associated protein, Adam23 - a disintegrin and metallopeptidase domain 23, Wdr82 - wd repeat domain containing 82, Eif4g1 - eukaryotic translation i…	BP
GO:0035639	purine ribonucleoside triphosphate binding	1.73e-7	7.88e-5	1.43	17466	1657	1635	222	[Rhobtb2 - rho-related btb domain containing 2, Csnk1g2 - casein kinase 1, gamma 2, Ntrk3 - neurotrophic tyrosine kinase, receptor, type 3, Adcy1 - adenylate cyclase 1, Csnk1e - casein kinase 1, epsilon, Camk2g - calcium/calmodulin-dependent protein kinase ii gamma, Ip6k1 - inositol hexaphosphate kinase 1, Eif4g1 - eukaryotic translation initiation factor 4, gamma 1, Akt3 - thymoma viral proto-on…	MF
GO:0043228	non-membrane-bounded organelle	1.74e-7	6.6e-6	1.29	17466	2944	1797	391	[Rhobtb2 - rho-related btb domain containing 2, Ist1 - increased sodium tolerance 1 homolog (yeast), Adprhl2 - adp-ribosylhydrolase like 2, Abi1 - abl-interactor 1, Zfr - zinc finger rna binding protein, Nfx1 - nuclear transcription factor, x-box binding 1, Tmsb4x - thymosin, beta 4, x chromosome, Camta1 - calmodulin binding transcription activator 1, D2Wsu81e - dna segment, chr 2, wayne state un…	CC
GO:0043412	macromolecule modification	1.76e-7	5.02e-5	1.3800000000000001	17466	2363	1445	269	[Abi2 - abl-interactor 2, Tmtc1 - transmembrane and tetratricopeptide repeat containing 1, Suds3 - suppressor of defective silencing 3 homolog (s. cerevisiae), Csnk1g2 - casein kinase 1, gamma 2, Ntrk3 - neurotrophic tyrosine kinase, receptor, type 3, Nfx1 - nuclear transcription factor, x-box binding 1, Csnk1e - casein kinase 1, epsilon, Dusp8 - dual specificity phosphatase 8, Brap - brca1 assoc…	BP
GO:0072657	protein localization to membrane	1.77e-7	4.96e-5	2.05	17466	404	1369	65	[Oxa1l - oxidase assembly 1-like, Ramp2 - receptor (calcitonin) activity modifying protein 2, Cyp46a1 - cytochrome p450, family 46, subfamily a, polypeptide 1, Snx27 - sorting nexin family member 27, Nlgn2 - neuroligin 2, Ikbkb - inhibitor of kappab kinase beta, Slmap - sarcolemma associated protein, Akt2 - thymoma viral proto-oncogene 2, Nrxn1 - neurexin i, Nlgn1 - neuroligin 1, Rab3gap1 - rab3 …	BP
GO:0031344	regulation of cell projection organization	1.89e-7	5.2e-5	1.62	17466	778	1803	130	[Abi2 - abl-interactor 2, Map2k1 - mitogen-activated protein kinase kinase 1, Arf1 - adp-ribosylation factor 1, Ist1 - increased sodium tolerance 1 homolog (yeast), Nlgn2 - neuroligin 2, Ntrk3 - neurotrophic tyrosine kinase, receptor, type 3, Fscn1 - fascin homolog 1, actin bundling protein (strongylocentrotus purpuratus), Carm1 - coactivator-associated arginine methyltransferase 1, Camk2g - calc…	BP
GO:1903827	regulation of cellular protein localization	2e-7	5.41e-5	2.06	17466	533	1032	65	[Map2k1 - mitogen-activated protein kinase kinase 1, Snx27 - sorting nexin family member 27, Tmem59 - transmembrane protein 59, Supt6 - suppressor of ty 6, Nlgn2 - neuroligin 2, Sqstm1 - sequestosome 1, Csnk1e - casein kinase 1, epsilon, Trim8 - tripartite motif-containing 8, Sar1a - sar1 gene homolog a (s. cerevisiae), Akt1 - thymoma viral proto-oncogene 1, Akt2 - thymoma viral proto-oncogene 2,…	BP
GO:0048522	positive regulation of cellular process	2e-7	5.32e-5	1.23	17466	5047	1473	522	[Suds3 - suppressor of defective silencing 3 homolog (s. cerevisiae), Ist1 - increased sodium tolerance 1 homolog (yeast), Supt6 - suppressor of ty 6, Adcy1 - adenylate cyclase 1, Zic2 - zinc finger protein of the cerebellum 2, Lman1 - lectin, mannose-binding, 1, Tmsb4x - thymosin, beta 4, x chromosome, Tox2 - tox high mobility group box family member 2, Camta1 - calmodulin binding transcription …	BP
GO:0044428	nuclear part	2.09e-7	7.76e-6	1.23	17466	4216	1800	534	[Ccndbp1 - cyclin d-type binding-protein 1, Suds3 - suppressor of defective silencing 3 homolog (s. cerevisiae), Adprhl2 - adp-ribosylhydrolase like 2, Ddx26b - dead/h (asp-glu-ala-asp/his) box polypeptide 26b, Med22 - mediator complex subunit 22, Supt6 - suppressor of ty 6, Nfx1 - nuclear transcription factor, x-box binding 1, Fbxl4 - f-box and leucine-rich repeat protein 4, Zic2 - zinc finger p…	CC
GO:0043167	ion binding	2.31e-7	9.6e-5	1.2	17466	5252	1781	641	[Rhobtb2 - rho-related btb domain containing 2, Cyp46a1 - cytochrome p450, family 46, subfamily a, polypeptide 1, Adprhl2 - adp-ribosylhydrolase like 2, Zfr - zinc finger rna binding protein, St13 - suppression of tumorigenicity 13, Adcy1 - adenylate cyclase 1, Nfx1 - nuclear transcription factor, x-box binding 1, Acadl - acyl-coenzyme a dehydrogenase, long-chain, Zic2 - zinc finger protein of th…	MF
GO:0045666	positive regulation of neuron differentiation	2.72e-7	7.11e-5	1.82	17466	452	1803	85	[Grlf1 - glucocorticoid receptor dna binding factor 1, Map2k1 - mitogen-activated protein kinase kinase 1, Nfe2l2 - nuclear factor, erythroid derived 2, like 2, Arf1 - adp-ribosylation factor 1, Ist1 - increased sodium tolerance 1 homolog (yeast), Nlgn2 - neuroligin 2, Ntrk3 - neurotrophic tyrosine kinase, receptor, type 3, Neurod1 - neurogenic differentiation 1, Enc1 - ectodermal-neural cortex 1…	BP
GO:0043232	intracellular non-membrane-bounded organelle	2.79e-7	1.02e-5	1.29	17466	2923	1797	387	[Rhobtb2 - rho-related btb domain containing 2, Ist1 - increased sodium tolerance 1 homolog (yeast), Adprhl2 - adp-ribosylhydrolase like 2, Abi1 - abl-interactor 1, Zfr - zinc finger rna binding protein, Nfx1 - nuclear transcription factor, x-box binding 1, Tmsb4x - thymosin, beta 4, x chromosome, Camta1 - calmodulin binding transcription activator 1, D2Wsu81e - dna segment, chr 2, wayne state un…	CC
GO:0098936	intrinsic component of postsynaptic membrane	3.11e-7	1.11e-5	2.4	17466	173	1766	42	[Clcn3 - chloride channel 3, Kcnc4 - potassium voltage gated channel, shaw-related subfamily, member 4, Nlgn2 - neuroligin 2, Adcy1 - adenylate cyclase 1, Ntrk3 - neurotrophic tyrosine kinase, receptor, type 3, Pcdh17 - protocadherin 17, Gabrg2 - gamma-aminobutyric acid (gaba) a receptor, subunit gamma 2, Gria1 - glutamate receptor, ionotropic, ampa1 (alpha 1), Gabrb3 - gamma-aminobutyric acid (g…	CC
GO:0043168	anion binding	3.15e-7	1.2e-4	1.32	17466	2625	1635	325	[Rhobtb2 - rho-related btb domain containing 2, Csnk1g2 - casein kinase 1, gamma 2, St13 - suppression of tumorigenicity 13, Ntrk3 - neurotrophic tyrosine kinase, receptor, type 3, Adcy1 - adenylate cyclase 1, Csnk1e - casein kinase 1, epsilon, Acadl - acyl-coenzyme a dehydrogenase, long-chain, Camk2g - calcium/calmodulin-dependent protein kinase ii gamma, Ip6k1 - inositol hexaphosphate kinase 1,…	MF
GO:0007034	vacuolar transport	3.54e-7	9.1e-5	5.58	17466	128	367	15	[Chmp5 - charged multivesicular body protein 5, Cacng5 - calcium channel, voltage-dependent, gamma subunit 5, Vps36 - vacuolar protein sorting 36 (yeast), Snx27 - sorting nexin family member 27, Ap3d1 - adaptor-related protein complex 3, delta 1 subunit, Ankfy1 - ankyrin repeat and fyve domain containing 1, Bin1 - bridging integrator 1, Ndfip1 - nedd4 family interacting protein 1, Tmem50b - trans…	BP
GO:1901265	nucleoside phosphate binding	3.57e-7	1.25e-4	1.38	17466	1955	1635	253	[Rhobtb2 - rho-related btb domain containing 2, Csnk1g2 - casein kinase 1, gamma 2, St13 - suppression of tumorigenicity 13, Ntrk3 - neurotrophic tyrosine kinase, receptor, type 3, Adcy1 - adenylate cyclase 1, Acadl - acyl-coenzyme a dehydrogenase, long-chain, Csnk1e - casein kinase 1, epsilon, Camk2g - calcium/calmodulin-dependent protein kinase ii gamma, Ip6k1 - inositol hexaphosphate kinase 1,…	MF
GO:0000166	nucleotide binding	3.57e-7	1.16e-4	1.38	17466	1955	1635	253	[Rhobtb2 - rho-related btb domain containing 2, Csnk1g2 - casein kinase 1, gamma 2, St13 - suppression of tumorigenicity 13, Ntrk3 - neurotrophic tyrosine kinase, receptor, type 3, Adcy1 - adenylate cyclase 1, Acadl - acyl-coenzyme a dehydrogenase, long-chain, Csnk1e - casein kinase 1, epsilon, Camk2g - calcium/calmodulin-dependent protein kinase ii gamma, Ip6k1 - inositol hexaphosphate kinase 1,…	MF
GO:0044451	nucleoplasm part	3.7e-7	1.3e-5	1.53	17466	976	1797	154	[Elp4 - elongation protein 4 homolog (s. cerevisiae), Srsf10 - serine/arginine-rich splicing factor 10, Gtf2b - general transcription factor iib, Ccndbp1 - cyclin d-type binding-protein 1, Suds3 - suppressor of defective silencing 3 homolog (s. cerevisiae), Adprhl2 - adp-ribosylhydrolase like 2, Med22 - mediator complex subunit 22, Tbl1xr1 - transducin (beta)-like 1x-linked receptor 1, Thoc1 - th…	CC
GO:0010638	positive regulation of organelle organization	3.82e-7	9.67e-5	1.72	17466	583	1763	101	[Abi2 - abl-interactor 2, Drg1 - developmentally regulated gtp binding protein 1, Ntrk3 - neurotrophic tyrosine kinase, receptor, type 3, Lman1 - lectin, mannose-binding, 1, Fscn1 - fascin homolog 1, actin bundling protein (strongylocentrotus purpuratus), Chchd10 - coiled-coil-helix-coiled-coil-helix domain containing 10, Jdp2 - jun dimerization protein 2, Gda - guanine deaminase, App - amyloid b…	BP
GO:0048167	regulation of synaptic plasticity	4.21e-7	1.05e-4	2.66	17466	217	1090	36	[Mgll - monoglyceride lipase, Synpo - synaptopodin, Cyp46a1 - cytochrome p450, family 46, subfamily a, polypeptide 1, Arf1 - adp-ribosylation factor 1, Rasgrf1 - ras protein-specific guanine nucleotide-releasing factor 1, Plk2 - polo-like kinase 2, Myo6 - myosin vi, Rab5a - rab5a, member ras oncogene family, Snca - synuclein, alpha, Sqstm1 - sequestosome 1, Unc13a - unc-13 homolog a (c. elegans),…	BP
GO:0097060	synaptic membrane	4.39e-7	1.52e-5	2.3	17466	325	1124	48	[Igsf9b - immunoglobulin superfamily, member 9b, Snap91 - synaptosomal-associated protein 91, Lin7c - lin-7 homolog c (c. elegans), Syne1 - spectrin repeat containing, nuclear envelope 1, Nlgn2 - neuroligin 2, Unc13a - unc-13 homolog a (c. elegans), Gabrg2 - gamma-aminobutyric acid (gaba) a receptor, subunit gamma 2, Gria1 - glutamate receptor, ionotropic, ampa1 (alpha 1), Fcho2 - fch domain only…	CC
GO:0030425	dendrite	4.45e-7	1.51e-5	1.78	17466	515	1696	89	[Igsf9b - immunoglobulin superfamily, member 9b, Abi2 - abl-interactor 2, Map2k1 - mitogen-activated protein kinase kinase 1, Ero1l - ero1-like (s. cerevisiae), Drp2 - dystrophin related protein 2, Cyp46a1 - cytochrome p450, family 46, subfamily a, polypeptide 1, Rasgrf1 - ras protein-specific guanine nucleotide-releasing factor 1, Rab5a - rab5a, member ras oncogene family, Hrh3 - histamine recep…	CC
GO:0032990	cell part morphogenesis	4.71e-7	1.15e-4	2.02	17466	297	1776	61	[Grlf1 - glucocorticoid receptor dna binding factor 1, B4galt6 - udp-gal:betaglcnac beta 1,4-galactosyltransferase, polypeptide 6, Dock10 - dedicator of cytokinesis 10, Map2k1 - mitogen-activated protein kinase kinase 1, Ntn3 - netrin 3, Pitpna - phosphatidylinositol transfer protein, alpha, Llgl1 - lethal giant larvae homolog 1 (drosophila), Atxn2 - ataxin 2, Abi1 - abl-interactor 1, Adcy1 - ade…	BP
GO:0005741	mitochondrial outer membrane	4.79e-7	1.6e-5	2.79	17466	154	1299	32	[Armcx3 - armadillo repeat containing, x-linked 3, Msto1 - misato homolog 1 (drosophila), Slc25a4 - solute carrier family 25 (mitochondrial carrier, adenine nucleotide translocator), member 4, Foxo3 - forkhead box o3, Hadhb - hydroxyacyl-coenzyme a dehydrogenase/3-ketoacyl-coenzyme a thiolase/enoyl-coenzyme a hydratase (trifunctional protein), beta subunit, Snca - synuclein, alpha, Ntrk3 - neurot…	CC
GO:0050808	synapse organization	4.85e-7	1.17e-4	2.3	17466	204	1677	45	[Synpo - synaptopodin, Drp2 - dystrophin related protein 2, Nlgn2 - neuroligin 2, Myo6 - myosin vi, Nptn - neuroplastin, Snca - synuclein, alpha, Unc13a - unc-13 homolog a (c. elegans), Gabrg2 - gamma-aminobutyric acid (gaba) a receptor, subunit gamma 2, Gabrb3 - gamma-aminobutyric acid (gaba) a receptor, subunit beta 3, Chchd10 - coiled-coil-helix-coiled-coil-helix domain containing 10, Cttn - c…	BP
GO:0044429	mitochondrial part	4.98e-7	1.63e-5	1.6	17466	811	1741	129	[Oxa1l - oxidase assembly 1-like, ND5 - nadh dehydrogenase subunit 5, Gpd2 - glycerol phosphate dehydrogenase 2, mitochondrial, Calm3 - calmodulin 3, Slc25a10 - solute carrier family 25 (mitochondrial carrier, dicarboxylate transporter), member 10, Ntrk3 - neurotrophic tyrosine kinase, receptor, type 3, Rhot1 - ras homolog gene family, member t1, Tomm6 - translocase of outer mitochondrial membran…	CC
GO:0032879	regulation of localization	5.12e-7	1.22e-4	1.32	17466	2749	1541	320	[Kcng1 - potassium voltage-gated channel, subfamily g, member 1, Supt6 - suppressor of ty 6, Ntrk3 - neurotrophic tyrosine kinase, receptor, type 3, Adcy1 - adenylate cyclase 1, Pcdh17 - protocadherin 17, Csnk1e - casein kinase 1, epsilon, Tmsb4x - thymosin, beta 4, x chromosome, Chchd10 - coiled-coil-helix-coiled-coil-helix domain containing 10, Nrg3 - neuregulin 3, Nrxn1 - neurexin i, Tomm70a -…	BP
GO:0000139	Golgi membrane	5.23e-7	1.69e-5	2.4	17466	217	1409	42	[Stx5a - syntaxin 5a, Sec22b - sec22 vesicle trafficking protein homolog b (s. cerevisiae), Llgl1 - lethal giant larvae homolog 1 (drosophila), Scap - srebf chaperone, Arf1 - adp-ribosylation factor 1, Trim23 - tripartite motif-containing 23, Copg1 - coatomer protein complex, subunit gamma 1, Caln1 - calneuron 1, Rab1 - rab1, member ras oncogene family, B3gat2 - beta-1,3-glucuronyltransferase 2 (…	CC
GO:0099055	integral component of postsynaptic membrane	5.25e-7	1.66e-5	2.4099999999999997	17466	164	1766	40	[Clcn3 - chloride channel 3, Kcnc4 - potassium voltage gated channel, shaw-related subfamily, member 4, Nlgn2 - neuroligin 2, Adcy1 - adenylate cyclase 1, Ntrk3 - neurotrophic tyrosine kinase, receptor, type 3, Pcdh17 - protocadherin 17, Gabrg2 - gamma-aminobutyric acid (gaba) a receptor, subunit gamma 2, Gria1 - glutamate receptor, ionotropic, ampa1 (alpha 1), Gabrb3 - gamma-aminobutyric acid (g…	CC
GO:1902803	regulation of synaptic vesicle transport	5.6e-7	1.31e-4	3.72	17466	106	1020	23	[Map2 - microtubule-associated protein 2, Adra2a - adrenergic receptor, alpha 2a, Sept5 - septin 5, Kcnh1 - potassium voltage-gated channel, subfamily h (eag-related), member 1, Apba2 - amyloid beta (a4) precursor protein-binding, family a, member 2, Cask - calcium/calmodulin-dependent serine protein kinase (maguk family), Glra3 - glycine receptor, alpha 3 subunit, Myo6 - myosin vi, Rab5a - rab5a…	BP
GO:0023051	regulation of signaling	5.84e-7	1.35e-4	1.27	17466	3120	1765	401	[2210016L21Rik - riken cdna 2210016l21 gene, Cyp46a1 - cytochrome p450, family 46, subfamily a, polypeptide 1, Adcy1 - adenylate cyclase 1, Zic2 - zinc finger protein of the cerebellum 2, Camta1 - calmodulin binding transcription activator 1, Brap - brca1 associated protein, Macf1 - microtubule-actin crosslinking factor 1, Akt3 - thymoma viral proto-oncogene 3, Faim2 - fas apoptotic inhibitory mo…	BP
GO:0019904	protein domain specific binding	5.96e-7	1.81e-4	1.6	17466	766	1776	125	[Abi2 - abl-interactor 2, Clcn3 - chloride channel 3, Calm3 - calmodulin 3, Atn1 - atrophin 1, Arf1 - adp-ribosylation factor 1, Ist1 - increased sodium tolerance 1 homolog (yeast), Abi1 - abl-interactor 1, St13 - suppression of tumorigenicity 13, Arrb2 - arrestin, beta 2, Nlgn1 - neuroligin 1, App - amyloid beta (a4) precursor protein, Hsp90ab1 - heat shock protein 90 alpha (cytosolic), class b …	MF
GO:0098791	Golgi subcompartment	6.4e-7	2e-5	2.1	17466	249	1802	54	[Lypla2 - lysophospholipase 2, Llgl1 - lethal giant larvae homolog 1 (drosophila), Rab14 - rab14, member ras oncogene family, Atxn2 - ataxin 2, Arf1 - adp-ribosylation factor 1, Tmem59 - transmembrane protein 59, Trappc9 - trafficking protein particle complex 9, Prkd1 - protein kinase d1, Ece2 - endothelin converting enzyme 2, Prepl - prolyl endopeptidase-like, Vps54 - vacuolar protein sorting 54…	CC
GO:0031968	organelle outer membrane	6.57e-7	2.02e-5	2.4	17466	168	1735	40	[Armcx3 - armadillo repeat containing, x-linked 3, Msto1 - misato homolog 1 (drosophila), Slc25a4 - solute carrier family 25 (mitochondrial carrier, adenine nucleotide translocator), member 4, Foxo3 - forkhead box o3, Hadhb - hydroxyacyl-coenzyme a dehydrogenase/3-ketoacyl-coenzyme a thiolase/enoyl-coenzyme a hydratase (trifunctional protein), beta subunit, Snca - synuclein, alpha, Bnip3 - bcl2/a…	CC
GO:0019867	outer membrane	6.57e-7	1.99e-5	2.4	17466	168	1735	40	[Armcx3 - armadillo repeat containing, x-linked 3, Msto1 - misato homolog 1 (drosophila), Slc25a4 - solute carrier family 25 (mitochondrial carrier, adenine nucleotide translocator), member 4, Foxo3 - forkhead box o3, Hadhb - hydroxyacyl-coenzyme a dehydrogenase/3-ketoacyl-coenzyme a thiolase/enoyl-coenzyme a hydratase (trifunctional protein), beta subunit, Snca - synuclein, alpha, Bnip3 - bcl2/a…	CC
GO:0032386	regulation of intracellular transport	6.73e-7	1.53e-4	2.11	17466	449	1050	57	[Map2k1 - mitogen-activated protein kinase kinase 1, Arf1 - adp-ribosylation factor 1, Supt6 - suppressor of ty 6, Rab5a - rab5a, member ras oncogene family, Ncs1 - neuronal calcium sensor 1, Sar1a - sar1 gene homolog a (s. cerevisiae), Akt2 - thymoma viral proto-oncogene 2, Rab3gap1 - rab3 gtpase activating protein subunit 1, Nlgn1 - neuroligin 1, Tm9sf4 - transmembrane 9 superfamily protein mem…	BP
GO:0022607	cellular component assembly	7.14e-7	1.6e-4	1.36	17466	1864	1802	262	[Abi2 - abl-interactor 2, Srsf10 - serine/arginine-rich splicing factor 10, Kcng1 - potassium voltage-gated channel, subfamily g, member 1, Stx12 - syntaxin 12, St13 - suppression of tumorigenicity 13, Pcdh17 - protocadherin 17, Fscn1 - fascin homolog 1, actin bundling protein (strongylocentrotus purpuratus), 1110001J03Rik - riken cdna 1110001j03 gene, Chchd10 - coiled-coil-helix-coiled-coil-heli…	BP
GO:0060627	regulation of vesicle-mediated transport	7.24e-7	1.59e-4	1.98	17466	578	1025	67	[Map2k1 - mitogen-activated protein kinase kinase 1, Rab5a - rab5a, member ras oncogene family, Mib1 - mindbomb homolog 1 (drosophila), Unc119 - unc-119 homolog (c. elegans), Sar1a - sar1 gene homolog a (s. cerevisiae), Ncs1 - neuronal calcium sensor 1, Akt2 - thymoma viral proto-oncogene 2, Nlgn1 - neuroligin 1, Rab3gap1 - rab3 gtpase activating protein subunit 1, App - amyloid beta (a4) precurs…	BP
GO:0008333	endosome to lysosome transport	8.26e-7	1.8e-4	9.52	17466	50	367	10	[Chmp5 - charged multivesicular body protein 5, Cacng2 - calcium channel, voltage-dependent, gamma subunit 2, Cacng5 - calcium channel, voltage-dependent, gamma subunit 5, Snx27 - sorting nexin family member 27, Vps41 - vacuolar protein sorting 41 (yeast), Mgrn1 - mahogunin, ring finger 1, Ap3d1 - adaptor-related protein complex 3, delta 1 subunit, Bin1 - bridging integrator 1, Aktip - thymoma vi…	BP
GO:0050789	regulation of biological process	8.33e-7	1.78e-4	1.12	17466	9963	1452	926	[St13 - suppression of tumorigenicity 13, Nfx1 - nuclear transcription factor, x-box binding 1, Adcy1 - adenylate cyclase 1, Acadl - acyl-coenzyme a dehydrogenase, long-chain, Lman1 - lectin, mannose-binding, 1, Zic2 - zinc finger protein of the cerebellum 2, Tmsb4x - thymosin, beta 4, x chromosome, Camta1 - calmodulin binding transcription activator 1, Tox2 - tox high mobility group box family m…	BP
GO:0010646	regulation of cell communication	9.48e-7	2e-4	1.27	17466	3106	1765	398	[2210016L21Rik - riken cdna 2210016l21 gene, Cyp46a1 - cytochrome p450, family 46, subfamily a, polypeptide 1, Adcy1 - adenylate cyclase 1, Zic2 - zinc finger protein of the cerebellum 2, Camta1 - calmodulin binding transcription activator 1, Brap - brca1 associated protein, Macf1 - microtubule-actin crosslinking factor 1, Akt3 - thymoma viral proto-oncogene 3, Faim2 - fas apoptotic inhibitory mo…	BP
GO:2000300	regulation of synaptic vesicle exocytosis	9.82e-7	2.05e-4	3.73	17466	101	1020	22	[Adra2a - adrenergic receptor, alpha 2a, Sept5 - septin 5, Kcnh1 - potassium voltage-gated channel, subfamily h (eag-related), member 1, Apba2 - amyloid beta (a4) precursor protein-binding, family a, member 2, Cask - calcium/calmodulin-dependent serine protein kinase (maguk family), Glra3 - glycine receptor, alpha 3 subunit, Myo6 - myosin vi, Rab5a - rab5a, member ras oncogene family, Unc13a - un…	BP
GO:0120039	plasma membrane bounded cell projection morphogenesis	9.83e-7	2.02e-4	2.05	17466	269	1776	56	[B4galt6 - udp-gal:betaglcnac beta 1,4-galactosyltransferase, polypeptide 6, Grlf1 - glucocorticoid receptor dna binding factor 1, Dock10 - dedicator of cytokinesis 10, Map2k1 - mitogen-activated protein kinase kinase 1, Ntn3 - netrin 3, Pitpna - phosphatidylinositol transfer protein, alpha, Llgl1 - lethal giant larvae homolog 1 (drosophila), Atxn2 - ataxin 2, Abi1 - abl-interactor 1, Adcy1 - ade…	BP
GO:0042176	regulation of protein catabolic process	9.89e-7	2.01e-4	1.8900000000000001	17466	383	1687	70	[Fmn2 - formin 2, Stx5a - syntaxin 5a, Csnk1e - casein kinase 1, epsilon, Serpine2 - serine (or cysteine) peptidase inhibitor, clade e, member 2, Akt1 - thymoma viral proto-oncogene 1, Timp2 - tissue inhibitor of metalloproteinase 2, Svip - small vcp/p97-interacting protein, Hsp90ab1 - heat shock protein 90 alpha (cytosolic), class b member 1, App - amyloid beta (a4) precursor protein, Huwe1 - he…	BP
GO:0043025	neuronal cell body	1.03e-6	3.07e-5	1.6900000000000002	17466	598	1708	99	[Csnk1e - casein kinase 1, epsilon, Slc1a3 - solute carrier family 1 (glial high affinity glutamate transporter), member 3, Nrxn1 - neurexin i, Capn2 - calpain 2, Hsp90ab1 - heat shock protein 90 alpha (cytosolic), class b member 1, Dab1 - disabled 1, Fus - fused in sarcoma, Rab2a - rab2a, member ras oncogene family, Map2 - microtubule-associated protein 2, Map1b - microtubule-associated protein …	CC
GO:0048812	neuron projection morphogenesis	1.05e-6	2.1e-4	2.06	17466	263	1776	55	[B4galt6 - udp-gal:betaglcnac beta 1,4-galactosyltransferase, polypeptide 6, Grlf1 - glucocorticoid receptor dna binding factor 1, Dock10 - dedicator of cytokinesis 10, Map2k1 - mitogen-activated protein kinase kinase 1, Ntn3 - netrin 3, Pitpna - phosphatidylinositol transfer protein, alpha, Llgl1 - lethal giant larvae homolog 1 (drosophila), Atxn2 - ataxin 2, Abi1 - abl-interactor 1, Adcy1 - ade…	BP
GO:0006796	phosphate-containing compound metabolic process	1.35e-6	2.68e-4	1.43	17466	1596	1480	194	[Abi2 - abl-interactor 2, Idh3b - isocitrate dehydrogenase 3 (nad+) beta, Csnk1g2 - casein kinase 1, gamma 2, Adcy1 - adenylate cyclase 1, Ntrk3 - neurotrophic tyrosine kinase, receptor, type 3, Csnk1e - casein kinase 1, epsilon, Dusp8 - dual specificity phosphatase 8, Chchd10 - coiled-coil-helix-coiled-coil-helix domain containing 10, Ilkap - integrin-linked kinase-associated serine/threonine ph…	BP
GO:0098793	presynapse	1.62e-6	4.75e-5	2.23	17466	277	1303	46	[Dnajc5 - dnaj (hsp40) homolog, subfamily c, member 5, Clcn3 - chloride channel 3, Snap91 - synaptosomal-associated protein 91, Cyp46a1 - cytochrome p450, family 46, subfamily a, polypeptide 1, Kcnc4 - potassium voltage gated channel, shaw-related subfamily, member 4, Cadps - ca2+-dependent secretion activator, Rab5a - rab5a, member ras oncogene family, Snca - synuclein, alpha, Unc13a - unc-13 ho…	CC
GO:0007399	nervous system development	1.73e-6	3.38e-4	1.83	17466	415	1702	74	[Igsf9b - immunoglobulin superfamily, member 9b, Abi2 - abl-interactor 2, Dpf1 - d4, zinc and double phd fingers family 1, Atxn1 - ataxin 1, Ntrk3 - neurotrophic tyrosine kinase, receptor, type 3, Unc119 - unc-119 homolog (c. elegans), Nrsn2 - neurensin 2, Zic2 - zinc finger protein of the cerebellum 2, Enc1 - ectodermal-neural cortex 1, Camk2g - calcium/calmodulin-dependent protein kinase ii gam…	BP
GO:0061024	membrane organization	1.77e-6	3.42e-4	2.21	17466	537	722	49	[Chmp5 - charged multivesicular body protein 5, Rhobtb2 - rho-related btb domain containing 2, Chmp7 - charged multivesicular body protein 7, Clcn3 - chloride channel 3, Pi4ka - phosphatidylinositol 4-kinase, catalytic, alpha polypeptide, Adam1a - a disintegrin and metallopeptidase domain 1a, Nlgn2 - neuroligin 2, Stx12 - syntaxin 12, Trp53 - transformation related protein 53, Sar1a - sar1 gene h…	BP
GO:0005802	trans-Golgi network	1.77e-6	5.13e-5	2.19	17466	199	1802	45	[March9 - membrane-associated ring finger (c3hc4) 9, Adc - arginine decarboxylase, Rab14 - rab14, member ras oncogene family, Atxn2 - ataxin 2, Arf1 - adp-ribosylation factor 1, Wdr11 - wd repeat domain 11, Trappc9 - trafficking protein particle complex 9, Ap1m1 - adaptor-related protein complex ap-1, mu subunit 1, Gga3 - golgi associated, gamma adaptin ear containing, arf binding protein 3, Prkd…	CC
GO:0030426	growth cone	1.78e-6	5.07e-5	2.67	17466	190	1100	32	[Calm3 - calmodulin 3, Otx2 - orthodenticle homolog 2 (drosophila), Rasgrf1 - ras protein-specific guanine nucleotide-releasing factor 1, Snca - synuclein, alpha, Csnk1e - casein kinase 1, epsilon, Fscn1 - fascin homolog 1, actin bundling protein (strongylocentrotus purpuratus), Mapk8ip1 - mitogen-activated protein kinase 8 interacting protein 1, Cttn - cortactin, Nrxn1 - neurexin i, Timp2 - tiss…	CC
GO:0051962	positive regulation of nervous system development	1.88e-6	3.58e-4	1.6300000000000001	17466	634	1803	107	[Map2k1 - mitogen-activated protein kinase kinase 1, Arf1 - adp-ribosylation factor 1, Ist1 - increased sodium tolerance 1 homolog (yeast), Nlgn2 - neuroligin 2, Ntrk3 - neurotrophic tyrosine kinase, receptor, type 3, Mapk8ip3 - mitogen-activated protein kinase 8 interacting protein 3, Nrxn1 - neurexin i, Prkci - protein kinase c, iota, Nlgn1 - neuroligin 1, Eif4g1 - eukaryotic translation initia…	BP
GO:0045595	regulation of cell differentiation	1.93e-6	3.64e-4	1.41	17466	1837	1381	205	[Abi2 - abl-interactor 2, Ist1 - increased sodium tolerance 1 homolog (yeast), Supt6 - suppressor of ty 6, Ntrk3 - neurotrophic tyrosine kinase, receptor, type 3, Tmsb4x - thymosin, beta 4, x chromosome, Nrg3 - neuregulin 3, Tomm70a - translocase of outer mitochondrial membrane 70 homolog a (yeast), Macf1 - microtubule-actin crosslinking factor 1, Capn2 - calpain 2, Eif4g1 - eukaryotic translatio…	BP
GO:0019003	GDP binding	2.13e-6	6.07e-4	3.18	17466	75	1757	24	[Sept5 - septin 5, Mras - muscle and microspikes ras, Rab14 - rab14, member ras oncogene family, Trim23 - tripartite motif-containing 23, Arf1 - adp-ribosylation factor 1, Rab5a - rab5a, member ras oncogene family, Rab18 - rab18, member ras oncogene family, Diras2 - diras family, gtp-binding ras-like 2, Nras - neuroblastoma ras oncogene, Rap2a - ras related protein 2a, Rab35 - rab35, member ras o…	MF
GO:0001505	regulation of neurotransmitter levels	2.17e-6	4.03e-4	2.03	17466	342	1411	56	[Rab5a - rab5a, member ras oncogene family, Hrh3 - histamine receptor h3, Adcy1 - adenylate cyclase 1, Slc1a3 - solute carrier family 1 (glial high affinity glutamate transporter), member 3, Gpm6b - glycoprotein m6b, Ncs1 - neuronal calcium sensor 1, Akt1 - thymoma viral proto-oncogene 1, Akt2 - thymoma viral proto-oncogene 2, Nrxn1 - neurexin i, Rab3gap1 - rab3 gtpase activating protein subunit …	BP
GO:0048858	cell projection morphogenesis	2.18e-6	4e-4	2	17466	275	1776	56	[B4galt6 - udp-gal:betaglcnac beta 1,4-galactosyltransferase, polypeptide 6, Grlf1 - glucocorticoid receptor dna binding factor 1, Dock10 - dedicator of cytokinesis 10, Map2k1 - mitogen-activated protein kinase kinase 1, Ntn3 - netrin 3, Pitpna - phosphatidylinositol transfer protein, alpha, Llgl1 - lethal giant larvae homolog 1 (drosophila), Atxn2 - ataxin 2, Abi1 - abl-interactor 1, Adcy1 - ade…	BP
GO:0045211	postsynaptic membrane	2.22e-6	6.24e-5	2.53	17466	215	1124	35	[Igsf9b - immunoglobulin superfamily, member 9b, Snap91 - synaptosomal-associated protein 91, Lin7c - lin-7 homolog c (c. elegans), Syne1 - spectrin repeat containing, nuclear envelope 1, Nlgn2 - neuroligin 2, Gabrg2 - gamma-aminobutyric acid (gaba) a receptor, subunit gamma 2, Gria1 - glutamate receptor, ionotropic, ampa1 (alpha 1), Gabrb3 - gamma-aminobutyric acid (gaba) a receptor, subunit bet…	CC
GO:0050794	regulation of cellular process	2.23e-6	4.04e-4	1.12	17466	9352	1452	873	[St13 - suppression of tumorigenicity 13, Nfx1 - nuclear transcription factor, x-box binding 1, Adcy1 - adenylate cyclase 1, Acadl - acyl-coenzyme a dehydrogenase, long-chain, Lman1 - lectin, mannose-binding, 1, Zic2 - zinc finger protein of the cerebellum 2, Tmsb4x - thymosin, beta 4, x chromosome, Camta1 - calmodulin binding transcription activator 1, Tox2 - tox high mobility group box family m…	BP
GO:0099240	intrinsic component of synaptic membrane	2.67e-6	7.4e-5	2.09	17466	239	1711	49	[Aph1a - anterior pharynx defective 1a homolog (c. elegans), Clcn3 - chloride channel 3, Cadm3 - cell adhesion molecule 3, Nlgn2 - neuroligin 2, Ntrk3 - neurotrophic tyrosine kinase, receptor, type 3, Adcy1 - adenylate cyclase 1, Pcdh17 - protocadherin 17, Gria1 - glutamate receptor, ionotropic, ampa1 (alpha 1), Adam23 - a disintegrin and metallopeptidase domain 23, Nrxn1 - neurexin i, Gabbr1 - g…	CC
GO:0032880	regulation of protein localization	3.02e-6	5.42e-4	1.6900000000000002	17466	962	1032	96	[Map2k1 - mitogen-activated protein kinase kinase 1, Hmgn3 - high mobility group nucleosomal binding domain 3, Llgl1 - lethal giant larvae homolog 1 (drosophila), Rab14 - rab14, member ras oncogene family, Snx27 - sorting nexin family member 27, Sirt3 - sirtuin 3, Nlgn2 - neuroligin 2, Tmem59 - transmembrane protein 59, Supt6 - suppressor of ty 6, Sqstm1 - sequestosome 1, Csnk1e - casein kinase 1…	BP
GO:0010506	regulation of autophagy	3.18e-6	5.64e-4	2.32	17466	265	1134	40	[Map2k1 - mitogen-activated protein kinase kinase 1, Foxo3 - forkhead box o3, Plk2 - polo-like kinase 2, Tmem59 - transmembrane protein 59, Snca - synuclein, alpha, Trp53 - transformation related protein 53, Vdac1 - voltage-dependent anion channel 1, Trim8 - tripartite motif-containing 8, Foxo1 - forkhead box o1, Cttn - cortactin, Akt1 - thymoma viral proto-oncogene 1, Wdr6 - wd repeat domain 6, …	BP
GO:0099003	vesicle-mediated transport in synapse	3.43e-6	6.02e-4	3.84	17466	125	728	20	[Snap91 - synaptosomal-associated protein 91, Cltc - clathrin, heavy polypeptide (hc), Cadps - ca2+-dependent secretion activator, Myo6 - myosin vi, Nlgn2 - neuroligin 2, Ap3d1 - adaptor-related protein complex 3, delta 1 subunit, Ap3b2 - adaptor-related protein complex 3, beta 2 subunit, Bin1 - bridging integrator 1, Fcho2 - fch domain only 2, Trim9 - tripartite motif-containing 9, Nlgn1 - neuro…	BP
GO:0006793	phosphorus metabolic process	3.52e-6	6.1e-4	1.41	17466	1618	1480	194	[Abi2 - abl-interactor 2, Idh3b - isocitrate dehydrogenase 3 (nad+) beta, Csnk1g2 - casein kinase 1, gamma 2, Adcy1 - adenylate cyclase 1, Ntrk3 - neurotrophic tyrosine kinase, receptor, type 3, Csnk1e - casein kinase 1, epsilon, Dusp8 - dual specificity phosphatase 8, Chchd10 - coiled-coil-helix-coiled-coil-helix domain containing 10, Ilkap - integrin-linked kinase-associated serine/threonine ph…	BP
GO:0005856	cytoskeleton	3.52e-6	9.62e-5	1.3900000000000001	17466	1469	1794	210	[Abi2 - abl-interactor 2, Rhobtb2 - rho-related btb domain containing 2, Ist1 - increased sodium tolerance 1 homolog (yeast), Ppp1r12b - protein phosphatase 1, regulatory (inhibitor) subunit 12b, Abi1 - abl-interactor 1, Fscn1 - fascin homolog 1, actin bundling protein (strongylocentrotus purpuratus), Tmsb4x - thymosin, beta 4, x chromosome, D2Wsu81e - dna segment, chr 2, wayne state university 8…	CC
GO:0050806	positive regulation of synaptic transmission	3.75e-6	6.43e-4	2.8	17466	184	949	28	[Igsf9b - immunoglobulin superfamily, member 9b, Nlgn2 - neuroligin 2, Plk2 - polo-like kinase 2, Snca - synuclein, alpha, Sqstm1 - sequestosome 1, Unc13a - unc-13 homolog a (c. elegans), Slc1a3 - solute carrier family 1 (glial high affinity glutamate transporter), member 3, Gria1 - glutamate receptor, ionotropic, ampa1 (alpha 1), Serpine2 - serine (or cysteine) peptidase inhibitor, clade e, memb…	BP
GO:0044440	endosomal part	3.94e-6	1.06e-4	2.3	17466	249	1218	40	[Chmp7 - charged multivesicular body protein 7, Clcn3 - chloride channel 3, Snap91 - synaptosomal-associated protein 91, Llgl1 - lethal giant larvae homolog 1 (drosophila), Stard3 - start domain containing 3, Rab5a - rab5a, member ras oncogene family, Ankfy1 - ankyrin repeat and fyve domain containing 1, Gria1 - glutamate receptor, ionotropic, ampa1 (alpha 1), Vps25 - vacuolar protein sorting 25 …	CC
GO:0030427	site of polarized growth	4.02e-6	1.07e-4	2.58	17466	197	1100	32	[Calm3 - calmodulin 3, Otx2 - orthodenticle homolog 2 (drosophila), Rasgrf1 - ras protein-specific guanine nucleotide-releasing factor 1, Snca - synuclein, alpha, Csnk1e - casein kinase 1, epsilon, Fscn1 - fascin homolog 1, actin bundling protein (strongylocentrotus purpuratus), Mapk8ip1 - mitogen-activated protein kinase 8 interacting protein 1, Cttn - cortactin, Nrxn1 - neurexin i, Timp2 - tiss…	CC
GO:0019866	organelle inner membrane	4.21e-6	1.1e-4	1.83	17466	410	1632	70	[Oxa1l - oxidase assembly 1-like, Sfxn5 - sideroflexin 5, Ndufb8 - nadh dehydrogenase (ubiquinone) 1 beta subcomplex 8, ND5 - nadh dehydrogenase subunit 5, Gpd2 - glycerol phosphate dehydrogenase 2, mitochondrial, Hadhb - hydroxyacyl-coenzyme a dehydrogenase/3-ketoacyl-coenzyme a thiolase/enoyl-coenzyme a hydratase (trifunctional protein), beta subunit, Sirt3 - sirtuin 3, Slc25a10 - solute carrie…	CC
GO:0097120	receptor localization to synapse	4.8e-6	8.13e-4	5.84	17466	41	875	12	[Dlg4 - discs, large homolog 4 (drosophila), Cacng2 - calcium channel, voltage-dependent, gamma subunit 2, Cacng5 - calcium channel, voltage-dependent, gamma subunit 5, Kalrn - kalirin, rhogef kinase, Nrxn1 - neurexin i, Nlgn1 - neuroligin 1, Dlg3 - discs, large homolog 3 (drosophila), Lgi1 - leucine-rich repeat lgi family, member 1, Anks1b - ankyrin repeat and sterile alpha motif domain containi…	BP
GO:0050769	positive regulation of neurogenesis	5e-6	8.39e-4	1.6500000000000001	17466	564	1803	96	[Grlf1 - glucocorticoid receptor dna binding factor 1, Map2k1 - mitogen-activated protein kinase kinase 1, Nfe2l2 - nuclear factor, erythroid derived 2, like 2, Ist1 - increased sodium tolerance 1 homolog (yeast), Arf1 - adp-ribosylation factor 1, Atxn1 - ataxin 1, Nlgn2 - neuroligin 2, Hif1a - hypoxia inducible factor 1, alpha subunit, Ntrk3 - neurotrophic tyrosine kinase, receptor, type 3, Neur…	BP
GO:0046928	regulation of neurotransmitter secretion	5.11e-6	8.48e-4	3.01	17466	132	1056	24	[Adra2a - adrenergic receptor, alpha 2a, Sept5 - septin 5, Kcnh1 - potassium voltage-gated channel, subfamily h (eag-related), member 1, Apba2 - amyloid beta (a4) precursor protein-binding, family a, member 2, Cask - calcium/calmodulin-dependent serine protein kinase (maguk family), Kcnc4 - potassium voltage gated channel, shaw-related subfamily, member 4, Glra3 - glycine receptor, alpha 3 subuni…	BP
GO:0099503	secretory vesicle	5.18e-6	1.34e-4	2	17466	464	1056	56	[Gars - glycyl-trna synthetase, Clcn3 - chloride channel 3, Rab14 - rab14, member ras oncogene family, Rab5a - rab5a, member ras oncogene family, Stx12 - syntaxin 12, Gria1 - glutamate receptor, ionotropic, ampa1 (alpha 1), Serpine2 - serine (or cysteine) peptidase inhibitor, clade e, member 2, Ncs1 - neuronal calcium sensor 1, Akt2 - thymoma viral proto-oncogene 2, Gabbr1 - gamma-aminobutyric ac…	CC
GO:0017157	regulation of exocytosis	5.38e-6	8.82e-4	2.3299999999999996	17466	247	1153	38	[Atp6ap1 - atpase, h+ transporting, lysosomal accessory protein 1, Arf1 - adp-ribosylation factor 1, Cadps - ca2+-dependent secretion activator, Rab5a - rab5a, member ras oncogene family, Myo6 - myosin vi, Snca - synuclein, alpha, Unc13a - unc-13 homolog a (c. elegans), Sdcbp - syndecan binding protein, Ncs1 - neuronal calcium sensor 1, Trim9 - tripartite motif-containing 9, Rab3gap1 - rab3 gtpas…	BP
GO:0048518	positive regulation of biological process	5.63e-6	9.14e-4	1.1800000000000002	17466	5676	1473	567	[Suds3 - suppressor of defective silencing 3 homolog (s. cerevisiae), Ist1 - increased sodium tolerance 1 homolog (yeast), Supt6 - suppressor of ty 6, Adcy1 - adenylate cyclase 1, Acadl - acyl-coenzyme a dehydrogenase, long-chain, Lman1 - lectin, mannose-binding, 1, Zic2 - zinc finger protein of the cerebellum 2, Tmsb4x - thymosin, beta 4, x chromosome, Tox2 - tox high mobility group box family m…	BP
GO:0007041	lysosomal transport	5.82e-6	9.36e-4	6.28	17466	91	367	12	[Chmp5 - charged multivesicular body protein 5, Cacng2 - calcium channel, voltage-dependent, gamma subunit 2, Cacng5 - calcium channel, voltage-dependent, gamma subunit 5, Snx27 - sorting nexin family member 27, Vps41 - vacuolar protein sorting 41 (yeast), Mgrn1 - mahogunin, ring finger 1, Ap3d1 - adaptor-related protein complex 3, delta 1 subunit, Ankfy1 - ankyrin repeat and fyve domain containi…	BP
GO:0051640	organelle localization	6.07e-6	9.65e-4	1.74	17466	438	1786	78	[Fmn2 - formin 2, Chmp5 - charged multivesicular body protein 5, Map2k1 - mitogen-activated protein kinase kinase 1, Stx5a - syntaxin 5a, Chmp7 - charged multivesicular body protein 7, Atp6ap1 - atpase, h+ transporting, lysosomal accessory protein 1, Llgl1 - lethal giant larvae homolog 1 (drosophila), Stx12 - syntaxin 12, Hif1a - hypoxia inducible factor 1, alpha subunit, Rhot1 - ras homolog gene…	BP
GO:0036094	small molecule binding	6.32e-6	0.0017	1.31	17466	2324	1635	285	[Rhobtb2 - rho-related btb domain containing 2, Csnk1g2 - casein kinase 1, gamma 2, St13 - suppression of tumorigenicity 13, Ntrk3 - neurotrophic tyrosine kinase, receptor, type 3, Adcy1 - adenylate cyclase 1, Csnk1e - casein kinase 1, epsilon, Acadl - acyl-coenzyme a dehydrogenase, long-chain, Lman1 - lectin, mannose-binding, 1, Camk2g - calcium/calmodulin-dependent protein kinase ii gamma, Ip6k…	MF
GO:0005743	mitochondrial inner membrane	6.76e-6	1.73e-4	1.84	17466	378	1632	65	[Oxa1l - oxidase assembly 1-like, Sfxn5 - sideroflexin 5, Ndufb8 - nadh dehydrogenase (ubiquinone) 1 beta subcomplex 8, ND5 - nadh dehydrogenase subunit 5, Gpd2 - glycerol phosphate dehydrogenase 2, mitochondrial, Hadhb - hydroxyacyl-coenzyme a dehydrogenase/3-ketoacyl-coenzyme a thiolase/enoyl-coenzyme a hydratase (trifunctional protein), beta subunit, Sirt3 - sirtuin 3, Slc25a10 - solute carrie…	CC
GO:0016310	phosphorylation	7.33e-6	0.00115	1.57	17466	886	1427	114	[Abi2 - abl-interactor 2, Map2k1 - mitogen-activated protein kinase kinase 1, Csnk1g2 - casein kinase 1, gamma 2, Cdkl2 - cyclin-dependent kinase-like 2 (cdc2-related kinase), Ntrk3 - neurotrophic tyrosine kinase, receptor, type 3, Csnk1e - casein kinase 1, epsilon, Pkm - pyruvate kinase, muscle, Brap - brca1 associated protein, Mapk8ip3 - mitogen-activated protein kinase 8 interacting protein 3,…	BP
GO:0097119	postsynaptic density protein 95 clustering	7.66e-6	0.00119	16.630000000000003	17466	6	875	5	[Nrxn1 - neurexin i, Nlgn1 - neuroligin 1, Lrrc4 - leucine rich repeat containing 4, Nlgn2 - neuroligin 2, Nrxn2 - neurexin ii]	BP
GO:0043254	regulation of protein complex assembly	8.04e-6	0.00124	2.13	17466	465	830	47	[Abi2 - abl-interactor 2, Grb2 - growth factor receptor bound protein 2, Snap91 - synaptosomal-associated protein 91, Drg1 - developmentally regulated gtp binding protein 1, Unc13a - unc-13 homolog a (c. elegans), Trp53 - transformation related protein 53, Fscn1 - fascin homolog 1, actin bundling protein (strongylocentrotus purpuratus), Trim9 - tripartite motif-containing 9, Sar1a - sar1 gene hom…	BP
GO:0098916	anterograde trans-synaptic signaling	8.15e-6	0.00124	2.4699999999999998	17466	229	1020	33	[Clcn3 - chloride channel 3, Snap91 - synaptosomal-associated protein 91, Myo6 - myosin vi, Nlgn2 - neuroligin 2, Snca - synuclein, alpha, Unc13a - unc-13 homolog a (c. elegans), Vdac3 - voltage-dependent anion channel 3, Gls - glutaminase, Sdcbp - syndecan binding protein, Vdac1 - voltage-dependent anion channel 1, Gria1 - glutamate receptor, ionotropic, ampa1 (alpha 1), Gabrb3 - gamma-aminobuty…	BP
GO:0007268	chemical synaptic transmission	8.15e-6	0.00123	2.4699999999999998	17466	229	1020	33	[Clcn3 - chloride channel 3, Snap91 - synaptosomal-associated protein 91, Myo6 - myosin vi, Nlgn2 - neuroligin 2, Snca - synuclein, alpha, Unc13a - unc-13 homolog a (c. elegans), Vdac3 - voltage-dependent anion channel 3, Gls - glutaminase, Sdcbp - syndecan binding protein, Vdac1 - voltage-dependent anion channel 1, Gria1 - glutamate receptor, ionotropic, ampa1 (alpha 1), Gabrb3 - gamma-aminobuty…	BP
GO:0099699	integral component of synaptic membrane	8.18e-6	2.06e-4	2.06	17466	221	1766	46	[Aph1a - anterior pharynx defective 1a homolog (c. elegans), Clcn3 - chloride channel 3, Cadm3 - cell adhesion molecule 3, Kcnc4 - potassium voltage gated channel, shaw-related subfamily, member 4, Nlgn2 - neuroligin 2, Adcy1 - adenylate cyclase 1, Ntrk3 - neurotrophic tyrosine kinase, receptor, type 3, Pcdh17 - protocadherin 17, Gabrg2 - gamma-aminobutyric acid (gaba) a receptor, subunit gamma 2…	CC
GO:0003729	mRNA binding	8.43e-6	0.00214	1.93	17466	278	1789	55	[Edc3 - enhancer of mrna decapping 3 homolog (s. cerevisiae), Lsm14b - lsm14 homolog b (scd6, s. cerevisiae), Dhx33 - deah (asp-glu-ala-his) box polypeptide 33, Luc7l - luc7 homolog (s. cerevisiae)-like, Dcp1a - dcp1 decapping enzyme homolog a (s. cerevisiae), Trp53 - transformation related protein 53, Pkm - pyruvate kinase, muscle, Marf1 - meiosis arrest female 1, Eif4g1 - eukaryotic translation…	MF
GO:1903305	regulation of regulated secretory pathway	8.46e-6	0.00127	2.54	17466	186	1148	31	[Arf1 - adp-ribosylation factor 1, Cadps - ca2+-dependent secretion activator, Myo6 - myosin vi, Rab5a - rab5a, member ras oncogene family, Unc13a - unc-13 homolog a (c. elegans), Trim9 - tripartite motif-containing 9, Ncs1 - neuronal calcium sensor 1, Nlgn1 - neuroligin 1, Rab3gap1 - rab3 gtpase activating protein subunit 1, Git2 - g protein-coupled receptor kinase-interactor 2, Vamp2 - vesicle-…	BP
GO:0065007	biological regulation	8.8e-6	0.00131	1.1	17466	10503	1434	950	[St13 - suppression of tumorigenicity 13, Stx12 - syntaxin 12, Nfx1 - nuclear transcription factor, x-box binding 1, Adcy1 - adenylate cyclase 1, Acadl - acyl-coenzyme a dehydrogenase, long-chain, Lman1 - lectin, mannose-binding, 1, Zic2 - zinc finger protein of the cerebellum 2, Tmsb4x - thymosin, beta 4, x chromosome, Camta1 - calmodulin binding transcription activator 1, Tox2 - tox high mobili…	BP
GO:0098948	intrinsic component of postsynaptic specialization membrane	9.61e-6	2.39e-4	2.7800000000000002	17466	106	1598	27	[Nlgn2 - neuroligin 2, Adcy1 - adenylate cyclase 1, Gabrg2 - gamma-aminobutyric acid (gaba) a receptor, subunit gamma 2, Gria1 - glutamate receptor, ionotropic, ampa1 (alpha 1), Gabrb3 - gamma-aminobutyric acid (gaba) a receptor, subunit beta 3, Dlg4 - discs, large homolog 4 (drosophila), Lrfn1 - leucine rich repeat and fibronectin type iii domain containing 1, Gabra4 - gamma-aminobutyric acid (g…	CC
GO:0042391	regulation of membrane potential	9.62e-6	0.00141	1.95	17466	437	1146	56	[Igsf9b - immunoglobulin superfamily, member 9b, Atxn1 - ataxin 1, Nlgn2 - neuroligin 2, Slc4a4 - solute carrier family 4 (anion exchanger), member 4, Gria1 - glutamate receptor, ionotropic, ampa1 (alpha 1), Ppp2r3c - protein phosphatase 2, regulatory subunit b'', gamma, Akt1 - thymoma viral proto-oncogene 1, Akt2 - thymoma viral proto-oncogene 2, Slmap - sarcolemma associated protein, Nrxn1 - ne…	BP
GO:0031267	small GTPase binding	1.01e-5	0.00242	1.82	17466	410	1547	66	[Dock10 - dedicator of cytokinesis 10, Abi2 - abl-interactor 2, Map2k1 - mitogen-activated protein kinase kinase 1, Atp6ap1 - atpase, h+ transporting, lysosomal accessory protein 1, Spryd3 - spry domain containing 3, Llgl1 - lethal giant larvae homolog 1 (drosophila), Rasgrf1 - ras protein-specific guanine nucleotide-releasing factor 1, Fgd4 - fyve, rhogef and ph domain containing 4, Tmem127 - tr…	MF
GO:0034641	cellular nitrogen compound metabolic process	1.03e-5	0.0015	1.27	17466	2617	1747	333	[Tmtc1 - transmembrane and tetratricopeptide repeat containing 1, Idh3b - isocitrate dehydrogenase 3 (nad+) beta, Ddx26b - dead/h (asp-glu-ala-asp/his) box polypeptide 26b, Adprhl2 - adp-ribosylhydrolase like 2, Supt6 - suppressor of ty 6, Adcy1 - adenylate cyclase 1, Acadl - acyl-coenzyme a dehydrogenase, long-chain, Chchd10 - coiled-coil-helix-coiled-coil-helix domain containing 10, Nudt4 - nud…	BP
GO:0060076	excitatory synapse	1.09e-5	2.69e-4	5.29	17466	76	565	13	[Gria3 - glutamate receptor, ionotropic, ampa3 (alpha 3), Kcnh1 - potassium voltage-gated channel, subfamily h (eag-related), member 1, Snap91 - synaptosomal-associated protein 91, Cadm3 - cell adhesion molecule 3, Lrrc4 - leucine rich repeat containing 4, Nlgn2 - neuroligin 2, Dbn1 - drebrin 1, Pclo - piccolo (presynaptic cytomatrix protein), Ppp3r1 - protein phosphatase 3, regulatory subunit b,…	CC
GO:0030030	cell projection organization	1.2e-5	0.00173	1.48	17466	910	1802	139	[B4galt6 - udp-gal:betaglcnac beta 1,4-galactosyltransferase, polypeptide 6, Abi2 - abl-interactor 2, Map2k1 - mitogen-activated protein kinase kinase 1, Ntn3 - netrin 3, Pitpna - phosphatidylinositol transfer protein, alpha, Nup85 - nucleoporin 85, Arf1 - adp-ribosylation factor 1, Abi1 - abl-interactor 1, Adcy1 - adenylate cyclase 1, Fscn1 - fascin homolog 1, actin bundling protein (strongyloce…	BP
GO:0010720	positive regulation of cell development	1.21e-5	0.00173	1.58	17466	644	1803	105	[Map2k1 - mitogen-activated protein kinase kinase 1, Arf1 - adp-ribosylation factor 1, Ist1 - increased sodium tolerance 1 homolog (yeast), Nlgn2 - neuroligin 2, Ntrk3 - neurotrophic tyrosine kinase, receptor, type 3, Mapk8ip3 - mitogen-activated protein kinase 8 interacting protein 3, Prkci - protein kinase c, iota, Nlgn1 - neuroligin 1, Eif4g1 - eukaryotic translation initiation factor 4, gamma…	BP
GO:0003924	GTPase activity	1.26e-5	0.00288	1.92	17466	280	1757	54	[Grlf1 - glucocorticoid receptor dna binding factor 1, Rhobtb2 - rho-related btb domain containing 2, Rab14 - rab14, member ras oncogene family, Trim23 - tripartite motif-containing 23, Drg2 - developmentally regulated gtp binding protein 2, Rab5a - rab5a, member ras oncogene family, Drg1 - developmentally regulated gtp binding protein 1, Rhot1 - ras homolog gene family, member t1, Sar1a - sar1 g…	MF
GO:0010976	positive regulation of neuron projection development	1.31e-5	0.0018600000000000001	1.79	17466	357	1803	66	[Grlf1 - glucocorticoid receptor dna binding factor 1, Map2k1 - mitogen-activated protein kinase kinase 1, Nfe2l2 - nuclear factor, erythroid derived 2, like 2, Ist1 - increased sodium tolerance 1 homolog (yeast), Arf1 - adp-ribosylation factor 1, Nlgn2 - neuroligin 2, Ntrk3 - neurotrophic tyrosine kinase, receptor, type 3, Enc1 - ectodermal-neural cortex 1, Serpine2 - serine (or cysteine) peptid…	BP
GO:0010008	endosome membrane	1.36e-5	3.31e-4	2.21	17466	193	1558	38	[Clcn3 - chloride channel 3, Llgl1 - lethal giant larvae homolog 1 (drosophila), March8 - membrane-associated ring finger (c3hc4) 8, Stard3 - start domain containing 3, Rab5a - rab5a, member ras oncogene family, Ankfy1 - ankyrin repeat and fyve domain containing 1, Gria1 - glutamate receptor, ionotropic, ampa1 (alpha 1), Vps25 - vacuolar protein sorting 25 (yeast), Vps35 - vacuolar protein sortin…	CC
GO:0016486	peptide hormone processing	1.37e-5	0.00192	6.33	17466	16	1552	9	[Scg5 - secretogranin v, Atp6ap2 - atpase, h+ transporting, lysosomal accessory protein 2, Pcsk6 - proprotein convertase subtilisin/kexin type 6, Pcsk2 - proprotein convertase subtilisin/kexin type 2, Ece2 - endothelin converting enzyme 2, Corin - corin, Pcsk1n - proprotein convertase subtilisin/kexin type 1 inhibitor, Cpe - carboxypeptidase e, Ero1lb - ero1-like beta (s. cerevisiae)]	BP
GO:0051020	GTPase binding	1.37e-5	0.00298	1.72	17466	505	1547	77	[Dock10 - dedicator of cytokinesis 10, Abi2 - abl-interactor 2, Map2k1 - mitogen-activated protein kinase kinase 1, Eprs - glutamyl-prolyl-trna synthetase, Atp6ap1 - atpase, h+ transporting, lysosomal accessory protein 1, Spryd3 - spry domain containing 3, Llgl1 - lethal giant larvae homolog 1 (drosophila), Rasgrf1 - ras protein-specific guanine nucleotide-releasing factor 1, Fgd4 - fyve, rhogef …	MF
GO:0065008	regulation of biological quality	1.46e-5	0.00203	1.28	17466	3462	1226	310	[Abi2 - abl-interactor 2, Rhobtb2 - rho-related btb domain containing 2, Cyp46a1 - cytochrome p450, family 46, subfamily a, polypeptide 1, Stx12 - syntaxin 12, Ntrk3 - neurotrophic tyrosine kinase, receptor, type 3, Acadl - acyl-coenzyme a dehydrogenase, long-chain, Slc4a5 - solute carrier family 4, sodium bicarbonate cotransporter, member 5, Ip6k1 - inositol hexaphosphate kinase 1, Nrxn1 - neure…	BP
GO:0097367	carbohydrate derivative binding	1.55e-5	0.00322	1.32	17466	2046	1635	253	[Rhobtb2 - rho-related btb domain containing 2, Csnk1g2 - casein kinase 1, gamma 2, St13 - suppression of tumorigenicity 13, Ntrk3 - neurotrophic tyrosine kinase, receptor, type 3, Adcy1 - adenylate cyclase 1, Acadl - acyl-coenzyme a dehydrogenase, long-chain, Csnk1e - casein kinase 1, epsilon, Camk2g - calcium/calmodulin-dependent protein kinase ii gamma, Ip6k1 - inositol hexaphosphate kinase 1,…	MF
GO:0031329	regulation of cellular catabolic process	1.82e-5	0.00251	1.75	17466	723	1024	74	[Map2k1 - mitogen-activated protein kinase kinase 1, Tmem59 - transmembrane protein 59, Zc3h14 - zinc finger ccch type containing 14, Endog - endonuclease g, Trp53 - transformation related protein 53, Slc4a4 - solute carrier family 4 (anion exchanger), member 4, Csnk1e - casein kinase 1, epsilon, Trim8 - tripartite motif-containing 8, Akt1 - thymoma viral proto-oncogene 1, Akt2 - thymoma viral pr…	BP
GO:0061001	regulation of dendritic spine morphogenesis	2.11e-5	0.00288	6.64	17466	54	487	10	[Abi2 - abl-interactor 2, Actr2 - arp2 actin-related protein 2, Kalrn - kalirin, rhogef kinase, Lzts3 - leucine zipper, putative tumor suppressor family member 3, Cask - calcium/calmodulin-dependent serine protein kinase (maguk family), Baiap2 - brain-specific angiogenesis inhibitor 1-associated protein 2, Nlgn1 - neuroligin 1, Stau2 - staufen (rna binding protein) homolog 2 (drosophila), Dbn1 - …	BP
GO:0017016	Ras GTPase binding	2.26e-5	0.00448	1.8	17466	395	1547	63	[Dock10 - dedicator of cytokinesis 10, Abi2 - abl-interactor 2, Map2k1 - mitogen-activated protein kinase kinase 1, Atp6ap1 - atpase, h+ transporting, lysosomal accessory protein 1, Spryd3 - spry domain containing 3, Llgl1 - lethal giant larvae homolog 1 (drosophila), Rasgrf1 - ras protein-specific guanine nucleotide-releasing factor 1, Fgd4 - fyve, rhogef and ph domain containing 4, Tmem127 - tr…	MF
GO:0007030	Golgi organization	2.37e-5	0.00321	2.54	17466	111	1798	29	[Stx5a - syntaxin 5a, Map2k1 - mitogen-activated protein kinase kinase 1, Fbxw8 - f-box and wd-40 domain protein 8, Syne1 - spectrin repeat containing, nuclear envelope 1, Rab1 - rab1, member ras oncogene family, Vcpip1 - valosin containing protein (p97)/p47 complex interacting protein 1, Lman1 - lectin, mannose-binding, 1, Nploc4 - nuclear protein localization 4 homolog (s. cerevisiae), Gak - cy…	BP
GO:0005798	Golgi-associated vesicle	2.38e-5	5.72e-4	2.9299999999999997	17466	89	1542	23	[Ddhd2 - ddhd domain containing 2, Tmed4 - transmembrane emp24 protein transport domain containing 4, Sec22b - sec22 vesicle trafficking protein homolog b (s. cerevisiae), Tmed9 - transmembrane emp24 protein transport domain containing 9, Rab14 - rab14, member ras oncogene family, Arf1 - adp-ribosylation factor 1, Sec31a - sec31 homolog a (s. cerevisiae), Pclo - piccolo (presynaptic cytomatrix pr…	CC
GO:1990778	protein localization to cell periphery	2.42e-5	0.00325	2.71	17466	232	722	26	[Lin7c - lin-7 homolog c (c. elegans), Gpr158 - g protein-coupled receptor 158, Snx27 - sorting nexin family member 27, Fcho2 - fch domain only 2, Slmap - sarcolemma associated protein, Akt2 - thymoma viral proto-oncogene 2, Kalrn - kalirin, rhogef kinase, Ift20 - intraflagellar transport 20, Pacs1 - phosphofurin acidic cluster sorting protein 1, Gga3 - golgi associated, gamma adaptin ear contain…	BP
GO:0032281	AMPA glutamate receptor complex	2.46e-5	5.83e-4	5.88	17466	27	1100	10	[Olfm1 - olfactomedin 1, Gria3 - glutamate receptor, ionotropic, ampa3 (alpha 3), Dlg4 - discs, large homolog 4 (drosophila), Cacng2 - calcium channel, voltage-dependent, gamma subunit 2, Cacng5 - calcium channel, voltage-dependent, gamma subunit 5, Nrn1 - neuritin 1, Abhd12 - abhydrolase domain containing 12, Dlg3 - discs, large homolog 3 (drosophila), Cnih3 - cornichon homolog 3 (drosophila), G…	CC
GO:0099111	microtubule-based transport	2.54e-5	0.00337	3.58	17466	153	542	17	[Fyco1 - fyve and coiled-coil domain containing 1, Map2k1 - mitogen-activated protein kinase kinase 1, Ssx2ip - synovial sarcoma, x breakpoint 2 interacting protein, Klc2 - kinesin light chain 2, Copg1 - coatomer protein complex, subunit gamma 1, Ap3d1 - adaptor-related protein complex 3, delta 1 subunit, Ap3b2 - adaptor-related protein complex 3, beta 2 subunit, Rab1 - rab1, member ras oncogene …	BP
GO:1990709	presynaptic active zone organization	2.66e-5	0.00351	18.16	17466	4	962	4	[Bsn - bassoon, Pclo - piccolo (presynaptic cytomatrix protein), Pcdh17 - protocadherin 17, Rab3a - rab3a, member ras oncogene family]	BP
GO:0098993	anchored component of synaptic vesicle membrane	2.94e-5	6.88e-4	5.23	17466	19	1757	10	[Rab5c - rab5c, member ras oncogene family, Rab35 - rab35, member ras oncogene family, Dnajc5 - dnaj (hsp40) homolog, subfamily c, member 5, Rab7 - rab7, member ras oncogene family, Rab14 - rab14, member ras oncogene family, Rab5a - rab5a, member ras oncogene family, Rab2a - rab2a, member ras oncogene family, Syn1 - synapsin i, Rab3a - rab3a, member ras oncogene family, Rab3c - rab3c, member ras …	CC
GO:0001882	nucleoside binding	3.23e-5	0.00614	1.76	17466	361	1757	64	[Grlf1 - glucocorticoid receptor dna binding factor 1, Rhobtb2 - rho-related btb domain containing 2, Rab14 - rab14, member ras oncogene family, Trim23 - tripartite motif-containing 23, Arf1 - adp-ribosylation factor 1, Drg2 - developmentally regulated gtp binding protein 2, Rab5a - rab5a, member ras oncogene family, Drg1 - developmentally regulated gtp binding protein 1, Rhot1 - ras homolog gene…	MF
GO:0048471	perinuclear region of cytoplasm	3.26e-5	7.55e-4	2.01	17466	626	666	48	[Upf2 - upf2 regulator of nonsense transcripts homolog (yeast), Map2k1 - mitogen-activated protein kinase kinase 1, Adc - arginine decarboxylase, Atn1 - atrophin 1, Rab14 - rab14, member ras oncogene family, Myo6 - myosin vi, Gad2 - glutamic acid decarboxylase 2, Anp32a - acidic (leucine-rich) nuclear phosphoprotein 32 family, member a, Mapk8ip1 - mitogen-activated protein kinase 8 interacting pr…	CC
GO:0050773	regulation of dendrite development	3.28e-5	0.00428	2.07	17466	190	1776	40	[Abi2 - abl-interactor 2, Hdac2 - histone deacetylase 2, Crk - v-crk sarcoma virus ct10 oncogene homolog (avian), Fbxw8 - f-box and wd-40 domain protein 8, Arf1 - adp-ribosylation factor 1, Crtc1 - creb regulated transcription coactivator 1, Syne1 - spectrin repeat containing, nuclear envelope 1, Plk2 - polo-like kinase 2, Nlgn2 - neuroligin 2, Bhlhb9 - basic helix-loop-helix domain containing, c…	BP
GO:0099060	integral component of postsynaptic specialization membrane	3.29e-5	7.53e-4	2.73	17466	100	1598	25	[Nlgn2 - neuroligin 2, Adcy1 - adenylate cyclase 1, Gabrg2 - gamma-aminobutyric acid (gaba) a receptor, subunit gamma 2, Gria1 - glutamate receptor, ionotropic, ampa1 (alpha 1), Gabrb3 - gamma-aminobutyric acid (gaba) a receptor, subunit beta 3, Lrfn1 - leucine rich repeat and fibronectin type iii domain containing 1, Gabra4 - gamma-aminobutyric acid (gaba) a receptor, subunit alpha 4, Nlgn1 - ne…	CC
GO:0099536	synaptic signaling	3.58e-5	0.00464	2.2800000000000002	17466	255	1020	34	[Clcn3 - chloride channel 3, Snap91 - synaptosomal-associated protein 91, Drp2 - dystrophin related protein 2, Myo6 - myosin vi, Nlgn2 - neuroligin 2, Snca - synuclein, alpha, Unc13a - unc-13 homolog a (c. elegans), Vdac3 - voltage-dependent anion channel 3, Gls - glutaminase, Sdcbp - syndecan binding protein, Vdac1 - voltage-dependent anion channel 1, Gria1 - glutamate receptor, ionotropic, ampa…	BP
GO:0006897	endocytosis	3.68e-5	0.00474	2.3499999999999996	17466	387	634	33	[Grb2 - growth factor receptor bound protein 2, Snap91 - synaptosomal-associated protein 91, Csnk1g2 - casein kinase 1, gamma 2, Nlgn2 - neuroligin 2, Myo6 - myosin vi, Ankfy1 - ankyrin repeat and fyve domain containing 1, Rab1 - rab1, member ras oncogene family, Atp5b - atp synthase, h+ transporting mitochondrial f1 complex, beta subunit, Unc119 - unc-119 homolog (c. elegans), Csnk1e - casein ki…	BP
GO:0030135	coated vesicle	3.73e-5	8.42e-4	2.38	17466	138	1542	29	[Sec22b - sec22 vesicle trafficking protein homolog b (s. cerevisiae), Rab14 - rab14, member ras oncogene family, Snap91 - synaptosomal-associated protein 91, Arf1 - adp-ribosylation factor 1, Sec31a - sec31 homolog a (s. cerevisiae), Myo6 - myosin vi, Lman1 - lectin, mannose-binding, 1, Fcho2 - fch domain only 2, Sec23ip - sec23 interacting protein, Ap2a1 - adaptor-related protein complex 2, alp…	CC
GO:0030134	COPII-coated ER to Golgi transport vesicle	4.06e-5	9.07e-4	4.21	17466	35	1542	13	[Tmed4 - transmembrane emp24 protein transport domain containing 4, Ddhd2 - ddhd domain containing 2, Tmed9 - transmembrane emp24 protein transport domain containing 9, Sec31a - sec31 homolog a (s. cerevisiae), Lman1 - lectin, mannose-binding, 1, Sec23ip - sec23 interacting protein, App - amyloid beta (a4) precursor protein, Ergic3 - ergic and golgi 3, Yipf6 - yip1 domain family, member 6, Sec24b…	CC
GO:1990204	oxidoreductase complex	4.07e-5	8.99e-4	2.77	17466	99	1528	24	[Uqcrfs1 - ubiquinol-cytochrome c reductase, rieske iron-sulfur polypeptide 1, ND5 - nadh dehydrogenase subunit 5, Pdhb - pyruvate dehydrogenase (lipoamide) beta, Ndufb8 - nadh dehydrogenase (ubiquinone) 1 beta subcomplex 8, Gpd2 - glycerol phosphate dehydrogenase 2, mitochondrial, Gldc - glycine decarboxylase, Bckdha - branched chain ketoacid dehydrogenase e1, alpha polypeptide, Etfdh - electron…	CC
GO:0099175	regulation of postsynapse organization	4.24e-5	0.00541	3	17466	131	890	20	[Abi2 - abl-interactor 2, Cask - calcium/calmodulin-dependent serine protein kinase (maguk family), Snx27 - sorting nexin family member 27, Dbn1 - drebrin 1, Bhlhb9 - basic helix-loop-helix domain containing, class b9, Rheb - ras homolog enriched in brain, Dlg4 - discs, large homolog 4 (drosophila), Lrfn1 - leucine rich repeat and fibronectin type iii domain containing 1, Nrxn1 - neurexin i, Lzts…	BP
GO:0050793	regulation of developmental process	4.29e-5	0.00543	1.25	17466	2592	1803	335	[Abi2 - abl-interactor 2, Rhobtb2 - rho-related btb domain containing 2, Ist1 - increased sodium tolerance 1 homolog (yeast), Supt6 - suppressor of ty 6, Ntrk3 - neurotrophic tyrosine kinase, receptor, type 3, Zic2 - zinc finger protein of the cerebellum 2, Camk2g - calcium/calmodulin-dependent protein kinase ii gamma, Tmsb4x - thymosin, beta 4, x chromosome, Nrg3 - neuregulin 3, Nrxn1 - neurexin…	BP
GO:0044265	cellular macromolecule catabolic process	4.45e-5	0.00558	1.54	17466	641	1800	102	[Usp4 - ubiquitin specific peptidase 4 (proto-oncogene), Nhlrc3 - nhl repeat containing 3, Tbl1xr1 - transducin (beta)-like 1x-linked receptor 1, Mib1 - mindbomb homolog 1 (drosophila), Fbxl4 - f-box and leucine-rich repeat protein 4, Arrb2 - arrestin, beta 2, Rmnd5b - required for meiotic nuclear division 5 homolog b (s. cerevisiae), Huwe1 - hect, uba and wwe domain containing 1, Smg9 - smg-9 ho…	BP
GO:0097091	synaptic vesicle clustering	4.49e-5	0.00559	9.27	17466	9	1256	6	[Nrxn1 - neurexin i, Nlgn1 - neuroligin 1, Ctnnb1 - catenin (cadherin associated protein), beta 1, Pclo - piccolo (presynaptic cytomatrix protein), Syn1 - synapsin i, Rab3a - rab3a, member ras oncogene family]	BP
GO:0060999	positive regulation of dendritic spine development	4.65e-5	0.00574	5.45	17466	62	569	11	[Actr2 - arp2 actin-related protein 2, Kalrn - kalirin, rhogef kinase, Cask - calcium/calmodulin-dependent serine protein kinase (maguk family), Baiap2 - brain-specific angiogenesis inhibitor 1-associated protein 2, Nlgn1 - neuroligin 1, Zmynd8 - zinc finger, mynd-type containing 8, Stau2 - staufen (rna binding protein) homolog 2 (drosophila), Dbn1 - drebrin 1, Rac1 - ras-related c3 botulinum sub…	BP
GO:0050684	regulation of mRNA processing	4.7e-5	0.00576	2.2600000000000002	17466	135	1778	31	[Srsf10 - serine/arginine-rich splicing factor 10, Ddx5 - dead (asp-glu-ala-asp) box polypeptide 5, Dhx9 - deah (asp-glu-ala-his) box polypeptide 9, Zfp36l1 - zinc finger protein 36, c3h type-like 1, Supt6 - suppressor of ty 6, Srrm4 - serine/arginine repetitive matrix 4, Zc3h14 - zinc finger ccch type containing 14, Rbm24 - rna binding motif protein 24, Snrnp70 - small nuclear ribonucleoprotein …	BP
GO:0044877	protein-containing complex binding	4.71e-5	0.0086	1.56	17466	1359	839	102	[Map2k1 - mitogen-activated protein kinase kinase 1, St13 - suppression of tumorigenicity 13, Npnt - nephronectin, Fscn1 - fascin homolog 1, actin bundling protein (strongylocentrotus purpuratus), Nlgn1 - neuroligin 1, App - amyloid beta (a4) precursor protein, Coro1a - coronin, actin binding protein 1a, Aak1 - ap2 associated kinase 1, Chm - choroidermia, Tef - thyrotroph embryonic factor, Scamp5…	MF
GO:0072594	establishment of protein localization to organelle	4.74e-5	0.00576	1.8900000000000001	17466	255	1773	49	[Oxa1l - oxidase assembly 1-like, Nup85 - nucleoporin 85, H2afy2 - h2a histone family, member y2, Lmna - lamin a, Trp53 - transformation related protein 53, Tnpo3 - transportin 3, Tomm20 - translocase of outer mitochondrial membrane 20 homolog (yeast), Ipo4 - importin 4, Akt1 - thymoma viral proto-oncogene 1, Gdap1 - ganglioside-induced differentiation-associated-protein 1, Tomm70a - translocase …	BP
GO:0003723	RNA binding	4.77e-5	0.00837	1.42	17466	1019	1793	149	[Srsf10 - serine/arginine-rich splicing factor 10, Lsm14b - lsm14 homolog b (scd6, s. cerevisiae), Dhx33 - deah (asp-glu-ala-his) box polypeptide 33, Zfr - zinc finger rna binding protein, Thoc1 - tho complex 1, Drg2 - developmentally regulated gtp binding protein 2, Pkm - pyruvate kinase, muscle, Ddx25 - dead (asp-glu-ala-asp) box polypeptide 25, Nudt4 - nudix (nucleoside diphosphate linked moie…	MF
GO:0005770	late endosome	4.78e-5	0.00105	2.27	17466	170	1449	32	[Chmp5 - charged multivesicular body protein 5, Map2k1 - mitogen-activated protein kinase kinase 1, Chmp7 - charged multivesicular body protein 7, Clcn3 - chloride channel 3, Rab14 - rab14, member ras oncogene family, Arf1 - adp-ribosylation factor 1, Stard3 - start domain containing 3, Chmp2a - charged multivesicular body protein 2a, Tmem59 - transmembrane protein 59, Snx14 - sorting nexin 14, V…	CC
GO:0032549	ribonucleoside binding	4.84e-5	0.00818	1.76	17466	351	1757	62	[Grlf1 - glucocorticoid receptor dna binding factor 1, Rhobtb2 - rho-related btb domain containing 2, Rab14 - rab14, member ras oncogene family, Trim23 - tripartite motif-containing 23, Arf1 - adp-ribosylation factor 1, Drg2 - developmentally regulated gtp binding protein 2, Rab5a - rab5a, member ras oncogene family, Drg1 - developmentally regulated gtp binding protein 1, Rhot1 - ras homolog gene…	MF
GO:0060077	inhibitory synapse	4.94e-5	0.00107	6.08	17466	23	1124	9	[Gabrb3 - gamma-aminobutyric acid (gaba) a receptor, subunit beta 3, Igsf9b - immunoglobulin superfamily, member 9b, Nrxn1 - neurexin i, Clcn3 - chloride channel 3, Bsn - bassoon, Nlgn2 - neuroligin 2, Pclo - piccolo (presynaptic cytomatrix protein), Gad2 - glutamic acid decarboxylase 2, Gabrg2 - gamma-aminobutyric acid (gaba) a receptor, subunit gamma 2]	CC
GO:0005783	endoplasmic reticulum	4.97e-5	0.00106	1.46	17466	1483	1089	135	[Tmtc1 - transmembrane and tetratricopeptide repeat containing 1, Map2k1 - mitogen-activated protein kinase kinase 1, Cers1 - ceramide synthase 1, Ero1l - ero1-like (s. cerevisiae), Cyp46a1 - cytochrome p450, family 46, subfamily a, polypeptide 1, Pkm - pyruvate kinase, muscle, Lman1 - lectin, mannose-binding, 1, Mapk8ip3 - mitogen-activated protein kinase 8 interacting protein 3, Nrxn1 - neurexi…	CC
GO:0042177	negative regulation of protein catabolic process	5.06e-5	0.0061	2.4099999999999997	17466	122	1781	30	[Fmn2 - formin 2, Anks1 - ankyrin repeat and sam domain containing 1, Adc - arginine decarboxylase, Os9 - amplified in osteosarcoma, Ogt - o-linked n-acetylglucosamine (glcnac) transferase (udp-n-acetylglucosamine:polypeptide-n-acetylglucosaminyl transferase), Snca - synuclein, alpha, Csnk2a1 - casein kinase 2, alpha 1 polypeptide, Sdcbp - syndecan binding protein, C030046E11Rik - riken cdna c030…	BP
GO:0031396	regulation of protein ubiquitination	5.11e-5	0.00611	2.4499999999999997	17466	195	1024	28	[Usp4 - ubiquitin specific peptidase 4 (proto-oncogene), Pttg1ip - pituitary tumor-transforming 1 interacting protein, Hdac3 - histone deacetylase 3, Trim44 - tripartite motif-containing 44, Sqstm1 - sequestosome 1, Senp2 - sumo/sentrin specific peptidase 2, Akt1 - thymoma viral proto-oncogene 1, Paxip1 - pax interacting (with transcription-activation domain) protein 1, Bai1 - brain-specific angi…	BP
GO:0018105	peptidyl-serine phosphorylation	5.12e-5	0.00607	2.69	17466	175	892	24	[Cdc7 - cell division cycle 7 (s. cerevisiae), Cab39 - calcium binding protein 39, Dclk3 - doublecortin-like kinase 3, Mknk1 - map kinase-interacting serine/threonine kinase 1, Csnk1g2 - casein kinase 1, gamma 2, Camkv - cam kinase-like vesicle-associated, Plk2 - polo-like kinase 2, Mapk14 - mitogen-activated protein kinase 14, Csnk1e - casein kinase 1, epsilon, Csnk2a1 - casein kinase 2, alpha 1…	BP
GO:0061003	positive regulation of dendritic spine morphogenesis	5.18e-5	0.0061	9.3	17466	27	487	7	[Actr2 - arp2 actin-related protein 2, Kalrn - kalirin, rhogef kinase, Cask - calcium/calmodulin-dependent serine protein kinase (maguk family), Baiap2 - brain-specific angiogenesis inhibitor 1-associated protein 2, Stau2 - staufen (rna binding protein) homolog 2 (drosophila), Dbn1 - drebrin 1, Dnm1l - dynamin 1-like]	BP
GO:0060998	regulation of dendritic spine development	5.23e-5	0.00611	3.77	17466	94	788	16	[Abi2 - abl-interactor 2, Hdac2 - histone deacetylase 2, Cask - calcium/calmodulin-dependent serine protein kinase (maguk family), Dbn1 - drebrin 1, Nlgn2 - neuroligin 2, Rac1 - ras-related c3 botulinum substrate 1, Plk2 - polo-like kinase 2, Bhlhb9 - basic helix-loop-helix domain containing, class b9, Actr2 - arp2 actin-related protein 2, Lzts3 - leucine zipper, putative tumor suppressor family …	BP
GO:0016604	nuclear body	5.34e-5	0.00113	1.53	17466	653	1795	103	[Srsf10 - serine/arginine-rich splicing factor 10, Gtf2b - general transcription factor iib, Ccndbp1 - cyclin d-type binding-protein 1, Suds3 - suppressor of defective silencing 3 homolog (s. cerevisiae), Adprhl2 - adp-ribosylhydrolase like 2, Thoc1 - tho complex 1, Drg1 - developmentally regulated gtp binding protein 1, Fbxl4 - f-box and leucine-rich repeat protein 4, Zic2 - zinc finger protein …	CC
GO:0097479	synaptic vesicle localization	5.52e-5	0.0064	3.16	17466	75	1400	19	[Cadps - ca2+-dependent secretion activator, Snca - synuclein, alpha, Pclo - piccolo (presynaptic cytomatrix protein), Unc13a - unc-13 homolog a (c. elegans), Ap3d1 - adaptor-related protein complex 3, delta 1 subunit, Ap3b2 - adaptor-related protein complex 3, beta 2 subunit, Trim9 - tripartite motif-containing 9, Sptbn2 - spectrin beta, non-erythrocytic 2, Doc2b - double c2, beta, Nrxn1 - neure…	BP
GO:0099537	trans-synaptic signaling	5.56e-5	0.0064	2.2600000000000002	17466	250	1020	33	[Clcn3 - chloride channel 3, Snap91 - synaptosomal-associated protein 91, Myo6 - myosin vi, Nlgn2 - neuroligin 2, Snca - synuclein, alpha, Unc13a - unc-13 homolog a (c. elegans), Vdac3 - voltage-dependent anion channel 3, Gls - glutaminase, Sdcbp - syndecan binding protein, Vdac1 - voltage-dependent anion channel 1, Gria1 - glutamate receptor, ionotropic, ampa1 (alpha 1), Gabrb3 - gamma-aminobuty…	BP
GO:0016469	proton-transporting two-sector ATPase complex	5.66e-5	0.00119	5.57	17466	34	923	10	[Atp6v0a1 - atpase, h+ transporting, lysosomal v0 subunit a1, Atp6ap2 - atpase, h+ transporting, lysosomal accessory protein 2, Atp6v1g1 - atpase, h+ transporting, lysosomal v1 subunit g1, Atp6v1d - atpase, h+ transporting, lysosomal v1 subunit d, ATP8 - atp synthase f0 subunit 8, Atp5j2 - atp synthase, h+ transporting, mitochondrial f0 complex, subunit f2, Atp5c1 - atp synthase, h+ transporting,…	CC
GO:0043197	dendritic spine	5.68e-5	0.00118	2.4299999999999997	17466	179	1123	28	[Dock10 - dedicator of cytokinesis 10, Synpo - synaptopodin, Abi2 - abl-interactor 2, Syne1 - spectrin repeat containing, nuclear envelope 1, Strn4 - striatin, calmodulin binding protein 4, Slc1a3 - solute carrier family 1 (glial high affinity glutamate transporter), member 3, Gria1 - glutamate receptor, ionotropic, ampa1 (alpha 1), Dlg4 - discs, large homolog 4 (drosophila), Add1 - adducin 1 (al…	CC
GO:0010821	regulation of mitochondrion organization	5.93e-5	0.00677	2.23	17466	138	1763	31	[Lmna - lamin a, Hif1a - hypoxia inducible factor 1, alpha subunit, Bnip3 - bcl2/adenovirus e1b interacting protein 3, Rhot1 - ras homolog gene family, member t1, Trp53 - transformation related protein 53, Vdac1 - voltage-dependent anion channel 1, Arrb2 - arrestin, beta 2, Chchd10 - coiled-coil-helix-coiled-coil-helix domain containing 10, Cttn - cortactin, Akt1 - thymoma viral proto-oncogene 1,…	BP
GO:0017137	Rab GTPase binding	6.43e-5	0.0105	2.25	17466	156	1541	31	[Atp6ap1 - atpase, h+ transporting, lysosomal accessory protein 1, Llgl1 - lethal giant larvae homolog 1 (drosophila), Ankfy1 - ankyrin repeat and fyve domain containing 1, Rabgef1 - rab guanine nucleotide exchange factor (gef) 1, Tmem127 - transmembrane protein 127, Sgsm3 - small g protein signaling modulator 3, Wdr41 - wd repeat domain 41, Rab3gap1 - rab3 gtpase activating protein subunit 1, Ra…	MF
GO:0042043	neurexin family protein binding	6.53e-5	0.0103	10.19	17466	13	791	6	[Dlg4 - discs, large homolog 4 (drosophila), Nlgn1 - neuroligin 1, Cask - calcium/calmodulin-dependent serine protein kinase (maguk family), Nlgn2 - neuroligin 2, Cpe - carboxypeptidase e, Sdcbp - syndecan binding protein]	MF
GO:0032550	purine ribonucleoside binding	6.72e-5	0.0102	1.75	17466	346	1757	61	[Grlf1 - glucocorticoid receptor dna binding factor 1, Rhobtb2 - rho-related btb domain containing 2, Rab14 - rab14, member ras oncogene family, Trim23 - tripartite motif-containing 23, Arf1 - adp-ribosylation factor 1, Drg2 - developmentally regulated gtp binding protein 2, Rab5a - rab5a, member ras oncogene family, Drg1 - developmentally regulated gtp binding protein 1, Rhot1 - ras homolog gene…	MF
GO:0009896	positive regulation of catabolic process	6.84e-5	0.00776	1.77	17466	444	1359	61	[Stx5a - syntaxin 5a, Map2k1 - mitogen-activated protein kinase kinase 1, Tmem59 - transmembrane protein 59, Hif1a - hypoxia inducible factor 1, alpha subunit, Slc4a4 - solute carrier family 4 (anion exchanger), member 4, Endog - endonuclease g, Csnk1e - casein kinase 1, epsilon, Trim8 - tripartite motif-containing 8, Akt1 - thymoma viral proto-oncogene 1, Akt2 - thymoma viral proto-oncogene 2, R…	BP
GO:0007409	axonogenesis	7.13e-5	0.00803	2.18	17466	145	1766	32	[B4galt6 - udp-gal:betaglcnac beta 1,4-galactosyltransferase, polypeptide 6, Grlf1 - glucocorticoid receptor dna binding factor 1, Ntn3 - netrin 3, Pitpna - phosphatidylinositol transfer protein, alpha, Snap91 - synaptosomal-associated protein 91, Llgl1 - lethal giant larvae homolog 1 (drosophila), Adcy1 - adenylate cyclase 1, Slc25a46 - solute carrier family 25, member 46, Kalrn - kalirin, rhoge…	BP
GO:1903146	regulation of autophagy of mitochondrion	7.23e-5	0.00808	3.9	17466	33	1763	13	[Optn - optineurin, Hif1a - hypoxia inducible factor 1, alpha subunit, Bnip3 - bcl2/adenovirus e1b interacting protein 3, Trp53 - transformation related protein 53, Vdac1 - voltage-dependent anion channel 1, Cttn - cortactin, Parl - presenilin associated, rhomboid-like, Huwe1 - hect, uba and wwe domain containing 1, Gsk3a - glycogen synthase kinase 3 alpha, Fbxw7 - f-box and wd-40 domain protein …	BP
GO:0005654	nucleoplasm	7.27e-5	0.00149	1.24	17466	2785	1797	354	[Srsf10 - serine/arginine-rich splicing factor 10, Ccndbp1 - cyclin d-type binding-protein 1, Phc3 - polyhomeotic-like 3 (drosophila), Med22 - mediator complex subunit 22, Adprhl2 - adp-ribosylhydrolase like 2, Slc25a10 - solute carrier family 25 (mitochondrial carrier, dicarboxylate transporter), member 10, Nfx1 - nuclear transcription factor, x-box binding 1, Decr1 - 2,4-dienoyl coa reductase 1…	CC
GO:0007163	establishment or maintenance of cell polarity	7.43e-5	0.00825	2.2	17466	164	1547	32	[Grlf1 - glucocorticoid receptor dna binding factor 1, Rhobtb2 - rho-related btb domain containing 2, Crk - v-crk sarcoma virus ct10 oncogene homolog (avian), Snap91 - synaptosomal-associated protein 91, Lin7c - lin-7 homolog c (c. elegans), Atn1 - atrophin 1, Llgl1 - lethal giant larvae homolog 1 (drosophila), Myo9b - myosin ixb, Lmna - lamin a, Fscn1 - fascin homolog 1, actin bundling protein (…	BP
GO:1905475	regulation of protein localization to membrane	7.51e-5	0.00828	3.07	17466	190	569	19	[Map2k1 - mitogen-activated protein kinase kinase 1, Cltc - clathrin, heavy polypeptide (hc), Snx27 - sorting nexin family member 27, Dbn1 - drebrin 1, Nlgn2 - neuroligin 2, Tmem59 - transmembrane protein 59, Sqstm1 - sequestosome 1, Acsl3 - acyl-coa synthetase long-chain family member 3, Csnk2a1 - casein kinase 2, alpha 1 polypeptide, Akt1 - thymoma viral proto-oncogene 1, Cacng2 - calcium chann…	BP
GO:0010970	transport along microtubule	7.54e-5	0.00824	2.65	17466	152	998	23	[Fyco1 - fyve and coiled-coil domain containing 1, Map1b - microtubule-associated protein 1b, Map2k1 - mitogen-activated protein kinase kinase 1, Ssx2ip - synovial sarcoma, x breakpoint 2 interacting protein, Klc2 - kinesin light chain 2, Copg1 - coatomer protein complex, subunit gamma 1, Ap3d1 - adaptor-related protein complex 3, delta 1 subunit, Ap3b2 - adaptor-related protein complex 3, beta 2…	BP
GO:0032989	cellular component morphogenesis	7.54e-5	0.00819	1.6	17466	517	1776	84	[B4galt6 - udp-gal:betaglcnac beta 1,4-galactosyltransferase, polypeptide 6, Grlf1 - glucocorticoid receptor dna binding factor 1, Abi2 - abl-interactor 2, Dock10 - dedicator of cytokinesis 10, Map2k1 - mitogen-activated protein kinase kinase 1, Ntn3 - netrin 3, Pitpna - phosphatidylinositol transfer protein, alpha, Llgl1 - lethal giant larvae homolog 1 (drosophila), Atxn2 - ataxin 2, Abi1 - abl-…	BP
GO:0051588	regulation of neurotransmitter transport	7.62e-5	0.00822	2.21	17466	179	1411	32	[Kcnc4 - potassium voltage gated channel, shaw-related subfamily, member 4, Rab5a - rab5a, member ras oncogene family, Myo6 - myosin vi, Snca - synuclein, alpha, Hrh3 - histamine receptor h3, Unc13a - unc-13 homolog a (c. elegans), Adcy1 - adenylate cyclase 1, Gpm6b - glycoprotein m6b, Ncs1 - neuronal calcium sensor 1, Gabbr1 - gamma-aminobutyric acid (gaba) b receptor, 1, Nlgn1 - neuroligin 1, R…	BP
GO:0051493	regulation of cytoskeleton organization	7.94e-5	0.00851	1.6	17466	536	1716	84	[Grlf1 - glucocorticoid receptor dna binding factor 1, Fmn2 - formin 2, Chmp5 - charged multivesicular body protein 5, Abi2 - abl-interactor 2, Rhobtb2 - rho-related btb domain containing 2, Crk - v-crk sarcoma virus ct10 oncogene homolog (avian), Grb2 - growth factor receptor bound protein 2, Arf1 - adp-ribosylation factor 1, Drg1 - developmentally regulated gtp binding protein 1, Limch1 - lim a…	BP
GO:0030554	adenyl nucleotide binding	7.98e-5	0.0118	1.36	17466	1418	1635	181	[Map2k1 - mitogen-activated protein kinase kinase 1, Dhx33 - deah (asp-glu-ala-his) box polypeptide 33, Pitpna - phosphatidylinositol transfer protein, alpha, Clcn3 - chloride channel 3, Cdkl2 - cyclin-dependent kinase-like 2 (cdc2-related kinase), Csnk1g2 - casein kinase 1, gamma 2, St13 - suppression of tumorigenicity 13, Ntrk3 - neurotrophic tyrosine kinase, receptor, type 3, Adcy1 - adenylate…	MF
GO:0048193	Golgi vesicle transport	8.03e-5	0.00854	1.91	17466	231	1781	45	[Tfg - trk-fused gene, Stx5a - syntaxin 5a, Sec22b - sec22 vesicle trafficking protein homolog b (s. cerevisiae), Rab14 - rab14, member ras oncogene family, Llgl1 - lethal giant larvae homolog 1 (drosophila), Sec31a - sec31 homolog a (s. cerevisiae), Copg1 - coatomer protein complex, subunit gamma 1, Bcap29 - b cell receptor associated protein 29, Ankfy1 - ankyrin repeat and fyve domain containin…	BP
GO:2000807	regulation of synaptic vesicle clustering	8.15e-5	0.00861	13.229999999999999	17466	10	660	5	[Nlgn1 - neuroligin 1, Snap91 - synaptosomal-associated protein 91, Cdh2 - cadherin 2, Nlgn2 - neuroligin 2, Pcdh17 - protocadherin 17]	BP
GO:1903829	positive regulation of cellular protein localization	8.16e-5	0.00857	2.09	17466	307	1032	38	[Hdac3 - histone deacetylase 3, Snx27 - sorting nexin family member 27, Tmem30a - transmembrane protein 30a, Nlgn2 - neuroligin 2, Sqstm1 - sequestosome 1, Trim8 - tripartite motif-containing 8, Sar1a - sar1 gene homolog a (s. cerevisiae), Dlg4 - discs, large homolog 4 (drosophila), Akt1 - thymoma viral proto-oncogene 1, Akt2 - thymoma viral proto-oncogene 2, Nrxn1 - neurexin i, Prkci - protein k…	BP
GO:0060828	regulation of canonical Wnt signaling pathway	8.32e-5	0.00868	1.91	17466	230	1792	45	[Rspo3 - r-spondin 3 homolog (xenopus laevis), Hdac2 - histone deacetylase 2, Lgr4 - leucine-rich repeat-containing g protein-coupled receptor 4, Csnk1g2 - casein kinase 1, gamma 2, Foxo3 - forkhead box o3, Tbl1xr1 - transducin (beta)-like 1x-linked receptor 1, Csnk1e - casein kinase 1, epsilon, Aes - amino-terminal enhancer of split, Foxo1 - forkhead box o1, Ppm1b - protein phosphatase 1b, magne…	BP
GO:0098798	mitochondrial protein complex	8.44e-5	0.00171	1.8900000000000001	17466	250	1741	47	[Mrps18b - mitochondrial ribosomal protein s18b, Uqcrfs1 - ubiquinol-cytochrome c reductase, rieske iron-sulfur polypeptide 1, Ndufb8 - nadh dehydrogenase (ubiquinone) 1 beta subcomplex 8, Pdhb - pyruvate dehydrogenase (lipoamide) beta, ND5 - nadh dehydrogenase subunit 5, Hadhb - hydroxyacyl-coenzyme a dehydrogenase/3-ketoacyl-coenzyme a thiolase/enoyl-coenzyme a hydratase (trifunctional protein)…	CC
GO:0140238	presynaptic endocytosis	8.52e-5	0.00882	6.42	17466	47	521	9	[Nlgn1 - neuroligin 1, Snap91 - synaptosomal-associated protein 91, Napb - n-ethylmaleimide sensitive fusion protein attachment protein beta, Cltc - clathrin, heavy polypeptide (hc), Sh3gl2 - sh3-domain grb2-like 2, Nlgn2 - neuroligin 2, Vamp2 - vesicle-associated membrane protein 2, Bin1 - bridging integrator 1, Dnm1l - dynamin 1-like]	BP
GO:0048488	synaptic vesicle endocytosis	8.52e-5	0.00876	6.42	17466	47	521	9	[Nlgn1 - neuroligin 1, Snap91 - synaptosomal-associated protein 91, Napb - n-ethylmaleimide sensitive fusion protein attachment protein beta, Cltc - clathrin, heavy polypeptide (hc), Sh3gl2 - sh3-domain grb2-like 2, Nlgn2 - neuroligin 2, Vamp2 - vesicle-associated membrane protein 2, Bin1 - bridging integrator 1, Dnm1l - dynamin 1-like]	BP
GO:0044309	neuron spine	8.63e-5	0.00173	2.3699999999999997	17466	184	1123	28	[Dock10 - dedicator of cytokinesis 10, Synpo - synaptopodin, Abi2 - abl-interactor 2, Syne1 - spectrin repeat containing, nuclear envelope 1, Strn4 - striatin, calmodulin binding protein 4, Slc1a3 - solute carrier family 1 (glial high affinity glutamate transporter), member 3, Gria1 - glutamate receptor, ionotropic, ampa1 (alpha 1), Dlg4 - discs, large homolog 4 (drosophila), Add1 - adducin 1 (al…	CC
GO:1903421	regulation of synaptic vesicle recycling	8.86e-5	0.00905	8.729999999999999	17466	30	467	7	[Nlgn1 - neuroligin 1, Snap91 - synaptosomal-associated protein 91, Vamp4 - vesicle-associated membrane protein 4, Btbd9 - btb (poz) domain containing 9, Vamp2 - vesicle-associated membrane protein 2, Scamp5 - secretory carrier membrane protein 5, Dnm1l - dynamin 1-like]	BP
GO:0097470	ribbon synapse	9.31e-5	0.00185	26.88	17466	23	113	4	[Cltc - clathrin, heavy polypeptide (hc), Sh3gl2 - sh3-domain grb2-like 2, Bsn - bassoon, Pclo - piccolo (presynaptic cytomatrix protein)]	CC
GO:1904375	regulation of protein localization to cell periphery	9.37e-5	0.00951	3.73	17466	137	479	14	[Map2k1 - mitogen-activated protein kinase kinase 1, Cltc - clathrin, heavy polypeptide (hc), Tmem59 - transmembrane protein 59, Sqstm1 - sequestosome 1, Acsl3 - acyl-coa synthetase long-chain family member 3, Csnk2a1 - casein kinase 2, alpha 1 polypeptide, Akt1 - thymoma viral proto-oncogene 1, Cacng2 - calcium channel, voltage-dependent, gamma subunit 2, Kalrn - kalirin, rhogef kinase, Stx7 - s…	BP
GO:0001883	purine nucleoside binding	9.46e-5	0.0135	1.73	17466	350	1757	61	[Grlf1 - glucocorticoid receptor dna binding factor 1, Rhobtb2 - rho-related btb domain containing 2, Rab14 - rab14, member ras oncogene family, Trim23 - tripartite motif-containing 23, Arf1 - adp-ribosylation factor 1, Drg2 - developmentally regulated gtp binding protein 2, Rab5a - rab5a, member ras oncogene family, Drg1 - developmentally regulated gtp binding protein 1, Rhot1 - ras homolog gene…	MF
GO:0098982	GABA-ergic synapse	9.53e-5	0.00187	3.02	17466	103	1124	20	[Igsf9b - immunoglobulin superfamily, member 9b, Adra2a - adrenergic receptor, alpha 2a, Clcn3 - chloride channel 3, Kcnd2 - potassium voltage-gated channel, shal-related family, member 2, Glra3 - glycine receptor, alpha 3 subunit, Nlgn2 - neuroligin 2, Pclo - piccolo (presynaptic cytomatrix protein), Slc6a17 - solute carrier family 6 (neurotransmitter transporter), member 17, Pcdh17 - protocadhe…	CC
GO:0051094	positive regulation of developmental process	9.59e-5	0.00967	1.3800000000000001	17466	1479	1408	165	[Map2k1 - mitogen-activated protein kinase kinase 1, Arf1 - adp-ribosylation factor 1, Ist1 - increased sodium tolerance 1 homolog (yeast), Nlgn2 - neuroligin 2, Npnt - nephronectin, Ntrk3 - neurotrophic tyrosine kinase, receptor, type 3, Pkm - pyruvate kinase, muscle, Carm1 - coactivator-associated arginine methyltransferase 1, Zic2 - zinc finger protein of the cerebellum 2, Tmsb4x - thymosin, b…	BP
GO:0042802	identical protein binding	1.03e-4	0.0142	1.3	17466	2069	1501	232	[Abi2 - abl-interactor 2, Suds3 - suppressor of defective silencing 3 homolog (s. cerevisiae), Ist1 - increased sodium tolerance 1 homolog (yeast), St13 - suppression of tumorigenicity 13, Acadl - acyl-coenzyme a dehydrogenase, long-chain, Lman1 - lectin, mannose-binding, 1, Sh3glb2 - sh3-domain grb2-like endophilin b2, Brap - brca1 associated protein, Eif4g1 - eukaryotic translation initiation f…	MF
GO:1904071	presynaptic active zone assembly	1.05e-4	0.0105	26.459999999999997	17466	3	660	3	[Bsn - bassoon, Pclo - piccolo (presynaptic cytomatrix protein), Pcdh17 - protocadherin 17]	BP
GO:0051028	mRNA transport	1.06e-4	0.0106	2.61	17466	100	1603	24	[Ythdc1 - yth domain containing 1, Nup88 - nucleoporin 88, Dhx9 - deah (asp-glu-ala-his) box polypeptide 9, Zfp36l1 - zinc finger protein 36, c3h type-like 1, Nxt2 - nuclear transport factor 2-like export factor 2, Fyttd1 - forty-two-three domain containing 1, Nup85 - nucleoporin 85, Thoc1 - tho complex 1, Supt6 - suppressor of ty 6, Pom121 - nuclear pore membrane protein 121, Ncbp2 - nuclear cap…	BP
GO:0000171	ribonuclease MRP activity	1.07e-4	0.0144	198.48	17466	4	44	2	[Pop4 - processing of precursor 4, ribonuclease p/mrp family, (s. cerevisiae), Pop1 - processing of precursor 1, ribonuclease p/mrp family, (s. cerevisiae)]	MF
GO:0044455	mitochondrial membrane part	1.09e-4	0.00213	2.04	17466	207	1528	37	[Armcx3 - armadillo repeat containing, x-linked 3, Uqcrfs1 - ubiquinol-cytochrome c reductase, rieske iron-sulfur polypeptide 1, Oxa1l - oxidase assembly 1-like, Sfxn5 - sideroflexin 5, Ndufb8 - nadh dehydrogenase (ubiquinone) 1 beta subcomplex 8, ND5 - nadh dehydrogenase subunit 5, Atp5j2 - atp synthase, h+ transporting, mitochondrial f0 complex, subunit f2, Atp5c1 - atp synthase, h+ transportin…	CC
GO:0032559	adenyl ribonucleotide binding	1.1e-4	0.0144	1.36	17466	1407	1635	179	[Map2k1 - mitogen-activated protein kinase kinase 1, Dhx33 - deah (asp-glu-ala-his) box polypeptide 33, Pitpna - phosphatidylinositol transfer protein, alpha, Clcn3 - chloride channel 3, Cdkl2 - cyclin-dependent kinase-like 2 (cdc2-related kinase), Csnk1g2 - casein kinase 1, gamma 2, Ntrk3 - neurotrophic tyrosine kinase, receptor, type 3, Adcy1 - adenylate cyclase 1, Pkm - pyruvate kinase, muscle…	MF
GO:0016050	vesicle organization	1.11e-4	0.011	2.01	17466	220	1542	39	[Chmp5 - charged multivesicular body protein 5, Stx5a - syntaxin 5a, Sec22b - sec22 vesicle trafficking protein homolog b (s. cerevisiae), Chmp7 - charged multivesicular body protein 7, Snap91 - synaptosomal-associated protein 91, Rab14 - rab14, member ras oncogene family, Arf1 - adp-ribosylation factor 1, Cadps - ca2+-dependent secretion activator, Sec31a - sec31 homolog a (s. cerevisiae), Rab5a…	BP
GO:0044769	ATPase activity, coupled to transmembrane movement of ions, rotational mechanism	1.14e-4	0.0145	4.61	17466	36	1158	11	[Atp6v1e1 - atpase, h+ transporting, lysosomal v1 subunit e1, Atp6v0a1 - atpase, h+ transporting, lysosomal v0 subunit a1, Atp6ap1 - atpase, h+ transporting, lysosomal accessory protein 1, Atp6v1g1 - atpase, h+ transporting, lysosomal v1 subunit g1, Atp6v1d - atpase, h+ transporting, lysosomal v1 subunit d, Atp6v1h - atpase, h+ transporting, lysosomal v1 subunit h, Atp5j2 - atp synthase, h+ trans…	MF
GO:0030285	integral component of synaptic vesicle membrane	1.19e-4	0.00229	7.13	17466	43	456	8	[Stx7 - syntaxin 7, Clcn3 - chloride channel 3, Vamp4 - vesicle-associated membrane protein 4, Slc30a3 - solute carrier family 30 (zinc transporter), member 3, Stx12 - syntaxin 12, Slc6a17 - solute carrier family 6 (neurotransmitter transporter), member 17, Vamp2 - vesicle-associated membrane protein 2, Scamp5 - secretory carrier membrane protein 5]	CC
GO:0005516	calmodulin binding	1.22e-4	0.0151	2.61	17466	186	827	23	[Map2 - microtubule-associated protein 2, Myh11 - myosin, heavy polypeptide 11, smooth muscle, Mknk1 - map kinase-interacting serine/threonine kinase 1, Kcnh1 - potassium voltage-gated channel, subfamily h (eag-related), member 1, Cask - calcium/calmodulin-dependent serine protein kinase (maguk family), Camkv - cam kinase-like vesicle-associated, Myo6 - myosin vi, Unc13a - unc-13 homolog a (c. el…	MF
GO:0018209	peptidyl-serine modification	1.23e-4	0.0121	2.2800000000000002	17466	200	1110	29	[Dclk3 - doublecortin-like kinase 3, Mknk1 - map kinase-interacting serine/threonine kinase 1, Csnk1g2 - casein kinase 1, gamma 2, Camkv - cam kinase-like vesicle-associated, Plk2 - polo-like kinase 2, Csnk1e - casein kinase 1, epsilon, Csnk2a1 - casein kinase 2, alpha 1 polypeptide, Hipk3 - homeodomain interacting protein kinase 3, Akt1 - thymoma viral proto-oncogene 1, Akt2 - thymoma viral prot…	BP
GO:1900242	regulation of synaptic vesicle endocytosis	1.26e-4	0.0123	10.2	17466	22	467	6	[Nlgn1 - neuroligin 1, Snap91 - synaptosomal-associated protein 91, Vamp4 - vesicle-associated membrane protein 4, Btbd9 - btb (poz) domain containing 9, Dnm1l - dynamin 1-like, Scamp5 - secretory carrier membrane protein 5]	BP
GO:0044087	regulation of cellular component biogenesis	1.28e-4	0.0125	1.55	17466	968	1120	96	[Grlf1 - glucocorticoid receptor dna binding factor 1, Chmp5 - charged multivesicular body protein 5, Abi2 - abl-interactor 2, Gtf2b - general transcription factor iib, Grb2 - growth factor receptor bound protein 2, Arf1 - adp-ribosylation factor 1, Dut - deoxyuridine triphosphatase, Sirt3 - sirtuin 3, Nlgn2 - neuroligin 2, Drg1 - developmentally regulated gtp binding protein 1, Rab5a - rab5a, me…	BP
GO:0010746	regulation of plasma membrane long-chain fatty acid transport	1.31e-4	0.0127	16.68	17466	6	698	4	[Akt1 - thymoma viral proto-oncogene 1, Acsl6 - acyl-coa synthetase long-chain family member 6, Akt2 - thymoma viral proto-oncogene 2, Acsl5 - acyl-coa synthetase long-chain family member 5]	BP
GO:0044093	positive regulation of molecular function	1.4e-4	0.0134	1.34	17466	1412	1702	185	[Gtf2b - general transcription factor iib, Map2k1 - mitogen-activated protein kinase kinase 1, Dhx33 - deah (asp-glu-ala-his) box polypeptide 33, Nr1h2 - nuclear receptor subfamily 1, group h, member 2, Npnt - nephronectin, Ntrk3 - neurotrophic tyrosine kinase, receptor, type 3, Adcy1 - adenylate cyclase 1, Unc119 - unc-119 homolog (c. elegans), Carm1 - coactivator-associated arginine methyltrans…	BP
GO:0030165	PDZ domain binding	1.44e-4	0.0173	3.06	17466	113	959	19	[Gria3 - glutamate receptor, ionotropic, ampa3 (alpha 3), Clcn3 - chloride channel 3, Lin7c - lin-7 homolog c (c. elegans), Cask - calcium/calmodulin-dependent serine protein kinase (maguk family), Kidins220 - kinase d-interacting substrate 220, Dlg3 - discs, large homolog 3 (drosophila), Gja1 - gap junction protein, alpha 1, Gria1 - glutamate receptor, ionotropic, ampa1 (alpha 1), Dlg4 - discs, …	MF
GO:0051648	vesicle localization	1.54e-4	0.0146	2.29	17466	147	1400	27	[Map2k1 - mitogen-activated protein kinase kinase 1, Cadps - ca2+-dependent secretion activator, Actn4 - actinin alpha 4, Myo6 - myosin vi, Snca - synuclein, alpha, Unc13a - unc-13 homolog a (c. elegans), Rab1 - rab1, member ras oncogene family, Trim9 - tripartite motif-containing 9, Nrxn1 - neurexin i, Rab3gap1 - rab3 gtpase activating protein subunit 1, Nlgn1 - neuroligin 1, Kif5a - kinesin fam…	BP
GO:0060669	embryonic placenta morphogenesis	1.56e-4	0.0147	199.60999999999999	17466	7	25	2	[Igf2 - insulin-like growth factor 2, Cdkn1c - cyclin-dependent kinase inhibitor 1c (p57)]	BP
GO:0045597	positive regulation of cell differentiation	1.68e-4	0.0158	1.3800000000000001	17466	1078	1803	154	[Map2k1 - mitogen-activated protein kinase kinase 1, Arf1 - adp-ribosylation factor 1, Ist1 - increased sodium tolerance 1 homolog (yeast), Nlgn2 - neuroligin 2, Npnt - nephronectin, Ntrk3 - neurotrophic tyrosine kinase, receptor, type 3, Carm1 - coactivator-associated arginine methyltransferase 1, Arrb2 - arrestin, beta 2, Tmsb4x - thymosin, beta 4, x chromosome, Ppp2r3c - protein phosphatase 2,…	BP
GO:1990234	transferase complex	1.77e-4	0.00338	1.53	17466	698	1500	92	[Clns1a - chloride channel, nucleotide-sensitive, 1a, Ube2v1 - ubiquitin-conjugating enzyme e2 variant 1, Fnta - farnesyltransferase, caax box, alpha, Phc3 - polyhomeotic-like 3 (drosophila), Pigq - phosphatidylinositol glycan anchor biosynthesis, class q, Fbxl4 - f-box and leucine-rich repeat protein 4, Pkm - pyruvate kinase, muscle, Spsb3 - spla/ryanodine receptor domain and socs box containing…	CC
GO:1901981	phosphatidylinositol phosphate binding	1.78e-4	0.0208	1.99	17466	177	1781	36	[Snap91 - synaptosomal-associated protein 91, Cadps - ca2+-dependent secretion activator, Snx27 - sorting nexin family member 27, Snx14 - sorting nexin 14, Ogt - o-linked n-acetylglucosamine (glcnac) transferase (udp-n-acetylglucosamine:polypeptide-n-acetylglucosaminyl transferase), Hcn1 - hyperpolarization-activated, cyclic nucleotide-gated k+ 1, Ankfy1 - ankyrin repeat and fyve domain containin…	MF
GO:0006913	nucleocytoplasmic transport	1.88e-4	0.0176	2	17466	186	1690	36	[Ddx5 - dead (asp-glu-ala-asp) box polypeptide 5, Pttg1ip - pituitary tumor-transforming 1 interacting protein, Rsrc1 - arginine/serine-rich coiled-coil 1, Nup85 - nucleoporin 85, Lmna - lamin a, Atxn1 - ataxin 1, Thoc1 - tho complex 1, Anp32a - acidic (leucine-rich) nuclear phosphoprotein 32 family, member a, Rab18 - rab18, member ras oncogene family, Trp53 - transformation related protein 53, N…	BP
GO:0051169	nuclear transport	1.88e-4	0.0175	2	17466	186	1690	36	[Ddx5 - dead (asp-glu-ala-asp) box polypeptide 5, Pttg1ip - pituitary tumor-transforming 1 interacting protein, Rsrc1 - arginine/serine-rich coiled-coil 1, Nup85 - nucleoporin 85, Lmna - lamin a, Atxn1 - ataxin 1, Thoc1 - tho complex 1, Anp32a - acidic (leucine-rich) nuclear phosphoprotein 32 family, member a, Rab18 - rab18, member ras oncogene family, Trp53 - transformation related protein 53, N…	BP
GO:0010747	positive regulation of plasma membrane long-chain fatty acid transport	1.91e-4	0.0176	102.14	17466	2	171	2	[Acsl6 - acyl-coa synthetase long-chain family member 6, Acsl5 - acyl-coa synthetase long-chain family member 5]	BP
GO:0007416	synapse assembly	1.97e-4	0.0181	4.6899999999999995	17466	67	611	11	[Gabrb3 - gamma-aminobutyric acid (gaba) a receptor, subunit beta 3, Nlgn1 - neuroligin 1, Lrrc4 - leucine rich repeat containing 4, App - amyloid beta (a4) precursor protein, Cdh2 - cadherin 2, Bsn - bassoon, Myo6 - myosin vi, Nlgn2 - neuroligin 2, Agrn - agrin, Pclo - piccolo (presynaptic cytomatrix protein), Nrxn2 - neurexin ii]	BP
GO:2000809	positive regulation of synaptic vesicle clustering	1.98e-4	0.0181	16.759999999999998	17466	8	521	4	[Snap91 - synaptosomal-associated protein 91, Nlgn1 - neuroligin 1, Cdh2 - cadherin 2, Nlgn2 - neuroligin 2]	BP
GO:0047485	protein N-terminus binding	1.98e-4	0.0226	2.33	17466	122	1721	28	[Kcnq2 - potassium voltage-gated channel, subfamily q, member 2, Stx5a - syntaxin 5a, Map2k1 - mitogen-activated protein kinase kinase 1, Calm3 - calmodulin 3, Tbl1xr1 - transducin (beta)-like 1x-linked receptor 1, Actn4 - actinin alpha 4, Snca - synuclein, alpha, Unc13a - unc-13 homolog a (c. elegans), Trp53 - transformation related protein 53, Gtf2h3 - general transcription factor iih, polypept…	MF
GO:0012505	endomembrane system	2.02e-4	0.00383	2.56	17466	92	1705	23	[Lpgat1 - lysophosphatidylglycerol acyltransferase 1, Poglut1 - protein o-glucosyltransferase 1, Stx5a - syntaxin 5a, Rab14 - rab14, member ras oncogene family, Arf1 - adp-ribosylation factor 1, Atf6b - activating transcription factor 6 beta, Rab5a - rab5a, member ras oncogene family, Stx16 - syntaxin 16, Rnf24 - ring finger protein 24, Rab18 - rab18, member ras oncogene family, Stx12 - syntaxin …	CC
GO:0008134	transcription factor binding	2.04e-4	0.0227	1.49	17466	667	1795	102	[Gtf2b - general transcription factor iib, Dhx33 - deah (asp-glu-ala-his) box polypeptide 33, Atn1 - atrophin 1, Per3 - period circadian clock 3, Nr1h2 - nuclear receptor subfamily 1, group h, member 2, Abi1 - abl-interactor 1, Tox2 - tox high mobility group box family member 2, Hspa4 - heat shock protein 4, Fus - fused in sarcoma, Tob2 - transducer of erbb2, 2, Psip1 - pc4 and sfrs1 interacting …	MF
GO:0000323	lytic vacuole	2.04e-4	0.00382	2.16	17466	412	649	33	[2310045N01Rik - riken cdna 2310045n01 gene, Dnase2a - deoxyribonuclease ii alpha, Rab14 - rab14, member ras oncogene family, Trim23 - tripartite motif-containing 23, Pcyox1 - prenylcysteine oxidase 1, Tmem59 - transmembrane protein 59, Snx14 - sorting nexin 14, Sqstm1 - sequestosome 1, Plbd2 - phospholipase b domain containing 2, Lgmn - legumain, Tmem175 - transmembrane protein 175, App - amyloi…	CC
GO:0005764	lysosome	2.04e-4	0.00378	2.16	17466	412	649	33	[2310045N01Rik - riken cdna 2310045n01 gene, Dnase2a - deoxyribonuclease ii alpha, Rab14 - rab14, member ras oncogene family, Trim23 - tripartite motif-containing 23, Pcyox1 - prenylcysteine oxidase 1, Tmem59 - transmembrane protein 59, Snx14 - sorting nexin 14, Sqstm1 - sequestosome 1, Plbd2 - phospholipase b domain containing 2, Lgmn - legumain, Tmem175 - transmembrane protein 175, App - amyloi…	CC
GO:0044437	vacuolar part	2.05e-4	0.00377	2.3499999999999996	17466	189	1024	26	[Clcn3 - chloride channel 3, Atp6v1g1 - atpase, h+ transporting, lysosomal v1 subunit g1, Trim23 - tripartite motif-containing 23, Gm21685 - predicted gene, 21685, Arl8a - adp-ribosylation factor-like 8a, Hsp90ab1 - heat shock protein 90 alpha (cytosolic), class b member 1, Atp6v1h - atpase, h+ transporting, lysosomal v1 subunit h, Napg - n-ethylmaleimide sensitive fusion protein attachment prote…	CC
GO:0016462	pyrophosphatase activity	2.1e-4	0.0228	1.48	17466	817	1547	107	[Rhobtb2 - rho-related btb domain containing 2, Trim23 - tripartite motif-containing 23, Drg2 - developmentally regulated gtp binding protein 2, Drg1 - developmentally regulated gtp binding protein 1, Rhot1 - ras homolog gene family, member t1, Nudt4 - nudix (nucleoside diphosphate linked moiety x)-type motif 4, Ddx25 - dead (asp-glu-ala-asp) box polypeptide 25, Macf1 - microtubule-actin crosslin…	MF
GO:0005524	ATP binding	2.12e-4	0.0225	1.35	17466	1349	1635	171	[Map2k1 - mitogen-activated protein kinase kinase 1, Dhx33 - deah (asp-glu-ala-his) box polypeptide 33, Clcn3 - chloride channel 3, Cdkl2 - cyclin-dependent kinase-like 2 (cdc2-related kinase), Csnk1g2 - casein kinase 1, gamma 2, Ntrk3 - neurotrophic tyrosine kinase, receptor, type 3, Adcy1 - adenylate cyclase 1, Pkm - pyruvate kinase, muscle, Csnk1e - casein kinase 1, epsilon, Camk2g - calcium/c…	MF
GO:0009057	macromolecule catabolic process	2.17e-4	0.0197	1.46	17466	753	1800	113	[Usp4 - ubiquitin specific peptidase 4 (proto-oncogene), Lypla2 - lysophospholipase 2, Nhlrc3 - nhl repeat containing 3, Tbl1xr1 - transducin (beta)-like 1x-linked receptor 1, Mib1 - mindbomb homolog 1 (drosophila), Fbxl4 - f-box and leucine-rich repeat protein 4, Arrb2 - arrestin, beta 2, Rmnd5b - required for meiotic nuclear division 5 homolog b (s. cerevisiae), Abhd12 - abhydrolase domain cont…	BP
GO:0005773	vacuole	2.19e-4	0.00399	2.07	17466	467	649	36	[2310045N01Rik - riken cdna 2310045n01 gene, Dnase2a - deoxyribonuclease ii alpha, Rab14 - rab14, member ras oncogene family, Trim23 - tripartite motif-containing 23, Pcyox1 - prenylcysteine oxidase 1, Tmem59 - transmembrane protein 59, Snx14 - sorting nexin 14, Sqstm1 - sequestosome 1, Plbd2 - phospholipase b domain containing 2, Lgmn - legumain, Tmem175 - transmembrane protein 175, App - amyloi…	CC
GO:0010769	regulation of cell morphogenesis involved in differentiation	2.22e-4	0.02	2.46	17466	344	515	25	[Grlf1 - glucocorticoid receptor dna binding factor 1, Abi2 - abl-interactor 2, Mgll - monoglyceride lipase, Map2k1 - mitogen-activated protein kinase kinase 1, Crk - v-crk sarcoma virus ct10 oncogene homolog (avian), Snap91 - synaptosomal-associated protein 91, Cttn - cortactin, Kalrn - kalirin, rhogef kinase, Nlgn1 - neuroligin 1, Baiap2 - brain-specific angiogenesis inhibitor 1-associated prot…	BP
GO:0005525	GTP binding	2.22e-4	0.023	1.8	17466	339	1431	50	[Grlf1 - glucocorticoid receptor dna binding factor 1, Rhobtb2 - rho-related btb domain containing 2, Rab14 - rab14, member ras oncogene family, Arf1 - adp-ribosylation factor 1, Trim23 - tripartite motif-containing 23, Drg2 - developmentally regulated gtp binding protein 2, Rab5a - rab5a, member ras oncogene family, Drg1 - developmentally regulated gtp binding protein 1, Sar1a - sar1 gene homolo…	MF
GO:0070064	proline-rich region binding	2.24e-4	0.0227	4.8	17466	20	1637	9	[Cttn - cortactin, Abi2 - abl-interactor 2, Rabac1 - rab acceptor 1 (prenylated), Apbb1 - amyloid beta (a4) precursor protein-binding, family b, member 1, Baiap2 - brain-specific angiogenesis inhibitor 1-associated protein 2, Gigyf2 - grb10 interacting gyf protein 2, Itsn1 - intersectin 1 (sh3 domain protein 1a), Wbp4 - ww domain binding protein 4, Ccnd1 - cyclin d1]	MF
GO:0016363	nuclear matrix	2.25e-4	0.00407	2.88	17466	84	1373	19	[Akap8l - a kinase (prka) anchor protein 8-like, Men1 - multiple endocrine neoplasia 1, Csnk2b - casein kinase 2, beta polypeptide, Dcaf7 - ddb1 and cul4 associated factor 7, Yy1 - yy1 transcription factor, Cask - calcium/calmodulin-dependent serine protein kinase (maguk family), Atn1 - atrophin 1, Lmna - lamin a, Smc3 - structural maintenance of chromosomes 3, Atxn1 - ataxin 1, Anp32a - acidic (…	CC
GO:0099526	presynapse to nucleus signaling pathway	2.36e-4	0.0211	103.96000000000001	17466	3	112	2	[Bsn - bassoon, Pclo - piccolo (presynaptic cytomatrix protein)]	BP
GO:0098928	presynaptic signal transduction	2.36e-4	0.021	103.96000000000001	17466	3	112	2	[Bsn - bassoon, Pclo - piccolo (presynaptic cytomatrix protein)]	BP
GO:0030111	regulation of Wnt signaling pathway	2.37e-4	0.021	1.74	17466	297	1792	53	[Lgr4 - leucine-rich repeat-containing g protein-coupled receptor 4, 2210016L21Rik - riken cdna 2210016l21 gene, Csnk1g2 - casein kinase 1, gamma 2, Tbl1xr1 - transducin (beta)-like 1x-linked receptor 1, Aes - amino-terminal enhancer of split, Csnk1e - casein kinase 1, epsilon, Ppm1b - protein phosphatase 1b, magnesium dependent, beta isoform, Zfp703 - zinc finger protein 703, Macf1 - microtubule…	BP
GO:0051246	regulation of protein metabolic process	2.42e-4	0.0213	1.26	17466	2558	1425	264	[Lsm14b - lsm14 homolog b (scd6, s. cerevisiae), Ist1 - increased sodium tolerance 1 homolog (yeast), Supt6 - suppressor of ty 6, Ntrk3 - neurotrophic tyrosine kinase, receptor, type 3, Csnk1e - casein kinase 1, epsilon, Dusp8 - dual specificity phosphatase 8, Camta1 - calmodulin binding transcription activator 1, Nrxn1 - neurexin i, Eif4g1 - eukaryotic translation initiation factor 4, gamma 1, S…	BP
GO:0097116	gephyrin clustering involved in postsynaptic density assembly	2.43e-4	0.0213	19.959999999999997	17466	3	875	3	[Nrxn1 - neurexin i, Nlgn2 - neuroligin 2, Nrxn2 - neurexin ii]	BP
GO:0032561	guanyl ribonucleotide binding	2.5e-4	0.0248	1.68	17466	361	1757	61	[Grlf1 - glucocorticoid receptor dna binding factor 1, Rhobtb2 - rho-related btb domain containing 2, Rab14 - rab14, member ras oncogene family, Arf1 - adp-ribosylation factor 1, Trim23 - tripartite motif-containing 23, Drg2 - developmentally regulated gtp binding protein 2, Rab5a - rab5a, member ras oncogene family, Drg1 - developmentally regulated gtp binding protein 1, Rhot1 - ras homolog gene…	MF
GO:0019001	guanyl nucleotide binding	2.5e-4	0.0243	1.68	17466	361	1757	61	[Grlf1 - glucocorticoid receptor dna binding factor 1, Rhobtb2 - rho-related btb domain containing 2, Rab14 - rab14, member ras oncogene family, Arf1 - adp-ribosylation factor 1, Trim23 - tripartite motif-containing 23, Drg2 - developmentally regulated gtp binding protein 2, Rab5a - rab5a, member ras oncogene family, Drg1 - developmentally regulated gtp binding protein 1, Rhot1 - ras homolog gene…	MF
GO:0017111	nucleoside-triphosphatase activity	2.5e-4	0.0238	1.45	17466	767	1773	113	[Rhobtb2 - rho-related btb domain containing 2, Dhx33 - deah (asp-glu-ala-his) box polypeptide 33, Trim23 - tripartite motif-containing 23, Drg2 - developmentally regulated gtp binding protein 2, Drg1 - developmentally regulated gtp binding protein 1, Rhot1 - ras homolog gene family, member t1, Ddx25 - dead (asp-glu-ala-asp) box polypeptide 25, Macf1 - microtubule-actin crosslinking factor 1, Dyn…	MF
GO:0044248	cellular catabolic process	2.56e-4	0.0223	1.33	17466	1367	1764	184	[Usp4 - ubiquitin specific peptidase 4 (proto-oncogene), Cyp2j9 - cytochrome p450, family 2, subfamily j, polypeptide 9, Lypla2 - lysophospholipase 2, Nhlrc3 - nhl repeat containing 3, Tbl1xr1 - transducin (beta)-like 1x-linked receptor 1, Tmem59 - transmembrane protein 59, Mib1 - mindbomb homolog 1 (drosophila), Tmem74 - transmembrane protein 74, Decr1 - 2,4-dienoyl coa reductase 1, mitochondria…	BP
GO:0098943	neurotransmitter receptor transport, postsynaptic endosome to lysosome	2.57e-4	0.0223	28.55	17466	5	367	3	[Cacng2 - calcium channel, voltage-dependent, gamma subunit 2, Cacng5 - calcium channel, voltage-dependent, gamma subunit 5, Ap3d1 - adaptor-related protein complex 3, delta 1 subunit]	BP
GO:0016817	hydrolase activity, acting on acid anhydrides	2.59e-4	0.0241	1.47	17466	820	1547	107	[Rhobtb2 - rho-related btb domain containing 2, Trim23 - tripartite motif-containing 23, Drg2 - developmentally regulated gtp binding protein 2, Drg1 - developmentally regulated gtp binding protein 1, Rhot1 - ras homolog gene family, member t1, Nudt4 - nudix (nucleoside diphosphate linked moiety x)-type motif 4, Ddx25 - dead (asp-glu-ala-asp) box polypeptide 25, Macf1 - microtubule-actin crosslin…	MF
GO:0016818	hydrolase activity, acting on acid anhydrides, in phosphorus-containing anhydrides	2.59e-4	0.0236	1.47	17466	820	1547	107	[Rhobtb2 - rho-related btb domain containing 2, Trim23 - tripartite motif-containing 23, Drg2 - developmentally regulated gtp binding protein 2, Drg1 - developmentally regulated gtp binding protein 1, Rhot1 - ras homolog gene family, member t1, Nudt4 - nudix (nucleoside diphosphate linked moiety x)-type motif 4, Ddx25 - dead (asp-glu-ala-asp) box polypeptide 25, Macf1 - microtubule-actin crosslin…	MF
GO:0004842	ubiquitin-protein transferase activity	2.61e-4	0.0233	1.64	17466	394	1788	66	[Ube2v1 - ubiquitin-conjugating enzyme e2 variant 1, March8 - membrane-associated ring finger (c3hc4) 8, Trim23 - tripartite motif-containing 23, Nhlrc3 - nhl repeat containing 3, Rnf11 - ring finger protein 11, Mib1 - mindbomb homolog 1 (drosophila), Trim44 - tripartite motif-containing 44, Nosip - nitric oxide synthase interacting protein, Nfx1 - nuclear transcription factor, x-box binding 1, N…	MF
GO:0099571	postsynaptic cytoskeleton	2.65e-4	0.00474	4.63	17466	19	1785	9	[Cttn - cortactin, Abi2 - abl-interactor 2, Sptbn2 - spectrin beta, non-erythrocytic 2, Ina - internexin neuronal intermediate filament protein, alpha, Cttnbp2 - cortactin binding protein 2, Nefm - neurofilament, medium polypeptide, Itsn1 - intersectin 1 (sh3 domain protein 1a), Dbn1 - drebrin 1, Myo6 - myosin vi]	CC
GO:0016358	dendrite development	2.71e-4	0.0234	3.4699999999999998	17466	52	1356	14	[Map2 - microtubule-associated protein 2, Ntn5 - netrin 5, Abi2 - abl-interactor 2, Map1b - microtubule-associated protein 1b, Hdac2 - histone deacetylase 2, Crk - v-crk sarcoma virus ct10 oncogene homolog (avian), Ntn3 - netrin 3, Rac1 - ras-related c3 botulinum substrate 1, Myo6 - myosin vi, Baiap2 - brain-specific angiogenesis inhibitor 1-associated protein 2, Ss18l1 - synovial sarcoma translo…	BP
GO:0032182	ubiquitin-like protein binding	2.75e-4	0.0241	2.66	17466	92	1496	21	[Rad23b - rad23b homolog (s. cerevisiae), Vps36 - vacuolar protein sorting 36 (yeast), Plaa - phospholipase a2, activating protein, Smad3 - smad family member 3, Sqstm1 - sequestosome 1, D17Wsu92e - dna segment, chr 17, wayne state university 92, expressed, Rnf185 - ring finger protein 185, Sobp - sine oculis-binding protein homolog (drosophila), Nploc4 - nuclear protein localization 4 homolog (s…	MF
GO:0099022	vesicle tethering	2.76e-4	0.0237	9.07	17466	8	1203	5	[Wdr11 - wd repeat domain 11, Trip11 - thyroid hormone receptor interactor 11, Stard3 - start domain containing 3, D15Ertd621e - dna segment, chr 15, erato doi 621, expressed, Stard3nl - stard3 n-terminal like]	BP
GO:0008607	phosphorylase kinase regulator activity	2.87e-4	0.0247	18.88	17466	3	925	3	[Elp4 - elongation protein 4 homolog (s. cerevisiae), Prkag2 - protein kinase, amp-activated, gamma 2 non-catalytic subunit, Elp3 - elongator acetyltransferase complex subunit 3]	MF
GO:0005769	early endosome	2.87e-4	0.00509	2.62	17466	230	609	21	[Map2k1 - mitogen-activated protein kinase kinase 1, Clcn3 - chloride channel 3, Rab14 - rab14, member ras oncogene family, Snx27 - sorting nexin family member 27, Ppp1r21 - protein phosphatase 1, regulatory subunit 21, Ankfy1 - ankyrin repeat and fyve domain containing 1, Tmem127 - transmembrane protein 127, Rab1 - rab1, member ras oncogene family, Snx12 - sorting nexin 12, Gja1 - gap junction p…	CC
GO:2000026	regulation of multicellular organismal development	2.88e-4	0.0245	1.3	17466	2088	1399	217	[Abi2 - abl-interactor 2, Ist1 - increased sodium tolerance 1 homolog (yeast), Supt6 - suppressor of ty 6, Ntrk3 - neurotrophic tyrosine kinase, receptor, type 3, Zic2 - zinc finger protein of the cerebellum 2, Nrg3 - neuregulin 3, Nrxn1 - neurexin i, Tomm70a - translocase of outer mitochondrial membrane 70 homolog a (yeast), Macf1 - microtubule-actin crosslinking factor 1, Akt3 - thymoma viral p…	BP
GO:0097581	lamellipodium organization	2.89e-4	0.0245	3.18	17466	47	1752	15	[Nup85 - nucleoporin 85, Myo9b - myosin ixb, Abi1 - abl-interactor 1, Ptpro - protein tyrosine phosphatase, receptor type, o, Rac1 - ras-related c3 botulinum substrate 1, Fgd4 - fyve, rhogef and ph domain containing 4, Wasf3 - was protein family, member 3, Nckap1 - nck-associated protein 1, Cttn - cortactin, Lrrc16a - leucine rich repeat containing 16a, Ablim3 - actin binding lim protein family, …	BP
GO:0030424	axon	2.89e-4	0.00507	1.6	17466	434	1785	71	[Mgll - monoglyceride lipase, Gars - glycyl-trna synthetase, Map2k1 - mitogen-activated protein kinase kinase 1, Llgl1 - lethal giant larvae homolog 1 (drosophila), Rab5a - rab5a, member ras oncogene family, Ntrk3 - neurotrophic tyrosine kinase, receptor, type 3, Pygb - brain glycogen phosphorylase, Ncs1 - neuronal calcium sensor 1, Mapk8ip3 - mitogen-activated protein kinase 8 interacting protei…	CC
GO:0030705	cytoskeleton-dependent intracellular transport	2.9e-4	0.0245	2.96	17466	182	552	17	[Fyco1 - fyve and coiled-coil domain containing 1, Map2k1 - mitogen-activated protein kinase kinase 1, Ssx2ip - synovial sarcoma, x breakpoint 2 interacting protein, Klc2 - kinesin light chain 2, Myo6 - myosin vi, Copg1 - coatomer protein complex, subunit gamma 1, Ap3d1 - adaptor-related protein complex 3, delta 1 subunit, Ap3b2 - adaptor-related protein complex 3, beta 2 subunit, Rab1 - rab1, me…	BP
GO:0008064	regulation of actin polymerization or depolymerization	2.97e-4	0.0249	3.86	17466	173	314	12	[Cttn - cortactin, Abi2 - abl-interactor 2, Actr2 - arp2 actin-related protein 2, Baiap2 - brain-specific angiogenesis inhibitor 1-associated protein 2, Mtpn - myotrophin, Rac1 - ras-related c3 botulinum substrate 1, Sptbn1 - spectrin beta, non-erythrocytic 1, Bin1 - bridging integrator 1, Arpc1a - actin related protein 2/3 complex, subunit 1a, Whamm - was protein homolog associated with actin, g…	BP
GO:0031300	intrinsic component of organelle membrane	2.97e-4	0.00517	1.96	17466	235	1403	37	[Armcx3 - armadillo repeat containing, x-linked 3, Slc35b4 - solute carrier family 35, member b4, Oxa1l - oxidase assembly 1-like, Sfxn5 - sideroflexin 5, Dnajc5 - dnaj (hsp40) homolog, subfamily c, member 5, Clcn3 - chloride channel 3, Rab14 - rab14, member ras oncogene family, Gm21685 - predicted gene, 21685, Rab5a - rab5a, member ras oncogene family, Stx12 - syntaxin 12, Tomm20 - translocase o…	CC
GO:1903320	regulation of protein modification by small protein conjugation or removal	3.12e-4	0.026	2.18	17466	227	1024	29	[Usp4 - ubiquitin specific peptidase 4 (proto-oncogene), Pttg1ip - pituitary tumor-transforming 1 interacting protein, Hdac3 - histone deacetylase 3, Trim44 - tripartite motif-containing 44, Sqstm1 - sequestosome 1, Senp2 - sumo/sentrin specific peptidase 2, Akt1 - thymoma viral proto-oncogene 1, Paxip1 - pax interacting (with transcription-activation domain) protein 1, Bai1 - brain-specific angi…	BP
GO:0006511	ubiquitin-dependent protein catabolic process	3.12e-4	0.0259	1.59	17466	448	1764	72	[Usp4 - ubiquitin specific peptidase 4 (proto-oncogene), Nfe2l2 - nuclear factor, erythroid derived 2, like 2, Nhlrc3 - nhl repeat containing 3, Rnf11 - ring finger protein 11, Tbl1xr1 - transducin (beta)-like 1x-linked receptor 1, Mib1 - mindbomb homolog 1 (drosophila), Cacul1 - cdk2 associated, cullin domain 1, Fbxl4 - f-box and leucine-rich repeat protein 4, Edem3 - er degradation enhancer, ma…	BP
GO:0099072	regulation of postsynaptic membrane neurotransmitter receptor levels	3.14e-4	0.0259	4	17466	60	873	12	[Dlg4 - discs, large homolog 4 (drosophila), Cacng2 - calcium channel, voltage-dependent, gamma subunit 2, Flot2 - flotillin 2, Cacng5 - calcium channel, voltage-dependent, gamma subunit 5, Kalrn - kalirin, rhogef kinase, Prkci - protein kinase c, iota, Dlg3 - discs, large homolog 3 (drosophila), Lgi1 - leucine-rich repeat lgi family, member 1, Snap47 - synaptosomal-associated protein, 47, Myo6 -…	BP
GO:0099563	modification of synaptic structure	3.2e-4	0.0263	11.78	17466	21	353	5	[Cttn - cortactin, Kalrn - kalirin, rhogef kinase, Baiap2 - brain-specific angiogenesis inhibitor 1-associated protein 2, Pgrmc1 - progesterone receptor membrane component 1, Cabp1 - calcium binding protein 1]	BP
GO:0015629	actin cytoskeleton	3.2e-4	0.00551	2.13	17466	225	1091	30	[Grlf1 - glucocorticoid receptor dna binding factor 1, Abi2 - abl-interactor 2, Synpo - synaptopodin, Dhx9 - deah (asp-glu-ala-his) box polypeptide 9, Crk - v-crk sarcoma virus ct10 oncogene homolog (avian), Myo6 - myosin vi, Rab5a - rab5a, member ras oncogene family, Snca - synuclein, alpha, Fscn1 - fascin homolog 1, actin bundling protein (strongylocentrotus purpuratus), Klhl17 - kelch-like 17,…	CC
GO:0016740	transferase activity	3.39e-4	0.0286	1.25	17466	2121	1780	271	[Tmtc1 - transmembrane and tetratricopeptide repeat containing 1, Csnk1g2 - casein kinase 1, gamma 2, Ntrk3 - neurotrophic tyrosine kinase, receptor, type 3, Nfx1 - nuclear transcription factor, x-box binding 1, Csnk1e - casein kinase 1, epsilon, Camk2g - calcium/calmodulin-dependent protein kinase ii gamma, Brap - brca1 associated protein, Rmnd5b - required for meiotic nuclear division 5 homolog…	MF
GO:0098937	anterograde dendritic transport	3.42e-4	0.0279	13.709999999999999	17466	7	728	4	[Flot2 - flotillin 2, Stau2 - staufen (rna binding protein) homolog 2 (drosophila), Kif5a - kinesin family member 5a, Kif5c - kinesin family member 5c]	BP
GO:0023052	signaling	3.42e-4	0.0278	2.13	17466	422	623	32	[Clcn3 - chloride channel 3, Snap91 - synaptosomal-associated protein 91, Drp2 - dystrophin related protein 2, Myo6 - myosin vi, Nlgn2 - neuroligin 2, Vdac3 - voltage-dependent anion channel 3, Vdac1 - voltage-dependent anion channel 1, Sdcbp - syndecan binding protein, Gria1 - glutamate receptor, ionotropic, ampa1 (alpha 1), Gabrb3 - gamma-aminobutyric acid (gaba) a receptor, subunit beta 3, Gab…	BP
GO:0016567	protein ubiquitination	3.42e-4	0.0276	1.6300000000000001	17466	461	1562	67	[Ube2v1 - ubiquitin-conjugating enzyme e2 variant 1, March8 - membrane-associated ring finger (c3hc4) 8, Trim23 - tripartite motif-containing 23, Nhlrc3 - nhl repeat containing 3, Mib1 - mindbomb homolog 1 (drosophila), Trim44 - tripartite motif-containing 44, Nfx1 - nuclear transcription factor, x-box binding 1, Arrb2 - arrestin, beta 2, Enc1 - ectodermal-neural cortex 1, Brap - brca1 associated…	BP
GO:0102391	decanoate-CoA ligase activity	3.47e-4	0.0288	15.19	17466	9	511	4	[Acsl6 - acyl-coa synthetase long-chain family member 6, Acsbg1 - acyl-coa synthetase bubblegum family member 1, Acsl3 - acyl-coa synthetase long-chain family member 3, Acsl5 - acyl-coa synthetase long-chain family member 5]	MF
GO:0050658	RNA transport	3.53e-4	0.0284	2.18	17466	135	1603	27	[Dhx9 - deah (asp-glu-ala-his) box polypeptide 9, Zfp36l1 - zinc finger protein 36, c3h type-like 1, Nup85 - nucleoporin 85, Thoc1 - tho complex 1, Supt6 - suppressor of ty 6, Senp2 - sumo/sentrin specific peptidase 2, Parp11 - poly (adp-ribose) polymerase family, member 11, Tomm20 - translocase of outer mitochondrial membrane 20 homolog (yeast), Mcm3ap - minichromosome maintenance deficient 3 (s…	BP
GO:0050657	nucleic acid transport	3.53e-4	0.0282	2.18	17466	135	1603	27	[Zfp36l1 - zinc finger protein 36, c3h type-like 1, Dhx9 - deah (asp-glu-ala-his) box polypeptide 9, Nup85 - nucleoporin 85, Thoc1 - tho complex 1, Supt6 - suppressor of ty 6, Senp2 - sumo/sentrin specific peptidase 2, Parp11 - poly (adp-ribose) polymerase family, member 11, Tomm20 - translocase of outer mitochondrial membrane 20 homolog (yeast), Mcm3ap - minichromosome maintenance deficient 3 (s…	BP
GO:0045732	positive regulation of protein catabolic process	3.58e-4	0.0284	1.96	17466	220	1461	36	[Pttg1ip - pituitary tumor-transforming 1 interacting protein, Stx5a - syntaxin 5a, Sec22b - sec22 vesicle trafficking protein homolog b (s. cerevisiae), Plk2 - polo-like kinase 2, Socs5 - suppressor of cytokine signaling 5, Csnk1e - casein kinase 1, epsilon, Csnk2a1 - casein kinase 2, alpha 1 polypeptide, Foxo1 - forkhead box o1, Akt1 - thymoma viral proto-oncogene 1, Vps35 - vacuolar protein so…	BP
GO:0090407	organophosphate biosynthetic process	3.59e-4	0.0284	1.6400000000000001	17466	388	1724	63	[Gars - glycyl-trna synthetase, Etnk1 - ethanolamine kinase 1, Dut - deoxyuridine triphosphatase, Adcy1 - adenylate cyclase 1, Pigq - phosphatidylinositol glycan anchor biosynthesis, class q, Pkm - pyruvate kinase, muscle, Umps - uridine monophosphate synthetase, Adcy2 - adenylate cyclase 2, Ip6k1 - inositol hexaphosphate kinase 1, Nadk - nad kinase, Rfk - riboflavin kinase, Ak2 - adenylate kinas…	BP
GO:0007264	small GTPase mediated signal transduction	3.6e-4	0.0284	1.86	17466	211	1776	40	[Dock10 - dedicator of cytokinesis 10, Abi2 - abl-interactor 2, Arhgef18 - rho/rac guanine nucleotide exchange factor (gef) 18, Rhobtb2 - rho-related btb domain containing 2, Mras - muscle and microspikes ras, Grb2 - growth factor receptor bound protein 2, Setdb1 - set domain, bifurcated 1, Myo9b - myosin ixb, Rasgrf1 - ras protein-specific guanine nucleotide-releasing factor 1, Plk2 - polo-like …	BP
GO:0030182	neuron differentiation	3.6e-4	0.0282	17.34	17466	310	13	4	[Eomes - eomesodermin homolog (xenopus laevis), Otx2 - orthodenticle homolog 2 (drosophila), Wnt6 - wingless-related mmtv integration site 6, Corin - corin]	BP
GO:0030832	regulation of actin filament length	3.61e-4	0.0282	3.79	17466	176	314	12	[Cttn - cortactin, Abi2 - abl-interactor 2, Actr2 - arp2 actin-related protein 2, Baiap2 - brain-specific angiogenesis inhibitor 1-associated protein 2, Mtpn - myotrophin, Rac1 - ras-related c3 botulinum substrate 1, Sptbn1 - spectrin beta, non-erythrocytic 1, Bin1 - bridging integrator 1, Arpc1a - actin related protein 2/3 complex, subunit 1a, Whamm - was protein homolog associated with actin, g…	BP
GO:1902897	regulation of postsynaptic density protein 95 clustering	3.62e-4	0.028	23.02	17466	4	569	3	[Zmynd8 - zinc finger, mynd-type containing 8, Cdh2 - cadherin 2, Dbn1 - drebrin 1]	BP
GO:0043632	modification-dependent macromolecule catabolic process	3.71e-4	0.0286	1.57	17466	466	1764	74	[Usp4 - ubiquitin specific peptidase 4 (proto-oncogene), Nfe2l2 - nuclear factor, erythroid derived 2, like 2, Nhlrc3 - nhl repeat containing 3, Rnf11 - ring finger protein 11, Tbl1xr1 - transducin (beta)-like 1x-linked receptor 1, Mib1 - mindbomb homolog 1 (drosophila), Cacul1 - cdk2 associated, cullin domain 1, Fbxl4 - f-box and leucine-rich repeat protein 4, Edem3 - er degradation enhancer, ma…	BP
GO:0019941	modification-dependent protein catabolic process	3.75e-4	0.0288	1.58	17466	458	1764	73	[Usp4 - ubiquitin specific peptidase 4 (proto-oncogene), Nfe2l2 - nuclear factor, erythroid derived 2, like 2, Nhlrc3 - nhl repeat containing 3, Rnf11 - ring finger protein 11, Tbl1xr1 - transducin (beta)-like 1x-linked receptor 1, Mib1 - mindbomb homolog 1 (drosophila), Cacul1 - cdk2 associated, cullin domain 1, Fbxl4 - f-box and leucine-rich repeat protein 4, Edem3 - er degradation enhancer, ma…	BP
GO:0008328	ionotropic glutamate receptor complex	3.89e-4	0.00666	4.1899999999999995	17466	51	899	11	[Gria3 - glutamate receptor, ionotropic, ampa3 (alpha 3), Dlg4 - discs, large homolog 4 (drosophila), Cacng2 - calcium channel, voltage-dependent, gamma subunit 2, Cacng5 - calcium channel, voltage-dependent, gamma subunit 5, Grik5 - glutamate receptor, ionotropic, kainate 5 (gamma 2), Nrn1 - neuritin 1, Nlgn1 - neuroligin 1, Abhd12 - abhydrolase domain containing 12, Dlg3 - discs, large homolog …	CC
GO:0031334	positive regulation of protein complex assembly	3.91e-4	0.0299	2.2800000000000002	17466	251	792	26	[Abi2 - abl-interactor 2, Grb2 - growth factor receptor bound protein 2, Snap91 - synaptosomal-associated protein 91, Drg1 - developmentally regulated gtp binding protein 1, Trp53 - transformation related protein 53, Fscn1 - fascin homolog 1, actin bundling protein (strongylocentrotus purpuratus), Cttn - cortactin, Gda - guanine deaminase, Paxip1 - pax interacting (with transcription-activation d…	BP
GO:0007610	behavior	3.92e-4	0.0298	1.48	17466	653	1753	97	[Abi2 - abl-interactor 2, Clcn3 - chloride channel 3, Nlgn2 - neuroligin 2, Adcy1 - adenylate cyclase 1, Pcdh17 - protocadherin 17, Csnk1e - casein kinase 1, epsilon, Slc1a3 - solute carrier family 1 (glial high affinity glutamate transporter), member 3, Arrb2 - arrestin, beta 2, Chst10 - carbohydrate sulfotransferase 10, Nrxn1 - neurexin i, Abhd12 - abhydrolase domain containing 12, Eif4g1 - euk…	BP
GO:1903311	regulation of mRNA metabolic process	3.95e-4	0.0299	1.8	17466	240	1778	44	[Zfp36l2 - zinc finger protein 36, c3h type-like 2, Ddx5 - dead (asp-glu-ala-asp) box polypeptide 5, Srsf10 - serine/arginine-rich splicing factor 10, Zfp36l1 - zinc finger protein 36, c3h type-like 1, Dhx9 - deah (asp-glu-ala-his) box polypeptide 9, Gigyf2 - grb10 interacting gyf protein 2, Supt6 - suppressor of ty 6, Rbm24 - rna binding motif protein 24, Srrm4 - serine/arginine repetitive matri…	BP
GO:0098835	presynaptic endocytic zone membrane	3.95e-4	0.00671	13.2	17466	7	756	4	[Cltc - clathrin, heavy polypeptide (hc), Pip5k1c - phosphatidylinositol-4-phosphate 5-kinase, type 1 gamma, Dnm1l - dynamin 1-like, Fcho2 - fch domain only 2]	CC
GO:0007214	gamma-aminobutyric acid signaling pathway	4.07e-4	0.0306	4.819999999999999	17466	29	1124	9	[Gabrb3 - gamma-aminobutyric acid (gaba) a receptor, subunit beta 3, Cacnb4 - calcium channel, voltage-dependent, beta 4 subunit, Plcl2 - phospholipase c-like 2, Gabbr1 - gamma-aminobutyric acid (gaba) b receptor, 1, Gabra4 - gamma-aminobutyric acid (gaba) a receptor, subunit alpha 4, Gnai2 - guanine nucleotide binding protein (g protein), alpha inhibiting 2, Gabra3 - gamma-aminobutyric acid (gab…	BP
GO:0022604	regulation of cell morphogenesis	4.07e-4	0.0305	1.53	17466	518	1803	82	[Grlf1 - glucocorticoid receptor dna binding factor 1, Mgll - monoglyceride lipase, Abi2 - abl-interactor 2, Map2k1 - mitogen-activated protein kinase kinase 1, Rhobtb2 - rho-related btb domain containing 2, Crk - v-crk sarcoma virus ct10 oncogene homolog (avian), Ist1 - increased sodium tolerance 1 homolog (yeast), Myl12b - myosin, light chain 12b, regulatory, Fgd4 - fyve, rhogef and ph domain c…	BP
GO:0030658	transport vesicle membrane	4.12e-4	0.00692	2.9499999999999997	17466	74	1359	17	[Sec22b - sec22 vesicle trafficking protein homolog b (s. cerevisiae), Calm3 - calmodulin 3, Ptprn2 - protein tyrosine phosphatase, receptor type, n polypeptide 2, Snca - synuclein, alpha, Gad2 - glutamic acid decarboxylase 2, Unc13a - unc-13 homolog a (c. elegans), Gria1 - glutamate receptor, ionotropic, ampa1 (alpha 1), Rph3a - rabphilin 3a, Uso1 - uso1 vesicle docking factor, Sh3gl2 - sh3-doma…	CC
GO:0032409	regulation of transporter activity	4.13e-4	0.0308	2.51	17466	269	570	22	[Cacng5 - calcium channel, voltage-dependent, gamma subunit 5, Slc25a4 - solute carrier family 25 (mitochondrial carrier, adenine nucleotide translocator), member 4, Rasgrf1 - ras protein-specific guanine nucleotide-releasing factor 1, Snx27 - sorting nexin family member 27, Ahcyl1 - s-adenosylhomocysteine hydrolase-like 1, Nlgn2 - neuroligin 2, Gja1 - gap junction protein, alpha 1, Stim1 - strom…	BP
GO:0031503	protein-containing complex localization	4.2e-4	0.0311	2.17	17466	143	1523	27	[Myo6 - myosin vi, Dlg4 - discs, large homolog 4 (drosophila), Vps35 - vacuolar protein sorting 35, Kalrn - kalirin, rhogef kinase, Nrxn1 - neurexin i, Nlgn1 - neuroligin 1, Ift20 - intraflagellar transport 20, Stau2 - staufen (rna binding protein) homolog 2 (drosophila), Anks1b - ankyrin repeat and sterile alpha motif domain containing 1b, Cacng4 - calcium channel, voltage-dependent, gamma subun…	BP
GO:0031489	myosin V binding	4.23e-4	0.0345	6.25	17466	20	978	7	[Rab14 - rab14, member ras oncogene family, Rab6a - rab6a, member ras oncogene family, Fus - fused in sarcoma, Rab3a - rab3a, member ras oncogene family, Rab3c - rab3c, member ras oncogene family, Rab39b - rab39b, member ras oncogene family, Gria1 - glutamate receptor, ionotropic, ampa1 (alpha 1)]	MF
GO:0051236	establishment of RNA localization	4.31e-4	0.0318	2.15	17466	137	1603	27	[Zfp36l1 - zinc finger protein 36, c3h type-like 1, Dhx9 - deah (asp-glu-ala-his) box polypeptide 9, Nup85 - nucleoporin 85, Thoc1 - tho complex 1, Supt6 - suppressor of ty 6, Senp2 - sumo/sentrin specific peptidase 2, Parp11 - poly (adp-ribose) polymerase family, member 11, Tomm20 - translocase of outer mitochondrial membrane 20 homolog (yeast), Mcm3ap - minichromosome maintenance deficient 3 (s…	BP
GO:0016071	mRNA metabolic process	4.32e-4	0.0317	1.6600000000000001	17466	482	1332	61	[Thoc1 - tho complex 1, Supt6 - suppressor of ty 6, Dcp1a - dcp1 decapping enzyme homolog a (s. cerevisiae), Trp53 - transformation related protein 53, Hipk3 - homeodomain interacting protein kinase 3, Sf3b2 - splicing factor 3b, subunit 2, Pabpc1 - poly(a) binding protein, cytoplasmic 1, App - amyloid beta (a4) precursor protein, Strap - serine/threonine kinase receptor associated protein, Smg9 …	BP
GO:0046961	proton-transporting ATPase activity, rotational mechanism	4.51e-4	0.0361	5.25	17466	23	1158	8	[Atp6v1e1 - atpase, h+ transporting, lysosomal v1 subunit e1, Atp6v0a1 - atpase, h+ transporting, lysosomal v0 subunit a1, Atp6ap1 - atpase, h+ transporting, lysosomal accessory protein 1, Atp6v1g1 - atpase, h+ transporting, lysosomal v1 subunit g1, Atp6v1d - atpase, h+ transporting, lysosomal v1 subunit d, Atp6v1h - atpase, h+ transporting, lysosomal v1 subunit h, Atp5b - atp synthase, h+ transp…	MF
GO:0031462	Cul2-RING ubiquitin ligase complex	4.73e-4	0.00788	30.73	17466	11	155	3	[Zswim5 - zinc finger swim-type containing 5, Asb4 - ankyrin repeat and socs box-containing 4, Zer1 - zyg-11 related, cell cycle regulator]	CC
GO:0032535	regulation of cellular component size	4.78e-4	0.0349	2.54	17466	272	530	21	[Grlf1 - glucocorticoid receptor dna binding factor 1, Clns1a - chloride channel, nucleotide-sensitive, 1a, Abi2 - abl-interactor 2, Grb2 - growth factor receptor bound protein 2, Clcn3 - chloride channel 3, Mtpn - myotrophin, Slc12a6 - solute carrier family 12, member 6, Rac1 - ras-related c3 botulinum substrate 1, Dbn1 - drebrin 1, Bin1 - bridging integrator 1, Cttn - cortactin, Akt1 - thymoma …	BP
GO:0030032	lamellipodium assembly	4.78e-4	0.0348	3.6	17466	38	1531	12	[Nckap1 - nck-associated protein 1, Lrrc16a - leucine rich repeat containing 16a, Ablim3 - actin binding lim protein family, member 3, Nup85 - nucleoporin 85, Ptpro - protein tyrosine phosphatase, receptor type, o, Rac1 - ras-related c3 botulinum substrate 1, Ablim2 - actin-binding lim protein 2, Wasf3 - was protein family, member 3, Fgd4 - fyve, rhogef and ph domain containing 4, Arhgef7 - rho g…	BP
GO:0008144	drug binding	4.94e-4	0.0388	1.31	17466	1576	1636	193	[Csnk1g2 - casein kinase 1, gamma 2, Adcy1 - adenylate cyclase 1, Ntrk3 - neurotrophic tyrosine kinase, receptor, type 3, Csnk1e - casein kinase 1, epsilon, Fscn1 - fascin homolog 1, actin bundling protein (strongylocentrotus purpuratus), Camk2g - calcium/calmodulin-dependent protein kinase ii gamma, Ip6k1 - inositol hexaphosphate kinase 1, Eif4g1 - eukaryotic translation initiation factor 4, gam…	MF
GO:0099629	postsynaptic specialization of symmetric synapse	5.01e-4	0.00828	5822	17466	3	1	1	[Igsf9b - immunoglobulin superfamily, member 9b]	CC
GO:0051656	establishment of organelle localization	5.05e-4	0.0366	2.4099999999999997	17466	302	552	23	[Fyco1 - fyve and coiled-coil domain containing 1, Chmp5 - charged multivesicular body protein 5, Map2k1 - mitogen-activated protein kinase kinase 1, Cadps - ca2+-dependent secretion activator, Copg1 - coatomer protein complex, subunit gamma 1, Myo6 - myosin vi, Ap3d1 - adaptor-related protein complex 3, delta 1 subunit, Rab1 - rab1, member ras oncogene family, Ap3b2 - adaptor-related protein com…	BP
GO:0030900	forebrain development	5.08e-4	0.0366	3.92	17466	82	652	12	[Grlf1 - glucocorticoid receptor dna binding factor 1, Mapk8ip3 - mitogen-activated protein kinase 8 interacting protein 3, Sox2 - sry-box containing gene 2, Otx2 - orthodenticle homolog 2 (drosophila), Aplp2 - amyloid beta (a4) precursor-like protein 2, Nfib - nuclear factor i/b, Ctnnb1 - catenin (cadherin associated protein), beta 1, App - amyloid beta (a4) precursor protein, Ncor2 - nuclear re…	BP
GO:1900006	positive regulation of dendrite development	5.13e-4	0.0368	3.73	17466	107	569	13	[Sez6 - seizure related gene 6, Cask - calcium/calmodulin-dependent serine protein kinase (maguk family), Nlgn2 - neuroligin 2, Rac1 - ras-related c3 botulinum substrate 1, Dbn1 - drebrin 1, Numbl - numb-like, Kalrn - kalirin, rhogef kinase, Actr2 - arp2 actin-related protein 2, Nlgn1 - neuroligin 1, Baiap2 - brain-specific angiogenesis inhibitor 1-associated protein 2, Zmynd8 - zinc finger, mynd…	BP
GO:0099170	postsynaptic modulation of chemical synaptic transmission	5.16e-4	0.0368	5.05	17466	21	1318	8	[Synpo - synaptopodin, Plcb1 - phospholipase c, beta 1, Csnk2b - casein kinase 2, beta polypeptide, Vhl - von hippel-lindau tumor suppressor, Nrgn - neurogranin, Ppp3r1 - protein phosphatase 3, regulatory subunit b, alpha isoform (calcineurin b, type i), Eif4e - eukaryotic translation initiation factor 4e, Usp8 - ubiquitin specific peptidase 8]	BP
GO:0031346	positive regulation of cell projection organization	5.16e-4	0.0367	1.56	17466	460	1803	74	[Grlf1 - glucocorticoid receptor dna binding factor 1, Map2k1 - mitogen-activated protein kinase kinase 1, Nfe2l2 - nuclear factor, erythroid derived 2, like 2, Arf1 - adp-ribosylation factor 1, Ist1 - increased sodium tolerance 1 homolog (yeast), Nlgn2 - neuroligin 2, Ntrk3 - neurotrophic tyrosine kinase, receptor, type 3, Fscn1 - fascin homolog 1, actin bundling protein (strongylocentrotus purp…	BP
GO:0030833	regulation of actin filament polymerization	5.18e-4	0.0367	3.9299999999999997	17466	157	311	11	[Cttn - cortactin, Abi2 - abl-interactor 2, Actr2 - arp2 actin-related protein 2, Baiap2 - brain-specific angiogenesis inhibitor 1-associated protein 2, Mtpn - myotrophin, Rac1 - ras-related c3 botulinum substrate 1, Sptbn1 - spectrin beta, non-erythrocytic 1, Bin1 - bridging integrator 1, Arpc1a - actin related protein 2/3 complex, subunit 1a, Whamm - was protein homolog associated with actin, g…	BP
GO:0015931	nucleobase-containing compound transport	5.21e-4	0.0367	2.02	17466	167	1603	31	[Slc35b4 - solute carrier family 35, member b4, Dhx9 - deah (asp-glu-ala-his) box polypeptide 9, Zfp36l1 - zinc finger protein 36, c3h type-like 1, Slc25a4 - solute carrier family 25 (mitochondrial carrier, adenine nucleotide translocator), member 4, Nup85 - nucleoporin 85, Thoc1 - tho complex 1, Supt6 - suppressor of ty 6, Senp2 - sumo/sentrin specific peptidase 2, Parp11 - poly (adp-ribose) pol…	BP
GO:0006139	nucleobase-containing compound metabolic process	5.29e-4	0.0371	1.28	17466	2110	1398	217	[Tmtc1 - transmembrane and tetratricopeptide repeat containing 1, Idh3b - isocitrate dehydrogenase 3 (nad+) beta, Ddx26b - dead/h (asp-glu-ala-asp/his) box polypeptide 26b, Adprhl2 - adp-ribosylhydrolase like 2, Supt6 - suppressor of ty 6, Nudt4 - nudix (nucleoside diphosphate linked moiety x)-type motif 4, D2Wsu81e - dna segment, chr 2, wayne state university 81, expressed, Strap - serine/threon…	BP
GO:0032271	regulation of protein polymerization	5.31e-4	0.0371	1.91	17466	212	1554	36	[Abi2 - abl-interactor 2, Grb2 - growth factor receptor bound protein 2, Arf1 - adp-ribosylation factor 1, Drg1 - developmentally regulated gtp binding protein 1, Snca - synuclein, alpha, Fchsd2 - fch and double sh3 domains 2, Tmsb4x - thymosin, beta 4, x chromosome, Nckap1 - nck-associated protein 1, Cttn - cortactin, Gda - guanine deaminase, Add1 - adducin 1 (alpha), Baiap2 - brain-specific ang…	BP
GO:0031571	mitotic G1 DNA damage checkpoint	5.44e-4	0.0378	7.8	17466	8	1399	5	[Gigyf2 - grb10 interacting gyf protein 2, Dgkz - diacylglycerol kinase zeta, Rfwd3 - ring finger and wd repeat domain 3, Ccnd1 - cyclin d1, Trp53 - transformation related protein 53]	BP
GO:0031956	medium-chain fatty acid-CoA ligase activity	5.62e-4	0.0435	13.67	17466	10	511	4	[Acsl6 - acyl-coa synthetase long-chain family member 6, Acsbg1 - acyl-coa synthetase bubblegum family member 1, Acsl5 - acyl-coa synthetase long-chain family member 5, Acsl3 - acyl-coa synthetase long-chain family member 3]	MF
GO:0098878	neurotransmitter receptor complex	5.81e-4	0.00953	4.03	17466	53	899	11	[Gria3 - glutamate receptor, ionotropic, ampa3 (alpha 3), Dlg4 - discs, large homolog 4 (drosophila), Cacng2 - calcium channel, voltage-dependent, gamma subunit 2, Cacng5 - calcium channel, voltage-dependent, gamma subunit 5, Grik5 - glutamate receptor, ionotropic, kainate 5 (gamma 2), Nrn1 - neuritin 1, Nlgn1 - neuroligin 1, Abhd12 - abhydrolase domain containing 12, Dlg3 - discs, large homolog …	CC
GO:0019637	organophosphate metabolic process	5.85e-4	0.0404	1.44	17466	738	1724	105	[Gpd2 - glycerol phosphate dehydrogenase 2, mitochondrial, Etnk1 - ethanolamine kinase 1, Idh3b - isocitrate dehydrogenase 3 (nad+) beta, Nr1h2 - nuclear receptor subfamily 1, group h, member 2, Adcy1 - adenylate cyclase 1, Pkm - pyruvate kinase, muscle, Umps - uridine monophosphate synthetase, Chchd10 - coiled-coil-helix-coiled-coil-helix domain containing 10, Ip6k1 - inositol hexaphosphate kina…	BP
GO:0009056	catabolic process	5.92e-4	0.0408	1.29	17466	1548	1802	206	[Cyp46a1 - cytochrome p450, family 46, subfamily a, polypeptide 1, Decr1 - 2,4-dienoyl coa reductase 1, mitochondrial, Acadl - acyl-coenzyme a dehydrogenase, long-chain, Fbxl4 - f-box and leucine-rich repeat protein 4, Rmnd5b - required for meiotic nuclear division 5 homolog b (s. cerevisiae), Slc25a46 - solute carrier family 25, member 46, Nudt4 - nudix (nucleoside diphosphate linked moiety x)-t…	BP
GO:0098661	inorganic anion transmembrane transport	5.96e-4	0.0408	3.3	17466	66	1124	14	[Clcn3 - chloride channel 3, Slc37a1 - solute carrier family 37 (glycerol-3-phosphate transporter), member 1, Slc12a6 - solute carrier family 12, member 6, Slc25a10 - solute carrier family 25 (mitochondrial carrier, dicarboxylate transporter), member 10, Glra3 - glycine receptor, alpha 3 subunit, Slc20a1 - solute carrier family 20, member 1, Gabrg2 - gamma-aminobutyric acid (gaba) a receptor, sub…	BP
GO:1990904	ribonucleoprotein complex	5.96e-4	0.00968	1.43	17466	766	1775	111	[Gtf3c1 - general transcription factor iii c 1, Drg1 - developmentally regulated gtp binding protein 1, Csnk1e - casein kinase 1, epsilon, BC005624 - cdna sequence bc005624, Nol6 - nucleolar protein family 6 (rna-associated), Ddx25 - dead (asp-glu-ala-asp) box polypeptide 25, Eif4g1 - eukaryotic translation initiation factor 4, gamma 1, Fus - fused in sarcoma, Hnrnph1 - heterogeneous nuclear ribo…	CC
GO:0007154	cell communication	6.01e-4	0.0411	1.72	17466	597	899	53	[Grlf1 - glucocorticoid receptor dna binding factor 1, Clcn3 - chloride channel 3, Drp2 - dystrophin related protein 2, Nlgn2 - neuroligin 2, Trp53 - transformation related protein 53, Aes - amino-terminal enhancer of split, Gria1 - glutamate receptor, ionotropic, ampa1 (alpha 1), Nrxn1 - neurexin i, Panx2 - pannexin 2, Nlgn1 - neuroligin 1, Eif4g1 - eukaryotic translation initiation factor 4, ga…	BP
GO:0001708	cell fate specification	6.1e-4	0.0414	149.28	17466	78	3	2	[Eomes - eomesodermin homolog (xenopus laevis), Otx2 - orthodenticle homolog 2 (drosophila)]	BP
GO:0043130	ubiquitin binding	6.13e-4	0.0466	2.99	17466	73	1281	16	[Rad23b - rad23b homolog (s. cerevisiae), Vps36 - vacuolar protein sorting 36 (yeast), Plaa - phospholipase a2, activating protein, Sqstm1 - sequestosome 1, Smad3 - smad family member 3, D17Wsu92e - dna segment, chr 17, wayne state university 92, expressed, Rnf185 - ring finger protein 185, Trim32 - tripartite motif-containing 32, Otub1 - otu domain, ubiquitin aldehyde binding 1, Tax1bp1 - tax1 (…	MF
GO:0051173	positive regulation of nitrogen compound metabolic process	6.14e-4	0.0415	1.22	17466	2953	1473	305	[Ist1 - increased sodium tolerance 1 homolog (yeast), Supt6 - suppressor of ty 6, Ntrk3 - neurotrophic tyrosine kinase, receptor, type 3, Csnk1e - casein kinase 1, epsilon, Zic2 - zinc finger protein of the cerebellum 2, Tmsb4x - thymosin, beta 4, x chromosome, Chchd10 - coiled-coil-helix-coiled-coil-helix domain containing 10, Tox2 - tox high mobility group box family member 2, Camta1 - calmodul…	BP
GO:0051247	positive regulation of protein metabolic process	6.15e-4	0.0414	1.43	17466	1577	892	115	[Map2k1 - mitogen-activated protein kinase kinase 1, Npnt - nephronectin, Pkm - pyruvate kinase, muscle, Unc119 - unc-119 homolog (c. elegans), Csnk1e - casein kinase 1, epsilon, Ppp2r3c - protein phosphatase 2, regulatory subunit b'', gamma, Camta1 - calmodulin binding transcription activator 1, Mapk8ip3 - mitogen-activated protein kinase 8 interacting protein 3, Nrxn1 - neurexin i, Eif4g1 - euk…	BP
GO:0000172	ribonuclease MRP complex	6.21e-4	0.01	99.24000000000001	17466	8	44	2	[Pop4 - processing of precursor 4, ribonuclease p/mrp family, (s. cerevisiae), Pop1 - processing of precursor 1, ribonuclease p/mrp family, (s. cerevisiae)]	CC
GO:0016607	nuclear speck	6.35e-4	0.0102	1.6900000000000002	17466	301	1789	52	[Srsf10 - serine/arginine-rich splicing factor 10, Thoc1 - tho complex 1, Zc3h14 - zinc finger ccch type containing 14, Hif1a - hypoxia inducible factor 1, alpha subunit, Fbxl4 - f-box and leucine-rich repeat protein 4, Atpaf2 - atp synthase mitochondrial f1 complex assembly factor 2, Sf3b2 - splicing factor 3b, subunit 2, Aagab - alpha- and gamma-adaptin binding protein, Gpatch2 - g patch domain…	CC
GO:0008022	protein C-terminus binding	6.37e-4	0.0477	2.53	17466	222	623	20	[Ncl - nucleolin, Map2k1 - mitogen-activated protein kinase kinase 1, Vps36 - vacuolar protein sorting 36 (yeast), Cask - calcium/calmodulin-dependent serine protein kinase (maguk family), Cltc - clathrin, heavy polypeptide (hc), Dlg3 - discs, large homolog 3 (drosophila), Rasgrf1 - ras protein-specific guanine nucleotide-releasing factor 1, Trp53 - transformation related protein 53, Mapk14 - mit…	MF
GO:0022898	regulation of transmembrane transporter activity	6.4e-4	0.0429	2.48	17466	259	570	21	[Cacng5 - calcium channel, voltage-dependent, gamma subunit 5, Slc25a4 - solute carrier family 25 (mitochondrial carrier, adenine nucleotide translocator), member 4, Rasgrf1 - ras protein-specific guanine nucleotide-releasing factor 1, Snx27 - sorting nexin family member 27, Ahcyl1 - s-adenosylhomocysteine hydrolase-like 1, Nlgn2 - neuroligin 2, Gja1 - gap junction protein, alpha 1, Stim1 - strom…	BP
GO:0032839	dendrite cytoplasm	6.46e-4	0.0103	3.9699999999999998	17466	28	1571	10	[Map2 - microtubule-associated protein 2, Klhl17 - kelch-like 17, Dlg4 - discs, large homolog 4 (drosophila), Map2k1 - mitogen-activated protein kinase kinase 1, Gabarapl1 - gamma-aminobutyric acid (gaba) a receptor-associated protein-like 1, Baiap2 - brain-specific angiogenesis inhibitor 1-associated protein 2, Abhd12 - abhydrolase domain containing 12, Mapk8 - mitogen-activated protein kinase 8…	CC
GO:0140096	catalytic activity, acting on a protein	6.56e-4	0.0483	1.26	17466	2041	1605	237	[Suds3 - suppressor of defective silencing 3 homolog (s. cerevisiae), Csnk1g2 - casein kinase 1, gamma 2, Ntrk3 - neurotrophic tyrosine kinase, receptor, type 3, Nfx1 - nuclear transcription factor, x-box binding 1, Csnk1e - casein kinase 1, epsilon, Ppm1l - protein phosphatase 1 (formerly 2c)-like, Dusp8 - dual specificity phosphatase 8, Camk2g - calcium/calmodulin-dependent protein kinase ii ga…	MF
GO:0006658	phosphatidylserine metabolic process	6.71e-4	0.0448	6.84	17466	16	957	6	[Serinc1 - serine incorporator 1, Abhd12 - abhydrolase domain containing 12, Serinc5 - serine incorporator 5, Serinc3 - serine incorporator 3, Abhd16a - abhydrolase domain containing 16a, Ptdss2 - phosphatidylserine synthase 2]	BP
GO:0060988	lipid tube assembly	6.79e-4	0.0451	70.57	17466	3	165	2	[Sh3gl2 - sh3-domain grb2-like 2, Bin1 - bridging integrator 1]	BP
GO:1902894	negative regulation of pri-miRNA transcription by RNA polymerase II	6.79e-4	0.045	7	17466	17	881	6	[Srf - serum response factor, Hdac2 - histone deacetylase 2, Yy1 - yy1 transcription factor, Nfib - nuclear factor i/b, App - amyloid beta (a4) precursor protein, Sox9 - sry-box containing gene 9]	BP
GO:0002302	CD8-positive, alpha-beta T cell differentiation involved in immune response	6.8e-4	0.0448	2911	17466	2	3	1	[Eomes - eomesodermin homolog (xenopus laevis)]	BP
GO:0060809	mesodermal to mesenchymal transition involved in gastrulation	6.8e-4	0.0447	2911	17466	2	3	1	[Eomes - eomesodermin homolog (xenopus laevis)]	BP
GO:0050807	regulation of synapse organization	7.05e-4	0.0461	1.72	17466	275	1776	48	[Abi2 - abl-interactor 2, Vhl - von hippel-lindau tumor suppressor, Snap91 - synaptosomal-associated protein 91, Snx27 - sorting nexin family member 27, Camkv - cam kinase-like vesicle-associated, Nlgn2 - neuroligin 2, Snca - synuclein, alpha, Bhlhb9 - basic helix-loop-helix domain containing, class b9, Ntrk3 - neurotrophic tyrosine kinase, receptor, type 3, Rheb - ras homolog enriched in brain, …	BP
GO:0006820	anion transport	7.1e-4	0.0462	2.75	17466	464	246	18	[Clns1a - chloride channel, nucleotide-sensitive, 1a, Slc25a44 - solute carrier family 25, member 44, Acsl6 - acyl-coa synthetase long-chain family member 6, Pitpna - phosphatidylinositol transfer protein, alpha, Slc37a1 - solute carrier family 37 (glycerol-3-phosphate transporter), member 1, Slc12a6 - solute carrier family 12, member 6, Pcyox1 - prenylcysteine oxidase 1, Glra3 - glycine receptor…	BP
GO:0048489	synaptic vesicle transport	7.16e-4	0.0464	2.79	17466	69	1541	17	[Madd - map-kinase activating death domain, Cadps - ca2+-dependent secretion activator, Snca - synuclein, alpha, Unc13a - unc-13 homolog a (c. elegans), Ap3d1 - adaptor-related protein complex 3, delta 1 subunit, Ap3b2 - adaptor-related protein complex 3, beta 2 subunit, Trim9 - tripartite motif-containing 9, Sptbn2 - spectrin beta, non-erythrocytic 2, Doc2b - double c2, beta, Nlgn1 - neuroligin …	BP
GO:0097480	establishment of synaptic vesicle localization	7.16e-4	0.0462	2.79	17466	69	1541	17	[Madd - map-kinase activating death domain, Cadps - ca2+-dependent secretion activator, Snca - synuclein, alpha, Unc13a - unc-13 homolog a (c. elegans), Ap3d1 - adaptor-related protein complex 3, delta 1 subunit, Ap3b2 - adaptor-related protein complex 3, beta 2 subunit, Trim9 - tripartite motif-containing 9, Sptbn2 - spectrin beta, non-erythrocytic 2, Doc2b - double c2, beta, Nlgn1 - neuroligin …	BP
GO:0005622	intracellular	7.18e-4	0.0113	1.55	17466	450	1804	72	[Mrps18b - mitochondrial ribosomal protein s18b, Rhobtb2 - rho-related btb domain containing 2, Dhx33 - deah (asp-glu-ala-his) box polypeptide 33, Atp6v1g1 - atpase, h+ transporting, lysosomal v1 subunit g1, Pitpna - phosphatidylinositol transfer protein, alpha, Rab14 - rab14, member ras oncogene family, Trim23 - tripartite motif-containing 23, Rasgrf1 - ras protein-specific guanine nucleotide-re…	CC
GO:0050805	negative regulation of synaptic transmission	7.29e-4	0.0469	3.24	17466	69	1093	14	[Mgll - monoglyceride lipase, Arf1 - adp-ribosylation factor 1, Syne1 - spectrin repeat containing, nuclear envelope 1, Plk2 - polo-like kinase 2, Sorcs2 - sortilin-related vps10 domain containing receptor 2, Snca - synuclein, alpha, Pcdh17 - protocadherin 17, Gria1 - glutamate receptor, ionotropic, ampa1 (alpha 1), Srf - serum response factor, Gabbr1 - gamma-aminobutyric acid (gaba) b receptor, …	BP
GO:0099146	intrinsic component of postsynaptic density membrane	7.34e-4	0.0115	2.7	17466	73	1598	18	[Adra2a - adrenergic receptor, alpha 2a, Gria3 - glutamate receptor, ionotropic, ampa3 (alpha 3), Clstn3 - calsyntenin 3, Lrrc4 - leucine rich repeat containing 4, Ptpro - protein tyrosine phosphatase, receptor type, o, Lrrc4c - leucine rich repeat containing 4c, Adcy1 - adenylate cyclase 1, Gria1 - glutamate receptor, ionotropic, ampa1 (alpha 1), Dlg4 - discs, large homolog 4 (drosophila), Cacng…	CC
GO:0006376	mRNA splice site selection	7.36e-4	0.0471	10.139999999999999	17466	27	319	5	[Psip1 - pc4 and sfrs1 interacting protein 1, Luc7l3 - luc7-like 3 (s. cerevisiae), Ythdc1 - yth domain containing 1, Srsf6 - serine/arginine-rich splicing factor 6, Luc7l - luc7 homolog (s. cerevisiae)-like]	BP
GO:0098964	anterograde dendritic transport of messenger ribonucleoprotein complex	7.55e-4	0.0482	48.65	17466	2	359	2	[Stau2 - staufen (rna binding protein) homolog 2 (drosophila), Kif5c - kinesin family member 5c]	BP
GO:0099568	cytoplasmic region	7.63e-4	0.0118	2.13	17466	199	1111	27	[Rhobtb2 - rho-related btb domain containing 2, Map2k1 - mitogen-activated protein kinase kinase 1, Zc3h14 - zinc finger ccch type containing 14, Snca - synuclein, alpha, Unc13a - unc-13 homolog a (c. elegans), Klhl17 - kelch-like 17, Cttn - cortactin, Rhof - ras homolog gene family, member f, Dlg4 - discs, large homolog 4 (drosophila), Akt2 - thymoma viral proto-oncogene 2, Baiap2 - brain-specif…	CC
GO:0033178	proton-transporting two-sector ATPase complex, catalytic domain	7.65e-4	0.0118	6.46	17466	14	1158	6	[Atp6v1e1 - atpase, h+ transporting, lysosomal v1 subunit e1, Atp6ap1 - atpase, h+ transporting, lysosomal accessory protein 1, Atp6v1h - atpase, h+ transporting, lysosomal v1 subunit h, Atp5c1 - atp synthase, h+ transporting, mitochondrial f1 complex, gamma polypeptide 1, Atp5b - atp synthase, h+ transporting mitochondrial f1 complex, beta subunit, Atp5a1 - atp synthase, h+ transporting, mitocho…	CC
GO:0048788	cytoskeleton of presynaptic active zone	7.82e-4	0.0119	77.97	17466	4	112	2	[Bsn - bassoon, Pclo - piccolo (presynaptic cytomatrix protein)]	CC
GO:0072659	protein localization to plasma membrane	7.93e-4	0.0504	2.4899999999999998	17466	194	722	20	[Cask - calcium/calmodulin-dependent serine protein kinase (maguk family), Snx27 - sorting nexin family member 27, Gpr158 - g protein-coupled receptor 158, Rac1 - ras-related c3 botulinum substrate 1, Rilpl1 - rab interacting lysosomal protein-like 1, Fcho2 - fch domain only 2, Rap2a - ras related protein 2a, Slmap - sarcolemma associated protein, Akt2 - thymoma viral proto-oncogene 2, Flot2 - fl…	BP
GO:0019222	regulation of metabolic process	8.03e-4	0.0508	1.1400000000000001	17466	5858	1425	546	[Suds3 - suppressor of defective silencing 3 homolog (s. cerevisiae), Ist1 - increased sodium tolerance 1 homolog (yeast), Supt6 - suppressor of ty 6, Adcy1 - adenylate cyclase 1, Nfx1 - nuclear transcription factor, x-box binding 1, Acadl - acyl-coenzyme a dehydrogenase, long-chain, Zic2 - zinc finger protein of the cerebellum 2, Tmsb4x - thymosin, beta 4, x chromosome, Tox2 - tox high mobility …	BP
GO:0120111	neuron projection cytoplasm	8.03e-4	0.0121	5.17	17466	34	795	8	[Map2 - microtubule-associated protein 2, Dlg4 - discs, large homolog 4 (drosophila), Map2k1 - mitogen-activated protein kinase kinase 1, Baiap2 - brain-specific angiogenesis inhibitor 1-associated protein 2, Abhd12 - abhydrolase domain containing 12, Bsn - bassoon, Zc3h14 - zinc finger ccch type containing 14, Mapk1 - mitogen-activated protein kinase 1]	CC
GO:0035254	glutamate receptor binding	8.08e-4	0.0586	4.35	17466	64	628	10	[Cacng2 - calcium channel, voltage-dependent, gamma subunit 2, Flot2 - flotillin 2, Necab2 - n-terminal ef-hand calcium binding protein 2, Calm3 - calmodulin 3, Dlg3 - discs, large homolog 3 (drosophila), Ctnnb1 - catenin (cadherin associated protein), beta 1, Rasgrf1 - ras protein-specific guanine nucleotide-releasing factor 1, Snx27 - sorting nexin family member 27, Sqstm1 - sequestosome 1, Gri…	MF
GO:0016787	hydrolase activity	8.11e-4	0.0579	1.31	17466	2341	999	176	[Usp4 - ubiquitin specific peptidase 4 (proto-oncogene), Rhobtb2 - rho-related btb domain containing 2, Suds3 - suppressor of defective silencing 3 homolog (s. cerevisiae), Trim23 - tripartite motif-containing 23, Adprhl2 - adp-ribosylhydrolase like 2, Adam1a - a disintegrin and metallopeptidase domain 1a, Drg2 - developmentally regulated gtp binding protein 2, Drg1 - developmentally regulated gt…	MF
GO:0030838	positive regulation of actin filament polymerization	8.68e-4	0.0547	5.619999999999999	17466	80	311	8	[Cttn - cortactin, Abi2 - abl-interactor 2, Actr2 - arp2 actin-related protein 2, Baiap2 - brain-specific angiogenesis inhibitor 1-associated protein 2, Rac1 - ras-related c3 botulinum substrate 1, Bin1 - bridging integrator 1, Arpc1a - actin related protein 2/3 complex, subunit 1a, Whamm - was protein homolog associated with actin, golgi membranes and microtubules]	BP
GO:0043161	proteasome-mediated ubiquitin-dependent protein catabolic process	8.74e-4	0.0548	1.74	17466	279	1622	45	[Tmub2 - transmembrane and ubiquitin-like domain containing 2, Nfe2l2 - nuclear factor, erythroid derived 2, like 2, Nhlrc3 - nhl repeat containing 3, Os9 - amplified in osteosarcoma, Tbl1xr1 - transducin (beta)-like 1x-linked receptor 1, Spsb3 - spla/ryanodine receptor domain and socs box containing 3, Fbxl4 - f-box and leucine-rich repeat protein 4, Edem3 - er degradation enhancer, mannosidase …	BP
GO:0016070	RNA metabolic process	8.77e-4	0.0548	1.34	17466	1114	1793	153	[Elp4 - elongation protein 4 homolog (s. cerevisiae), Srsf10 - serine/arginine-rich splicing factor 10, Tmtc1 - transmembrane and tetratricopeptide repeat containing 1, Gtf2b - general transcription factor iib, Gtf3c1 - general transcription factor iii c 1, Ddx26b - dead/h (asp-glu-ala-asp/his) box polypeptide 26b, Thoc1 - tho complex 1, Supt6 - suppressor of ty 6, Arrb2 - arrestin, beta 2, Nol6 …	BP
GO:0019787	ubiquitin-like protein transferase activity	8.82e-4	0.062	1.57	17466	410	1788	66	[Ube2v1 - ubiquitin-conjugating enzyme e2 variant 1, March8 - membrane-associated ring finger (c3hc4) 8, Trim23 - tripartite motif-containing 23, Nhlrc3 - nhl repeat containing 3, Rnf11 - ring finger protein 11, Mib1 - mindbomb homolog 1 (drosophila), Trim44 - tripartite motif-containing 44, Nosip - nitric oxide synthase interacting protein, Nfx1 - nuclear transcription factor, x-box binding 1, N…	MF
GO:0032589	neuron projection membrane	8.84e-4	0.0133	8.15	17466	67	192	6	[Mapk8ip3 - mitogen-activated protein kinase 8 interacting protein 3, Gabra4 - gamma-aminobutyric acid (gaba) a receptor, subunit alpha 4, Mpp2 - membrane protein, palmitoylated 2 (maguk p55 subfamily member 2), Sptbn1 - spectrin beta, non-erythrocytic 1, Atf4 - activating transcription factor 4, Gria1 - glutamate receptor, ionotropic, ampa1 (alpha 1)]	CC
GO:0044300	cerebellar mossy fiber	8.9e-4	0.0133	11.04	17466	8	791	4	[Dlg4 - discs, large homolog 4 (drosophila), Cacng2 - calcium channel, voltage-dependent, gamma subunit 2, Nfib - nuclear factor i/b, Bin1 - bridging integrator 1]	CC
GO:0099501	exocytic vesicle membrane	9.02e-4	0.0133	3.14	17466	62	1256	14	[Calm3 - calmodulin 3, Ptprn2 - protein tyrosine phosphatase, receptor type, n polypeptide 2, Snca - synuclein, alpha, Gad2 - glutamic acid decarboxylase 2, Unc13a - unc-13 homolog a (c. elegans), Gria1 - glutamate receptor, ionotropic, ampa1 (alpha 1), Rph3a - rabphilin 3a, Snap47 - synaptosomal-associated protein, 47, Sh3gl2 - sh3-domain grb2-like 2, Scamp1 - secretory carrier membrane protein …	CC
GO:0030672	synaptic vesicle membrane	9.02e-4	0.0132	3.14	17466	62	1256	14	[Calm3 - calmodulin 3, Ptprn2 - protein tyrosine phosphatase, receptor type, n polypeptide 2, Snca - synuclein, alpha, Gad2 - glutamic acid decarboxylase 2, Unc13a - unc-13 homolog a (c. elegans), Gria1 - glutamate receptor, ionotropic, ampa1 (alpha 1), Rph3a - rabphilin 3a, Snap47 - synaptosomal-associated protein, 47, Scamp1 - secretory carrier membrane protein 1, Sh3gl2 - sh3-domain grb2-like …	CC
GO:0070647	protein modification by small protein conjugation or removal	9.06e-4	0.0564	1.5	17466	610	1562	82	[Usp4 - ubiquitin specific peptidase 4 (proto-oncogene), Ube2v1 - ubiquitin-conjugating enzyme e2 variant 1, March8 - membrane-associated ring finger (c3hc4) 8, Nhlrc3 - nhl repeat containing 3, Trim23 - tripartite motif-containing 23, Mib1 - mindbomb homolog 1 (drosophila), Trim44 - tripartite motif-containing 44, Nfx1 - nuclear transcription factor, x-box binding 1, Arrb2 - arrestin, beta 2, En…	BP
GO:0010793	regulation of mRNA export from nucleus	9.18e-4	0.0568	10.360000000000001	17466	7	963	4	[Akap8l - a kinase (prka) anchor protein 8-like, Nsun2 - nol1/nop2/sun domain family member 2, Supt6 - suppressor of ty 6, Thoc2 - tho complex 2]	BP
GO:2000197	regulation of ribonucleoprotein complex localization	9.18e-4	0.0566	10.360000000000001	17466	7	963	4	[Akap8l - a kinase (prka) anchor protein 8-like, Nsun2 - nol1/nop2/sun domain family member 2, Supt6 - suppressor of ty 6, Thoc2 - tho complex 2]	BP
GO:0016301	kinase activity	9.27e-4	0.0641	1.49	17466	706	1427	86	[Map2k1 - mitogen-activated protein kinase kinase 1, Mknk1 - map kinase-interacting serine/threonine kinase 1, Csnk1g2 - casein kinase 1, gamma 2, Cdkl2 - cyclin-dependent kinase-like 2 (cdc2-related kinase), Pi4ka - phosphatidylinositol 4-kinase, catalytic, alpha polypeptide, Ntrk3 - neurotrophic tyrosine kinase, receptor, type 3, Csnk1e - casein kinase 1, epsilon, Pkm - pyruvate kinase, muscle,…	MF
GO:0032273	positive regulation of protein polymerization	0.00093000000000000005	0.0571	4.06	17466	112	423	11	[Cttn - cortactin, Abi2 - abl-interactor 2, Gda - guanine deaminase, Actr2 - arp2 actin-related protein 2, Baiap2 - brain-specific angiogenesis inhibitor 1-associated protein 2, Rac1 - ras-related c3 botulinum substrate 1, Drg1 - developmentally regulated gtp binding protein 1, Bin1 - bridging integrator 1, Arpc1a - actin related protein 2/3 complex, subunit 1a, Clip1 - cap-gly domain containing …	BP
GO:0010498	proteasomal protein catabolic process	9.43e-4	0.0577	1.6800000000000002	17466	299	1738	50	[Nfe2l2 - nuclear factor, erythroid derived 2, like 2, Nhlrc3 - nhl repeat containing 3, Tbl1xr1 - transducin (beta)-like 1x-linked receptor 1, Edem3 - er degradation enhancer, mannosidase alpha-like 3, Fbxl4 - f-box and leucine-rich repeat protein 4, Spsb3 - spla/ryanodine receptor domain and socs box containing 3, Arrb2 - arrestin, beta 2, Enc1 - ectodermal-neural cortex 1, Rmnd5b - required fo…	BP
GO:0035091	phosphatidylinositol binding	9.49e-4	0.0646	1.77	17466	257	1616	42	[Pxk - px domain containing serine/threonine kinase, Pitpna - phosphatidylinositol transfer protein, alpha, Snap91 - synaptosomal-associated protein 91, Cadps - ca2+-dependent secretion activator, Snx27 - sorting nexin family member 27, Snx14 - sorting nexin 14, Ogt - o-linked n-acetylglucosamine (glcnac) transferase (udp-n-acetylglucosamine:polypeptide-n-acetylglucosaminyl transferase), Tln1 - t…	MF
GO:0060078	regulation of postsynaptic membrane potential	9.52e-4	0.058	3.3099999999999996	17466	61	1124	13	[Sez6 - seizure related gene 6, Atxn1 - ataxin 1, Rgs7 - regulator of g protein signaling 7, Snca - synuclein, alpha, Gabrg2 - gamma-aminobutyric acid (gaba) a receptor, subunit gamma 2, Gria1 - glutamate receptor, ionotropic, ampa1 (alpha 1), Gabrb3 - gamma-aminobutyric acid (gaba) a receptor, subunit beta 3, Grik5 - glutamate receptor, ionotropic, kainate 5 (gamma 2), Gabra4 - gamma-aminobutyri…	BP
GO:0051726	regulation of cell cycle	9.64e-4	0.0586	1.42	17466	918	1461	109	[Map2k1 - mitogen-activated protein kinase kinase 1, Ccndbp1 - cyclin d-type binding-protein 1, Thoc1 - tho complex 1, Drg1 - developmentally regulated gtp binding protein 1, Ilkap - integrin-linked kinase-associated serine/threonine phosphatase 2c, Eif4g1 - eukaryotic translation initiation factor 4, gamma 1, Hsp90ab1 - heat shock protein 90 alpha (cytosolic), class b member 1, App - amyloid bet…	BP
GO:1902600	proton transmembrane transport	9.67e-4	0.0585	2.9699999999999998	17466	65	1357	15	[ND5 - nadh dehydrogenase subunit 5, Atp6ap1 - atpase, h+ transporting, lysosomal accessory protein 1, Clcn3 - chloride channel 3, Atp6v1g1 - atpase, h+ transporting, lysosomal v1 subunit g1, Atp5j2 - atp synthase, h+ transporting, mitochondrial f0 complex, subunit f2, Atp5c1 - atp synthase, h+ transporting, mitochondrial f1 complex, gamma polypeptide 1, Atp5b - atp synthase, h+ transporting mito…	BP
GO:0042551	neuron maturation	9.67e-4	0.0583	4.85	17466	28	1029	8	[Bai3 - brain-specific angiogenesis inhibitor 3, B4galt5 - udp-gal:betaglcnac beta 1,4-galactosyltransferase, polypeptide 5, Anks1 - ankyrin repeat and sam domain containing 1, Nrxn1 - neurexin i, App - amyloid beta (a4) precursor protein, Srrm4 - serine/arginine repetitive matrix 4, Actl6b - actin-like 6b, Cdkn1c - cyclin-dependent kinase inhibitor 1c (p57)]	BP
GO:0034230	enkephalin processing	9.94e-4	0.0597	42.6	17466	2	410	2	[Pcsk2 - proprotein convertase subtilisin/kexin type 2, Cpe - carboxypeptidase e]	BP
GO:0042706	eye photoreceptor cell fate commitment	0.001	0.0598	2911	17466	3	2	1	[Otx2 - orthodenticle homolog 2 (drosophila)]	BP
GO:0048852	diencephalon morphogenesis	0.001	0.0596	2911	17466	3	2	1	[Otx2 - orthodenticle homolog 2 (drosophila)]	BP
GO:0046552	photoreceptor cell fate commitment	0.001	0.0593	2911	17466	3	2	1	[Otx2 - orthodenticle homolog 2 (drosophila)]	BP
