# Supplementary material for: Hippocampal differential expression underlying the neuroprotective effect of delta-9-tetrahydrocannabinol microdose on old mice
Source: Front Neurosci. 2023 Jul 18;17:1182932. doi: 10.3389/fnins.2023.1182932 (PMC10393280; doi:10.3389/fnins.2023.1182932)
Supplement: Supplementary file 7 [file Data_Sheet_7.CSV]

GO Term	Description	P-value	FDR q-value	Enrichment	gene_input_size	all_term_associated_genes	flexible_cutoff	genes_in_set	Genes	Ontology
GO:0044464	cell part	3.77e-43	7.42e-40	1.15	19437	15321	1996	1804	[Abca1 - atp-binding cassette, sub-family a (abc1), member 1, Unkl - unkempt-like (drosophila), Ptgis - prostaglandin i2 (prostacyclin) synthase, Camta1 - calmodulin binding transcription activator 1, Ptbp1 - polypyrimidine tract binding protein 1, Pten - phosphatase and tensin homolog, Ptgds - prostaglandin d2 synthase (brain), Acp5 - acid phosphatase 5, tartrate resistant, Acp2 - acid phosphata…	CC
GO:0044424	intracellular part	8.68e-42	8.55e-39	1.2	19437	13264	2011	1641	[Abca1 - atp-binding cassette, sub-family a (abc1), member 1, Unkl - unkempt-like (drosophila), Ptgis - prostaglandin i2 (prostacyclin) synthase, Acadvl - acyl-coenzyme a dehydrogenase, very long chain, Camta1 - calmodulin binding transcription activator 1, Ptbp1 - polypyrimidine tract binding protein 1, Pten - phosphatase and tensin homolog, Ptgds - prostaglandin d2 synthase (brain), Acp5 - acid…	CC
GO:0005488	binding	1.06e-38	4.85e-35	1.2	19437	12855	2015	1598	[Abca1 - atp-binding cassette, sub-family a (abc1), member 1, Unkl - unkempt-like (drosophila), Ptgis - prostaglandin i2 (prostacyclin) synthase, Acadvl - acyl-coenzyme a dehydrogenase, very long chain, Camta1 - calmodulin binding transcription activator 1, Ptbp1 - polypyrimidine tract binding protein 1, Pten - phosphatase and tensin homolog, Ptgds - prostaglandin d2 synthase (brain), Acp5 - acid…	MF
GO:0005515	protein binding	6.1e-38	1.4e-34	1.31	19437	8774	2024	1201	[Abca1 - atp-binding cassette, sub-family a (abc1), member 1, Ikzf1 - ikaros family zinc finger 1, Ikzf3 - ikaros family zinc finger 3, Ikzf4 - ikaros family zinc finger 4, Coro1c - coronin, actin binding protein 1c, Kptn - kaptin, Ptbp1 - polypyrimidine tract binding protein 1, H2-Q4 - histocompatibility 2, q region locus 4, Pten - phosphatase and tensin homolog, Derl3 - der1-like domain family,…	MF
GO:0043226	organelle	3e-34	1.97e-31	1.23	19437	11035	2021	1415	[Zim1 - zinc finger, imprinted 1, Unkl - unkempt-like (drosophila), Abca1 - atp-binding cassette, sub-family a (abc1), member 1, Ikzf1 - ikaros family zinc finger 1, Ptgis - prostaglandin i2 (prostacyclin) synthase, Ikzf3 - ikaros family zinc finger 3, Ikzf4 - ikaros family zinc finger 4, Steap1 - six transmembrane epithelial antigen of the prostate 1, Acadvl - acyl-coenzyme a dehydrogenase, very…	CC
GO:0043229	intracellular organelle	1.47e-32	7.25e-30	1.23	19437	10793	2021	1385	[Zim1 - zinc finger, imprinted 1, Abca1 - atp-binding cassette, sub-family a (abc1), member 1, Unkl - unkempt-like (drosophila), Ikzf1 - ikaros family zinc finger 1, Ptgis - prostaglandin i2 (prostacyclin) synthase, Ikzf3 - ikaros family zinc finger 3, Ikzf4 - ikaros family zinc finger 4, Steap1 - six transmembrane epithelial antigen of the prostate 1, Acadvl - acyl-coenzyme a dehydrogenase, very…	CC
GO:0043227	membrane-bounded organelle	5.13e-32	2.02e-29	1.25	19437	9970	2020	1300	[Zim1 - zinc finger, imprinted 1, Unkl - unkempt-like (drosophila), Abca1 - atp-binding cassette, sub-family a (abc1), member 1, Ikzf1 - ikaros family zinc finger 1, Ptgis - prostaglandin i2 (prostacyclin) synthase, Ikzf3 - ikaros family zinc finger 3, Ikzf4 - ikaros family zinc finger 4, Steap1 - six transmembrane epithelial antigen of the prostate 1, Acadvl - acyl-coenzyme a dehydrogenase, very…	CC
GO:0043231	intracellular membrane-bounded organelle	1.81e-29	5.94e-27	1.27	19437	9247	2020	1216	[Zim1 - zinc finger, imprinted 1, Abca1 - atp-binding cassette, sub-family a (abc1), member 1, Unkl - unkempt-like (drosophila), Ikzf1 - ikaros family zinc finger 1, Ptgis - prostaglandin i2 (prostacyclin) synthase, Ikzf3 - ikaros family zinc finger 3, Ikzf4 - ikaros family zinc finger 4, Acadvl - acyl-coenzyme a dehydrogenase, very long chain, Camta1 - calmodulin binding transcription activator …	CC
GO:0044422	organelle part	4.65e-28	1.31e-25	1.31	19437	7761	2019	1053	[Ikzf1 - ikaros family zinc finger 1, Ikzf3 - ikaros family zinc finger 3, Ikzf4 - ikaros family zinc finger 4, Acadvl - acyl-coenzyme a dehydrogenase, very long chain, Coro1c - coronin, actin binding protein 1c, Camta1 - calmodulin binding transcription activator 1, Kptn - kaptin, H2-Q4 - histocompatibility 2, q region locus 4, Pten - phosphatase and tensin homolog, Derl3 - der1-like domain fami…	CC
GO:0044446	intracellular organelle part	1.79e-27	4.41e-25	1.32	19437	7404	2019	1012	[Ikzf1 - ikaros family zinc finger 1, Ikzf3 - ikaros family zinc finger 3, Ikzf4 - ikaros family zinc finger 4, Acadvl - acyl-coenzyme a dehydrogenase, very long chain, Coro1c - coronin, actin binding protein 1c, Camta1 - calmodulin binding transcription activator 1, Kptn - kaptin, H2-Q4 - histocompatibility 2, q region locus 4, Pten - phosphatase and tensin homolog, Derl3 - der1-like domain fami…	CC
GO:0048518	positive regulation of biological process	2.41e-25	3.73e-21	1.37	19437	5827	2021	829	[Abca1 - atp-binding cassette, sub-family a (abc1), member 1, Ikzf1 - ikaros family zinc finger 1, Ptgis - prostaglandin i2 (prostacyclin) synthase, Ikzf3 - ikaros family zinc finger 3, Ikzf4 - ikaros family zinc finger 4, Coro1c - coronin, actin binding protein 1c, Camta1 - calmodulin binding transcription activator 1, Ptbp1 - polypyrimidine tract binding protein 1, H2-Q4 - histocompatibility 2,…	BP
GO:0032991	protein-containing complex	6.51e-24	1.42e-21	1.4	19437	5042	2024	734	[2310045N01Rik - riken cdna 2310045n01 gene, Ikzf1 - ikaros family zinc finger 1, Hps5 - hermansky-pudlak syndrome 5 homolog (human), Ikzf4 - ikaros family zinc finger 4, Med22 - mediator complex subunit 22, Supt5 - suppressor of ty 5, Zfp276 - zinc finger protein (c2h2 type) 276, Supt6 - suppressor of ty 6, Nup214 - nucleoporin 214, Coro1c - coronin, actin binding protein 1c, Kptn - kaptin, Stxb…	CC
GO:0048522	positive regulation of cellular process	2.84e-23	2.2e-19	1.3900000000000001	19437	5169	2024	746	[Ikzf1 - ikaros family zinc finger 1, Abca1 - atp-binding cassette, sub-family a (abc1), member 1, Ikzf3 - ikaros family zinc finger 3, Ptgis - prostaglandin i2 (prostacyclin) synthase, Cyp27b1 - cytochrome p450, family 27, subfamily b, polypeptide 1, Ikzf4 - ikaros family zinc finger 4, Surf4 - surfeit gene 4, Supt5 - suppressor of ty 5, Supt6 - suppressor of ty 6, Mapkapk2 - map kinase-activate…	BP
GO:0044444	cytoplasmic part	1.08e-19	2.12e-17	1.25	19437	8275	1965	1045	[Unkl - unkempt-like (drosophila), Abca1 - atp-binding cassette, sub-family a (abc1), member 1, Ptgis - prostaglandin i2 (prostacyclin) synthase, Ikzf3 - ikaros family zinc finger 3, Steap1 - six transmembrane epithelial antigen of the prostate 1, Coro1c - coronin, actin binding protein 1c, Camta1 - calmodulin binding transcription activator 1, Kptn - kaptin, H2-Q4 - histocompatibility 2, q regio…	CC
GO:0048523	negative regulation of cellular process	2.24e-18	1.16e-14	1.3800000000000001	19437	4545	2020	651	[Ikzf1 - ikaros family zinc finger 1, Cyp51 - cytochrome p450, family 51, Cyp27b1 - cytochrome p450, family 27, subfamily b, polypeptide 1, Ptgis - prostaglandin i2 (prostacyclin) synthase, Ikzf4 - ikaros family zinc finger 4, Supt5 - suppressor of ty 5, Supt6 - suppressor of ty 6, Mark3 - map/microtubule affinity-regulating kinase 3, Mapkapk2 - map kinase-activated protein kinase 2, Dusp3 - dual…	BP
GO:0048519	negative regulation of biological process	3.43e-18	1.33e-14	1.35	19437	5046	2020	708	[Ikzf1 - ikaros family zinc finger 1, Cyp51 - cytochrome p450, family 51, Ptgis - prostaglandin i2 (prostacyclin) synthase, Cyp27b1 - cytochrome p450, family 27, subfamily b, polypeptide 1, Ikzf4 - ikaros family zinc finger 4, Supt5 - suppressor of ty 5, Supt6 - suppressor of ty 6, Mark3 - map/microtubule affinity-regulating kinase 3, Mapkapk2 - map kinase-activated protein kinase 2, Oas1h - 2'-5…	BP
GO:0032502	developmental process	5.66e-18	1.75e-14	1.37	19437	4801	1961	662	[Man1a2 - mannosidase, alpha, class 1a, member 2, Cyp27b1 - cytochrome p450, family 27, subfamily b, polypeptide 1, Ptgis - prostaglandin i2 (prostacyclin) synthase, Supt6 - suppressor of ty 6, Slc12a5 - solute carrier family 12, member 5, Mapkapk2 - map kinase-activated protein kinase 2, Dusp3 - dual specificity phosphatase 3 (vaccinia virus phosphatase vh1-related), Mafk - v-maf musculoaponeuro…	BP
GO:0009893	positive regulation of metabolic process	7.85e-18	2.02e-14	1.45	19437	3474	2021	522	[Ikzf1 - ikaros family zinc finger 1, Ikzf3 - ikaros family zinc finger 3, Cyp27b1 - cytochrome p450, family 27, subfamily b, polypeptide 1, Ikzf4 - ikaros family zinc finger 4, Supt5 - suppressor of ty 5, Supt6 - suppressor of ty 6, Mapkapk2 - map kinase-activated protein kinase 2, Camta1 - calmodulin binding transcription activator 1, Ptbp1 - polypyrimidine tract binding protein 1, Retn - resis…	BP
GO:0043167	ion binding	9.48e-18	1.45e-14	1.33	19437	5363	2023	743	[Man1a2 - mannosidase, alpha, class 1a, member 2, Man2b1 - mannosidase 2, alpha b1, Ikzf1 - ikaros family zinc finger 1, Cyp51 - cytochrome p450, family 51, Unkl - unkempt-like (drosophila), Abca1 - atp-binding cassette, sub-family a (abc1), member 1, Ikzf3 - ikaros family zinc finger 3, Ptgis - prostaglandin i2 (prostacyclin) synthase, Cyp27b1 - cytochrome p450, family 27, subfamily b, polypepti…	MF
GO:0044428	nuclear part	4.78e-17	8.56e-15	1.38	19437	4297	2024	617	[Ikzf1 - ikaros family zinc finger 1, Ikzf3 - ikaros family zinc finger 3, Surf2 - surfeit gene 2, Ikzf4 - ikaros family zinc finger 4, Agpat3 - 1-acylglycerol-3-phosphate o-acyltransferase 3, Med22 - mediator complex subunit 22, Supt5 - suppressor of ty 5, Supt6 - suppressor of ty 6, Nup214 - nucleoporin 214, Mapkapk2 - map kinase-activated protein kinase 2, Oas1h - 2'-5' oligoadenylate syntheta…	CC
GO:0009891	positive regulation of biosynthetic process	8.78e-17	1.94e-13	1.62	19437	1902	2020	321	[Ikzf1 - ikaros family zinc finger 1, Ikzf3 - ikaros family zinc finger 3, Ikzf4 - ikaros family zinc finger 4, Supt5 - suppressor of ty 5, Faf1 - fas-associated factor 1, Supt6 - suppressor of ty 6, Nfat5 - nuclear factor of activated t cells 5, Mapkapk2 - map kinase-activated protein kinase 2, Fcer1a - fc receptor, ige, high affinity i, alpha polypeptide, Camta1 - calmodulin binding transcripti…	BP
GO:0031328	positive regulation of cellular biosynthetic process	1.44e-16	2.78e-13	1.6300000000000001	19437	1862	2020	315	[Ikzf1 - ikaros family zinc finger 1, Ikzf3 - ikaros family zinc finger 3, Ikzf4 - ikaros family zinc finger 4, Supt5 - suppressor of ty 5, Faf1 - fas-associated factor 1, Supt6 - suppressor of ty 6, Nfat5 - nuclear factor of activated t cells 5, Mapkapk2 - map kinase-activated protein kinase 2, Fcer1a - fc receptor, ige, high affinity i, alpha polypeptide, Camta1 - calmodulin binding transcripti…	BP
GO:0031325	positive regulation of cellular metabolic process	1.61e-16	2.76e-13	1.45	19437	3200	2020	483	[Ikzf1 - ikaros family zinc finger 1, Ikzf3 - ikaros family zinc finger 3, Ikzf4 - ikaros family zinc finger 4, Supt5 - suppressor of ty 5, Supt6 - suppressor of ty 6, Mapkapk2 - map kinase-activated protein kinase 2, Camta1 - calmodulin binding transcription activator 1, Ptbp1 - polypyrimidine tract binding protein 1, Pten - phosphatase and tensin homolog, H2-M3 - histocompatibility 2, m region …	BP
GO:0005634	nucleus	2.25e-16	3.69e-14	1.31	19437	5617	2020	764	[Zim1 - zinc finger, imprinted 1, Ikzf1 - ikaros family zinc finger 1, Unkl - unkempt-like (drosophila), Ikzf3 - ikaros family zinc finger 3, Ptgis - prostaglandin i2 (prostacyclin) synthase, Ikzf4 - ikaros family zinc finger 4, Agpat3 - 1-acylglycerol-3-phosphate o-acyltransferase 3, Med22 - mediator complex subunit 22, Zswim1 - zinc finger swim-type containing 1, Supt5 - suppressor of ty 5, Zfp…	CC
GO:0019899	enzyme binding	2.9e-16	3.32e-13	1.55	19437	2275	2019	367	[Calr - calreticulin, Abca1 - atp-binding cassette, sub-family a (abc1), member 1, Ikzf3 - ikaros family zinc finger 3, Supt5 - suppressor of ty 5, Faf1 - fas-associated factor 1, Slc12a5 - solute carrier family 12, member 5, Mapkapk2 - map kinase-activated protein kinase 2, Fap - fibroblast activation protein, Dusp3 - dual specificity phosphatase 3 (vaccinia virus phosphatase vh1-related), Coro1…	MF
GO:1901363	heterocyclic compound binding	3.61e-16	3.31e-13	1.34	19437	5025	1973	682	[Zim1 - zinc finger, imprinted 1, Abca1 - atp-binding cassette, sub-family a (abc1), member 1, Cyp51 - cytochrome p450, family 51, Ikzf3 - ikaros family zinc finger 3, Cyp27b1 - cytochrome p450, family 27, subfamily b, polypeptide 1, Ptgis - prostaglandin i2 (prostacyclin) synthase, Ikzf4 - ikaros family zinc finger 4, Supt5 - suppressor of ty 5, Zfp276 - zinc finger protein (c2h2 type) 276, Supt…	MF
GO:0010628	positive regulation of gene expression	3.87e-16	5.99e-13	1.6	19437	1966	2020	327	[Calr - calreticulin, Ikzf1 - ikaros family zinc finger 1, Ikzf3 - ikaros family zinc finger 3, Ikzf4 - ikaros family zinc finger 4, Supt5 - suppressor of ty 5, Supt6 - suppressor of ty 6, Nfat5 - nuclear factor of activated t cells 5, Mapkapk2 - map kinase-activated protein kinase 2, Camta1 - calmodulin binding transcription activator 1, Braf - braf transforming gene, Ptbp1 - polypyrimidine trac…	BP
GO:0097159	organic cyclic compound binding	7.23e-16	5.52e-13	1.33	19437	5119	1973	691	[Zim1 - zinc finger, imprinted 1, Abca1 - atp-binding cassette, sub-family a (abc1), member 1, Cyp51 - cytochrome p450, family 51, Ikzf3 - ikaros family zinc finger 3, Cyp27b1 - cytochrome p450, family 27, subfamily b, polypeptide 1, Ptgis - prostaglandin i2 (prostacyclin) synthase, Ikzf4 - ikaros family zinc finger 4, Supt5 - suppressor of ty 5, Zfp276 - zinc finger protein (c2h2 type) 276, Supt…	MF
GO:0019222	regulation of metabolic process	7.54e-16	1.06e-12	1.29	19437	6031	2021	808	[Zim1 - zinc finger, imprinted 1, Ikzf1 - ikaros family zinc finger 1, Ptgis - prostaglandin i2 (prostacyclin) synthase, Ikzf3 - ikaros family zinc finger 3, Ikzf4 - ikaros family zinc finger 4, Acadvl - acyl-coenzyme a dehydrogenase, very long chain, Coro1c - coronin, actin binding protein 1c, Camta1 - calmodulin binding transcription activator 1, Ptbp1 - polypyrimidine tract binding protein 1, …	BP
GO:0051179	localization	2.16e-15	2.78e-12	1.3900000000000001	19437	3819	2024	553	[Ikzf1 - ikaros family zinc finger 1, Abca1 - atp-binding cassette, sub-family a (abc1), member 1, Cyp27b1 - cytochrome p450, family 27, subfamily b, polypeptide 1, Supt6 - suppressor of ty 6, Steap1 - six transmembrane epithelial antigen of the prostate 1, Slc12a5 - solute carrier family 12, member 5, Mapkapk2 - map kinase-activated protein kinase 2, Nup214 - nucleoporin 214, Coro1c - coronin, a…	BP
GO:0042127	regulation of cell proliferation	3.23e-15	3.84e-12	1.6500000000000001	19437	1628	2007	278	[Calr - calreticulin, Fasl - fas ligand (tnf superfamily, member 6), Cyp27b1 - cytochrome p450, family 27, subfamily b, polypeptide 1, Ikzf3 - ikaros family zinc finger 3, Fap - fibroblast activation protein, Braf - braf transforming gene, Retn - resistin, Pten - phosphatase and tensin homolog, Fbln1 - fibulin 1, H2-M3 - histocompatibility 2, m region locus 3, Ptgds - prostaglandin d2 synthase (b…	BP
GO:0005737	cytoplasm	3.78e-15	5.72e-13	1.27	19437	6587	1995	856	[Unkl - unkempt-like (drosophila), Ptgis - prostaglandin i2 (prostacyclin) synthase, Ikzf3 - ikaros family zinc finger 3, Coro1c - coronin, actin binding protein 1c, Camta1 - calmodulin binding transcription activator 1, Ptbp1 - polypyrimidine tract binding protein 1, Pten - phosphatase and tensin homolog, Slc30a4 - solute carrier family 30 (zinc transporter), member 4, Ptgds - prostaglandin d2 s…	CC
GO:0051239	regulation of multicellular organismal process	2e-14	2.21e-11	1.42	19437	3204	2024	475	[Ikzf1 - ikaros family zinc finger 1, Abca1 - atp-binding cassette, sub-family a (abc1), member 1, Cyp51 - cytochrome p450, family 51, Ikzf3 - ikaros family zinc finger 3, Cyp27b1 - cytochrome p450, family 27, subfamily b, polypeptide 1, Ptgis - prostaglandin i2 (prostacyclin) synthase, Supt6 - suppressor of ty 6, Mapkapk2 - map kinase-activated protein kinase 2, Coro1c - coronin, actin binding p…	BP
GO:0060255	regulation of macromolecule metabolic process	4.11e-14	4.24e-11	1.27	19437	5533	2020	731	[Zim1 - zinc finger, imprinted 1, Ikzf1 - ikaros family zinc finger 1, Cyp51 - cytochrome p450, family 51, Ikzf3 - ikaros family zinc finger 3, Ptgis - prostaglandin i2 (prostacyclin) synthase, Ikzf4 - ikaros family zinc finger 4, Med22 - mediator complex subunit 22, Supt5 - suppressor of ty 5, Zfp276 - zinc finger protein (c2h2 type) 276, Supt6 - suppressor of ty 6, Mapkapk2 - map kinase-activat…	BP
GO:0045935	positive regulation of nucleobase-containing compound metabolic process	5.23e-14	5.06e-11	1.55	19437	1799	2020	290	[Ikzf1 - ikaros family zinc finger 1, Ikzf3 - ikaros family zinc finger 3, Ikzf4 - ikaros family zinc finger 4, Supt5 - suppressor of ty 5, Faf1 - fas-associated factor 1, Supt6 - suppressor of ty 6, Nfat5 - nuclear factor of activated t cells 5, Camta1 - calmodulin binding transcription activator 1, Ptbp1 - polypyrimidine tract binding protein 1, Paf1 - paf1, rna polymerase ii associated factor,…	BP
GO:0045944	positive regulation of transcription by RNA polymerase II	6.4e-14	5.83e-11	1.75	19437	1214	1956	214	[Ikzf3 - ikaros family zinc finger 3, Ikzf4 - ikaros family zinc finger 4, Supt5 - suppressor of ty 5, Supt6 - suppressor of ty 6, Nfat5 - nuclear factor of activated t cells 5, Camta1 - calmodulin binding transcription activator 1, Ptbp1 - polypyrimidine tract binding protein 1, Mc1r - melanocortin 1 receptor, Ezh1 - enhancer of zeste homolog 1 (drosophila), Ttc5 - tetratricopeptide repeat domai…	BP
GO:0016043	cellular component organization	7.55e-14	6.49e-11	1.31	19437	4545	2024	619	[Cldn13 - claudin 13, Ikzf1 - ikaros family zinc finger 1, Abca1 - atp-binding cassette, sub-family a (abc1), member 1, Hps5 - hermansky-pudlak syndrome 5 homolog (human), Surf1 - surfeit gene 1, Ikzf4 - ikaros family zinc finger 4, Surf4 - surfeit gene 4, Supt6 - suppressor of ty 6, Mark3 - map/microtubule affinity-regulating kinase 3, Slc12a5 - solute carrier family 12, member 5, Coro1c - coron…	BP
GO:0043168	anion binding	9.67e-14	6.32e-11	1.44	19437	2657	1973	388	[Abca1 - atp-binding cassette, sub-family a (abc1), member 1, Mark3 - map/microtubule affinity-regulating kinase 3, Nkiras2 - nfkb inhibitor interacting ras-like protein 2, Mapkapk2 - map kinase-activated protein kinase 2, Cd300lf - cd300 antigen like family member f, Ripk4 - receptor-interacting serine-threonine kinase 4, Ptgds - prostaglandin d2 synthase (brain), Aldh1a3 - aldehyde dehydrogenas…	MF
GO:0010557	positive regulation of macromolecule biosynthetic process	9.8e-14	7.98e-11	1.59	19437	1750	2020	290	[Ikzf1 - ikaros family zinc finger 1, Ikzf3 - ikaros family zinc finger 3, Ikzf4 - ikaros family zinc finger 4, Supt5 - suppressor of ty 5, Faf1 - fas-associated factor 1, Supt6 - suppressor of ty 6, Nfat5 - nuclear factor of activated t cells 5, Mapkapk2 - map kinase-activated protein kinase 2, Fcer1a - fc receptor, ige, high affinity i, alpha polypeptide, Camta1 - calmodulin binding transcripti…	BP
GO:0048856	anatomical structure development	1.31e-13	1.01e-10	1.37	19437	3402	2024	485	[Man1a2 - mannosidase, alpha, class 1a, member 2, Ikzf1 - ikaros family zinc finger 1, Ptgis - prostaglandin i2 (prostacyclin) synthase, Slc12a5 - solute carrier family 12, member 5, Mapkapk2 - map kinase-activated protein kinase 2, Dusp3 - dual specificity phosphatase 3 (vaccinia virus phosphatase vh1-related), Mafk - v-maf musculoaponeurotic fibrosarcoma oncogene family, protein k (avian), Apba…	BP
GO:0051128	regulation of cellular component organization	1.47e-13	1.08e-10	1.47	19437	2573	2011	392	[Abca1 - atp-binding cassette, sub-family a (abc1), member 1, Ikzf1 - ikaros family zinc finger 1, Cyp27b1 - cytochrome p450, family 27, subfamily b, polypeptide 1, Surf4 - surfeit gene 4, Supt6 - suppressor of ty 6, Dusp3 - dual specificity phosphatase 3 (vaccinia virus phosphatase vh1-related), Coro1c - coronin, actin binding protein 1c, Ptbp1 - polypyrimidine tract binding protein 1, Cd300lf -…	BP
GO:0031323	regulation of cellular metabolic process	1.6e-13	1.12e-10	1.28	19437	5625	2020	750	[Zim1 - zinc finger, imprinted 1, Ikzf1 - ikaros family zinc finger 1, Ikzf3 - ikaros family zinc finger 3, Ptgis - prostaglandin i2 (prostacyclin) synthase, Cyp27b1 - cytochrome p450, family 27, subfamily b, polypeptide 1, Ikzf4 - ikaros family zinc finger 4, Med22 - mediator complex subunit 22, Supt5 - suppressor of ty 5, Zfp276 - zinc finger protein (c2h2 type) 276, Supt6 - suppressor of ty 6,…	BP
GO:0080090	regulation of primary metabolic process	1.95e-13	1.3100000000000001e-10	1.27	19437	5462	2020	719	[Zim1 - zinc finger, imprinted 1, Ikzf1 - ikaros family zinc finger 1, Cyp51 - cytochrome p450, family 51, Ikzf3 - ikaros family zinc finger 3, Ptgis - prostaglandin i2 (prostacyclin) synthase, Cyp27b1 - cytochrome p450, family 27, subfamily b, polypeptide 1, Ikzf4 - ikaros family zinc finger 4, Med22 - mediator complex subunit 22, Supt5 - suppressor of ty 5, Zfp276 - zinc finger protein (c2h2 ty…	BP
GO:0030154	cell differentiation	1.97e-13	1.27e-10	1.58	19437	2160	1694	297	[Braf - braf transforming gene, Cd300lf - cd300 antigen like family member f, Retn - resistin, Bbs1 - bardet-biedl syndrome 1 (human), Zfp932 - zinc finger protein 932, Kdelr1 - kdel (lys-asp-glu-leu) endoplasmic reticulum protein retention receptor 1, Eya4 - eyes absent 4 homolog (drosophila), Wnt8a - wingless-related mmtv integration site 8a, Kmt2b - lysine (k)-specific methyltransferase 2b, St…	BP
GO:0045893	positive regulation of transcription, DNA-templated	2.26e-13	1.4e-10	1.6	19437	1508	2020	250	[Ikzf1 - ikaros family zinc finger 1, Ikzf3 - ikaros family zinc finger 3, Ikzf4 - ikaros family zinc finger 4, Supt5 - suppressor of ty 5, Supt6 - suppressor of ty 6, Nfat5 - nuclear factor of activated t cells 5, Camta1 - calmodulin binding transcription activator 1, Ptbp1 - polypyrimidine tract binding protein 1, Pwp1 - pwp1 homolog (s. cerevisiae), Zp3 - zona pellucida glycoprotein 3, Mc1r - …	BP
GO:0051130	positive regulation of cellular component organization	2.36e-13	1.41e-10	1.6900000000000002	19437	1305	2024	230	[Calr - calreticulin, Ikzf1 - ikaros family zinc finger 1, Abca1 - atp-binding cassette, sub-family a (abc1), member 1, Surf4 - surfeit gene 4, Faf1 - fas-associated factor 1, Dusp3 - dual specificity phosphatase 3 (vaccinia virus phosphatase vh1-related), Coro1c - coronin, actin binding protein 1c, Braf - braf transforming gene, Ptbp1 - polypyrimidine tract binding protein 1, Paf1 - paf1, rna po…	BP
GO:0010604	positive regulation of macromolecule metabolic process	2.49e-13	1.43e-10	1.41	19437	3161	2020	464	[Ikzf1 - ikaros family zinc finger 1, Ikzf3 - ikaros family zinc finger 3, Ikzf4 - ikaros family zinc finger 4, Supt5 - suppressor of ty 5, Supt6 - suppressor of ty 6, Mapkapk2 - map kinase-activated protein kinase 2, Camta1 - calmodulin binding transcription activator 1, Ptbp1 - polypyrimidine tract binding protein 1, Pten - phosphatase and tensin homolog, Etaa1 - ewing's tumor-associated antige…	BP
GO:1903508	positive regulation of nucleic acid-templated transcription	2.7e-13	1.49e-10	1.59	19437	1511	2020	250	[Ikzf1 - ikaros family zinc finger 1, Ikzf3 - ikaros family zinc finger 3, Ikzf4 - ikaros family zinc finger 4, Supt5 - suppressor of ty 5, Supt6 - suppressor of ty 6, Nfat5 - nuclear factor of activated t cells 5, Camta1 - calmodulin binding transcription activator 1, Ptbp1 - polypyrimidine tract binding protein 1, Pwp1 - pwp1 homolog (s. cerevisiae), Zp3 - zona pellucida glycoprotein 3, Mc1r - …	BP
GO:1902680	positive regulation of RNA biosynthetic process	3.03e-13	1.62e-10	1.59	19437	1512	2020	250	[Ikzf1 - ikaros family zinc finger 1, Ikzf3 - ikaros family zinc finger 3, Ikzf4 - ikaros family zinc finger 4, Supt5 - suppressor of ty 5, Supt6 - suppressor of ty 6, Nfat5 - nuclear factor of activated t cells 5, Camta1 - calmodulin binding transcription activator 1, Ptbp1 - polypyrimidine tract binding protein 1, Pwp1 - pwp1 homolog (s. cerevisiae), Zp3 - zona pellucida glycoprotein 3, Mc1r - …	BP
GO:0051171	regulation of nitrogen compound metabolic process	3.34e-13	1.72e-10	1.27	19437	5304	2020	700	[Zim1 - zinc finger, imprinted 1, Ikzf1 - ikaros family zinc finger 1, Cyp51 - cytochrome p450, family 51, Ikzf3 - ikaros family zinc finger 3, Ptgis - prostaglandin i2 (prostacyclin) synthase, Ikzf4 - ikaros family zinc finger 4, Med22 - mediator complex subunit 22, Supt5 - suppressor of ty 5, Zfp276 - zinc finger protein (c2h2 type) 276, Supt6 - suppressor of ty 6, Mapkapk2 - map kinase-activat…	BP
GO:0051173	positive regulation of nitrogen compound metabolic process	3.43e-13	1.71e-10	1.42	19437	3017	2020	446	[Ikzf1 - ikaros family zinc finger 1, Ikzf3 - ikaros family zinc finger 3, Ikzf4 - ikaros family zinc finger 4, Supt5 - suppressor of ty 5, Supt6 - suppressor of ty 6, Mapkapk2 - map kinase-activated protein kinase 2, Camta1 - calmodulin binding transcription activator 1, Ptbp1 - polypyrimidine tract binding protein 1, Pten - phosphatase and tensin homolog, H2-M3 - histocompatibility 2, m region …	BP
GO:0051716	cellular response to stimulus	3.61e-13	1.75e-10	1.54	19437	2528	1386	278	[Calr - calreticulin, Nfat5 - nuclear factor of activated t cells 5, Dusp3 - dual specificity phosphatase 3 (vaccinia virus phosphatase vh1-related), Braf - braf transforming gene, Kptn - kaptin, Paf1 - paf1, rna polymerase ii associated factor, homolog (s. cerevisiae), Stxbp2 - syntaxin binding protein 2, Derl3 - der1-like domain family, member 3, Mc1r - melanocortin 1 receptor, Ttc5 - tetratric…	BP
GO:0065008	regulation of biological quality	3.63e-13	1.7e-10	1.35	19437	3566	2010	499	[Abca1 - atp-binding cassette, sub-family a (abc1), member 1, Hps5 - hermansky-pudlak syndrome 5 homolog (human), Cyp27b1 - cytochrome p450, family 27, subfamily b, polypeptide 1, Ptgis - prostaglandin i2 (prostacyclin) synthase, Steap1 - six transmembrane epithelial antigen of the prostate 1, Slc12a5 - solute carrier family 12, member 5, Mapkapk2 - map kinase-activated protein kinase 2, Acadvl -…	BP
GO:0009987	cellular process	5.33e-13	2.43e-10	1.11	19437	13215	2024	1524	[Abca1 - atp-binding cassette, sub-family a (abc1), member 1, Ikzf1 - ikaros family zinc finger 1, Ptgis - prostaglandin i2 (prostacyclin) synthase, Ikzf3 - ikaros family zinc finger 3, Ikzf4 - ikaros family zinc finger 4, Acadvl - acyl-coenzyme a dehydrogenase, very long chain, Coro1c - coronin, actin binding protein 1c, Kptn - kaptin, Ptbp1 - polypyrimidine tract binding protein 1, Pten - phosp…	BP
GO:0036094	small molecule binding	6.18e-13	3.53e-10	1.49	19437	2367	2005	363	[Man2b1 - mannosidase 2, alpha b1, Abca1 - atp-binding cassette, sub-family a (abc1), member 1, Csnk1g2 - casein kinase 1, gamma 2, Mark3 - map/microtubule affinity-regulating kinase 3, Nkiras2 - nfkb inhibitor interacting ras-like protein 2, Mapkapk2 - map kinase-activated protein kinase 2, Acadvl - acyl-coenzyme a dehydrogenase, very long chain, Braf - braf transforming gene, Ripk4 - receptor-i…	MF
GO:0048869	cellular developmental process	6.49e-13	2.87e-10	1.44	19437	2940	1695	368	[Calr - calreticulin, Fasl - fas ligand (tnf superfamily, member 6), Braf - braf transforming gene, Paf1 - paf1, rna polymerase ii associated factor, homolog (s. cerevisiae), Cd300lf - cd300 antigen like family member f, Retn - resistin, Pten - phosphatase and tensin homolog, Bbs1 - bardet-biedl syndrome 1 (human), Zfp932 - zinc finger protein 932, Zp3 - zona pellucida glycoprotein 3, Kdelr1 - kd…	BP
GO:0051234	establishment of localization	1.06e-12	4.56e-10	1.36	19437	3282	2024	466	[Ikzf1 - ikaros family zinc finger 1, Abca1 - atp-binding cassette, sub-family a (abc1), member 1, Cyp27b1 - cytochrome p450, family 27, subfamily b, polypeptide 1, Supt6 - suppressor of ty 6, Steap1 - six transmembrane epithelial antigen of the prostate 1, Slc12a5 - solute carrier family 12, member 5, Mapkapk2 - map kinase-activated protein kinase 2, Nup214 - nucleoporin 214, Coro1c - coronin, a…	BP
GO:0045595	regulation of cell differentiation	1.18e-12	4.94e-10	1.6500000000000001	19437	1872	1342	213	[Calr - calreticulin, Cyp27b1 - cytochrome p450, family 27, subfamily b, polypeptide 1, Mmd - monocyte to macrophage differentiation-associated, Supt6 - suppressor of ty 6, Igsf10 - immunoglobulin superfamily, member 10, Coro1c - coronin, actin binding protein 1c, Braf - braf transforming gene, Ptbp1 - polypyrimidine tract binding protein 1, Paf1 - paf1, rna polymerase ii associated factor, homol…	BP
GO:0008152	metabolic process	1.31e-12	5.32e-10	1.22	19437	6930	1999	867	[Abca1 - atp-binding cassette, sub-family a (abc1), member 1, Ptgis - prostaglandin i2 (prostacyclin) synthase, Steap1 - six transmembrane epithelial antigen of the prostate 1, Acadvl - acyl-coenzyme a dehydrogenase, very long chain, Ptbp1 - polypyrimidine tract binding protein 1, Pten - phosphatase and tensin homolog, Derl3 - der1-like domain family, member 3, Ptgds - prostaglandin d2 synthase (…	BP
GO:0097367	carbohydrate derivative binding	1.62e-12	8.22e-10	1.52	19437	2077	1973	321	[Abca1 - atp-binding cassette, sub-family a (abc1), member 1, Csnk1g2 - casein kinase 1, gamma 2, Mark3 - map/microtubule affinity-regulating kinase 3, Nkiras2 - nfkb inhibitor interacting ras-like protein 2, Mapkapk2 - map kinase-activated protein kinase 2, Braf - braf transforming gene, Ripk4 - receptor-interacting serine-threonine kinase 4, Plekha8 - pleckstrin homology domain containing, fami…	MF
GO:0044237	cellular metabolic process	1.71e-12	6.77e-10	1.24	19437	6066	1999	773	[Abca1 - atp-binding cassette, sub-family a (abc1), member 1, Ptgis - prostaglandin i2 (prostacyclin) synthase, Acadvl - acyl-coenzyme a dehydrogenase, very long chain, Ptbp1 - polypyrimidine tract binding protein 1, Pten - phosphatase and tensin homolog, Derl3 - der1-like domain family, member 3, Ptgds - prostaglandin d2 synthase (brain), Acp5 - acid phosphatase 5, tartrate resistant, Gid4 - gid…	BP
GO:0050793	regulation of developmental process	1.72e-12	6.67e-10	1.52	19437	2663	1345	280	[Calr - calreticulin, Fasl - fas ligand (tnf superfamily, member 6), Cyp27b1 - cytochrome p450, family 27, subfamily b, polypeptide 1, Mmd - monocyte to macrophage differentiation-associated, Supt6 - suppressor of ty 6, Igsf10 - immunoglobulin superfamily, member 10, Coro1c - coronin, actin binding protein 1c, Braf - braf transforming gene, Ptbp1 - polypyrimidine tract binding protein 1, Paf1 - p…	BP
GO:0006810	transport	2.33e-12	8.81e-10	1.37	19437	3145	2024	448	[Abca1 - atp-binding cassette, sub-family a (abc1), member 1, Cyp27b1 - cytochrome p450, family 27, subfamily b, polypeptide 1, Supt6 - suppressor of ty 6, Slc12a5 - solute carrier family 12, member 5, Steap1 - six transmembrane epithelial antigen of the prostate 1, Mapkapk2 - map kinase-activated protein kinase 2, Nup214 - nucleoporin 214, Coro1c - coronin, actin binding protein 1c, Tmco6 - tran…	BP
GO:0070887	cellular response to chemical stimulus	2.45e-12	9.04e-10	1.72	19437	1534	1342	182	[Nr1h3 - nuclear receptor subfamily 1, group h, member 3, Nfat5 - nuclear factor of activated t cells 5, Prkaca - protein kinase, camp dependent, catalytic, alpha, Dusp3 - dual specificity phosphatase 3 (vaccinia virus phosphatase vh1-related), Rhoa - ras homolog gene family, member a, Slc26a3 - solute carrier family 26, member 3, Hspa1l - heat shock protein 1-like, Braf - braf transforming gene,…	BP
GO:0051254	positive regulation of RNA metabolic process	2.65e-12	9.55e-10	1.6	19437	1603	1744	230	[Ikzf4 - ikaros family zinc finger 4, Supt5 - suppressor of ty 5, Supt6 - suppressor of ty 6, Nfat5 - nuclear factor of activated t cells 5, Camta1 - calmodulin binding transcription activator 1, Ptbp1 - polypyrimidine tract binding protein 1, Paf1 - paf1, rna polymerase ii associated factor, homolog (s. cerevisiae), Pwp1 - pwp1 homolog (s. cerevisiae), Zp3 - zona pellucida glycoprotein 3, Ezh1 -…	BP
GO:0010468	regulation of gene expression	2.67e-12	9.39e-10	1.32	19437	3967	2020	543	[Zim1 - zinc finger, imprinted 1, Ikzf1 - ikaros family zinc finger 1, Ikzf3 - ikaros family zinc finger 3, Ptgis - prostaglandin i2 (prostacyclin) synthase, Ikzf4 - ikaros family zinc finger 4, Med22 - mediator complex subunit 22, Zfp276 - zinc finger protein (c2h2 type) 276, Supt5 - suppressor of ty 5, Supt6 - suppressor of ty 6, Mapkapk2 - map kinase-activated protein kinase 2, Camta1 - calmod…	BP
GO:1901265	nucleoside phosphate binding	2.81e-12	1.29e-9	1.49	19437	1978	1968	299	[Abca1 - atp-binding cassette, sub-family a (abc1), member 1, Csnk1g2 - casein kinase 1, gamma 2, Mark3 - map/microtubule affinity-regulating kinase 3, Nkiras2 - nfkb inhibitor interacting ras-like protein 2, Mapkapk2 - map kinase-activated protein kinase 2, Braf - braf transforming gene, Ripk4 - receptor-interacting serine-threonine kinase 4, Aldh1a3 - aldehyde dehydrogenase family 1, subfamily …	MF
GO:0000166	nucleotide binding	2.81e-12	1.17e-9	1.49	19437	1978	1968	299	[Abca1 - atp-binding cassette, sub-family a (abc1), member 1, Csnk1g2 - casein kinase 1, gamma 2, Mark3 - map/microtubule affinity-regulating kinase 3, Nkiras2 - nfkb inhibitor interacting ras-like protein 2, Mapkapk2 - map kinase-activated protein kinase 2, Braf - braf transforming gene, Ripk4 - receptor-interacting serine-threonine kinase 4, Aldh1a3 - aldehyde dehydrogenase family 1, subfamily …	MF
GO:0009889	regulation of biosynthetic process	2.85e-12	9.81e-10	1.33	19437	3779	2020	521	[Zim1 - zinc finger, imprinted 1, Ikzf1 - ikaros family zinc finger 1, Ikzf3 - ikaros family zinc finger 3, Cyp27b1 - cytochrome p450, family 27, subfamily b, polypeptide 1, Ptgis - prostaglandin i2 (prostacyclin) synthase, Ikzf4 - ikaros family zinc finger 4, Med22 - mediator complex subunit 22, Zfp276 - zinc finger protein (c2h2 type) 276, Supt5 - suppressor of ty 5, Supt6 - suppressor of ty 6,…	BP
GO:0051241	negative regulation of multicellular organismal process	3.46e-12	1.17e-9	1.62	19437	1300	1982	215	[Calr - calreticulin, Cyp51 - cytochrome p450, family 51, Fasl - fas ligand (tnf superfamily, member 6), Il19 - interleukin 19, Coro1c - coronin, actin binding protein 1c, Ptbp1 - polypyrimidine tract binding protein 1, Paf1 - paf1, rna polymerase ii associated factor, homolog (s. cerevisiae), Pten - phosphatase and tensin homolog, Fbln1 - fibulin 1, H2-M3 - histocompatibility 2, m region locus 3…	BP
GO:0031326	regulation of cellular biosynthetic process	3.86e-12	1.27e-9	1.33	19437	3708	2020	512	[Zim1 - zinc finger, imprinted 1, Ikzf1 - ikaros family zinc finger 1, Ikzf3 - ikaros family zinc finger 3, Cyp27b1 - cytochrome p450, family 27, subfamily b, polypeptide 1, Ptgis - prostaglandin i2 (prostacyclin) synthase, Ikzf4 - ikaros family zinc finger 4, Med22 - mediator complex subunit 22, Zfp276 - zinc finger protein (c2h2 type) 276, Supt5 - suppressor of ty 5, Supt6 - suppressor of ty 6,…	BP
GO:0006357	regulation of transcription by RNA polymerase II	3.93e-12	1.27e-9	1.44	19437	2321	2020	347	[Zim1 - zinc finger, imprinted 1, Calr - calreticulin, Ikzf1 - ikaros family zinc finger 1, Fasl - fas ligand (tnf superfamily, member 6), Ikzf3 - ikaros family zinc finger 3, Ikzf4 - ikaros family zinc finger 4, Med22 - mediator complex subunit 22, Supt5 - suppressor of ty 5, Zfp276 - zinc finger protein (c2h2 type) 276, Supt6 - suppressor of ty 6, Nfat5 - nuclear factor of activated t cells 5, …	BP
GO:0071840	cellular component organization or biogenesis	4.56e-12	1.44e-9	1.31	19437	4616	2024	629	[Cldn13 - claudin 13, Ikzf1 - ikaros family zinc finger 1, Abca1 - atp-binding cassette, sub-family a (abc1), member 1, Hps5 - hermansky-pudlak syndrome 5 homolog (human), Surf1 - surfeit gene 1, Ikzf4 - ikaros family zinc finger 4, Surf4 - surfeit gene 4, Supt6 - suppressor of ty 6, Mark3 - map/microtubule affinity-regulating kinase 3, Slc12a5 - solute carrier family 12, member 5, Coro1c - coron…	BP
GO:0032879	regulation of localization	4.84e-12	1.5e-9	1.3900000000000001	19437	2807	2024	406	[Cyp51 - cytochrome p450, family 51, Abca1 - atp-binding cassette, sub-family a (abc1), member 1, Supt6 - suppressor of ty 6, Nup214 - nucleoporin 214, Dusp3 - dual specificity phosphatase 3 (vaccinia virus phosphatase vh1-related), Coro1c - coronin, actin binding protein 1c, Ptbp1 - polypyrimidine tract binding protein 1, Stxbp2 - syntaxin binding protein 2, Cd300lf - cd300 antigen like family m…	BP
GO:0071704	organic substance metabolic process	6.32e-12	1.92e-9	1.22	19437	6458	1994	810	[Abca1 - atp-binding cassette, sub-family a (abc1), member 1, Ptgis - prostaglandin i2 (prostacyclin) synthase, Ptbp1 - polypyrimidine tract binding protein 1, Pten - phosphatase and tensin homolog, Derl3 - der1-like domain family, member 3, Ptgds - prostaglandin d2 synthase (brain), Gid4 - gid complex subunit 4, vid24 homolog (s. cerevisiae), Kctd2 - potassium channel tetramerisation domain cont…	BP
GO:0006807	nitrogen compound metabolic process	7.39e-12	2.2e-9	1.25	19437	5572	1974	707	[Man1a2 - mannosidase, alpha, class 1a, member 2, Man2b1 - mannosidase 2, alpha b1, Abca1 - atp-binding cassette, sub-family a (abc1), member 1, Surf1 - surfeit gene 1, Man1a - mannosidase 1, alpha, Supt5 - suppressor of ty 5, Supt6 - suppressor of ty 6, Mark3 - map/microtubule affinity-regulating kinase 3, Mapkapk2 - map kinase-activated protein kinase 2, Dusp3 - dual specificity phosphatase 3 (…	BP
GO:0019219	regulation of nucleobase-containing compound metabolic process	9e-12	2.63e-9	1.33	19437	3606	2020	498	[Zim1 - zinc finger, imprinted 1, Ikzf1 - ikaros family zinc finger 1, Ikzf3 - ikaros family zinc finger 3, Ptgis - prostaglandin i2 (prostacyclin) synthase, Ikzf4 - ikaros family zinc finger 4, Med22 - mediator complex subunit 22, Zfp276 - zinc finger protein (c2h2 type) 276, Supt5 - suppressor of ty 5, Supt6 - suppressor of ty 6, Mapkapk2 - map kinase-activated protein kinase 2, Oas1h - 2'-5' o…	BP
GO:0005886	plasma membrane	1.27e-11	1.78e-9	1.4	19437	4117	1226	363	[Fasl - fas ligand (tnf superfamily, member 6), Csnk1g2 - casein kinase 1, gamma 2, Mark3 - map/microtubule affinity-regulating kinase 3, Fap - fibroblast activation protein, Coro1c - coronin, actin binding protein 1c, Fcer1a - fc receptor, ige, high affinity i, alpha polypeptide, Esam - endothelial cell-specific adhesion molecule, Braf - braf transforming gene, Capns1 - calpain, small subunit 1,…	CC
GO:0098590	plasma membrane region	1.39e-11	1.83e-9	1.67	19437	1075	2005	185	[Slc2a1 - solute carrier family 2 (facilitated glucose transporter), member 1, Fasl - fas ligand (tnf superfamily, member 6), Abca1 - atp-binding cassette, sub-family a (abc1), member 1, Amotl1 - angiomotin-like 1, Clcn3 - chloride channel 3, Ptgis - prostaglandin i2 (prostacyclin) synthase, Hspa8 - heat shock protein 8, Slc1a5 - solute carrier family 1 (neutral amino acid transporter), member 5,…	CC
GO:0032553	ribonucleotide binding	1.55e-11	5.92e-9	1.51	19437	1760	1968	269	[Abca1 - atp-binding cassette, sub-family a (abc1), member 1, Csnk1g2 - casein kinase 1, gamma 2, Mark3 - map/microtubule affinity-regulating kinase 3, Nkiras2 - nfkb inhibitor interacting ras-like protein 2, Mapkapk2 - map kinase-activated protein kinase 2, Braf - braf transforming gene, Ripk4 - receptor-interacting serine-threonine kinase 4, Tep1 - telomerase associated protein 1, Myo18a - myos…	MF
GO:0010646	regulation of cell communication	1.71e-11	4.91e-9	1.35	19437	3173	1994	441	[Abca1 - atp-binding cassette, sub-family a (abc1), member 1, Cyp27b1 - cytochrome p450, family 27, subfamily b, polypeptide 1, Ptgis - prostaglandin i2 (prostacyclin) synthase, Mark3 - map/microtubule affinity-regulating kinase 3, Dusp3 - dual specificity phosphatase 3 (vaccinia virus phosphatase vh1-related), Camta1 - calmodulin binding transcription activator 1, Ptbp1 - polypyrimidine tract bi…	BP
GO:0005654	nucleoplasm	1.78e-11	2.19e-9	1.38	19437	2821	2019	404	[Ikzf1 - ikaros family zinc finger 1, Surf2 - surfeit gene 2, Ikzf3 - ikaros family zinc finger 3, Ikzf4 - ikaros family zinc finger 4, Med22 - mediator complex subunit 22, Supt5 - suppressor of ty 5, Mapkapk2 - map kinase-activated protein kinase 2, Dusp3 - dual specificity phosphatase 3 (vaccinia virus phosphatase vh1-related), Oas1h - 2'-5' oligoadenylate synthetase 1h, Acadvl - acyl-coenzyme …	CC
GO:0017076	purine nucleotide binding	1.94e-11	6.82e-9	1.51	19437	1755	1968	268	[Abca1 - atp-binding cassette, sub-family a (abc1), member 1, Csnk1g2 - casein kinase 1, gamma 2, Mark3 - map/microtubule affinity-regulating kinase 3, Nkiras2 - nfkb inhibitor interacting ras-like protein 2, Mapkapk2 - map kinase-activated protein kinase 2, Braf - braf transforming gene, Ripk4 - receptor-interacting serine-threonine kinase 4, Tep1 - telomerase associated protein 1, Myo18a - myos…	MF
GO:0050896	response to stimulus	2.1e-11	5.9e-9	1.34	19437	4703	1389	449	[Cyp27b1 - cytochrome p450, family 27, subfamily b, polypeptide 1, Oas1h - 2'-5' oligoadenylate synthetase 1h, Dusp3 - dual specificity phosphatase 3 (vaccinia virus phosphatase vh1-related), Kptn - kaptin, H2-Q4 - histocompatibility 2, q region locus 4, Stxbp2 - syntaxin binding protein 2, Slc30a4 - solute carrier family 30 (zinc transporter), member 4, Derl3 - der1-like domain family, member 3,…	BP
GO:0023051	regulation of signaling	2.3e-11	6.37e-9	1.35	19437	3187	1994	442	[Abca1 - atp-binding cassette, sub-family a (abc1), member 1, Cyp27b1 - cytochrome p450, family 27, subfamily b, polypeptide 1, Ptgis - prostaglandin i2 (prostacyclin) synthase, Mark3 - map/microtubule affinity-regulating kinase 3, Dusp3 - dual specificity phosphatase 3 (vaccinia virus phosphatase vh1-related), Camta1 - calmodulin binding transcription activator 1, Ptbp1 - polypyrimidine tract bi…	BP
GO:0032555	purine ribonucleotide binding	2.43e-11	7.94e-9	1.51	19437	1743	1968	266	[Abca1 - atp-binding cassette, sub-family a (abc1), member 1, Csnk1g2 - casein kinase 1, gamma 2, Mark3 - map/microtubule affinity-regulating kinase 3, Nkiras2 - nfkb inhibitor interacting ras-like protein 2, Mapkapk2 - map kinase-activated protein kinase 2, Braf - braf transforming gene, Ripk4 - receptor-interacting serine-threonine kinase 4, Tep1 - telomerase associated protein 1, Myo18a - myos…	MF
GO:0035639	purine ribonucleoside triphosphate binding	2.69e-11	8.2e-9	1.52	19437	1671	1968	257	[Abca1 - atp-binding cassette, sub-family a (abc1), member 1, Csnk1g2 - casein kinase 1, gamma 2, Mark3 - map/microtubule affinity-regulating kinase 3, Nkiras2 - nfkb inhibitor interacting ras-like protein 2, Mapkapk2 - map kinase-activated protein kinase 2, Braf - braf transforming gene, Ripk4 - receptor-interacting serine-threonine kinase 4, Tep1 - telomerase associated protein 1, Myo18a - myos…	MF
GO:0065007	biological regulation	2.7e-11	7.33e-9	1.12	19437	11683	2021	1361	[Zim1 - zinc finger, imprinted 1, Abca1 - atp-binding cassette, sub-family a (abc1), member 1, Ikzf1 - ikaros family zinc finger 1, Ptgis - prostaglandin i2 (prostacyclin) synthase, Ikzf3 - ikaros family zinc finger 3, Ikzf4 - ikaros family zinc finger 4, Steap1 - six transmembrane epithelial antigen of the prostate 1, Acadvl - acyl-coenzyme a dehydrogenase, very long chain, Coro1c - coronin, act…	BP
GO:0016020	membrane	4.37e-11	5.06e-9	1.21	19437	7511	1721	802	[Abca1 - atp-binding cassette, sub-family a (abc1), member 1, Steap1 - six transmembrane epithelial antigen of the prostate 1, Coro1c - coronin, actin binding protein 1c, Kptn - kaptin, H2-Q4 - histocompatibility 2, q region locus 4, Pten - phosphatase and tensin homolog, Slc30a4 - solute carrier family 30 (zinc transporter), member 4, Derl3 - der1-like domain family, member 3, Ptgds - prostaglan…	CC
GO:0048583	regulation of response to stimulus	4.4e-11	1.17e-8	1.31	19437	3723	1994	502	[Abca1 - atp-binding cassette, sub-family a (abc1), member 1, Cyp27b1 - cytochrome p450, family 27, subfamily b, polypeptide 1, Ptgis - prostaglandin i2 (prostacyclin) synthase, Mark3 - map/microtubule affinity-regulating kinase 3, Supt6 - suppressor of ty 6, Mapkapk2 - map kinase-activated protein kinase 2, Dusp3 - dual specificity phosphatase 3 (vaccinia virus phosphatase vh1-related), Camta1 -…	BP
GO:0042221	response to chemical	4.89e-11	1.28e-8	1.41	19437	2429	2008	353	[Abca1 - atp-binding cassette, sub-family a (abc1), member 1, Ptgis - prostaglandin i2 (prostacyclin) synthase, Cyp27b1 - cytochrome p450, family 27, subfamily b, polypeptide 1, Nfat5 - nuclear factor of activated t cells 5, Slc12a5 - solute carrier family 12, member 5, Mapkapk2 - map kinase-activated protein kinase 2, Dusp3 - dual specificity phosphatase 3 (vaccinia virus phosphatase vh1-related…	BP
GO:0071310	cellular response to organic substance	5.02e-11	1.29e-8	1.76	19437	1242	1342	151	[Nr1h3 - nuclear receptor subfamily 1, group h, member 3, Nfat5 - nuclear factor of activated t cells 5, Prkaca - protein kinase, camp dependent, catalytic, alpha, Rhoa - ras homolog gene family, member a, Dusp3 - dual specificity phosphatase 3 (vaccinia virus phosphatase vh1-related), Slc26a3 - solute carrier family 26, member 3, Hspa1l - heat shock protein 1-like, Hspb1 - heat shock protein 1, …	BP
GO:0019900	kinase binding	5.46e-11	1.56e-8	1.77	19437	807	1973	145	[Slc2a1 - solute carrier family 2 (facilitated glucose transporter), member 1, Map2k1 - mitogen-activated protein kinase kinase 1, Atn1 - atrophin 1, Faf1 - fas-associated factor 1, Prkaca - protein kinase, camp dependent, catalytic, alpha, Slc12a5 - solute carrier family 12, member 5, Mapkapk2 - map kinase-activated protein kinase 2, Rhoa - ras homolog gene family, member a, Dusp3 - dual specifi…	MF
GO:0006355	regulation of transcription, DNA-templated	5.86e-11	1.49e-8	1.44	19437	3044	1370	309	[Calr - calreticulin, Zim1 - zinc finger, imprinted 1, Fasl - fas ligand (tnf superfamily, member 6), Ikzf4 - ikaros family zinc finger 4, Phc3 - polyhomeotic-like 3 (drosophila), Zfp276 - zinc finger protein (c2h2 type) 276, Supt5 - suppressor of ty 5, Supt6 - suppressor of ty 6, Nfat5 - nuclear factor of activated t cells 5, Ptbp1 - polypyrimidine tract binding protein 1, Paf1 - paf1, rna polym…	BP
GO:2001141	regulation of RNA biosynthetic process	6.82e-11	1.7e-8	1.44	19437	3060	1370	310	[Calr - calreticulin, Zim1 - zinc finger, imprinted 1, Fasl - fas ligand (tnf superfamily, member 6), Ikzf4 - ikaros family zinc finger 4, Phc3 - polyhomeotic-like 3 (drosophila), Supt5 - suppressor of ty 5, Zfp276 - zinc finger protein (c2h2 type) 276, Supt6 - suppressor of ty 6, Nfat5 - nuclear factor of activated t cells 5, Ptbp1 - polypyrimidine tract binding protein 1, Paf1 - paf1, rna polym…	BP
GO:0051252	regulation of RNA metabolic process	7.08e-11	1.74e-8	1.33	19437	3305	2020	458	[Zim1 - zinc finger, imprinted 1, Ikzf1 - ikaros family zinc finger 1, Ptgis - prostaglandin i2 (prostacyclin) synthase, Ikzf3 - ikaros family zinc finger 3, Ikzf4 - ikaros family zinc finger 4, Med22 - mediator complex subunit 22, Zfp276 - zinc finger protein (c2h2 type) 276, Supt5 - suppressor of ty 5, Supt6 - suppressor of ty 6, Mapkapk2 - map kinase-activated protein kinase 2, Oas1h - 2'-5' o…	BP
GO:1903506	regulation of nucleic acid-templated transcription	7.96e-11	1.92e-8	1.44	19437	3051	1370	309	[Calr - calreticulin, Zim1 - zinc finger, imprinted 1, Fasl - fas ligand (tnf superfamily, member 6), Ikzf4 - ikaros family zinc finger 4, Phc3 - polyhomeotic-like 3 (drosophila), Supt5 - suppressor of ty 5, Zfp276 - zinc finger protein (c2h2 type) 276, Supt6 - suppressor of ty 6, Nfat5 - nuclear factor of activated t cells 5, Ptbp1 - polypyrimidine tract binding protein 1, Paf1 - paf1, rna polym…	BP
GO:0042802	identical protein binding	8.19e-11	2.21e-8	1.44	19437	2095	1965	306	[Ikzf3 - ikaros family zinc finger 3, Ikzf4 - ikaros family zinc finger 4, Dnttip1 - deoxynucleotidyltransferase, terminal, interacting protein 1, Fap - fibroblast activation protein, Gramd3 - gram domain containing 3, Braf - braf transforming gene, Pten - phosphatase and tensin homolog, Fbln1 - fibulin 1, H2-M3 - histocompatibility 2, m region locus 3, Smg9 - smg-9 homolog, nonsense mediated mrn…	MF
GO:0010941	regulation of cell death	9.73e-11	2.32e-8	1.51	19437	1618	2008	252	[Card14 - caspase recruitment domain family, member 14, Fasl - fas ligand (tnf superfamily, member 6), Ptgis - prostaglandin i2 (prostacyclin) synthase, Ikzf3 - ikaros family zinc finger 3, Il19 - interleukin 19, Faf1 - fas-associated factor 1, Fap - fibroblast activation protein, Braf - braf transforming gene, Pten - phosphatase and tensin homolog, H2-M3 - histocompatibility 2, m region locus 3,…	BP
GO:0009892	negative regulation of metabolic process	1.12e-10	2.62e-8	1.37	19437	2721	2020	388	[Cyp51 - cytochrome p450, family 51, Ikzf1 - ikaros family zinc finger 1, Cyp27b1 - cytochrome p450, family 27, subfamily b, polypeptide 1, Ptgis - prostaglandin i2 (prostacyclin) synthase, Ikzf4 - ikaros family zinc finger 4, Supt5 - suppressor of ty 5, Supt6 - suppressor of ty 6, Mapkapk2 - map kinase-activated protein kinase 2, Dusp3 - dual specificity phosphatase 3 (vaccinia virus phosphatase…	BP
GO:0048585	negative regulation of response to stimulus	1.15e-10	2.65e-8	1.52	19437	1558	1986	242	[Calr - calreticulin, Ptgis - prostaglandin i2 (prostacyclin) synthase, Il19 - interleukin 19, Mark3 - map/microtubule affinity-regulating kinase 3, Dusp3 - dual specificity phosphatase 3 (vaccinia virus phosphatase vh1-related), Kptn - kaptin, Cd300lf - cd300 antigen like family member f, Pten - phosphatase and tensin homolog, Fbln1 - fibulin 1, Derl3 - der1-like domain family, member 3, H2-M3 -…	BP
GO:0032559	adenyl ribonucleotide binding	1.33e-10	3.38e-8	1.73	19437	1423	1227	155	[Araf - v-raf murine sarcoma 3611 viral oncogene homolog, Map2k1 - mitogen-activated protein kinase kinase 1, Mvd - mevalonate (diphospho) decarboxylase, Pnkp - polynucleotide kinase 3'- phosphatase, Clcn3 - chloride channel 3, Csnk1g2 - casein kinase 1, gamma 2, Clcn5 - chloride channel 5, Clcn4-2 - chloride channel 4-2, Uck1 - uridine-cytidine kinase 1, Mark3 - map/microtubule affinity-regulati…	MF
GO:0010638	positive regulation of organelle organization	1.4e-10	3.18e-8	1.8800000000000001	19437	587	2021	115	[Pnkp - polynucleotide kinase 3'- phosphatase, Surf4 - surfeit gene 4, Pfdn2 - prefoldin 2, Rhoa - ras homolog gene family, member a, Hspa1l - heat shock protein 1-like, Braf - braf transforming gene, Pfn1 - profilin 1, Ptbp1 - polypyrimidine tract binding protein 1, Paf1 - paf1, rna polymerase ii associated factor, homolog (s. cerevisiae), Tada2a - transcriptional adaptor 2a, Ankrd53 - ankyrin r…	BP
GO:0008285	negative regulation of cell proliferation	1.48e-10	3.32e-8	1.82	19437	670	2004	126	[Map2k1 - mitogen-activated protein kinase kinase 1, Cyp27b1 - cytochrome p450, family 27, subfamily b, polypeptide 1, Fap - fibroblast activation protein, Apoe - apolipoprotein e, Apoh - apolipoprotein h, Apod - apolipoprotein d, Pten - phosphatase and tensin homolog, Fbln1 - fibulin 1, H2-M3 - histocompatibility 2, m region locus 3, Ptgds - prostaglandin d2 synthase (brain), Klf4 - kruppel-like…	BP
GO:0009887	animal organ morphogenesis	1.48e-10	3.27e-8	1.97	19437	578	1756	103	[Map2k1 - mitogen-activated protein kinase kinase 1, Asxl3 - additional sex combs like 3 (drosophila), Rhoa - ras homolog gene family, member a, Carm1 - coactivator-associated arginine methyltransferase 1, Aqp1 - aquaporin 1, Pten - phosphatase and tensin homolog, Bbs1 - bardet-biedl syndrome 1 (human), Acp5 - acid phosphatase 5, tartrate resistant, Stra6 - stimulated by retinoic acid gene 6, Rel…	BP
GO:0019901	protein kinase binding	1.71e-10	4.12e-8	1.8	19437	724	1973	132	[Map2k1 - mitogen-activated protein kinase kinase 1, Atn1 - atrophin 1, Faf1 - fas-associated factor 1, Prkaca - protein kinase, camp dependent, catalytic, alpha, Slc12a5 - solute carrier family 12, member 5, Mapkapk2 - map kinase-activated protein kinase 2, Rhoa - ras homolog gene family, member a, Dusp3 - dual specificity phosphatase 3 (vaccinia virus phosphatase vh1-related), Braf - braf trans…	MF
GO:0030554	adenyl nucleotide binding	1.81e-10	4.14e-8	1.54	19437	1434	2001	227	[Abca1 - atp-binding cassette, sub-family a (abc1), member 1, Csnk1g2 - casein kinase 1, gamma 2, Mark3 - map/microtubule affinity-regulating kinase 3, Mapkapk2 - map kinase-activated protein kinase 2, Acadvl - acyl-coenzyme a dehydrogenase, very long chain, Braf - braf transforming gene, Ripk4 - receptor-interacting serine-threonine kinase 4, Tep1 - telomerase associated protein 1, Myo18a - myos…	MF
GO:0042981	regulation of apoptotic process	1.82e-10	3.97e-8	1.54	19437	1445	1942	223	[Card14 - caspase recruitment domain family, member 14, Fasl - fas ligand (tnf superfamily, member 6), Ikzf3 - ikaros family zinc finger 3, Ptgis - prostaglandin i2 (prostacyclin) synthase, Il19 - interleukin 19, Faf1 - fas-associated factor 1, Fap - fibroblast activation protein, Braf - braf transforming gene, Pten - phosphatase and tensin homolog, H2-M3 - histocompatibility 2, m region locus 3,…	BP
GO:0034641	cellular nitrogen compound metabolic process	1.85e-10	3.97e-8	1.3900000000000001	19437	2644	1871	354	[Sf3a1 - splicing factor 3a, subunit 1, Surf1 - surfeit gene 1, Supt5 - suppressor of ty 5, Supt6 - suppressor of ty 6, Nfat5 - nuclear factor of activated t cells 5, Pdhx - pyruvate dehydrogenase complex, component x, Ptbp1 - polypyrimidine tract binding protein 1, Mrpl2 - mitochondrial ribosomal protein l2, Paf1 - paf1, rna polymerase ii associated factor, homolog (s. cerevisiae), Gstt3 - gluta…	BP
GO:0022603	regulation of anatomical structure morphogenesis	2.09e-10	4.43e-8	1.62	19437	1083	2024	183	[Calr - calreticulin, Map2k1 - mitogen-activated protein kinase kinase 1, Gdi1 - guanosine diphosphate (gdp) dissociation inhibitor 1, Fasl - fas ligand (tnf superfamily, member 6), Ptgis - prostaglandin i2 (prostacyclin) synthase, D8Ertd82e - dna segment, chr 8, erato doi 82, expressed, Carm1 - coactivator-associated arginine methyltransferase 1, Rhoa - ras homolog gene family, member a, Apoe - …	BP
GO:0005524	ATP binding	2.15e-10	4.68e-8	1.74	19437	1360	1227	149	[Araf - v-raf murine sarcoma 3611 viral oncogene homolog, Map2k1 - mitogen-activated protein kinase kinase 1, Mvd - mevalonate (diphospho) decarboxylase, Pnkp - polynucleotide kinase 3'- phosphatase, Clcn3 - chloride channel 3, Csnk1g2 - casein kinase 1, gamma 2, Clcn5 - chloride channel 5, Clcn4-2 - chloride channel 4-2, Uck1 - uridine-cytidine kinase 1, Mark3 - map/microtubule affinity-regulati…	MF
GO:0010632	regulation of epithelial cell migration	2.22e-10	4.64e-8	2.48	19437	231	2004	59	[Calr - calreticulin, Amotl1 - angiomotin-like 1, Nfe2l2 - nuclear factor, erythroid derived 2, like 2, Sparc - secreted acidic cysteine rich glycoprotein, Pparg - peroxisome proliferator activated receptor gamma, Stard13 - star-related lipid transfer (start) domain containing 13, Sash1 - sam and sh3 domain containing 1, Rhoa - ras homolog gene family, member a, Coro1c - coronin, actin binding pr…	BP
GO:0043067	regulation of programmed cell death	2.85e-10	5.87e-8	1.54	19437	1467	1942	225	[Card14 - caspase recruitment domain family, member 14, Fasl - fas ligand (tnf superfamily, member 6), Ikzf3 - ikaros family zinc finger 3, Ptgis - prostaglandin i2 (prostacyclin) synthase, Il19 - interleukin 19, Faf1 - fas-associated factor 1, Fap - fibroblast activation protein, Braf - braf transforming gene, Pten - phosphatase and tensin homolog, H2-M3 - histocompatibility 2, m region locus 3,…	BP
GO:2000026	regulation of multicellular organismal development	2.9e-10	5.91e-8	1.42	19437	2148	1984	312	[Calr - calreticulin, Fasl - fas ligand (tnf superfamily, member 6), Ptgis - prostaglandin i2 (prostacyclin) synthase, Cyp27b1 - cytochrome p450, family 27, subfamily b, polypeptide 1, Ikzf3 - ikaros family zinc finger 3, Mmd - monocyte to macrophage differentiation-associated, Supt6 - suppressor of ty 6, Igsf10 - immunoglobulin superfamily, member 10, Braf - braf transforming gene, Ptbp1 - polyp…	BP
GO:0048513	animal organ development	3.31e-10	6.65e-8	1.54	19437	1359	2020	218	[Ikzf1 - ikaros family zinc finger 1, Braf - braf transforming gene, Pten - phosphatase and tensin homolog, Smg9 - smg-9 homolog, nonsense mediated mrna decay factor (c. elegans), Bbs1 - bardet-biedl syndrome 1 (human), Stra6 - stimulated by retinoic acid gene 6, Taz - tafazzin, Ezh1 - enhancer of zeste homolog 1 (drosophila), Aldh1a3 - aldehyde dehydrogenase family 1, subfamily a3, Nphs1 - nephr…	BP
GO:0044238	primary metabolic process	3.91e-10	7.76e-8	1.21	19437	6110	1993	760	[Man1a2 - mannosidase, alpha, class 1a, member 2, Man2b1 - mannosidase 2, alpha b1, Abca1 - atp-binding cassette, sub-family a (abc1), member 1, Cyp51 - cytochrome p450, family 51, Surf1 - surfeit gene 1, Cyp27b1 - cytochrome p450, family 27, subfamily b, polypeptide 1, Ptgis - prostaglandin i2 (prostacyclin) synthase, Agpat3 - 1-acylglycerol-3-phosphate o-acyltransferase 3, Man1a - mannosidase 1…	BP
GO:0022607	cellular component assembly	4.1e-10	8.02e-8	1.45	19437	1884	2006	282	[Cldn13 - claudin 13, Pdcl - phosducin-like, Calr - calreticulin, Abca1 - atp-binding cassette, sub-family a (abc1), member 1, Sf3a1 - splicing factor 3a, subunit 1, Surf1 - surfeit gene 1, Ndufa9 - nadh dehydrogenase (ubiquinone) 1 alpha subcomplex, 9, Ikzf4 - ikaros family zinc finger 4, Esam - endothelial cell-specific adhesion molecule, Paf1 - paf1, rna polymerase ii associated factor, homolo…	BP
GO:0010033	response to organic substance	4.75e-10	9.19e-8	1.55	19437	1980	1342	212	[Cyp27b1 - cytochrome p450, family 27, subfamily b, polypeptide 1, Nfat5 - nuclear factor of activated t cells 5, Dusp3 - dual specificity phosphatase 3 (vaccinia virus phosphatase vh1-related), Braf - braf transforming gene, Paf1 - paf1, rna polymerase ii associated factor, homolog (s. cerevisiae), Stxbp2 - syntaxin binding protein 2, Derl3 - der1-like domain family, member 3, Acp5 - acid phosph…	BP
GO:0008144	drug binding	5.33e-10	1.11e-7	1.6600000000000001	19437	1598	1227	167	[Map2k1 - mitogen-activated protein kinase kinase 1, Araf - v-raf murine sarcoma 3611 viral oncogene homolog, Mvd - mevalonate (diphospho) decarboxylase, Clcn3 - chloride channel 3, Pnkp - polynucleotide kinase 3'- phosphatase, Clcn5 - chloride channel 5, Csnk1g2 - casein kinase 1, gamma 2, Clcn4-2 - chloride channel 4-2, Uck1 - uridine-cytidine kinase 1, Mark3 - map/microtubule affinity-regulati…	MF
GO:0051641	cellular localization	5.43e-10	1.04e-7	1.45	19437	1849	2024	279	[Calr - calreticulin, Abca1 - atp-binding cassette, sub-family a (abc1), member 1, Nup214 - nucleoporin 214, Ergic1 - endoplasmic reticulum-golgi intermediate compartment (ergic) 1, Coro1c - coronin, actin binding protein 1c, Tmco6 - transmembrane and coiled-coil domains 6, Esam - endothelial cell-specific adhesion molecule, Braf - braf transforming gene, Kptn - kaptin, Tbc1d8 - tbc1 domain famil…	BP
GO:0010556	regulation of macromolecule biosynthetic process	6.36e-10	1.2e-7	1.3	19437	3535	2020	479	[Zim1 - zinc finger, imprinted 1, Ikzf1 - ikaros family zinc finger 1, Ikzf3 - ikaros family zinc finger 3, Ptgis - prostaglandin i2 (prostacyclin) synthase, Ikzf4 - ikaros family zinc finger 4, Med22 - mediator complex subunit 22, Zfp276 - zinc finger protein (c2h2 type) 276, Supt5 - suppressor of ty 5, Supt6 - suppressor of ty 6, Mapkapk2 - map kinase-activated protein kinase 2, Camta1 - calmod…	BP
GO:0007166	cell surface receptor signaling pathway	6.45e-10	1.2e-7	1.73	19437	1561	1046	145	[Fasl - fas ligand (tnf superfamily, member 6), Csnk1g2 - casein kinase 1, gamma 2, Fcer1a - fc receptor, ige, high affinity i, alpha polypeptide, Braf - braf transforming gene, Hspb1 - heat shock protein 1, Paf1 - paf1, rna polymerase ii associated factor, homolog (s. cerevisiae), Pgf - placental growth factor, Cd300lf - cd300 antigen like family member f, Sost - sclerostin, Axl - axl receptor t…	BP
GO:0005829	cytosol	6.87e-10	7.52e-8	1.32	19437	3265	2002	444	[Unkl - unkempt-like (drosophila), Ikzf3 - ikaros family zinc finger 3, Man1a - mannosidase 1, alpha, Oas1h - 2'-5' oligoadenylate synthetase 1h, Dusp3 - dual specificity phosphatase 3 (vaccinia virus phosphatase vh1-related), Acadvl - acyl-coenzyme a dehydrogenase, very long chain, Camta1 - calmodulin binding transcription activator 1, Stxbp2 - syntaxin binding protein 2, Pten - phosphatase and …	CC
GO:0009653	anatomical structure morphogenesis	7.22e-10	1.33e-7	1.5	19437	1518	2024	237	[Braf - braf transforming gene, Pten - phosphatase and tensin homolog, Car2 - carbonic anhydrase 2, Ripk4 - receptor-interacting serine-threonine kinase 4, Bbs1 - bardet-biedl syndrome 1 (human), Acp5 - acid phosphatase 5, tartrate resistant, Stra6 - stimulated by retinoic acid gene 6, Eya4 - eyes absent 4 homolog (drosophila), Naglu - alpha-n-acetylglucosaminidase (sanfilippo disease iiib), Wnt8…	BP
GO:0043933	protein-containing complex subunit organization	9.14e-10	1.66e-7	1.6	19437	1174	1857	180	[Pdcl - phosducin-like, Letm1 - leucine zipper-ef-hand containing transmembrane protein 1, Slc2a1 - solute carrier family 2 (facilitated glucose transporter), member 1, Oxa1l - oxidase assembly 1-like, Srp19 - signal recognition particle 19, Calr - calreticulin, Sf3a1 - splicing factor 3a, subunit 1, Abca1 - atp-binding cassette, sub-family a (abc1), member 1, Surf1 - surfeit gene 1, Ndufa9 - nad…	BP
GO:0010629	negative regulation of gene expression	1.07e-9	1.93e-7	1.47	19437	1638	2020	251	[Calr - calreticulin, Fasl - fas ligand (tnf superfamily, member 6), Ikzf1 - ikaros family zinc finger 1, Ikzf4 - ikaros family zinc finger 4, Phc3 - polyhomeotic-like 3 (drosophila), Supt5 - suppressor of ty 5, Ptbp1 - polypyrimidine tract binding protein 1, Mafk - v-maf musculoaponeurotic fibrosarcoma oncogene family, protein k (avian), Paf1 - paf1, rna polymerase ii associated factor, homolog …	BP
GO:0009966	regulation of signal transduction	1.12e-9	1.99e-7	1.35	19437	2762	1994	383	[Pdcl - phosducin-like, Calr - calreticulin, Abca1 - atp-binding cassette, sub-family a (abc1), member 1, Fasl - fas ligand (tnf superfamily, member 6), Ptgis - prostaglandin i2 (prostacyclin) synthase, Cyp27b1 - cytochrome p450, family 27, subfamily b, polypeptide 1, Csnk1g2 - casein kinase 1, gamma 2, Il19 - interleukin 19, Faf1 - fas-associated factor 1, Mark3 - map/microtubule affinity-regula…	BP
GO:2000112	regulation of cellular macromolecule biosynthetic process	1.13e-9	1.99e-7	1.3	19437	3470	2020	470	[Zim1 - zinc finger, imprinted 1, Ikzf1 - ikaros family zinc finger 1, Ikzf3 - ikaros family zinc finger 3, Ptgis - prostaglandin i2 (prostacyclin) synthase, Ikzf4 - ikaros family zinc finger 4, Med22 - mediator complex subunit 22, Zfp276 - zinc finger protein (c2h2 type) 276, Supt5 - suppressor of ty 5, Supt6 - suppressor of ty 6, Camta1 - calmodulin binding transcription activator 1, Ptbp1 - po…	BP
GO:0044877	protein-containing complex binding	1.3e-9	2.59e-7	1.52	19437	1384	2024	219	[Pdcl - phosducin-like, Calr - calreticulin, Abca1 - atp-binding cassette, sub-family a (abc1), member 1, Ndufa9 - nadh dehydrogenase (ubiquinone) 1 alpha subcomplex, 9, Supt6 - suppressor of ty 6, Dnttip1 - deoxynucleotidyltransferase, terminal, interacting protein 1, Fap - fibroblast activation protein, Coro1c - coronin, actin binding protein 1c, Fcer1a - fc receptor, ige, high affinity i, alph…	MF
GO:0048731	system development	1.89e-9	3.29e-7	1.8800000000000001	19437	789	1388	106	[Slc2a1 - solute carrier family 2 (facilitated glucose transporter), member 1, Drp2 - dystrophin related protein 2, Unc119 - unc-119 homolog (c. elegans), Slc1a2 - solute carrier family 1 (glial high affinity glutamate transporter), member 2, Apoe - apolipoprotein e, Aqp1 - aquaporin 1, Cdc20 - cell division cycle 20, Axl - axl receptor tyrosine kinase, Prkd1 - protein kinase d1, Tbcb - tubulin f…	BP
GO:0008284	positive regulation of cell proliferation	1.92e-9	3.3e-7	1.6300000000000001	19437	954	2007	161	[Gdf9 - growth differentiation factor 9, Calr - calreticulin, Fasl - fas ligand (tnf superfamily, member 6), Mvd - mevalonate (diphospho) decarboxylase, Pou1f1 - pou domain, class 1, transcription factor 1, Prkaca - protein kinase, camp dependent, catalytic, alpha, Carm1 - coactivator-associated arginine methyltransferase 1, Rab25 - rab25, member ras oncogene family, Aqp1 - aquaporin 1, Pgf - pla…	BP
GO:0051270	regulation of cellular component movement	2.08e-9	3.54e-7	1.6	19437	1047	2004	173	[Calr - calreticulin, Map2k1 - mitogen-activated protein kinase kinase 1, Amotl1 - angiomotin-like 1, D8Ertd82e - dna segment, chr 8, erato doi 82, expressed, Rhot1 - ras homolog gene family, member t1, Rhoa - ras homolog gene family, member a, Dusp3 - dual specificity phosphatase 3 (vaccinia virus phosphatase vh1-related), Igsf10 - immunoglobulin superfamily, member 10, Apoe - apolipoprotein e, …	BP
GO:0033036	macromolecule localization	2.14e-9	3.59e-7	1.71	19437	1762	910	141	[Oxa1l - oxidase assembly 1-like, Calr - calreticulin, Arl4d - adp-ribosylation factor-like 4d, Nup214 - nucleoporin 214, Unc119 - unc-119 homolog (c. elegans), Carm1 - coactivator-associated arginine methyltransferase 1, Ap4e1 - adaptor-related protein complex ap-4, epsilon 1, Apoe - apolipoprotein e, Coro1c - coronin, actin binding protein 1c, Esam - endothelial cell-specific adhesion molecule,…	BP
GO:0051253	negative regulation of RNA metabolic process	2.83e-9	4.7e-7	1.53	19437	1297	2020	206	[Calr - calreticulin, Ikzf1 - ikaros family zinc finger 1, Fasl - fas ligand (tnf superfamily, member 6), Ikzf4 - ikaros family zinc finger 4, Phc3 - polyhomeotic-like 3 (drosophila), Supt5 - suppressor of ty 5, Mapkapk2 - map kinase-activated protein kinase 2, Ptbp1 - polypyrimidine tract binding protein 1, Mafk - v-maf musculoaponeurotic fibrosarcoma oncogene family, protein k (avian), Paf1 - p…	BP
GO:0044093	positive regulation of molecular function	2.91e-9	4.8e-7	1.51	19437	1432	1951	217	[Card14 - caspase recruitment domain family, member 14, Fasl - fas ligand (tnf superfamily, member 6), Cyp27b1 - cytochrome p450, family 27, subfamily b, polypeptide 1, Mmd - monocyte to macrophage differentiation-associated, Mark3 - map/microtubule affinity-regulating kinase 3, Coro1c - coronin, actin binding protein 1c, Fcer1a - fc receptor, ige, high affinity i, alpha polypeptide, Braf - braf …	BP
GO:0043169	cation binding	2.95e-9	5.62e-7	1.29	19437	3522	2023	474	[Man1a2 - mannosidase, alpha, class 1a, member 2, Man2b1 - mannosidase 2, alpha b1, Ikzf1 - ikaros family zinc finger 1, Unkl - unkempt-like (drosophila), Abca1 - atp-binding cassette, sub-family a (abc1), member 1, Cyp51 - cytochrome p450, family 51, Ikzf3 - ikaros family zinc finger 3, Cyp27b1 - cytochrome p450, family 27, subfamily b, polypeptide 1, Ptgis - prostaglandin i2 (prostacyclin) synt…	MF
GO:0033043	regulation of organelle organization	3.2e-9	5.21e-7	1.54	19437	1244	2021	199	[Calr - calreticulin, Surf4 - surfeit gene 4, Supt6 - suppressor of ty 6, Esam - endothelial cell-specific adhesion molecule, Braf - braf transforming gene, Ptbp1 - polypyrimidine tract binding protein 1, Paf1 - paf1, rna polymerase ii associated factor, homolog (s. cerevisiae), Capza2 - capping protein (actin filament) muscle z-line, alpha 2, Tctex1d2 - tctex1 domain containing 2, Rac3 - ras-rel…	BP
GO:0008104	protein localization	3.36e-9	5.41e-7	1.71	19437	1741	910	139	[Oxa1l - oxidase assembly 1-like, Calr - calreticulin, Arl4d - adp-ribosylation factor-like 4d, Nup214 - nucleoporin 214, Unc119 - unc-119 homolog (c. elegans), Carm1 - coactivator-associated arginine methyltransferase 1, Ap4e1 - adaptor-related protein complex ap-4, epsilon 1, Apoe - apolipoprotein e, Coro1c - coronin, actin binding protein 1c, Esam - endothelial cell-specific adhesion molecule,…	BP
GO:0046872	metal ion binding	4.17e-9	7.64e-7	1.3	19437	3434	2023	463	[Man1a2 - mannosidase, alpha, class 1a, member 2, Man2b1 - mannosidase 2, alpha b1, Unkl - unkempt-like (drosophila), Cyp51 - cytochrome p450, family 51, Ikzf1 - ikaros family zinc finger 1, Cyp27b1 - cytochrome p450, family 27, subfamily b, polypeptide 1, Ptgis - prostaglandin i2 (prostacyclin) synthase, Ikzf3 - ikaros family zinc finger 3, Ikzf4 - ikaros family zinc finger 4, Man1a - mannosidas…	MF
GO:0051172	negative regulation of nitrogen compound metabolic process	4.5e-9	7.18e-7	1.3800000000000001	19437	2269	2020	325	[Calr - calreticulin, Ikzf1 - ikaros family zinc finger 1, Cyp51 - cytochrome p450, family 51, Fasl - fas ligand (tnf superfamily, member 6), Ptgis - prostaglandin i2 (prostacyclin) synthase, Ikzf4 - ikaros family zinc finger 4, Phc3 - polyhomeotic-like 3 (drosophila), Supt5 - suppressor of ty 5, Supt6 - suppressor of ty 6, Mapkapk2 - map kinase-activated protein kinase 2, Dusp3 - dual specificit…	BP
GO:0051093	negative regulation of developmental process	4.71e-9	7.43e-7	1.76	19437	1035	1324	124	[Calr - calreticulin, Fasl - fas ligand (tnf superfamily, member 6), D8Ertd82e - dna segment, chr 8, erato doi 82, expressed, Prkaca - protein kinase, camp dependent, catalytic, alpha, Bcl2l12 - bcl2-like 12 (proline rich), Rhoa - ras homolog gene family, member a, Carm1 - coactivator-associated arginine methyltransferase 1, Coro1c - coronin, actin binding protein 1c, Apoe - apolipoprotein e, Apo…	BP
GO:0031324	negative regulation of cellular metabolic process	4.81e-9	7.51e-7	1.36	19437	2444	2020	346	[Calr - calreticulin, Ikzf1 - ikaros family zinc finger 1, Fasl - fas ligand (tnf superfamily, member 6), Ptgis - prostaglandin i2 (prostacyclin) synthase, Cyp27b1 - cytochrome p450, family 27, subfamily b, polypeptide 1, Ikzf4 - ikaros family zinc finger 4, Phc3 - polyhomeotic-like 3 (drosophila), Supt5 - suppressor of ty 5, Supt6 - suppressor of ty 6, Mapkapk2 - map kinase-activated protein kin…	BP
GO:0008134	transcription factor binding	5.64e-9	9.94e-7	1.75	19437	674	2015	122	[Calr - calreticulin, Pou1f1 - pou domain, class 1, transcription factor 1, Atn1 - atrophin 1, Ikzf4 - ikaros family zinc finger 4, Nr1h3 - nuclear receptor subfamily 1, group h, member 3, Hspa8 - heat shock protein 8, Faf1 - fas-associated factor 1, Nfat5 - nuclear factor of activated t cells 5, Hspb1 - heat shock protein 1, Mafk - v-maf musculoaponeurotic fibrosarcoma oncogene family, protein k…	MF
GO:0009628	response to abiotic stimulus	6.34e-9	9.81e-7	1.87	19437	875	1224	103	[Prkaca - protein kinase, camp dependent, catalytic, alpha, Slc1a3 - solute carrier family 1 (glial high affinity glutamate transporter), member 3, Slc1a2 - solute carrier family 1 (glial high affinity glutamate transporter), member 2, Ddb2 - damage specific dna binding protein 2, Braf - braf transforming gene, Clcn6 - chloride channel 6, Aqp1 - aquaporin 1, Pgf - placental growth factor, Stx1a -…	BP
GO:0051094	positive regulation of developmental process	6.64e-9	1.02e-6	1.47	19437	1529	2024	234	[Calr - calreticulin, Ikzf1 - ikaros family zinc finger 1, Ptgis - prostaglandin i2 (prostacyclin) synthase, Cyp27b1 - cytochrome p450, family 27, subfamily b, polypeptide 1, Mmd - monocyte to macrophage differentiation-associated, Coro1c - coronin, actin binding protein 1c, Braf - braf transforming gene, Ptbp1 - polypyrimidine tract binding protein 1, Pwp1 - pwp1 homolog (s. cerevisiae), Pten - …	BP
GO:0033554	cellular response to stress	6.92e-9	1.05e-6	1.51	19437	1322	2015	207	[Calr - calreticulin, Ptgis - prostaglandin i2 (prostacyclin) synthase, Mapkapk2 - map kinase-activated protein kinase 2, Kptn - kaptin, Pten - phosphatase and tensin homolog, Derl3 - der1-like domain family, member 3, Etaa1 - ewing's tumor-associated antigen 1, Eya4 - eyes absent 4 homolog (drosophila), Mc1r - melanocortin 1 receptor, Ttc5 - tetratricopeptide repeat domain 5, Brat1 - brca1-assoc…	BP
GO:0006725	cellular aromatic compound metabolic process	6.99e-9	1.05e-6	1.3800000000000001	19437	2333	1871	311	[Sf3a1 - splicing factor 3a, subunit 1, Surf1 - surfeit gene 1, Supt5 - suppressor of ty 5, Supt6 - suppressor of ty 6, Nfat5 - nuclear factor of activated t cells 5, Pdhx - pyruvate dehydrogenase complex, component x, Ptbp1 - polypyrimidine tract binding protein 1, Paf1 - paf1, rna polymerase ii associated factor, homolog (s. cerevisiae), Smg9 - smg-9 homolog, nonsense mediated mrna decay factor…	BP
GO:0009968	negative regulation of signal transduction	7.01e-9	1.04e-6	1.55	19437	1155	2019	186	[Calr - calreticulin, Map2k1 - mitogen-activated protein kinase kinase 1, Git1 - g protein-coupled receptor kinase-interactor 1, Il19 - interleukin 19, Mark3 - map/microtubule affinity-regulating kinase 3, Prkaca - protein kinase, camp dependent, catalytic, alpha, Bcl2l12 - bcl2-like 12 (proline rich), Rhoa - ras homolog gene family, member a, Dusp3 - dual specificity phosphatase 3 (vaccinia viru…	BP
GO:0051240	positive regulation of multicellular organismal process	7.6e-9	1.12e-6	1.41	19437	1903	2024	280	[Calr - calreticulin, Abca1 - atp-binding cassette, sub-family a (abc1), member 1, Ikzf1 - ikaros family zinc finger 1, Cyp27b1 - cytochrome p450, family 27, subfamily b, polypeptide 1, Ptgis - prostaglandin i2 (prostacyclin) synthase, Mmd - monocyte to macrophage differentiation-associated, Mapkapk2 - map kinase-activated protein kinase 2, Fcer1a - fc receptor, ige, high affinity i, alpha polype…	BP
GO:0010594	regulation of endothelial cell migration	7.87e-9	1.15e-6	2.62	19437	163	2004	44	[Calr - calreticulin, Amotl1 - angiomotin-like 1, Sparc - secreted acidic cysteine rich glycoprotein, Nfe2l2 - nuclear factor, erythroid derived 2, like 2, Pparg - peroxisome proliferator activated receptor gamma, Stard13 - star-related lipid transfer (start) domain containing 13, Vegfa - vascular endothelial growth factor a, Sash1 - sam and sh3 domain containing 1, Tgfb1 - transforming growth fa…	BP
GO:0045934	negative regulation of nucleobase-containing compound metabolic process	8.14e-9	1.18e-6	1.49	19437	1432	2020	221	[Calr - calreticulin, Ikzf1 - ikaros family zinc finger 1, Fasl - fas ligand (tnf superfamily, member 6), Ikzf4 - ikaros family zinc finger 4, Phc3 - polyhomeotic-like 3 (drosophila), Supt5 - suppressor of ty 5, Mapkapk2 - map kinase-activated protein kinase 2, Ptbp1 - polypyrimidine tract binding protein 1, Mafk - v-maf musculoaponeurotic fibrosarcoma oncogene family, protein k (avian), Paf1 - p…	BP
GO:0000122	negative regulation of transcription by RNA polymerase II	9.39e-9	1.35e-6	1.6300000000000001	19437	893	2018	151	[Calr - calreticulin, Fasl - fas ligand (tnf superfamily, member 6), Ikzf1 - ikaros family zinc finger 1, Pou1f1 - pou domain, class 1, transcription factor 1, Atn1 - atrophin 1, Nr1h3 - nuclear receptor subfamily 1, group h, member 3, Supt5 - suppressor of ty 5, Paf1 - paf1, rna polymerase ii associated factor, homolog (s. cerevisiae), Mafk - v-maf musculoaponeurotic fibrosarcoma oncogene family…	BP
GO:0023057	negative regulation of signaling	1.2e-8	1.71e-6	1.51	19437	1281	2019	201	[Calr - calreticulin, Il19 - interleukin 19, Mark3 - map/microtubule affinity-regulating kinase 3, Dusp3 - dual specificity phosphatase 3 (vaccinia virus phosphatase vh1-related), Braf - braf transforming gene, Kptn - kaptin, Cd300lf - cd300 antigen like family member f, Pten - phosphatase and tensin homolog, Fbln1 - fibulin 1, H2-M3 - histocompatibility 2, m region locus 3, Eya4 - eyes absent 4 …	BP
GO:0010605	negative regulation of macromolecule metabolic process	1.41e-8	1.99e-6	1.35	19437	2459	2020	345	[Calr - calreticulin, Ikzf1 - ikaros family zinc finger 1, Cyp51 - cytochrome p450, family 51, Fasl - fas ligand (tnf superfamily, member 6), Ikzf4 - ikaros family zinc finger 4, Phc3 - polyhomeotic-like 3 (drosophila), Supt5 - suppressor of ty 5, Supt6 - suppressor of ty 6, Mapkapk2 - map kinase-activated protein kinase 2, Dusp3 - dual specificity phosphatase 3 (vaccinia virus phosphatase vh1-re…	BP
GO:0051049	regulation of transport	1.42e-8	1.99e-6	1.41	19437	1873	2024	275	[Calr - calreticulin, Cyp51 - cytochrome p450, family 51, Abca1 - atp-binding cassette, sub-family a (abc1), member 1, Supt6 - suppressor of ty 6, Nup214 - nucleoporin 214, Fcer1a - fc receptor, ige, high affinity i, alpha polypeptide, Braf - braf transforming gene, Ptbp1 - polypyrimidine tract binding protein 1, Fcgr1 - fc receptor, igg, high affinity i, Cd300lf - cd300 antigen like family membe…	BP
GO:0010648	negative regulation of cell communication	1.57e-8	2.17e-6	1.51	19437	1277	2019	200	[Calr - calreticulin, Il19 - interleukin 19, Mark3 - map/microtubule affinity-regulating kinase 3, Dusp3 - dual specificity phosphatase 3 (vaccinia virus phosphatase vh1-related), Braf - braf transforming gene, Kptn - kaptin, Cd300lf - cd300 antigen like family member f, Pten - phosphatase and tensin homolog, Fbln1 - fibulin 1, H2-M3 - histocompatibility 2, m region locus 3, Eya4 - eyes absent 4 …	BP
GO:0046483	heterocycle metabolic process	1.77e-8	2.42e-6	1.37	19437	2263	1974	315	[Sf3a1 - splicing factor 3a, subunit 1, Surf1 - surfeit gene 1, Supt5 - suppressor of ty 5, Supt6 - suppressor of ty 6, Nfat5 - nuclear factor of activated t cells 5, Pdhx - pyruvate dehydrogenase complex, component x, Ptbp1 - polypyrimidine tract binding protein 1, Paf1 - paf1, rna polymerase ii associated factor, homolog (s. cerevisiae), Smg9 - smg-9 homolog, nonsense mediated mrna decay factor…	BP
GO:0070727	cellular macromolecule localization	1.83e-8	2.49e-6	2.03	19437	968	793	80	[Oxa1l - oxidase assembly 1-like, Ramp2 - receptor (calcitonin) activity modifying protein 2, Calr - calreticulin, Mid2 - midline 2, Folr1 - folate receptor 1 (adult), Pih1d1 - pih1 domain containing 1, Nup214 - nucleoporin 214, Carm1 - coactivator-associated arginine methyltransferase 1, Sept7 - septin 7, Apoe - apolipoprotein e, Braf - braf transforming gene, Esam - endothelial cell-specific ad…	BP
GO:0050678	regulation of epithelial cell proliferation	2.16e-8	2.91e-6	2.02	19437	361	2004	75	[Med1 - mediator complex subunit 1, Sulf1 - sulfatase 1, Ppard - peroxisome proliferator activator receptor delta, Sparc - secreted acidic cysteine rich glycoprotein, Pparg - peroxisome proliferator activated receptor gamma, Il12b - interleukin 12b, Phb2 - prohibitin 2, Wnt2 - wingless-related mmtv integration site 2, Aldh1a2 - aldehyde dehydrogenase family 1, subfamily a2, Apoe - apolipoprotein …	BP
GO:0040012	regulation of locomotion	2.3e-8	3.07e-6	1.57	19437	1041	2004	168	[Calr - calreticulin, Map2k1 - mitogen-activated protein kinase kinase 1, Amotl1 - angiomotin-like 1, D8Ertd82e - dna segment, chr 8, erato doi 82, expressed, Rhoa - ras homolog gene family, member a, Dusp3 - dual specificity phosphatase 3 (vaccinia virus phosphatase vh1-related), Igsf10 - immunoglobulin superfamily, member 10, Apoe - apolipoprotein e, Coro1c - coronin, actin binding protein 1c, …	BP
GO:0009890	negative regulation of biosynthetic process	2.31e-8	3.06e-6	1.46	19437	1504	2020	228	[Calr - calreticulin, Ikzf1 - ikaros family zinc finger 1, Fasl - fas ligand (tnf superfamily, member 6), Ptgis - prostaglandin i2 (prostacyclin) synthase, Cyp27b1 - cytochrome p450, family 27, subfamily b, polypeptide 1, Ikzf4 - ikaros family zinc finger 4, Phc3 - polyhomeotic-like 3 (drosophila), Supt5 - suppressor of ty 5, Acadvl - acyl-coenzyme a dehydrogenase, very long chain, Mafk - v-maf m…	BP
GO:0065009	regulation of molecular function	2.49e-8	3.27e-6	1.41	19437	2483	1463	264	[Fasl - fas ligand (tnf superfamily, member 6), Cyp27b1 - cytochrome p450, family 27, subfamily b, polypeptide 1, Mmd - monocyte to macrophage differentiation-associated, Faf1 - fas-associated factor 1, Mark3 - map/microtubule affinity-regulating kinase 3, Oas1h - 2'-5' oligoadenylate synthetase 1h, Dusp3 - dual specificity phosphatase 3 (vaccinia virus phosphatase vh1-related), Fcer1a - fc recep…	BP
GO:0034613	cellular protein localization	2.5e-8	3.25e-6	2.02	19437	958	793	79	[Oxa1l - oxidase assembly 1-like, Ramp2 - receptor (calcitonin) activity modifying protein 2, Calr - calreticulin, Mid2 - midline 2, Folr1 - folate receptor 1 (adult), Pih1d1 - pih1 domain containing 1, Nup214 - nucleoporin 214, Carm1 - coactivator-associated arginine methyltransferase 1, Sept7 - septin 7, Apoe - apolipoprotein e, Braf - braf transforming gene, Esam - endothelial cell-specific ad…	BP
GO:0050789	regulation of biological process	2.87e-8	3.7e-6	1.1500000000000001	19437	11116	1163	763	[Zim1 - zinc finger, imprinted 1, Cyp51 - cytochrome p450, family 51, Cyp27b1 - cytochrome p450, family 27, subfamily b, polypeptide 1, Ikzf4 - ikaros family zinc finger 4, Zfp276 - zinc finger protein (c2h2 type) 276, Supt5 - suppressor of ty 5, Supt6 - suppressor of ty 6, Nup214 - nucleoporin 214, Oas1h - 2'-5' oligoadenylate synthetase 1h, Dusp3 - dual specificity phosphatase 3 (vaccinia virus…	BP
GO:0030334	regulation of cell migration	2.91e-8	3.72e-6	1.6	19437	914	2004	151	[Calr - calreticulin, Map2k1 - mitogen-activated protein kinase kinase 1, Amotl1 - angiomotin-like 1, Rhoa - ras homolog gene family, member a, Dusp3 - dual specificity phosphatase 3 (vaccinia virus phosphatase vh1-related), Igsf10 - immunoglobulin superfamily, member 10, Coro1c - coronin, actin binding protein 1c, Apoe - apolipoprotein e, Pfn1 - profilin 1, Braf - braf transforming gene, Apoh - …	BP
GO:0007275	multicellular organism development	3.35e-8	4.26e-6	1.59	19437	1352	1428	158	[Phc3 - polyhomeotic-like 3 (drosophila), Clgn - calmegin, Nosip - nitric oxide synthase interacting protein, Arid3b - at rich interactive domain 3b (bright-like), Dusp3 - dual specificity phosphatase 3 (vaccinia virus phosphatase vh1-related), Hspa1l - heat shock protein 1-like, Slc1a2 - solute carrier family 1 (glial high affinity glutamate transporter), member 2, Apba3 - amyloid beta (a4) prec…	BP
GO:1903426	regulation of reactive oxygen species biosynthetic process	3.62e-8	4.55e-6	3.8099999999999996	19437	102	1302	26	[Clcn3 - chloride channel 3, Khsrp - kh-type splicing regulatory protein, Atp5g1 - atp synthase, h+ transporting, mitochondrial f0 complex, subunit c1 (subunit 9), Rhoa - ras homolog gene family, member a, Akt1 - thymoma viral proto-oncogene 1, Akt2 - thymoma viral proto-oncogene 2, Dynll1 - dynein light chain lc8-type 1, Trpv1 - transient receptor potential cation channel, subfamily v, member 1,…	BP
GO:0097458	neuron part	3.74e-8	3.87e-6	1.5	19437	1935	1335	199	[Mark3 - map/microtubule affinity-regulating kinase 3, Braf - braf transforming gene, Ptbp1 - polypyrimidine tract binding protein 1, Apba3 - amyloid beta (a4) precursor protein-binding, family a, member 3, Stx1a - syntaxin 1a (brain), Car2 - carbonic anhydrase 2, Acp2 - acid phosphatase 2, lysosomal, Trpm5 - transient receptor potential cation channel, subfamily m, member 5, Cntn4 - contactin 4,…	CC
GO:0044459	plasma membrane part	3.91e-8	3.84e-6	1.39	19437	2717	1430	278	[Cldn13 - claudin 13, Calr - calreticulin, Fasl - fas ligand (tnf superfamily, member 6), Fap - fibroblast activation protein, Dusp3 - dual specificity phosphatase 3 (vaccinia virus phosphatase vh1-related), Fcer1a - fc receptor, ige, high affinity i, alpha polypeptide, Coro1c - coronin, actin binding protein 1c, Vsig2 - v-set and immunoglobulin domain containing 2, Fcer2a - fc receptor, ige, low…	CC
GO:1901360	organic cyclic compound metabolic process	3.92e-8	4.89e-6	1.34	19437	2538	1974	345	[Cyp51 - cytochrome p450, family 51, Abca1 - atp-binding cassette, sub-family a (abc1), member 1, Sf3a1 - splicing factor 3a, subunit 1, Surf1 - surfeit gene 1, Cyp27b1 - cytochrome p450, family 27, subfamily b, polypeptide 1, Supt5 - suppressor of ty 5, Supt6 - suppressor of ty 6, Nfat5 - nuclear factor of activated t cells 5, Pdhx - pyruvate dehydrogenase complex, component x, Ptbp1 - polypyrim…	BP
GO:0045892	negative regulation of transcription, DNA-templated	4.27e-8	5.29e-6	1.51	19437	1197	2020	188	[Calr - calreticulin, Fasl - fas ligand (tnf superfamily, member 6), Ikzf1 - ikaros family zinc finger 1, Atn1 - atrophin 1, Pou1f1 - pou domain, class 1, transcription factor 1, Ikzf4 - ikaros family zinc finger 4, Phc3 - polyhomeotic-like 3 (drosophila), Nr1h3 - nuclear receptor subfamily 1, group h, member 3, Hspa8 - heat shock protein 8, Supt5 - suppressor of ty 5, Paf1 - paf1, rna polymerase…	BP
GO:0002009	morphogenesis of an epithelium	4.56e-8	5.6e-6	2.02	19437	338	2020	71	[Med1 - mediator complex subunit 1, Rarg - retinoic acid receptor, gamma, Cd44 - cd44 antigen, Jag2 - jagged 2, Aire - autoimmune regulator (autoimmune polyendocrinopathy candidiasis ectodermal dystrophy), Folr1 - folate receptor 1 (adult), Phb2 - prohibitin 2, Stard13 - star-related lipid transfer (start) domain containing 13, Wnt11 - wingless-related mmtv integration site 11, Rhoa - ras homolog…	BP
GO:0045597	positive regulation of cell differentiation	5.1e-8	6.21e-6	1.6800000000000002	19437	1099	1337	127	[Calr - calreticulin, Map2k1 - mitogen-activated protein kinase kinase 1, Cyp27b1 - cytochrome p450, family 27, subfamily b, polypeptide 1, Mmd - monocyte to macrophage differentiation-associated, Rhoa - ras homolog gene family, member a, Carm1 - coactivator-associated arginine methyltransferase 1, Apoe - apolipoprotein e, Braf - braf transforming gene, Ptbp1 - polypyrimidine tract binding protei…	BP
GO:0044297	cell body	5.24e-8	4.9100000000000004e-06	1.69	19437	689	2024	121	[Gdi1 - guanosine diphosphate (gdp) dissociation inhibitor 1, Hspa8 - heat shock protein 8, Slc12a5 - solute carrier family 12, member 5, Slc1a3 - solute carrier family 1 (glial high affinity glutamate transporter), member 3, Hspa1l - heat shock protein 1-like, Slc1a2 - solute carrier family 1 (glial high affinity glutamate transporter), member 2, Apoe - apolipoprotein e, Braf - braf transforming…	CC
GO:1903507	negative regulation of nucleic acid-templated transcription	5.52e-8	6.68e-6	1.51	19437	1201	2020	188	[Calr - calreticulin, Fasl - fas ligand (tnf superfamily, member 6), Ikzf1 - ikaros family zinc finger 1, Atn1 - atrophin 1, Pou1f1 - pou domain, class 1, transcription factor 1, Ikzf4 - ikaros family zinc finger 4, Phc3 - polyhomeotic-like 3 (drosophila), Nr1h3 - nuclear receptor subfamily 1, group h, member 3, Hspa8 - heat shock protein 8, Supt5 - suppressor of ty 5, Paf1 - paf1, rna polymerase…	BP
GO:0051649	establishment of localization in cell	5.55e-8	6.66e-6	1.47	19437	1381	2024	211	[Calr - calreticulin, Abca1 - atp-binding cassette, sub-family a (abc1), member 1, Fasl - fas ligand (tnf superfamily, member 6), Nup214 - nucleoporin 214, Ergic1 - endoplasmic reticulum-golgi intermediate compartment (ergic) 1, Coro1c - coronin, actin binding protein 1c, Tmco6 - transmembrane and coiled-coil domains 6, Tbc1d8 - tbc1 domain family, member 8, Stxbp2 - syntaxin binding protein 2, S…	BP
GO:1902679	negative regulation of RNA biosynthetic process	5.77e-8	6.87e-6	1.5	19437	1202	2020	188	[Calr - calreticulin, Fasl - fas ligand (tnf superfamily, member 6), Ikzf1 - ikaros family zinc finger 1, Atn1 - atrophin 1, Pou1f1 - pou domain, class 1, transcription factor 1, Ikzf4 - ikaros family zinc finger 4, Phc3 - polyhomeotic-like 3 (drosophila), Nr1h3 - nuclear receptor subfamily 1, group h, member 3, Hspa8 - heat shock protein 8, Supt5 - suppressor of ty 5, Paf1 - paf1, rna polymerase…	BP
GO:0098796	membrane protein complex	5.8e-8	5.19e-6	1.65	19437	1100	1435	134	[Fxyd4 - fxyd domain-containing ion transport regulator 4, Stx5a - syntaxin 5a, Calr - calreticulin, Ndufa9 - nadh dehydrogenase (ubiquinone) 1 alpha subcomplex, 9, Faf1 - fas-associated factor 1, Slc1a6 - solute carrier family 1 (high affinity aspartate/glutamate transporter), member 6, Slc1a3 - solute carrier family 1 (glial high affinity glutamate transporter), member 3, Slc1a2 - solute carrie…	CC
GO:0009790	embryo development	6.04e-8	7.13e-6	1.99	19437	348	2018	72	[Med1 - mediator complex subunit 1, Bcl2l1 - bcl2-like 1, Dnmt3l - dna (cytosine-5-)-methyltransferase 3-like, Jag2 - jagged 2, Endog - endonuclease g, Srsf1 - serine/arginine-rich splicing factor 1, Dusp3 - dual specificity phosphatase 3 (vaccinia virus phosphatase vh1-related), Wnt9b - wingless-type mmtv integration site 9b, Wnt3a - wingless-related mmtv integration site 3a, Elf3 - e74-like fac…	BP
GO:2000145	regulation of cell motility	6.13e-8	7.19e-6	1.57	19437	963	2004	156	[Calr - calreticulin, Map2k1 - mitogen-activated protein kinase kinase 1, Amotl1 - angiomotin-like 1, D8Ertd82e - dna segment, chr 8, erato doi 82, expressed, Rhoa - ras homolog gene family, member a, Dusp3 - dual specificity phosphatase 3 (vaccinia virus phosphatase vh1-related), Igsf10 - immunoglobulin superfamily, member 10, Apoe - apolipoprotein e, Coro1c - coronin, actin binding protein 1c, …	BP
GO:0048729	tissue morphogenesis	7.38e-8	8.59e-6	1.9	19437	416	2020	82	[Rarg - retinoic acid receptor, gamma, Med1 - mediator complex subunit 1, Cd44 - cd44 antigen, Jag2 - jagged 2, Folr1 - folate receptor 1 (adult), Aire - autoimmune regulator (autoimmune polyendocrinopathy candidiasis ectodermal dystrophy), Phb2 - prohibitin 2, Stard13 - star-related lipid transfer (start) domain containing 13, Wnt11 - wingless-related mmtv integration site 11, Rhoa - ras homolog…	BP
GO:0002521	leukocyte differentiation	7.86e-8	9.08e-6	2.18	19437	305	1693	58	[Wisp1 - wnt1 inducible signaling pathway protein 1, Pou1f1 - pou domain, class 1, transcription factor 1, Jag2 - jagged 2, Pparg - peroxisome proliferator activated receptor gamma, Cd3g - cd3 antigen, gamma polypeptide, Il12b - interleukin 12b, Lbr - lamin b receptor, Ncaph2 - non-smc condensin ii complex, subunit h2, Braf - braf transforming gene, Cd300lf - cd300 antigen like family member f, C…	BP
GO:0002682	regulation of immune system process	9.85e-8	1.13e-5	1.6500000000000001	19437	1338	1154	131	[Calr - calreticulin, Nr1h3 - nuclear receptor subfamily 1, group h, member 3, Supt6 - suppressor of ty 6, Cfp - complement factor properdin, Dusp3 - dual specificity phosphatase 3 (vaccinia virus phosphatase vh1-related), Fcer1a - fc receptor, ige, high affinity i, alpha polypeptide, Apoe - apolipoprotein e, Braf - braf transforming gene, Ufd1l - ubiquitin fusion degradation 1 like, Apod - apoli…	BP
GO:0043066	negative regulation of apoptotic process	1.09e-7	1.24e-5	1.59	19437	871	2019	144	[Araf - v-raf murine sarcoma 3611 viral oncogene homolog, Map2k1 - mitogen-activated protein kinase kinase 1, Card14 - caspase recruitment domain family, member 14, Il19 - interleukin 19, Hspa8 - heat shock protein 8, Bcl2l12 - bcl2-like 12 (proline rich), Rhoa - ras homolog gene family, member a, Apoe - apolipoprotein e, Braf - braf transforming gene, Apoh - apolipoprotein h, Hspb1 - heat shock …	BP
GO:0031327	negative regulation of cellular biosynthetic process	1.1e-7	1.24e-5	1.44	19437	1468	2020	220	[Calr - calreticulin, Ikzf1 - ikaros family zinc finger 1, Fasl - fas ligand (tnf superfamily, member 6), Ptgis - prostaglandin i2 (prostacyclin) synthase, Cyp27b1 - cytochrome p450, family 27, subfamily b, polypeptide 1, Ikzf4 - ikaros family zinc finger 4, Phc3 - polyhomeotic-like 3 (drosophila), Supt5 - suppressor of ty 5, Acadvl - acyl-coenzyme a dehydrogenase, very long chain, Mafk - v-maf m…	BP
GO:0006950	response to stress	1.12e-7	1.25e-5	1.32	19437	2647	2015	361	[Calr - calreticulin, Abca1 - atp-binding cassette, sub-family a (abc1), member 1, Ptgis - prostaglandin i2 (prostacyclin) synthase, Slc12a5 - solute carrier family 12, member 5, Mapkapk2 - map kinase-activated protein kinase 2, Oas1h - 2'-5' oligoadenylate synthetase 1h, Acadvl - acyl-coenzyme a dehydrogenase, very long chain, Kptn - kaptin, Fcgr1 - fc receptor, igg, high affinity i, Pten - phos…	BP
GO:0001936	regulation of endothelial cell proliferation	1.2e-7	1.34e-5	2.7800000000000002	19437	131	1813	34	[Sulf1 - sulfatase 1, Ccl24 - chemokine (c-c motif) ligand 24, Pparg - peroxisome proliferator activated receptor gamma, Il12b - interleukin 12b, Vegfa - vascular endothelial growth factor a, Wnt2 - wingless-related mmtv integration site 2, Apoe - apolipoprotein e, Aldh1a2 - aldehyde dehydrogenase family 1, subfamily a2, Apoh - apolipoprotein h, Akt1 - thymoma viral proto-oncogene 1, Pgf - placen…	BP
GO:2000377	regulation of reactive oxygen species metabolic process	1.2e-7	1.33e-5	2.32	19437	199	2019	48	[Clcn3 - chloride channel 3, Nfe2l2 - nuclear factor, erythroid derived 2, like 2, Brca1 - breast cancer 1, Ptgis - prostaglandin i2 (prostacyclin) synthase, Khsrp - kh-type splicing regulatory protein, Atp5g1 - atp synthase, h+ transporting, mitochondrial f0 complex, subunit c1 (subunit 9), Plin5 - perilipin 5, Tgfb1 - transforming growth factor, beta 1, Rhoa - ras homolog gene family, member a,…	BP
GO:0046907	intracellular transport	1.31e-7	1.43e-5	1.5	19437	1150	2024	180	[Stx5a - syntaxin 5a, Srp19 - signal recognition particle 19, Calr - calreticulin, Map2k1 - mitogen-activated protein kinase kinase 1, Abca1 - atp-binding cassette, sub-family a (abc1), member 1, Trappc6a - trafficking protein particle complex 6a, Hspa8 - heat shock protein 8, Rhot1 - ras homolog gene family, member t1, Arl4d - adp-ribosylation factor-like 4d, Prkaca - protein kinase, camp depend…	BP
GO:0044456	synapse part	1.38e-7	1.18e-5	1.62	19437	1070	1527	136	[Slc2a1 - solute carrier family 2 (facilitated glucose transporter), member 1, Map2k1 - mitogen-activated protein kinase kinase 1, Clcn3 - chloride channel 3, Clcn5 - chloride channel 5, Drp2 - dystrophin related protein 2, Git1 - g protein-coupled receptor kinase-interactor 1, Clcn4-2 - chloride channel 4-2, Prkaca - protein kinase, camp dependent, catalytic, alpha, Slc1a6 - solute carrier famil…	CC
GO:0060548	negative regulation of cell death	1.42e-7	1.55e-5	1.54	19437	1005	2019	161	[Araf - v-raf murine sarcoma 3611 viral oncogene homolog, Map2k1 - mitogen-activated protein kinase kinase 1, Card14 - caspase recruitment domain family, member 14, Il19 - interleukin 19, Hspa8 - heat shock protein 8, Bcl2l12 - bcl2-like 12 (proline rich), Rhoa - ras homolog gene family, member a, Apoe - apolipoprotein e, Braf - braf transforming gene, Apoh - apolipoprotein h, Hspb1 - heat shock …	BP
GO:0043069	negative regulation of programmed cell death	1.53e-7	1.66e-5	1.58	19437	891	2019	146	[Araf - v-raf murine sarcoma 3611 viral oncogene homolog, Map2k1 - mitogen-activated protein kinase kinase 1, Card14 - caspase recruitment domain family, member 14, Il19 - interleukin 19, Hspa8 - heat shock protein 8, Bcl2l12 - bcl2-like 12 (proline rich), Rhoa - ras homolog gene family, member a, Apoe - apolipoprotein e, Braf - braf transforming gene, Apoh - apolipoprotein h, Hspb1 - heat shock …	BP
GO:0010634	positive regulation of epithelial cell migration	1.68e-7	1.8e-5	2.54	19437	149	2004	39	[Itga2 - integrin alpha 2, Calr - calreticulin, Amotl1 - angiomotin-like 1, Nfe2l2 - nuclear factor, erythroid derived 2, like 2, Sparc - secreted acidic cysteine rich glycoprotein, Itga3 - integrin alpha 3, Vegfa - vascular endothelial growth factor a, Sash1 - sam and sh3 domain containing 1, Tgfb1 - transforming growth factor, beta 1, Hyal1 - hyaluronoglucosaminidase 1, Pfn1 - profilin 1, Akt1 …	BP
GO:0012501	programmed cell death	1.81e-7	1.93e-5	1.6700000000000002	19437	676	1995	116	[Card14 - caspase recruitment domain family, member 14, Fasl - fas ligand (tnf superfamily, member 6), Atn1 - atrophin 1, Il19 - interleukin 19, Faf1 - fas-associated factor 1, Bcl2l12 - bcl2-like 12 (proline rich), Alkbh7 - alkb, alkylation repair homolog 7 (e. coli), Fap - fibroblast activation protein, Gsdma2 - gasdermin a2, Apip - apaf1 interacting protein, Pten - phosphatase and tensin homol…	BP
GO:0003676	nucleic acid binding	1.83e-7	3.1e-5	1.28	19437	3152	2020	419	[Zim1 - zinc finger, imprinted 1, Ikzf1 - ikaros family zinc finger 1, Ikzf3 - ikaros family zinc finger 3, Ikzf4 - ikaros family zinc finger 4, Zfp276 - zinc finger protein (c2h2 type) 276, Supt5 - suppressor of ty 5, Supt6 - suppressor of ty 6, Oas1h - 2'-5' oligoadenylate synthetase 1h, Camta1 - calmodulin binding transcription activator 1, Ptbp1 - polypyrimidine tract binding protein 1, Mafk …	MF
GO:0048646	anatomical structure formation involved in morphogenesis	1.92e-7	2.04e-5	1.76	19437	776	1421	100	[Map2k1 - mitogen-activated protein kinase kinase 1, Supt6 - suppressor of ty 6, Prkaca - protein kinase, camp dependent, catalytic, alpha, Fap - fibroblast activation protein, Prkacb - protein kinase, camp dependent, catalytic, beta, Pgf - placental growth factor, Ubp1 - upstream binding protein 1, Prkd1 - protein kinase d1, Zp3 - zona pellucida glycoprotein 3, Angptl2 - angiopoietin-like 2, Str…	BP
GO:0031982	vesicle	2.06e-7	1.69e-5	1.46	19437	1870	1437	202	[Calr - calreticulin, Fasl - fas ligand (tnf superfamily, member 6), Ergic1 - endoplasmic reticulum-golgi intermediate compartment (ergic) 1, Coro1c - coronin, actin binding protein 1c, Stxbp2 - syntaxin binding protein 2, Car4 - carbonic anhydrase 4, Slc30a4 - solute carrier family 30 (zinc transporter), member 4, Stx1a - syntaxin 1a (brain), Stard3nl - stard3 n-terminal like, Acp2 - acid phosph…	CC
GO:0001701	in utero embryonic development	2.15e-7	2.26e-5	2.1	19437	266	2018	58	[Med1 - mediator complex subunit 1, Bcl2l1 - bcl2-like 1, Dnmt3l - dna (cytosine-5-)-methyltransferase 3-like, Jag2 - jagged 2, Endog - endonuclease g, Srsf1 - serine/arginine-rich splicing factor 1, Dusp3 - dual specificity phosphatase 3 (vaccinia virus phosphatase vh1-related), Wnt9b - wingless-type mmtv integration site 9b, Wnt3a - wingless-related mmtv integration site 3a, Trim28 - tripartite…	BP
GO:0008219	cell death	2.2e-7	2.3e-5	1.6500000000000001	19437	716	1973	120	[Card14 - caspase recruitment domain family, member 14, Fasl - fas ligand (tnf superfamily, member 6), Atn1 - atrophin 1, Il19 - interleukin 19, Faf1 - fas-associated factor 1, Alkbh7 - alkb, alkylation repair homolog 7 (e. coli), Bcl2l12 - bcl2-like 12 (proline rich), Fap - fibroblast activation protein, Gsdma2 - gasdermin a2, Apip - apaf1 interacting protein, Taok1 - tao kinase 1, Pten - phosph…	BP
GO:0031975	envelope	2.38e-7	1.87e-5	2.64	19437	179	1521	37	[Calr - calreticulin, Pcyt1a - phosphate cytidylyltransferase 1, choline, alpha isoform, Clic1 - chloride intracellular channel 1, Bcl2l1 - bcl2-like 1, Agpat3 - 1-acylglycerol-3-phosphate o-acyltransferase 3, Faf1 - fas-associated factor 1, Clgn - calmegin, Bnip2 - bcl2/adenovirus e1b interacting protein 2, Nxf2 - nuclear rna export factor 2, Lbr - lamin b receptor, Nup214 - nucleoporin 214, Apo…	CC
GO:0031967	organelle envelope	2.38e-7	1.8e-5	2.64	19437	179	1521	37	[Calr - calreticulin, Pcyt1a - phosphate cytidylyltransferase 1, choline, alpha isoform, Bcl2l1 - bcl2-like 1, Clic1 - chloride intracellular channel 1, Agpat3 - 1-acylglycerol-3-phosphate o-acyltransferase 3, Clgn - calmegin, Faf1 - fas-associated factor 1, Bnip2 - bcl2/adenovirus e1b interacting protein 2, Nxf2 - nuclear rna export factor 2, Nup214 - nucleoporin 214, Lbr - lamin b receptor, Apo…	CC
GO:0043009	chordate embryonic development	2.41e-7	2.51e-5	2.08	19437	273	2018	59	[Med1 - mediator complex subunit 1, Dnmt3l - dna (cytosine-5-)-methyltransferase 3-like, Bcl2l1 - bcl2-like 1, Jag2 - jagged 2, Endog - endonuclease g, Srsf1 - serine/arginine-rich splicing factor 1, Dusp3 - dual specificity phosphatase 3 (vaccinia virus phosphatase vh1-related), Wnt9b - wingless-type mmtv integration site 9b, Wnt3a - wingless-related mmtv integration site 3a, Ihh - indian hedgeh…	BP
GO:0051246	regulation of protein metabolic process	2.48e-7	2.55e-5	1.31	19437	2620	1998	353	[Calr - calreticulin, Card14 - caspase recruitment domain family, member 14, Cyp51 - cytochrome p450, family 51, Fasl - fas ligand (tnf superfamily, member 6), Mmd - monocyte to macrophage differentiation-associated, Faf1 - fas-associated factor 1, Supt6 - suppressor of ty 6, Mapkapk2 - map kinase-activated protein kinase 2, Dusp3 - dual specificity phosphatase 3 (vaccinia virus phosphatase vh1-r…	BP
GO:0071705	nitrogen compound transport	2.49e-7	2.55e-5	1.44	19437	1415	2023	212	[Calr - calreticulin, Abca1 - atp-binding cassette, sub-family a (abc1), member 1, Supt6 - suppressor of ty 6, Slc12a5 - solute carrier family 12, member 5, Nup214 - nucleoporin 214, Fcer1a - fc receptor, ige, high affinity i, alpha polypeptide, Tmco6 - transmembrane and coiled-coil domains 6, Tbc1d8 - tbc1 domain family, member 8, Apba3 - amyloid beta (a4) precursor protein-binding, family a, me…	BP
GO:0051726	regulation of cell cycle	2.55e-7	2.6e-5	1.55	19437	928	2021	150	[Calr - calreticulin, Map2k1 - mitogen-activated protein kinase kinase 1, Git1 - g protein-coupled receptor kinase-interactor 1, Hspa8 - heat shock protein 8, Prkaca - protein kinase, camp dependent, catalytic, alpha, Fap - fibroblast activation protein, Nup214 - nucleoporin 214, Rhoa - ras homolog gene family, member a, Dusp3 - dual specificity phosphatase 3 (vaccinia virus phosphatase vh1-relat…	BP
GO:0030054	cell junction	2.89e-7	2.11e-5	1.62	19437	1182	1306	129	[Cldn13 - claudin 13, Slc2a1 - solute carrier family 2 (facilitated glucose transporter), member 1, Map2k1 - mitogen-activated protein kinase kinase 1, Drp2 - dystrophin related protein 2, D8Ertd82e - dna segment, chr 8, erato doi 82, expressed, Fap - fibroblast activation protein, Rhoa - ras homolog gene family, member a, Ncaph2 - non-smc condensin ii complex, subunit h2, Esam - endothelial cell…	CC
GO:1901700	response to oxygen-containing compound	2.97e-7	3e-5	1.62	19437	1113	1388	129	[Cyp27b1 - cytochrome p450, family 27, subfamily b, polypeptide 1, Nr1h3 - nuclear receptor subfamily 1, group h, member 3, Prkaca - protein kinase, camp dependent, catalytic, alpha, Rhoa - ras homolog gene family, member a, Carm1 - coactivator-associated arginine methyltransferase 1, Slc1a3 - solute carrier family 1 (glial high affinity glutamate transporter), member 3, Slc26a3 - solute carrier …	BP
GO:1903427	negative regulation of reactive oxygen species biosynthetic process	3.2e-7	3.22e-5	4.7700000000000005	19437	34	1919	16	[Ptgis - prostaglandin i2 (prostacyclin) synthase, Khsrp - kh-type splicing regulatory protein, Atp5g1 - atp synthase, h+ transporting, mitochondrial f0 complex, subunit c1 (subunit 9), Ins2 - insulin ii, Epor - erythropoietin receptor, Rhoa - ras homolog gene family, member a, Cd34 - cd34 antigen, Oprm1 - opioid receptor, mu 1, Ctns - cystinosis, nephropathic, Dynll1 - dynein light chain lc8-typ…	BP
GO:0048598	embryonic morphogenesis	3.25e-7	3.25e-5	1.8	19437	465	2020	87	[Rarg - retinoic acid receptor, gamma, Med1 - mediator complex subunit 1, Otx1 - orthodenticle homolog 1 (drosophila), Jag2 - jagged 2, Folr1 - folate receptor 1 (adult), Hipk1 - homeodomain interacting protein kinase 1, Wnt11 - wingless-related mmtv integration site 11, Wnt9b - wingless-type mmtv integration site 9b, Crabp2 - cellular retinoic acid binding protein ii, Aldh1a2 - aldehyde dehydrog…	BP
GO:0033218	amide binding	3.27e-7	5.34e-5	2.44	19437	350	1001	44	[Pex5 - peroxisomal biogenesis factor 5, Ramp2 - receptor (calcitonin) activity modifying protein 2, Calr - calreticulin, Prlr - prolactin receptor, Pparg - peroxisome proliferator activated receptor gamma, Crhr2 - corticotropin releasing hormone receptor 2, Folr1 - folate receptor 1 (adult), Phb2 - prohibitin 2, Tomm40l - translocase of outer mitochondrial membrane 40 homolog-like (yeast), Plekh…	MF
GO:0046983	protein dimerization activity	3.39e-7	5.35e-5	1.74	19437	920	1240	102	[Oxa1l - oxidase assembly 1-like, Mvd - mevalonate (diphospho) decarboxylase, Supt5 - suppressor of ty 5, Fap - fibroblast activation protein, Carm1 - coactivator-associated arginine methyltransferase 1, Apoe - apolipoprotein e, Hspb1 - heat shock protein 1, Slc4a1 - solute carrier family 4 (anion exchanger), member 1, Stard3nl - stard3 n-terminal like, Tcf23 - transcription factor 23, Hspb8 - he…	MF
GO:0002376	immune system process	3.47e-7	3.44e-5	1.6	19437	1534	1067	135	[Fasl - fas ligand (tnf superfamily, member 6), Pou1f1 - pou domain, class 1, transcription factor 1, Cfp - complement factor properdin, Oas1h - 2'-5' oligoadenylate synthetase 1h, Braf - braf transforming gene, Ilf2 - interleukin enhancer binding factor 2, H2-Q4 - histocompatibility 2, q region locus 4, Cd300lf - cd300 antigen like family member f, Axl - axl receptor tyrosine kinase, Prkd1 - pro…	BP
GO:0043170	macromolecule metabolic process	3.89e-7	3.83e-5	1.21	19437	4830	1994	599	[Man1a2 - mannosidase, alpha, class 1a, member 2, Man2b1 - mannosidase 2, alpha b1, Abca1 - atp-binding cassette, sub-family a (abc1), member 1, Man1a - mannosidase 1, alpha, Supt5 - suppressor of ty 5, Mark3 - map/microtubule affinity-regulating kinase 3, Supt6 - suppressor of ty 6, Mapkapk2 - map kinase-activated protein kinase 2, Dusp3 - dual specificity phosphatase 3 (vaccinia virus phosphata…	BP
GO:0045596	negative regulation of cell differentiation	3.91e-7	3.83e-5	1.79	19437	756	1324	92	[Rarg - retinoic acid receptor, gamma, Ppard - peroxisome proliferator activator receptor delta, Calr - calreticulin, Cd44 - cd44 antigen, Wisp1 - wnt1 inducible signaling pathway protein 1, Pparg - peroxisome proliferator activated receptor gamma, D8Ertd82e - dna segment, chr 8, erato doi 82, expressed, Rhoa - ras homolog gene family, member a, Carm1 - coactivator-associated arginine methyltrans…	BP
GO:0006139	nucleobase-containing compound metabolic process	3.92e-7	3.81e-5	1.35	19437	2132	1974	292	[Sf3a1 - splicing factor 3a, subunit 1, Surf1 - surfeit gene 1, Supt5 - suppressor of ty 5, Supt6 - suppressor of ty 6, Nfat5 - nuclear factor of activated t cells 5, Pdhx - pyruvate dehydrogenase complex, component x, Ptbp1 - polypyrimidine tract binding protein 1, Paf1 - paf1, rna polymerase ii associated factor, homolog (s. cerevisiae), Smg9 - smg-9 homolog, nonsense mediated mrna decay factor…	BP
GO:0009792	embryo development ending in birth or egg hatching	3.95e-7	3.82e-5	2.03	19437	289	2018	61	[Med1 - mediator complex subunit 1, Bcl2l1 - bcl2-like 1, Dnmt3l - dna (cytosine-5-)-methyltransferase 3-like, Jag2 - jagged 2, Endog - endonuclease g, Srsf1 - serine/arginine-rich splicing factor 1, Dusp3 - dual specificity phosphatase 3 (vaccinia virus phosphatase vh1-related), Wnt9b - wingless-type mmtv integration site 9b, Wnt3a - wingless-related mmtv integration site 3a, Trim28 - tripartite…	BP
GO:0005102	signaling receptor binding	4.12e-7	6.29e-5	1.62	19437	1621	948	128	[Calr - calreticulin, Fasl - fas ligand (tnf superfamily, member 6), Nr1h3 - nuclear receptor subfamily 1, group h, member 3, Asxl3 - additional sex combs like 3 (drosophila), Fap - fibroblast activation protein, Dusp3 - dual specificity phosphatase 3 (vaccinia virus phosphatase vh1-related), Apoe - apolipoprotein e, Ufd1l - ubiquitin fusion degradation 1 like, Aqp1 - aquaporin 1, Pgf - placental…	MF
GO:0071214	cellular response to abiotic stimulus	4.3e-7	4.13e-5	2.36	19437	231	1569	44	[Crip1 - cysteine-rich protein 1 (intestinal), Rnf168 - ring finger protein 168, Bcl2l1 - bcl2-like 1, Eif2ak4 - eukaryotic translation initiation factor 2 alpha kinase 4, Zak - sterile alpha motif and leucine zipper containing kinase azk, Trpv4 - transient receptor potential cation channel, subfamily v, member 4, Hyal2 - hyaluronoglucosaminidase 2, Neurod2 - neurogenic differentiation 2, Pcp2 - …	BP
GO:0104004	cellular response to environmental stimulus	4.3e-7	4.1e-5	2.36	19437	231	1569	44	[Crip1 - cysteine-rich protein 1 (intestinal), Rnf168 - ring finger protein 168, Bcl2l1 - bcl2-like 1, Eif2ak4 - eukaryotic translation initiation factor 2 alpha kinase 4, Zak - sterile alpha motif and leucine zipper containing kinase azk, Trpv4 - transient receptor potential cation channel, subfamily v, member 4, Hyal2 - hyaluronoglucosaminidase 2, Neurod2 - neurogenic differentiation 2, Pcp2 - …	BP
GO:0048584	positive regulation of response to stimulus	4.56e-7	4.33e-5	1.35	19437	2126	1943	287	[Pdcl - phosducin-like, Calr - calreticulin, Fasl - fas ligand (tnf superfamily, member 6), Cyp27b1 - cytochrome p450, family 27, subfamily b, polypeptide 1, Ptgis - prostaglandin i2 (prostacyclin) synthase, Csnk1g2 - casein kinase 1, gamma 2, Il19 - interleukin 19, Faf1 - fas-associated factor 1, Nfat5 - nuclear factor of activated t cells 5, Mapkapk2 - map kinase-activated protein kinase 2, Fce…	BP
GO:0030335	positive regulation of cell migration	4.56e-7	4.3e-5	1.73	19437	551	2004	98	[Calr - calreticulin, Map2k1 - mitogen-activated protein kinase kinase 1, Amotl1 - angiomotin-like 1, Rhoa - ras homolog gene family, member a, Pfn1 - profilin 1, Hspb1 - heat shock protein 1, Rab25 - rab25, member ras oncogene family, Rab11a - rab11a, member ras oncogene family, Aqp1 - aquaporin 1, Pgf - placental growth factor, Retn - resistin, Fbln1 - fibulin 1, Prkd1 - protein kinase d1, Zp3 …	BP
GO:0060341	regulation of cellular localization	4.82e-7	4.52e-5	1.71	19437	973	1227	105	[Map2k1 - mitogen-activated protein kinase kinase 1, Supt6 - suppressor of ty 6, Prkaca - protein kinase, camp dependent, catalytic, alpha, Nup214 - nucleoporin 214, Hspa1l - heat shock protein 1-like, Fcer1a - fc receptor, ige, high affinity i, alpha polypeptide, Braf - braf transforming gene, Apod - apolipoprotein d, Rab11a - rab11a, member ras oncogene family, Stxbp2 - syntaxin binding protein…	BP
GO:0006915	apoptotic process	4.97e-7	4.63e-5	1.6800000000000002	19437	628	1995	108	[Card14 - caspase recruitment domain family, member 14, Fasl - fas ligand (tnf superfamily, member 6), Atn1 - atrophin 1, Il19 - interleukin 19, Faf1 - fas-associated factor 1, Bcl2l12 - bcl2-like 12 (proline rich), Fap - fibroblast activation protein, Apip - apaf1 interacting protein, Pten - phosphatase and tensin homolog, Taok1 - tao kinase 1, Prkd1 - protein kinase d1, Kdelr1 - kdel (lys-asp-g…	BP
GO:0060627	regulation of vesicle-mediated transport	5.09e-7	4.72e-5	1.7	19437	581	2008	102	[Calr - calreticulin, Map2k1 - mitogen-activated protein kinase kinase 1, Nr1h3 - nuclear receptor subfamily 1, group h, member 3, Git1 - g protein-coupled receptor kinase-interactor 1, Hspa8 - heat shock protein 8, Unc119 - unc-119 homolog (c. elegans), Apoe - apolipoprotein e, Fcer1a - fc receptor, ige, high affinity i, alpha polypeptide, Braf - braf transforming gene, Rab25 - rab25, member ras…	BP
GO:0006855	drug transmembrane transport	5.63e-7	5.18e-5	3.69	19437	71	1634	22	[Slc7a3 - solute carrier family 7 (cationic amino acid transporter, y+ system), member 3, Folr1 - folate receptor 1 (adult), Slc5a6 - solute carrier family 5 (sodium-dependent vitamin transporter), member 6, Slc1a7 - solute carrier family 1 (glutamate transporter), member 7, Slc1a5 - solute carrier family 1 (neutral amino acid transporter), member 5, Abcg2 - atp-binding cassette, sub-family g (wh…	BP
GO:0040017	positive regulation of locomotion	5.66e-7	5.18e-5	1.6800000000000002	19437	605	2004	105	[Calr - calreticulin, Map2k1 - mitogen-activated protein kinase kinase 1, Amotl1 - angiomotin-like 1, Rhoa - ras homolog gene family, member a, Pfn1 - profilin 1, Hspb1 - heat shock protein 1, Rab25 - rab25, member ras oncogene family, Rab11a - rab11a, member ras oncogene family, Aqp1 - aquaporin 1, Pgf - placental growth factor, Retn - resistin, Fbln1 - fibulin 1, Prkd1 - protein kinase d1, Zp3 …	BP
GO:0019220	regulation of phosphate metabolic process	5.68e-7	5.17e-5	1.3900000000000001	19437	1674	1983	238	[Card14 - caspase recruitment domain family, member 14, Mmd - monocyte to macrophage differentiation-associated, Dusp3 - dual specificity phosphatase 3 (vaccinia virus phosphatase vh1-related), Fcer1a - fc receptor, ige, high affinity i, alpha polypeptide, Coro1c - coronin, actin binding protein 1c, Camta1 - calmodulin binding transcription activator 1, Braf - braf transforming gene, Ptbp1 - poly…	BP
GO:0050794	regulation of cellular process	5.89e-7	5.33e-5	1.11	19437	10477	2021	1206	[Zim1 - zinc finger, imprinted 1, Abca1 - atp-binding cassette, sub-family a (abc1), member 1, Ikzf1 - ikaros family zinc finger 1, Ptgis - prostaglandin i2 (prostacyclin) synthase, Ikzf3 - ikaros family zinc finger 3, Ikzf4 - ikaros family zinc finger 4, Acadvl - acyl-coenzyme a dehydrogenase, very long chain, Coro1c - coronin, actin binding protein 1c, Camta1 - calmodulin binding transcription …	BP
GO:0051174	regulation of phosphorus metabolic process	6.04e-7	5.43e-5	1.3900000000000001	19437	1675	1983	238	[Card14 - caspase recruitment domain family, member 14, Mmd - monocyte to macrophage differentiation-associated, Dusp3 - dual specificity phosphatase 3 (vaccinia virus phosphatase vh1-related), Fcer1a - fc receptor, ige, high affinity i, alpha polypeptide, Coro1c - coronin, actin binding protein 1c, Camta1 - calmodulin binding transcription activator 1, Braf - braf transforming gene, Ptbp1 - poly…	BP
GO:0048471	perinuclear region of cytoplasm	6.21e-7	4.36e-5	1.67	19437	631	1995	108	[Calr - calreticulin, Map2k1 - mitogen-activated protein kinase kinase 1, Abca1 - atp-binding cassette, sub-family a (abc1), member 1, Fasl - fas ligand (tnf superfamily, member 6), Atn1 - atrophin 1, Hspa8 - heat shock protein 8, Faf1 - fas-associated factor 1, Prkaca - protein kinase, camp dependent, catalytic, alpha, Prkacb - protein kinase, camp dependent, catalytic, beta, Apod - apolipoprote…	CC
GO:0006811	ion transport	6.24e-7	5.58e-5	1.54	19437	1126	1697	151	[Fxyd4 - fxyd domain-containing ion transport regulator 4, Letm1 - leucine zipper-ef-hand containing transmembrane protein 1, Slc2a1 - solute carrier family 2 (facilitated glucose transporter), member 1, Fasl - fas ligand (tnf superfamily, member 6), Abca1 - atp-binding cassette, sub-family a (abc1), member 1, Clcn3 - chloride channel 3, Cyp27b1 - cytochrome p450, family 27, subfamily b, polypept…	BP
GO:0140110	transcription regulator activity	6.45e-7	9.52e-5	1.48	19437	1672	1379	176	[Zim1 - zinc finger, imprinted 1, Atn1 - atrophin 1, Pou1f1 - pou domain, class 1, transcription factor 1, Ikzf4 - ikaros family zinc finger 4, Nr1h3 - nuclear receptor subfamily 1, group h, member 3, Nfat5 - nuclear factor of activated t cells 5, Arid3b - at rich interactive domain 3b (bright-like), Carm1 - coactivator-associated arginine methyltransferase 1, Ciao1 - cytosolic iron-sulfur protei…	MF
GO:0046649	lymphocyte activation	6.8e-7	6.04e-5	2.34	19437	363	1028	45	[Tcirg1 - t cell, immune regulator 1, atpase, h+ transporting, lysosomal v0 protein a3, Cd44 - cd44 antigen, Pou1f1 - pou domain, class 1, transcription factor 1, Jag2 - jagged 2, Il12b - interleukin 12b, Cd3g - cd3 antigen, gamma polypeptide, Tcf7 - transcription factor 7, t cell specific, Phb2 - prohibitin 2, Eif2ak4 - eukaryotic translation initiation factor 2 alpha kinase 4, Itfg2 - integrin …	BP
GO:1902893	regulation of pri-miRNA transcription by RNA polymerase II	6.94e-7	6.14e-5	3.8699999999999997	19437	56	1796	20	[Ngfr - nerve growth factor receptor (tnfr superfamily, member 16), Ppard - peroxisome proliferator activator receptor delta, Klf4 - kruppel-like factor 4 (gut), Ctcf - ccctc-binding factor, Spi1 - spleen focus forming virus (sffv) proviral integration oncogene, Pparg - peroxisome proliferator activated receptor gamma, Gata6 - gata binding protein 6, Pdgfb - platelet derived growth factor, b poly…	BP
GO:0065003	protein-containing complex assembly	7.08e-7	6.23e-5	1.54	19437	984	1871	146	[Pdcl - phosducin-like, Letm1 - leucine zipper-ef-hand containing transmembrane protein 1, Slc2a1 - solute carrier family 2 (facilitated glucose transporter), member 1, Oxa1l - oxidase assembly 1-like, Calr - calreticulin, Srp19 - signal recognition particle 19, Sf3a1 - splicing factor 3a, subunit 1, Abca1 - atp-binding cassette, sub-family a (abc1), member 1, Ndufa9 - nadh dehydrogenase (ubiquin…	BP
GO:0031410	cytoplasmic vesicle	7.26e-7	4.93e-5	1.44	19437	1744	1520	197	[Calr - calreticulin, Fasl - fas ligand (tnf superfamily, member 6), Ergic1 - endoplasmic reticulum-golgi intermediate compartment (ergic) 1, Coro1c - coronin, actin binding protein 1c, Tmem175 - transmembrane protein 175, Stxbp2 - syntaxin binding protein 2, Slc30a4 - solute carrier family 30 (zinc transporter), member 4, Stx1a - syntaxin 1a (brain), Stard3nl - stard3 n-terminal like, Acp2 - aci…	CC
GO:0031344	regulation of cell projection organization	7.95e-7	6.95e-5	1.75	19437	786	1331	94	[Metrn - meteorin, glial cell differentiation regulator, Map2k1 - mitogen-activated protein kinase kinase 1, Rala - v-ral simian leukemia viral oncogene homolog a (ras related), Golga2 - golgi autoantigen, golgin subfamily a, 2, Cd44 - cd44 antigen, Rasal1 - ras protein activator like 1 (gap1 like), Neurl1a - neuralized homolog 1a (drosophila), Neu1 - neuraminidase 1, D8Ertd82e - dna segment, chr…	BP
GO:0051272	positive regulation of cellular component movement	7.97e-7	6.93e-5	1.6800000000000002	19437	594	2004	103	[Calr - calreticulin, Map2k1 - mitogen-activated protein kinase kinase 1, Amotl1 - angiomotin-like 1, Rhoa - ras homolog gene family, member a, Pfn1 - profilin 1, Hspb1 - heat shock protein 1, Rab25 - rab25, member ras oncogene family, Rab11a - rab11a, member ras oncogene family, Aqp1 - aquaporin 1, Pgf - placental growth factor, Retn - resistin, Fbln1 - fibulin 1, Prkd1 - protein kinase d1, Zp3 …	BP
GO:0030155	regulation of cell adhesion	8.16e-7	7.06e-5	1.6300000000000001	19437	712	1941	116	[Calr - calreticulin, Map2k1 - mitogen-activated protein kinase kinase 1, Faf1 - fas-associated factor 1, Nfat5 - nuclear factor of activated t cells 5, Rhoa - ras homolog gene family, member a, Dusp3 - dual specificity phosphatase 3 (vaccinia virus phosphatase vh1-related), Coro1c - coronin, actin binding protein 1c, Braf - braf transforming gene, Apod - apolipoprotein d, Slc4a1 - solute carrier…	BP
GO:2000378	negative regulation of reactive oxygen species metabolic process	8.51e-7	7.32e-5	3.4099999999999997	19437	65	2019	23	[Ptgis - prostaglandin i2 (prostacyclin) synthase, Brca1 - breast cancer 1, Aatf - apoptosis antagonizing transcription factor, Khsrp - kh-type splicing regulatory protein, Atp5g1 - atp synthase, h+ transporting, mitochondrial f0 complex, subunit c1 (subunit 9), Ins2 - insulin ii, Epor - erythropoietin receptor, Plin5 - perilipin 5, Rhoa - ras homolog gene family, member a, Sirt2 - sirtuin 2, Bcr…	BP
GO:0120035	regulation of plasma membrane bounded cell projection organization	8.81e-7	7.54e-5	1.75	19437	777	1331	93	[Metrn - meteorin, glial cell differentiation regulator, Map2k1 - mitogen-activated protein kinase kinase 1, Rala - v-ral simian leukemia viral oncogene homolog a (ras related), Golga2 - golgi autoantigen, golgin subfamily a, 2, Cd44 - cd44 antigen, Rasal1 - ras protein activator like 1 (gap1 like), Neurl1a - neuralized homolog 1a (drosophila), Neu1 - neuraminidase 1, D8Ertd82e - dna segment, chr…	BP
GO:2000147	positive regulation of cell motility	8.95e-7	7.61e-5	1.6900000000000002	19437	574	2004	100	[Calr - calreticulin, Map2k1 - mitogen-activated protein kinase kinase 1, Amotl1 - angiomotin-like 1, Rhoa - ras homolog gene family, member a, Pfn1 - profilin 1, Hspb1 - heat shock protein 1, Rab25 - rab25, member ras oncogene family, Aqp1 - aquaporin 1, Rab11a - rab11a, member ras oncogene family, Pgf - placental growth factor, Retn - resistin, Fbln1 - fibulin 1, Prkd1 - protein kinase d1, Zp3 …	BP
GO:0035239	tube morphogenesis	9.41e-7	7.96e-5	1.94	19437	323	2020	65	[Med1 - mediator complex subunit 1, Cd44 - cd44 antigen, Folr1 - folate receptor 1 (adult), Phb2 - prohibitin 2, Stard13 - star-related lipid transfer (start) domain containing 13, Wnt11 - wingless-related mmtv integration site 11, Rhoa - ras homolog gene family, member a, Wnt9b - wingless-type mmtv integration site 9b, Aldh1a2 - aldehyde dehydrogenase family 1, subfamily a2, Apoe - apolipoprotei…	BP
GO:0097708	intracellular vesicle	9.8e-7	6.43e-5	1.44	19437	1751	1520	197	[Calr - calreticulin, Fasl - fas ligand (tnf superfamily, member 6), Ergic1 - endoplasmic reticulum-golgi intermediate compartment (ergic) 1, Coro1c - coronin, actin binding protein 1c, Stxbp2 - syntaxin binding protein 2, Tmem175 - transmembrane protein 175, Slc30a4 - solute carrier family 30 (zinc transporter), member 4, Stx1a - syntaxin 1a (brain), Stard3nl - stard3 n-terminal like, Acp2 - aci…	CC
GO:0071702	organic substance transport	1.06e-6	8.89e-5	1.37	19437	1719	2023	246	[Calr - calreticulin, Abca1 - atp-binding cassette, sub-family a (abc1), member 1, Supt6 - suppressor of ty 6, Nup214 - nucleoporin 214, Fcer1a - fc receptor, ige, high affinity i, alpha polypeptide, Tmco6 - transmembrane and coiled-coil domains 6, Tbc1d8 - tbc1 domain family, member 8, Apba3 - amyloid beta (a4) precursor protein-binding, family a, member 3, Stxbp2 - syntaxin binding protein 2, C…	BP
GO:0000785	chromatin	1.07e-6	6.79e-5	1.6	19437	742	2018	123	[Zkscan6 - zinc finger with krab and scan domains 6, Ikzf1 - ikaros family zinc finger 1, Pou1f1 - pou domain, class 1, transcription factor 1, Ikzf3 - ikaros family zinc finger 3, Ikzf4 - ikaros family zinc finger 4, Nr1h3 - nuclear receptor subfamily 1, group h, member 3, Supt6 - suppressor of ty 6, Asxl3 - additional sex combs like 3 (drosophila), Ipo4 - importin 4, Paf1 - paf1, rna polymerase…	CC
GO:0050680	negative regulation of epithelial cell proliferation	1.14e-6	9.52e-5	2.46	19437	142	2004	36	[Sulf1 - sulfatase 1, Med1 - mediator complex subunit 1, Ppard - peroxisome proliferator activator receptor delta, Sparc - secreted acidic cysteine rich glycoprotein, Pparg - peroxisome proliferator activated receptor gamma, Il12b - interleukin 12b, Phb2 - prohibitin 2, Tgfb1 - transforming growth factor, beta 1, Apoe - apolipoprotein e, Apoh - apolipoprotein h, Serpinf1 - serine (or cysteine) pe…	BP
GO:0044089	positive regulation of cellular component biogenesis	1.14e-6	9.5e-5	1.7	19437	549	2024	97	[Ikzf1 - ikaros family zinc finger 1, Abca1 - atp-binding cassette, sub-family a (abc1), member 1, Faf1 - fas-associated factor 1, Rhoa - ras homolog gene family, member a, Apoe - apolipoprotein e, Braf - braf transforming gene, Pfn1 - profilin 1, Aqp1 - aquaporin 1, Ankrd53 - ankyrin repeat domain 53, Arpc5 - actin related protein 2/3 complex, subunit 5, Cd97 - cd97 antigen, Eps8l1 - eps8-like 1…	BP
GO:0043085	positive regulation of catalytic activity	1.17e-6	9.68e-5	1.5	19437	1065	1951	160	[Map2k1 - mitogen-activated protein kinase kinase 1, Fasl - fas ligand (tnf superfamily, member 6), Pnkp - polynucleotide kinase 3'- phosphatase, Cyp27b1 - cytochrome p450, family 27, subfamily b, polypeptide 1, Mmd - monocyte to macrophage differentiation-associated, Nr1h3 - nuclear receptor subfamily 1, group h, member 3, Hspa8 - heat shock protein 8, Unc119 - unc-119 homolog (c. elegans), Rhoa…	BP
GO:0042592	homeostatic process	1.27e-6	1.04e-4	1.54	19437	1475	1222	143	[Letm1 - leucine zipper-ef-hand containing transmembrane protein 1, Map2k1 - mitogen-activated protein kinase kinase 1, Fasl - fas ligand (tnf superfamily, member 6), Clcn3 - chloride channel 3, Cyp27b1 - cytochrome p450, family 27, subfamily b, polypeptide 1, Nr1h3 - nuclear receptor subfamily 1, group h, member 3, Prkaca - protein kinase, camp dependent, catalytic, alpha, Slc26a3 - solute carri…	BP
GO:1902532	negative regulation of intracellular signal transduction	1.33e-6	1.09e-4	1.9	19437	517	1383	70	[Tle1 - transducin-like enhancer of split 1, homolog of drosophila e(spl), Map2k1 - mitogen-activated protein kinase kinase 1, Nf2 - neurofibromatosis 2, Cd44 - cd44 antigen, Bcl2l1 - bcl2-like 1, Rasal1 - ras protein activator like 1 (gap1 like), Crhr2 - corticotropin releasing hormone receptor 2, Mapk7 - mitogen-activated protein kinase 7, Mark3 - map/microtubule affinity-regulating kinase 3, B…	BP
GO:0080134	regulation of response to stress	1.33e-6	1.09e-4	1.43	19437	1351	1983	197	[Ptgis - prostaglandin i2 (prostacyclin) synthase, Mapkapk2 - map kinase-activated protein kinase 2, Dusp3 - dual specificity phosphatase 3 (vaccinia virus phosphatase vh1-related), Fcer1a - fc receptor, ige, high affinity i, alpha polypeptide, Braf - braf transforming gene, Fcgr1 - fc receptor, igg, high affinity i, Cd300lf - cd300 antigen like family member f, Pten - phosphatase and tensin homo…	BP
GO:1902531	regulation of intracellular signal transduction	1.34e-6	1.09e-4	1.3800000000000001	19437	1667	1983	235	[Calr - calreticulin, Abca1 - atp-binding cassette, sub-family a (abc1), member 1, Fasl - fas ligand (tnf superfamily, member 6), Il19 - interleukin 19, Mark3 - map/microtubule affinity-regulating kinase 3, Nfat5 - nuclear factor of activated t cells 5, Dusp3 - dual specificity phosphatase 3 (vaccinia virus phosphatase vh1-related), Fcer1a - fc receptor, ige, high affinity i, alpha polypeptide, C…	BP
GO:2000113	negative regulation of cellular macromolecule biosynthetic process	1.34e-6	1.08e-4	1.42	19437	1383	2020	204	[Calr - calreticulin, Ikzf1 - ikaros family zinc finger 1, Fasl - fas ligand (tnf superfamily, member 6), Ikzf4 - ikaros family zinc finger 4, Phc3 - polyhomeotic-like 3 (drosophila), Supt5 - suppressor of ty 5, Mafk - v-maf musculoaponeurotic fibrosarcoma oncogene family, protein k (avian), Paf1 - paf1, rna polymerase ii associated factor, homolog (s. cerevisiae), Zfp932 - zinc finger protein 93…	BP
GO:0043025	neuronal cell body	1.37e-6	8.42e-5	1.67	19437	598	1965	101	[Gdi1 - guanosine diphosphate (gdp) dissociation inhibitor 1, Hspa8 - heat shock protein 8, Slc12a5 - solute carrier family 12, member 5, Slc1a3 - solute carrier family 1 (glial high affinity glutamate transporter), member 3, Apoe - apolipoprotein e, Apod - apolipoprotein d, Ckb - creatine kinase, brain, Dnajb1 - dnaj (hsp40) homolog, subfamily b, member 1, Map2 - microtubule-associated protein 2…	CC
GO:0062012	regulation of small molecule metabolic process	1.4e-6	1.12e-4	2.04	19437	379	1461	58	[Ppard - peroxisome proliferator activator receptor delta, Map2k1 - mitogen-activated protein kinase kinase 1, Cyp27b1 - cytochrome p450, family 27, subfamily b, polypeptide 1, Pou1f1 - pou domain, class 1, transcription factor 1, Arpp19 - camp-regulated phosphoprotein 19, Bcl2l1 - bcl2-like 1, Pparg - peroxisome proliferator activated receptor gamma, Nr1h3 - nuclear receptor subfamily 1, group h…	BP
GO:0048534	hematopoietic or lymphoid organ development	1.57e-6	1.25e-4	2.4299999999999997	19437	214	1419	38	[Map2k1 - mitogen-activated protein kinase kinase 1, Raf1 - v-raf-leukemia viral oncogene 1, Tgfb1 - transforming growth factor, beta 1, Cxcl13 - chemokine (c-x-c motif) ligand 13, Csf1r - colony stimulating factor 1 receptor, Cnn2 - calponin 2, Braf - braf transforming gene, Wnt3a - wingless-related mmtv integration site 3a, Crip2 - cysteine rich protein 2, Sod2 - superoxide dismutase 2, mitocho…	BP
GO:0031334	positive regulation of protein complex assembly	1.63e-6	1.3e-4	2.04	19437	256	2011	54	[Med1 - mediator complex subunit 1, Abca1 - atp-binding cassette, sub-family a (abc1), member 1, Ikzf1 - ikaros family zinc finger 1, Faf1 - fas-associated factor 1, Pih1d1 - pih1 domain containing 1, Rhoa - ras homolog gene family, member a, Pfn1 - profilin 1, Ankrd53 - ankyrin repeat domain 53, Bax - bcl2-associated x protein, Arpc5 - actin related protein 2/3 complex, subunit 5, Med25 - mediat…	BP
GO:1901342	regulation of vasculature development	1.67e-6	1.32e-4	1.91	19437	344	1919	65	[Sulf1 - sulfatase 1, Ramp2 - receptor (calcitonin) activity modifying protein 2, Fasl - fas ligand (tnf superfamily, member 6), Nfe2l2 - nuclear factor, erythroid derived 2, like 2, Ptgis - prostaglandin i2 (prostacyclin) synthase, Pparg - peroxisome proliferator activated receptor gamma, Crhr2 - corticotropin releasing hormone receptor 2, Mapk7 - mitogen-activated protein kinase 7, Il12b - inte…	BP
GO:0045995	regulation of embryonic development	1.71e-6	1.35e-4	2.5	19437	131	2020	34	[Sulf1 - sulfatase 1, Nfe2l2 - nuclear factor, erythroid derived 2, like 2, Mapk7 - mitogen-activated protein kinase 7, H2afy - h2a histone family, member y, Prkaca - protein kinase, camp dependent, catalytic, alpha, Tulp3 - tubby-like protein 3, Wnt2 - wingless-related mmtv integration site 2, Dll1 - delta-like 1 (drosophila), Diexf - digestive organ expansion factor homolog (zebrafish), Prkacb …	BP
GO:0019904	protein domain specific binding	1.74e-6	2.5e-4	1.57	19437	765	2019	125	[Ikzf1 - ikaros family zinc finger 1, Card14 - caspase recruitment domain family, member 14, Clcn3 - chloride channel 3, Atn1 - atrophin 1, Ikzf4 - ikaros family zinc finger 4, Hspa8 - heat shock protein 8, Faf1 - fas-associated factor 1, Prkaca - protein kinase, camp dependent, catalytic, alpha, Lbr - lamin b receptor, Rhoa - ras homolog gene family, member a, Mafk - v-maf musculoaponeurotic fib…	MF
GO:0010558	negative regulation of macromolecule biosynthetic process	1.92e-6	1.5e-4	1.41	19437	1406	2020	206	[Calr - calreticulin, Ikzf1 - ikaros family zinc finger 1, Fasl - fas ligand (tnf superfamily, member 6), Ikzf4 - ikaros family zinc finger 4, Phc3 - polyhomeotic-like 3 (drosophila), Supt5 - suppressor of ty 5, Mafk - v-maf musculoaponeurotic fibrosarcoma oncogene family, protein k (avian), Paf1 - paf1, rna polymerase ii associated factor, homolog (s. cerevisiae), Zfp932 - zinc finger protein 93…	BP
GO:0003824	catalytic activity	1.94e-6	2.69e-4	1.1800000000000002	19437	5507	1968	659	[Man1a2 - mannosidase, alpha, class 1a, member 2, Man2b1 - mannosidase 2, alpha b1, Abca1 - atp-binding cassette, sub-family a (abc1), member 1, Unkl - unkempt-like (drosophila), Cyp51 - cytochrome p450, family 51, Surf1 - surfeit gene 1, Cyp27b1 - cytochrome p450, family 27, subfamily b, polypeptide 1, Ptgis - prostaglandin i2 (prostacyclin) synthase, Agpat3 - 1-acylglycerol-3-phosphate o-acyltr…	MF
GO:0010564	regulation of cell cycle process	1.97e-6	1.53e-4	1.6700000000000002	19437	564	2021	98	[Calr - calreticulin, Git1 - g protein-coupled receptor kinase-interactor 1, Prkaca - protein kinase, camp dependent, catalytic, alpha, Fap - fibroblast activation protein, Rhoa - ras homolog gene family, member a, Paf1 - paf1, rna polymerase ii associated factor, homolog (s. cerevisiae), Rab11a - rab11a, member ras oncogene family, Cdc20 - cell division cycle 20, Ankrd53 - ankyrin repeat domain …	BP
GO:0003677	DNA binding	2.14e-6	2.89e-4	1.4	19437	2166	1365	213	[Zim1 - zinc finger, imprinted 1, Ikzf4 - ikaros family zinc finger 4, Phc3 - polyhomeotic-like 3 (drosophila), Zfp276 - zinc finger protein (c2h2 type) 276, Supt6 - suppressor of ty 6, Nfat5 - nuclear factor of activated t cells 5, Ptbp1 - polypyrimidine tract binding protein 1, Zfp932 - zinc finger protein 932, Hbp1 - high mobility group box transcription factor 1, Ttc5 - tetratricopeptide repe…	MF
GO:0042886	amide transport	2.33e-6	1.81e-4	1.46	19437	1135	2023	172	[Stx5a - syntaxin 5a, Srp19 - signal recognition particle 19, Calr - calreticulin, Gdi1 - guanosine diphosphate (gdp) dissociation inhibitor 1, Abca1 - atp-binding cassette, sub-family a (abc1), member 1, Hspa8 - heat shock protein 8, Arl4d - adp-ribosylation factor-like 4d, Unc119 - unc-119 homolog (c. elegans), Nup214 - nucleoporin 214, Ap4e1 - adaptor-related protein complex ap-4, epsilon 1, T…	BP
GO:0044427	chromosomal part	2.47e-6	1.47e-4	1.44	19437	1207	2024	181	[Zkscan6 - zinc finger with krab and scan domains 6, Ikzf1 - ikaros family zinc finger 1, Ikzf3 - ikaros family zinc finger 3, Pou1f1 - pou domain, class 1, transcription factor 1, Ikzf4 - ikaros family zinc finger 4, Nr1h3 - nuclear receptor subfamily 1, group h, member 3, Zfp276 - zinc finger protein (c2h2 type) 276, Supt6 - suppressor of ty 6, Asxl3 - additional sex combs like 3 (drosophila), …	CC
GO:0044433	cytoplasmic vesicle part	2.5e-6	1.45e-4	1.82	19437	557	1435	75	[Tmbim1 - transmembrane bax inhibitor motif containing 1, Rala - v-ral simian leukemia viral oncogene homolog a (ras related), Clcn3 - chloride channel 3, Bcl2l1 - bcl2-like 1, Clcn4-2 - chloride channel 4-2, Il12b - interleukin 12b, Ap2s1 - adaptor-related protein complex 2, sigma 1 subunit, Pla1a - phospholipase a1 member a, Gria2 - glutamate receptor, ionotropic, ampa2 (alpha 2), Coro1c - coro…	CC
GO:0045428	regulation of nitric oxide biosynthetic process	2.87e-6	2.21e-4	3.3299999999999996	19437	67	1919	22	[Klf4 - kruppel-like factor 4 (gut), Ptgis - prostaglandin i2 (prostacyclin) synthase, Khsrp - kh-type splicing regulatory protein, Rac1 - ras-related c3 botulinum substrate 1, Insr - insulin receptor, Epor - erythropoietin receptor, Mmp8 - matrix metallopeptidase 8, Itgb2 - integrin beta 2, Cd34 - cd34 antigen, Akt1 - thymoma viral proto-oncogene 1, Oprm1 - opioid receptor, mu 1, Cd36 - cd36 ant…	BP
GO:0022414	reproductive process	3.04e-6	2.33e-4	1.5	19437	1352	1460	152	[Map2k1 - mitogen-activated protein kinase kinase 1, Atn1 - atrophin 1, Clgn - calmegin, Prkaca - protein kinase, camp dependent, catalytic, alpha, Hspa1l - heat shock protein 1-like, Slc26a3 - solute carrier family 26, member 3, Ncaph2 - non-smc condensin ii complex, subunit h2, Axl - axl receptor tyrosine kinase, Bbs1 - bardet-biedl syndrome 1 (human), Kpna6 - karyopherin (importin) alpha 6, Rn…	BP
GO:0007169	transmembrane receptor protein tyrosine kinase signaling pathway	3.22e-6	2.45e-4	2.19	19437	346	1178	46	[Fgf6 - fibroblast growth factor 6, Vegfa - vascular endothelial growth factor a, Efna2 - ephrin a2, Raf1 - v-raf-leukemia viral oncogene 1, Tgfb1 - transforming growth factor, beta 1, Fgfr4 - fibroblast growth factor receptor 4, Hck - hemopoietic cell kinase, Csf1r - colony stimulating factor 1 receptor, Braf - braf transforming gene, Sh2b2 - sh2b adaptor protein 2, Akt1 - thymoma viral proto-on…	BP
GO:0000790	nuclear chromatin	3.23e-6	1.82e-4	1.65	19437	578	2018	99	[Zkscan6 - zinc finger with krab and scan domains 6, Ikzf1 - ikaros family zinc finger 1, Ikzf3 - ikaros family zinc finger 3, Ikzf4 - ikaros family zinc finger 4, Nr1h3 - nuclear receptor subfamily 1, group h, member 3, Asxl3 - additional sex combs like 3 (drosophila), Ipo4 - importin 4, Tcf23 - transcription factor 23, Ube2a - ubiquitin-conjugating enzyme e2a, Klf4 - kruppel-like factor 4 (gut)…	CC
GO:0003682	chromatin binding	3.46e-6	4.53e-4	1.62	19437	626	2010	105	[Pou1f1 - pou domain, class 1, transcription factor 1, Ikzf3 - ikaros family zinc finger 3, Phc3 - polyhomeotic-like 3 (drosophila), Zfp276 - zinc finger protein (c2h2 type) 276, Supt5 - suppressor of ty 5, Supt6 - suppressor of ty 6, Asxl3 - additional sex combs like 3 (drosophila), Nfat5 - nuclear factor of activated t cells 5, Dnttip1 - deoxynucleotidyltransferase, terminal, interacting protei…	MF
GO:2000027	regulation of animal organ morphogenesis	3.53e-6	2.68e-4	2.12	19437	209	2020	46	[Sulf1 - sulfatase 1, Med1 - mediator complex subunit 1, Phb2 - prohibitin 2, Vegfa - vascular endothelial growth factor a, Wnt11 - wingless-related mmtv integration site 11, Tgfb1 - transforming growth factor, beta 1, Carm1 - coactivator-associated arginine methyltransferase 1, Wnt2 - wingless-related mmtv integration site 2, Fgfr4 - fibroblast growth factor receptor 4, Wnt9b - wingless-type mmt…	BP
GO:0001775	cell activation	3.72e-6	2.81e-4	2.02	19437	514	1049	56	[Cd44 - cd44 antigen, Pou1f1 - pou domain, class 1, transcription factor 1, Jag2 - jagged 2, Il12b - interleukin 12b, Cd3g - cd3 antigen, gamma polypeptide, Phb2 - prohibitin 2, Il17ra - interleukin 17 receptor a, Braf - braf transforming gene, Timp1 - tissue inhibitor of metalloproteinase 1, Smo - smoothened homolog (drosophila), Impdh1 - inosine 5'-phosphate dehydrogenase 1, Bax - bcl2-associat…	BP
GO:0006793	phosphorus metabolic process	3.72e-6	2.8e-4	1.37	19437	1638	1952	226	[Surf1 - surfeit gene 1, Csnk1g2 - casein kinase 1, gamma 2, Agpat3 - 1-acylglycerol-3-phosphate o-acyltransferase 3, Mark3 - map/microtubule affinity-regulating kinase 3, Mapkapk2 - map kinase-activated protein kinase 2, Dusp3 - dual specificity phosphatase 3 (vaccinia virus phosphatase vh1-related), Pdhx - pyruvate dehydrogenase complex, component x, Braf - braf transforming gene, Pten - phosph…	BP
GO:0042325	regulation of phosphorylation	3.76e-6	2.81e-4	1.3900000000000001	19437	1512	1983	214	[Card14 - caspase recruitment domain family, member 14, Mmd - monocyte to macrophage differentiation-associated, Dusp3 - dual specificity phosphatase 3 (vaccinia virus phosphatase vh1-related), Coro1c - coronin, actin binding protein 1c, Fcer1a - fc receptor, ige, high affinity i, alpha polypeptide, Braf - braf transforming gene, Fcgr1 - fc receptor, igg, high affinity i, Pwp1 - pwp1 homolog (s. …	BP
GO:0032268	regulation of cellular protein metabolic process	3.83e-6	2.85e-4	1.29	19437	2454	1998	326	[Calr - calreticulin, Card14 - caspase recruitment domain family, member 14, Fasl - fas ligand (tnf superfamily, member 6), Mmd - monocyte to macrophage differentiation-associated, Faf1 - fas-associated factor 1, Supt6 - suppressor of ty 6, Dusp3 - dual specificity phosphatase 3 (vaccinia virus phosphatase vh1-related), Coro1c - coronin, actin binding protein 1c, Fcer1a - fc receptor, ige, high a…	BP
GO:1901564	organonitrogen compound metabolic process	3.93e-6	2.91e-4	1.28	19437	4208	1218	337	[Man2b1 - mannosidase 2, alpha b1, Csnk1g2 - casein kinase 1, gamma 2, Man1a - mannosidase 1, alpha, Mark3 - map/microtubule affinity-regulating kinase 3, Fap - fibroblast activation protein, Dusp3 - dual specificity phosphatase 3 (vaccinia virus phosphatase vh1-related), Braf - braf transforming gene, Rmnd5b - required for meiotic nuclear division 5 homolog b (s. cerevisiae), Mrpl2 - mitochondri…	BP
GO:0051098	regulation of binding	3.93e-6	2.9e-4	1.83	19437	378	1941	69	[Ramp2 - receptor (calcitonin) activity modifying protein 2, Golga2 - golgi autoantigen, golgin subfamily a, 2, Crk - v-crk sarcoma virus ct10 oncogene homolog (avian), Pparg - peroxisome proliferator activated receptor gamma, Hipk1 - homeodomain interacting protein kinase 1, Mark3 - map/microtubule affinity-regulating kinase 3, Carm1 - coactivator-associated arginine methyltransferase 1, Sirt2 -…	BP
GO:0042383	sarcolemma	3.96e-6	2.17e-4	5.53	19437	121	407	14	[Slc2a1 - solute carrier family 2 (facilitated glucose transporter), member 1, Sync - syncoilin, Alox12 - arachidonate 12-lipoxygenase, Anxa6 - annexin a6, Ryr1 - ryanodine receptor 1, skeletal muscle, Slc2a5 - solute carrier family 2 (facilitated glucose transporter), member 5, Fgf6 - fibroblast growth factor 6, Vcl - vinculin, Sgca - sarcoglycan, alpha (dystrophin-associated glycoprotein), Oprm…	CC
GO:0010942	positive regulation of cell death	4.45e-6	3.26e-4	1.59	19437	694	1973	112	[Fasl - fas ligand (tnf superfamily, member 6), Ptgis - prostaglandin i2 (prostacyclin) synthase, Il19 - interleukin 19, Faf1 - fas-associated factor 1, Fap - fibroblast activation protein, Rhoa - ras homolog gene family, member a, Apoe - apolipoprotein e, Pten - phosphatase and tensin homolog, H2-M3 - histocompatibility 2, m region locus 3, Aldh1a3 - aldehyde dehydrogenase family 1, subfamily a3…	BP
GO:0060768	regulation of epithelial cell proliferation involved in prostate gland development	4.5e-6	3.29e-4	10.48	19437	11	1180	7	[Apc - adenomatosis polyposis coli, Shh - sonic hedgehog, Serpinf1 - serine (or cysteine) peptidase inhibitor, clade f, member 1, Ctnnb1 - catenin (cadherin associated protein), beta 1, Cdkn1b - cyclin-dependent kinase inhibitor 1b, Stk11 - serine/threonine kinase 11, Wdr77 - wd repeat domain 77]	BP
GO:0051271	negative regulation of cellular component movement	4.62e-6	3.35e-4	1.9	19437	321	1945	61	[Sulf1 - sulfatase 1, Ppard - peroxisome proliferator activator receptor delta, Calr - calreticulin, Crk - v-crk sarcoma virus ct10 oncogene homolog (avian), Nfe2l2 - nuclear factor, erythroid derived 2, like 2, Pparg - peroxisome proliferator activated receptor gamma, Stard13 - star-related lipid transfer (start) domain containing 13, Wnt11 - wingless-related mmtv integration site 11, Actn1 - ac…	BP
GO:0009986	cell surface	4.96e-6	2.64e-4	1.59	19437	663	2004	109	[Calr - calreticulin, Abca1 - atp-binding cassette, sub-family a (abc1), member 1, Fasl - fas ligand (tnf superfamily, member 6), Hspa8 - heat shock protein 8, Fap - fibroblast activation protein, Slc1a3 - solute carrier family 1 (glial high affinity glutamate transporter), member 3, Slc1a2 - solute carrier family 1 (glial high affinity glutamate transporter), member 2, Apoe - apolipoprotein e, F…	CC
GO:0044087	regulation of cellular component biogenesis	5.27e-6	3.81e-4	1.48	19437	980	2024	151	[Ikzf1 - ikaros family zinc finger 1, Abca1 - atp-binding cassette, sub-family a (abc1), member 1, Faf1 - fas-associated factor 1, Prkaca - protein kinase, camp dependent, catalytic, alpha, Rhoa - ras homolog gene family, member a, Dusp3 - dual specificity phosphatase 3 (vaccinia virus phosphatase vh1-related), Apoe - apolipoprotein e, Coro1c - coronin, actin binding protein 1c, Pfn1 - profilin 1…	BP
GO:0071495	cellular response to endogenous stimulus	5.44e-6	3.92e-4	1.8	19437	579	1381	74	[Ramp2 - receptor (calcitonin) activity modifying protein 2, Cd44 - cd44 antigen, Bcl2l1 - bcl2-like 1, Mapk7 - mitogen-activated protein kinase 7, Pparg - peroxisome proliferator activated receptor gamma, Folr1 - folate receptor 1 (adult), Neurl1a - neuralized homolog 1a (drosophila), Prkaca - protein kinase, camp dependent, catalytic, alpha, Dusp3 - dual specificity phosphatase 3 (vaccinia viru…	BP
GO:0005635	nuclear envelope	5.49e-6	2.84e-4	2.51	19437	163	1521	32	[Calr - calreticulin, Pcyt1a - phosphate cytidylyltransferase 1, choline, alpha isoform, Clic1 - chloride intracellular channel 1, Agpat3 - 1-acylglycerol-3-phosphate o-acyltransferase 3, Faf1 - fas-associated factor 1, Clgn - calmegin, Bnip2 - bcl2/adenovirus e1b interacting protein 2, Nxf2 - nuclear rna export factor 2, Lbr - lamin b receptor, Nup214 - nucleoporin 214, Apoe - apolipoprotein e, …	CC
GO:0006468	protein phosphorylation	5.56e-6	3.98e-4	1.58	19437	705	1952	112	[Araf - v-raf murine sarcoma 3611 viral oncogene homolog, Map2k1 - mitogen-activated protein kinase kinase 1, Csnk1g2 - casein kinase 1, gamma 2, Hspa8 - heat shock protein 8, Mark3 - map/microtubule affinity-regulating kinase 3, D8Ertd82e - dna segment, chr 8, erato doi 82, expressed, Prkaca - protein kinase, camp dependent, catalytic, alpha, Mapkapk2 - map kinase-activated protein kinase 2, Bra…	BP
GO:0001228	DNA-binding transcription activator activity, RNA polymerase II-specific	5.74e-6	7.3e-4	1.6800000000000002	19437	526	1956	89	[Otx1 - orthodenticle homolog 1 (drosophila), Nfe2l2 - nuclear factor, erythroid derived 2, like 2, Pou1f1 - pou domain, class 1, transcription factor 1, Ikzf3 - ikaros family zinc finger 3, Aire - autoimmune regulator (autoimmune polyendocrinopathy candidiasis ectodermal dystrophy), Pparg - peroxisome proliferator activated receptor gamma, Nr1h3 - nuclear receptor subfamily 1, group h, member 3,…	MF
GO:0043235	receptor complex	5.75e-6	2.9e-4	2	19437	391	1339	54	[Ramp2 - receptor (calcitonin) activity modifying protein 2, Cd44 - cd44 antigen, Cd247 - cd247 antigen, Il12rb1 - interleukin 12 receptor, beta 1, Nr1h3 - nuclear receptor subfamily 1, group h, member 3, Cd3g - cd3 antigen, gamma polypeptide, Il12b - interleukin 12b, Gria2 - glutamate receptor, ionotropic, ampa2 (alpha 2), Insrr - insulin receptor-related receptor, Cd79a - cd79a antigen (immunog…	CC
GO:0002694	regulation of leukocyte activation	5.78e-6	4.12e-4	1.6900000000000002	19437	538	1883	88	[Cd44 - cd44 antigen, Il12rb1 - interleukin 12 receptor, beta 1, Pparg - peroxisome proliferator activated receptor gamma, Il12b - interleukin 12b, Nr1h3 - nuclear receptor subfamily 1, group h, member 3, Supt6 - suppressor of ty 6, Tnfrsf13b - tumor necrosis factor receptor superfamily, member 13b, Dusp3 - dual specificity phosphatase 3 (vaccinia virus phosphatase vh1-related), Rhoa - ras homolo…	BP
GO:0034220	ion transmembrane transport	5.9e-6	4.19e-4	1.72	19437	592	1604	84	[Letm1 - leucine zipper-ef-hand containing transmembrane protein 1, Slc2a1 - solute carrier family 2 (facilitated glucose transporter), member 1, Fasl - fas ligand (tnf superfamily, member 6), Clcn3 - chloride channel 3, Folr1 - folate receptor 1 (adult), Slc5a6 - solute carrier family 5 (sodium-dependent vitamin transporter), member 6, Slc1a5 - solute carrier family 1 (neutral amino acid transpo…	BP
GO:0044451	nucleoplasm part	5.95e-6	2.93e-4	1.48	19437	984	2022	151	[Sf3a1 - splicing factor 3a, subunit 1, Surf2 - surfeit gene 2, Ikzf4 - ikaros family zinc finger 4, Med22 - mediator complex subunit 22, Supt5 - suppressor of ty 5, Supt6 - suppressor of ty 6, Dnttip1 - deoxynucleotidyltransferase, terminal, interacting protein 1, Prkaca - protein kinase, camp dependent, catalytic, alpha, Paf1 - paf1, rna polymerase ii associated factor, homolog (s. cerevisiae),…	CC
GO:0045184	establishment of protein localization	6.11e-6	4.32e-4	1.6800000000000002	19437	1167	921	93	[Oxa1l - oxidase assembly 1-like, Ramp2 - receptor (calcitonin) activity modifying protein 2, Calr - calreticulin, Golga2 - golgi autoantigen, golgin subfamily a, 2, Folr1 - folate receptor 1 (adult), Pparg - peroxisome proliferator activated receptor gamma, Cd3g - cd3 antigen, gamma polypeptide, Phb2 - prohibitin 2, Pih1d1 - pih1 domain containing 1, Arl4d - adp-ribosylation factor-like 4d, Nup2…	BP
GO:0009719	response to endogenous stimulus	6.12e-6	4.3e-4	1.58	19437	807	1741	114	[Map2k1 - mitogen-activated protein kinase kinase 1, Cyp27b1 - cytochrome p450, family 27, subfamily b, polypeptide 1, Git1 - g protein-coupled receptor kinase-interactor 1, Nr1h3 - nuclear receptor subfamily 1, group h, member 3, Prkaca - protein kinase, camp dependent, catalytic, alpha, Dusp3 - dual specificity phosphatase 3 (vaccinia virus phosphatase vh1-related), Slc26a3 - solute carrier fam…	BP
GO:0015075	ion transmembrane transporter activity	6.14e-6	7.6e-4	1.59	19437	822	1634	110	[Fxyd4 - fxyd domain-containing ion transport regulator 4, Slc2a1 - solute carrier family 2 (facilitated glucose transporter), member 1, Letm1 - leucine zipper-ef-hand containing transmembrane protein 1, Clcn3 - chloride channel 3, Clcn5 - chloride channel 5, Clcn4-2 - chloride channel 4-2, Slc1a5 - solute carrier family 1 (neutral amino acid transporter), member 5, Slc1a6 - solute carrier family…	MF
GO:0070848	response to growth factor	6.21e-6	4.35e-4	2.07	19437	243	1813	47	[Ramp2 - receptor (calcitonin) activity modifying protein 2, Cd44 - cd44 antigen, Wwox - ww domain-containing oxidoreductase, Mapk7 - mitogen-activated protein kinase 7, Git1 - g protein-coupled receptor kinase-interactor 1, Vegfa - vascular endothelial growth factor a, Mapkapk2 - map kinase-activated protein kinase 2, Tgfb1 - transforming growth factor, beta 1, Hyal2 - hyaluronoglucosaminidase 2…	BP
GO:0045202	synapse	6.48e-6	3.11e-4	1.55	19437	1076	1430	123	[Slc2a1 - solute carrier family 2 (facilitated glucose transporter), member 1, Map2k1 - mitogen-activated protein kinase kinase 1, Clcn3 - chloride channel 3, Drp2 - dystrophin related protein 2, Prkaca - protein kinase, camp dependent, catalytic, alpha, Slc1a6 - solute carrier family 1 (high affinity aspartate/glutamate transporter), member 6, Rhoa - ras homolog gene family, member a, Slc1a3 - s…	CC
GO:0006796	phosphate-containing compound metabolic process	6.64e-6	4.63e-4	1.37	19437	1616	1952	222	[Surf1 - surfeit gene 1, Csnk1g2 - casein kinase 1, gamma 2, Agpat3 - 1-acylglycerol-3-phosphate o-acyltransferase 3, Mark3 - map/microtubule affinity-regulating kinase 3, Mapkapk2 - map kinase-activated protein kinase 2, Dusp3 - dual specificity phosphatase 3 (vaccinia virus phosphatase vh1-related), Pdhx - pyruvate dehydrogenase complex, component x, Braf - braf transforming gene, Pten - phosph…	BP
GO:0050865	regulation of cell activation	6.8e-6	4.72e-4	1.84	19437	582	1233	68	[Cd44 - cd44 antigen, Pparg - peroxisome proliferator activated receptor gamma, Il12rb1 - interleukin 12 receptor, beta 1, Nr1h3 - nuclear receptor subfamily 1, group h, member 3, Il12b - interleukin 12b, Supt6 - suppressor of ty 6, Rhoa - ras homolog gene family, member a, Dusp3 - dual specificity phosphatase 3 (vaccinia virus phosphatase vh1-related), Il16 - interleukin 16, Apoe - apolipoprotei…	BP
GO:0001505	regulation of neurotransmitter levels	7.06e-6	4.88e-4	2.06	19437	346	1333	49	[Trh - thyrotropin releasing hormone, Bcl2l1 - bcl2-like 1, Prkaca - protein kinase, camp dependent, catalytic, alpha, Slc1a5 - solute carrier family 1 (neutral amino acid transporter), member 5, Slc1a6 - solute carrier family 1 (high affinity aspartate/glutamate transporter), member 6, Slc1a3 - solute carrier family 1 (glial high affinity glutamate transporter), member 3, Slc1a2 - solute carrier…	BP
GO:2001252	positive regulation of chromosome organization	7.17e-6	4.93e-4	3.03	19437	186	827	24	[Akap8l - a kinase (prka) anchor protein 8-like, Pnkp - polynucleotide kinase 3'- phosphatase, Cct3 - chaperonin containing tcp1, subunit 3 (gamma), Hnrnpd - heterogeneous nuclear ribonucleoprotein d, Cul3 - cullin 3, Ercc1 - excision repair cross-complementing rodent repair deficiency, complementation group 1, Vegfa - vascular endothelial growth factor a, Pih1d1 - pih1 domain containing 1, Atrx …	BP
GO:0043535	regulation of blood vessel endothelial cell migration	7.52e-6	5.15e-4	2.8699999999999997	19437	94	1874	26	[Nfe2l2 - nuclear factor, erythroid derived 2, like 2, Amotl1 - angiomotin-like 1, Pparg - peroxisome proliferator activated receptor gamma, Stard13 - star-related lipid transfer (start) domain containing 13, Vegfa - vascular endothelial growth factor a, Tgfb1 - transforming growth factor, beta 1, Rhoa - ras homolog gene family, member a, Apoe - apolipoprotein e, Jup - junction plakoglobin, Akt1 …	BP
GO:0080135	regulation of cellular response to stress	7.64e-6	5.21e-4	1.6	19437	678	1884	105	[Letm1 - leucine zipper-ef-hand containing transmembrane protein 1, Map2k1 - mitogen-activated protein kinase kinase 1, Pnkp - polynucleotide kinase 3'- phosphatase, Nr1h3 - nuclear receptor subfamily 1, group h, member 3, Bcl2l12 - bcl2-like 12 (proline rich), Dusp3 - dual specificity phosphatase 3 (vaccinia virus phosphatase vh1-related), Fcer1a - fc receptor, ige, high affinity i, alpha polype…	BP
GO:0090304	nucleic acid metabolic process	7.71e-6	5.23e-4	1.43	19437	1670	1452	178	[Sf3a1 - splicing factor 3a, subunit 1, Pnkp - polynucleotide kinase 3'- phosphatase, Supt5 - suppressor of ty 5, Supt6 - suppressor of ty 6, Asxl3 - additional sex combs like 3 (drosophila), Nfat5 - nuclear factor of activated t cells 5, Prkaca - protein kinase, camp dependent, catalytic, alpha, Ddb2 - damage specific dna binding protein 2, Ptbp1 - polypyrimidine tract binding protein 1, Paf1 - …	BP
GO:0043065	positive regulation of apoptotic process	8.57e-6	5.79e-4	1.61	19437	628	1941	101	[Fasl - fas ligand (tnf superfamily, member 6), Ptgis - prostaglandin i2 (prostacyclin) synthase, Il19 - interleukin 19, Faf1 - fas-associated factor 1, Fap - fibroblast activation protein, Rhoa - ras homolog gene family, member a, Pten - phosphatase and tensin homolog, H2-M3 - histocompatibility 2, m region locus 3, Aldh1a3 - aldehyde dehydrogenase family 1, subfamily a3, E2f3 - e2f transcriptio…	BP
GO:0055085	transmembrane transport	8.85e-6	5.96e-4	1.56	19437	891	1604	115	[Letm1 - leucine zipper-ef-hand containing transmembrane protein 1, Slc2a1 - solute carrier family 2 (facilitated glucose transporter), member 1, Fasl - fas ligand (tnf superfamily, member 6), Clcn3 - chloride channel 3, Clcn5 - chloride channel 5, Clcn4-2 - chloride channel 4-2, Slc1a5 - solute carrier family 1 (neutral amino acid transporter), member 5, Slc1a6 - solute carrier family 1 (high af…	BP
GO:0003006	developmental process involved in reproduction	8.89e-6	5.96e-4	1.6500000000000001	19437	700	1584	94	[Rarg - retinoic acid receptor, gamma, Ppard - peroxisome proliferator activator receptor delta, Map2k1 - mitogen-activated protein kinase kinase 1, Cd44 - cd44 antigen, Atn1 - atrophin 1, Dnmt3l - dna (cytosine-5-)-methyltransferase 3-like, Bcl2l1 - bcl2-like 1, Pparg - peroxisome proliferator activated receptor gamma, Neurl1a - neuralized homolog 1a (drosophila), Phb2 - prohibitin 2, Ttll5 - tu…	BP
GO:1902895	positive regulation of pri-miRNA transcription by RNA polymerase II	9.03e-6	6.02e-4	3.94	19437	44	1796	16	[Ctcf - ccctc-binding factor, Klf4 - kruppel-like factor 4 (gut), Ngfr - nerve growth factor receptor (tnfr superfamily, member 16), Spi1 - spleen focus forming virus (sffv) proviral integration oncogene, Pparg - peroxisome proliferator activated receptor gamma, Pdgfb - platelet derived growth factor, b polypeptide, Gata3 - gata binding protein 3, Tgfb1 - transforming growth factor, beta 1, Srf -…	BP
GO:0005739	mitochondrion	9.15e-6	4.29e-4	1.37	19437	1657	1851	216	[Surf1 - surfeit gene 1, Ndufa9 - nadh dehydrogenase (ubiquinone) 1 alpha subcomplex, 9, Cyp27b1 - cytochrome p450, family 27, subfamily b, polypeptide 1, Pdhx - pyruvate dehydrogenase complex, component x, Braf - braf transforming gene, Mrpl2 - mitochondrial ribosomal protein l2, Pten - phosphatase and tensin homolog, Taz - tafazzin, Cwc15 - cwc15 homolog (s. cerevisiae), Dbt - dihydrolipoamide …	CC
GO:0098656	anion transmembrane transport	9.3e-6	6.18e-4	2.17	19437	179	2005	40	[Glra1 - glycine receptor, alpha 1 subunit, Slc2a1 - solute carrier family 2 (facilitated glucose transporter), member 1, Glra4 - glycine receptor, alpha 4 subunit, Clcn3 - chloride channel 3, Slc37a1 - solute carrier family 37 (glycerol-3-phosphate transporter), member 1, Folr1 - folate receptor 1 (adult), Slc5a6 - solute carrier family 5 (sodium-dependent vitamin transporter), member 6, Slc1a7 …	BP
GO:0042803	protein homodimerization activity	9.32e-6	0.00112	1.82	19437	646	1140	69	[Oxa1l - oxidase assembly 1-like, Mid2 - midline 2, Mvd - mevalonate (diphospho) decarboxylase, Cadm3 - cell adhesion molecule 3, Phb2 - prohibitin 2, Fap - fibroblast activation protein, Carm1 - coactivator-associated arginine methyltransferase 1, Apoe - apolipoprotein e, Hspb1 - heat shock protein 1, Akt1 - thymoma viral proto-oncogene 1, Bloc1s6 - biogenesis of organelles complex-1, subunit 6,…	MF
GO:0001503	ossification	9.66e-6	6.39e-4	4.609999999999999	19437	132	447	14	[Tcirg1 - t cell, immune regulator 1, atpase, h+ transporting, lysosomal v0 protein a3, Myf5 - myogenic factor 5, Ryr1 - ryanodine receptor 1, skeletal muscle, Axin2 - axin2, Mef2d - myocyte enhancer factor 2d, Tmem119 - transmembrane protein 119, Igsf10 - immunoglobulin superfamily, member 10, Mmp14 - matrix metallopeptidase 14 (membrane-inserted), Smo - smoothened homolog (drosophila), Sost - s…	BP
GO:0010562	positive regulation of phosphorus metabolic process	9.94e-6	6.55e-4	1.46	19437	1104	1874	155	[Araf - v-raf murine sarcoma 3611 viral oncogene homolog, Map2k1 - mitogen-activated protein kinase kinase 1, Card14 - caspase recruitment domain family, member 14, Pou1f1 - pou domain, class 1, transcription factor 1, Mmd - monocyte to macrophage differentiation-associated, Unc119 - unc-119 homolog (c. elegans), Rhoa - ras homolog gene family, member a, Fcer1a - fc receptor, ige, high affinity i…	BP
GO:0045937	positive regulation of phosphate metabolic process	9.94e-6	6.52e-4	1.46	19437	1104	1874	155	[Araf - v-raf murine sarcoma 3611 viral oncogene homolog, Map2k1 - mitogen-activated protein kinase kinase 1, Card14 - caspase recruitment domain family, member 14, Pou1f1 - pou domain, class 1, transcription factor 1, Mmd - monocyte to macrophage differentiation-associated, Unc119 - unc-119 homolog (c. elegans), Rhoa - ras homolog gene family, member a, Fcer1a - fc receptor, ige, high affinity i…	BP
GO:2000146	negative regulation of cell motility	9.96e-6	6.51e-4	1.92	19437	286	1945	55	[Sulf1 - sulfatase 1, Ppard - peroxisome proliferator activator receptor delta, Calr - calreticulin, Crk - v-crk sarcoma virus ct10 oncogene homolog (avian), Nfe2l2 - nuclear factor, erythroid derived 2, like 2, Pparg - peroxisome proliferator activated receptor gamma, Stard13 - star-related lipid transfer (start) domain containing 13, Wnt11 - wingless-related mmtv integration site 11, Dusp3 - du…	BP
GO:0035556	intracellular signal transduction	1.02e-5	6.61e-4	1.6	19437	1285	1000	106	[Map2k1 - mitogen-activated protein kinase kinase 1, Araf - v-raf murine sarcoma 3611 viral oncogene homolog, Nfat5 - nuclear factor of activated t cells 5, Prkaca - protein kinase, camp dependent, catalytic, alpha, Apoe - apolipoprotein e, Braf - braf transforming gene, Hspb1 - heat shock protein 1, Prkacb - protein kinase, camp dependent, catalytic, beta, Aqp1 - aquaporin 1, Gcg - glucagon, Axl…	BP
GO:0045321	leukocyte activation	1.02e-5	6.63e-4	2.04	19437	454	1049	50	[Cd44 - cd44 antigen, Pou1f1 - pou domain, class 1, transcription factor 1, Jag2 - jagged 2, Il12b - interleukin 12b, Cd3g - cd3 antigen, gamma polypeptide, Phb2 - prohibitin 2, Braf - braf transforming gene, Impdh1 - inosine 5'-phosphate dehydrogenase 1, Bax - bcl2-associated x protein, Cd79a - cd79a antigen (immunoglobulin-associated alpha), Axl - axl receptor tyrosine kinase, Ndrg1 - n-myc dow…	BP
GO:1901699	cellular response to nitrogen compound	1.09e-5	7.03e-4	2.04	19437	381	1224	49	[Bcl2l1 - bcl2-like 1, Folr1 - folate receptor 1 (adult), Pparg - peroxisome proliferator activated receptor gamma, Neurl1a - neuralized homolog 1a (drosophila), Slc26a3 - solute carrier family 26, member 3, Jup - junction plakoglobin, Akt1 - thymoma viral proto-oncogene 1, Akt2 - thymoma viral proto-oncogene 2, Aqp1 - aquaporin 1, Snx6 - sorting nexin 6, Recql5 - recq protein-like 5, Hdac9 - his…	BP
GO:0001944	vasculature development	1.09e-5	7.02e-4	4.609999999999999	19437	50	1180	14	[Pcnt - pericentrin (kendrin), Spi1 - spleen focus forming virus (sffv) proviral integration oncogene, B9d1 - b9 protein domain 1, Pdgfb - platelet derived growth factor, b polypeptide, Vegfa - vascular endothelial growth factor a, Stk11 - serine/threonine kinase 11, Tek - endothelial-specific receptor tyrosine kinase, Ihh - indian hedgehog, Aqp1 - aquaporin 1, Shh - sonic hedgehog, Ctnnb1 - cate…	BP
GO:0032101	regulation of response to external stimulus	1.11e-5	7.11e-4	1.53	19437	783	1982	122	[Calr - calreticulin, Map2k1 - mitogen-activated protein kinase kinase 1, Ptgis - prostaglandin i2 (prostacyclin) synthase, Cyp27b1 - cytochrome p450, family 27, subfamily b, polypeptide 1, Nr1h3 - nuclear receptor subfamily 1, group h, member 3, Dusp3 - dual specificity phosphatase 3 (vaccinia virus phosphatase vh1-related), Apoe - apolipoprotein e, Fcer1a - fc receptor, ige, high affinity i, al…	BP
GO:0031056	regulation of histone modification	1.11e-5	7.1e-4	3.23	19437	158	799	21	[Akap8l - a kinase (prka) anchor protein 8-like, Spi1 - spleen focus forming virus (sffv) proviral integration oncogene, Supt6 - suppressor of ty 6, Vegfa - vascular endothelial growth factor a, Pih1d1 - pih1 domain containing 1, Atrx - alpha thalassemia/mental retardation syndrome x-linked homolog (human), Tgfb1 - transforming growth factor, beta 1, Smarcb1 - swi/snf related, matrix associated, …	BP
GO:0040013	negative regulation of locomotion	1.13e-5	7.19e-4	1.84	19437	337	1945	62	[Sulf1 - sulfatase 1, Ppard - peroxisome proliferator activator receptor delta, Mid2 - midline 2, Calr - calreticulin, Crk - v-crk sarcoma virus ct10 oncogene homolog (avian), Nfe2l2 - nuclear factor, erythroid derived 2, like 2, Pparg - peroxisome proliferator activated receptor gamma, Stard13 - star-related lipid transfer (start) domain containing 13, Wnt11 - wingless-related mmtv integration s…	BP
GO:0098589	membrane region	1.14e-5	5.24e-4	1.78	19437	372	1994	68	[Sulf1 - sulfatase 1, Slc2a1 - solute carrier family 2 (facilitated glucose transporter), member 1, Crk - v-crk sarcoma virus ct10 oncogene homolog (avian), Nf2 - neurofibromatosis 2, Cd48 - cd48 antigen, Fasl - fas ligand (tnf superfamily, member 6), Abca1 - atp-binding cassette, sub-family a (abc1), member 1, Ptgis - prostaglandin i2 (prostacyclin) synthase, Hspa8 - heat shock protein 8, Rab5a …	CC
GO:0098802	plasma membrane receptor complex	1.16e-5	5.2e-4	2.53	19437	180	1282	30	[Ramp2 - receptor (calcitonin) activity modifying protein 2, Itga5 - integrin alpha 5 (fibronectin receptor alpha), Cd247 - cd247 antigen, Ptpn6 - protein tyrosine phosphatase, non-receptor type 6, Il12rb1 - interleukin 12 receptor, beta 1, Itga3 - integrin alpha 3, Cd3g - cd3 antigen, gamma polypeptide, Gria2 - glutamate receptor, ionotropic, ampa2 (alpha 2), Insrr - insulin receptor-related rec…	CC
GO:2001233	regulation of apoptotic signaling pathway	1.19e-5	7.54e-4	1.76	19437	404	1942	71	[Tmbim1 - transmembrane bax inhibitor motif containing 1, Map2k1 - mitogen-activated protein kinase kinase 1, Cd44 - cd44 antigen, Nfe2l2 - nuclear factor, erythroid derived 2, like 2, Bcl2l1 - bcl2-like 1, Mapk7 - mitogen-activated protein kinase 7, Il19 - interleukin 19, Faf1 - fas-associated factor 1, Pih1d1 - pih1 domain containing 1, Bcl2l12 - bcl2-like 12 (proline rich), Hspb1 - heat shock …	BP
GO:0009058	biosynthetic process	1.22e-5	7.69e-4	1.34	19437	1801	1934	240	[Cyp51 - cytochrome p450, family 51, Abca1 - atp-binding cassette, sub-family a (abc1), member 1, Ndufa9 - nadh dehydrogenase (ubiquinone) 1 alpha subcomplex, 9, Cyp27b1 - cytochrome p450, family 27, subfamily b, polypeptide 1, Ptgis - prostaglandin i2 (prostacyclin) synthase, Agpat3 - 1-acylglycerol-3-phosphate o-acyltransferase 3, Supt5 - suppressor of ty 5, Supt6 - suppressor of ty 6, Nfat5 - …	BP
GO:0043068	positive regulation of programmed cell death	1.25e-5	7.85e-4	1.6	19437	633	1941	101	[Fasl - fas ligand (tnf superfamily, member 6), Ptgis - prostaglandin i2 (prostacyclin) synthase, Il19 - interleukin 19, Faf1 - fas-associated factor 1, Fap - fibroblast activation protein, Rhoa - ras homolog gene family, member a, Pten - phosphatase and tensin homolog, H2-M3 - histocompatibility 2, m region locus 3, Aldh1a3 - aldehyde dehydrogenase family 1, subfamily a3, E2f3 - e2f transcriptio…	BP
GO:0045019	negative regulation of nitric oxide biosynthetic process	1.25e-5	7.83e-4	5.63	19437	18	1919	10	[Cd34 - cd34 antigen, Oprm1 - opioid receptor, mu 1, Ptgis - prostaglandin i2 (prostacyclin) synthase, Dynll1 - dynein light chain lc8-type 1, Khsrp - kh-type splicing regulatory protein, Cav1 - caveolin 1, caveolae protein, Il4 - interleukin 4, Acp5 - acid phosphatase 5, tartrate resistant, Epor - erythropoietin receptor, Il10 - interleukin 10]	BP
GO:1904406	negative regulation of nitric oxide metabolic process	1.25e-5	7.8e-4	5.63	19437	18	1919	10	[Cd34 - cd34 antigen, Oprm1 - opioid receptor, mu 1, Ptgis - prostaglandin i2 (prostacyclin) synthase, Dynll1 - dynein light chain lc8-type 1, Khsrp - kh-type splicing regulatory protein, Cav1 - caveolin 1, caveolae protein, Il4 - interleukin 4, Acp5 - acid phosphatase 5, tartrate resistant, Epor - erythropoietin receptor, Il10 - interleukin 10]	BP
GO:0043549	regulation of kinase activity	1.26e-5	7.81e-4	1.54	19437	744	1965	116	[Map2k1 - mitogen-activated protein kinase kinase 1, Mmd - monocyte to macrophage differentiation-associated, Unc119 - unc-119 homolog (c. elegans), Dusp3 - dual specificity phosphatase 3 (vaccinia virus phosphatase vh1-related), Rhoa - ras homolog gene family, member a, Coro1c - coronin, actin binding protein 1c, Apoe - apolipoprotein e, Fcer1a - fc receptor, ige, high affinity i, alpha polypept…	BP
GO:0010595	positive regulation of endothelial cell migration	1.27e-5	7.85e-4	2.66	19437	102	2004	28	[Calr - calreticulin, Amotl1 - angiomotin-like 1, Nfe2l2 - nuclear factor, erythroid derived 2, like 2, Sparc - secreted acidic cysteine rich glycoprotein, Vegfa - vascular endothelial growth factor a, Sash1 - sam and sh3 domain containing 1, Tgfb1 - transforming growth factor, beta 1, Hspb1 - heat shock protein 1, Akt1 - thymoma viral proto-oncogene 1, Prox1 - prospero-related homeobox 1, Adora2…	BP
GO:0033365	protein localization to organelle	1.31e-5	8.03e-4	1.93	19437	540	1064	57	[Oxa1l - oxidase assembly 1-like, Mid2 - midline 2, Calr - calreticulin, Folr1 - folate receptor 1 (adult), Phb2 - prohibitin 2, Pih1d1 - pih1 domain containing 1, Nup214 - nucleoporin 214, Carm1 - coactivator-associated arginine methyltransferase 1, Ipo4 - importin 4, Kptn - kaptin, Akt1 - thymoma viral proto-oncogene 1, Ranbp2 - ran binding protein 2, Paf1 - paf1, rna polymerase ii associated f…	BP
GO:0032880	regulation of protein localization	1.34e-5	8.19e-4	1.58	19437	974	1379	109	[Map2k1 - mitogen-activated protein kinase kinase 1, Cyp51 - cytochrome p450, family 51, Mmd - monocyte to macrophage differentiation-associated, Nr1h3 - nuclear receptor subfamily 1, group h, member 3, Supt6 - suppressor of ty 6, Prkaca - protein kinase, camp dependent, catalytic, alpha, Hspa1l - heat shock protein 1-like, Apoe - apolipoprotein e, Ptbp1 - polypyrimidine tract binding protein 1, …	BP
GO:0045927	positive regulation of growth	1.35e-5	8.2e-4	1.87	19437	292	2024	57	[Ppard - peroxisome proliferator activator receptor delta, Ikzf1 - ikaros family zinc finger 1, Gdi1 - guanosine diphosphate (gdp) dissociation inhibitor 1, Crk - v-crk sarcoma virus ct10 oncogene homolog (avian), Rasal1 - ras protein activator like 1 (gap1 like), Wisp1 - wnt1 inducible signaling pathway protein 1, Pou1f1 - pou domain, class 1, transcription factor 1, Derl2 - der1-like domain fam…	BP
GO:0030100	regulation of endocytosis	1.37e-5	8.31e-4	1.8800000000000001	19437	296	1994	57	[Calr - calreticulin, Bcl2l1 - bcl2-like 1, Pparg - peroxisome proliferator activated receptor gamma, Nr1h3 - nuclear receptor subfamily 1, group h, member 3, Hspa8 - heat shock protein 8, Rab5a - rab5a, member ras oncogene family, Unc119 - unc-119 homolog (c. elegans), Sirt2 - sirtuin 2, Apoe - apolipoprotein e, Wnt3a - wingless-related mmtv integration site 3a, Fcgr1 - fc receptor, igg, high af…	BP
GO:0000710	meiotic mismatch repair	1.46e-5	8.8e-4	12.08	19437	5	1609	5	[Ercc1 - excision repair cross-complementing rodent repair deficiency, complementation group 1, Msh3 - muts homolog 3 (e. coli), Msh4 - muts homolog 4 (e. coli), Msh6 - muts homolog 6 (e. coli), Msh5 - muts homolog 5 (e. coli)]	BP
GO:0051247	positive regulation of protein metabolic process	1.49e-5	8.98e-4	1.36	19437	1604	1874	211	[Fasl - fas ligand (tnf superfamily, member 6), Card14 - caspase recruitment domain family, member 14, Mmd - monocyte to macrophage differentiation-associated, Faf1 - fas-associated factor 1, Mapkapk2 - map kinase-activated protein kinase 2, Fcer1a - fc receptor, ige, high affinity i, alpha polypeptide, Camta1 - calmodulin binding transcription activator 1, Braf - braf transforming gene, Ptbp1 - …	BP
GO:0031253	cell projection membrane	1.55e-5	6.77e-4	3.03	19437	296	498	23	[Hip1r - huntingtin interacting protein 1 related, Map2 - microtubule-associated protein 2, Ngfr - nerve growth factor receptor (tnfr superfamily, member 16), Itga5 - integrin alpha 5 (fibronectin receptor alpha), Aif1l - allograft inflammatory factor 1-like, Folr1 - folate receptor 1 (adult), Itga3 - integrin alpha 3, Rac1 - ras-related c3 botulinum substrate 1, Abcg2 - atp-binding cassette, sub…	CC
GO:0004672	protein kinase activity	1.57e-5	0.00184	1.77	19437	557	1402	71	[Map2k1 - mitogen-activated protein kinase kinase 1, Araf - v-raf murine sarcoma 3611 viral oncogene homolog, Mapk7 - mitogen-activated protein kinase 7, Mmd - monocyte to macrophage differentiation-associated, Csnk1g2 - casein kinase 1, gamma 2, Hipk1 - homeodomain interacting protein kinase 1, Mark3 - map/microtubule affinity-regulating kinase 3, D8Ertd82e - dna segment, chr 8, erato doi 82, ex…	MF
GO:0098797	plasma membrane protein complex	1.62e-5	6.93e-4	1.79	19437	531	1389	68	[Fxyd4 - fxyd domain-containing ion transport regulator 4, Ramp2 - receptor (calcitonin) activity modifying protein 2, Il12rb1 - interleukin 12 receptor, beta 1, Cd247 - cd247 antigen, Ap2s1 - adaptor-related protein complex 2, sigma 1 subunit, Cd3g - cd3 antigen, gamma polypeptide, Gria2 - glutamate receptor, ionotropic, ampa2 (alpha 2), Coro1c - coronin, actin binding protein 1c, Jup - junction…	CC
GO:0062013	positive regulation of small molecule metabolic process	1.71e-5	0.00102	2.4699999999999998	19437	163	1451	30	[Ppard - peroxisome proliferator activator receptor delta, Map2k1 - mitogen-activated protein kinase kinase 1, Arpp19 - camp-regulated phosphoprotein 19, Pou1f1 - pou domain, class 1, transcription factor 1, Bcl2l1 - bcl2-like 1, Pparg - peroxisome proliferator activated receptor gamma, Nr1h3 - nuclear receptor subfamily 1, group h, member 3, Plin5 - perilipin 5, Mid1ip1 - mid1 interacting protei…	BP
GO:0031346	positive regulation of cell projection organization	1.71e-5	0.00102	1.86	19437	464	1377	61	[Map2k1 - mitogen-activated protein kinase kinase 1, Metrn - meteorin, glial cell differentiation regulator, Golga2 - golgi autoantigen, golgin subfamily a, 2, Rala - v-ral simian leukemia viral oncogene homolog a (ras related), Rasal1 - ras protein activator like 1 (gap1 like), Neurl1a - neuralized homolog 1a (drosophila), Neu1 - neuraminidase 1, Sept7 - septin 7, Crabp2 - cellular retinoic acid…	BP
GO:0001932	regulation of protein phosphorylation	1.73e-5	0.00103	1.3800000000000001	19437	1374	1951	191	[Gdf9 - growth differentiation factor 9, Araf - v-raf murine sarcoma 3611 viral oncogene homolog, Map2k1 - mitogen-activated protein kinase kinase 1, Card14 - caspase recruitment domain family, member 14, Mmd - monocyte to macrophage differentiation-associated, Unc119 - unc-119 homolog (c. elegans), Dusp3 - dual specificity phosphatase 3 (vaccinia virus phosphatase vh1-related), Rhoa - ras homolo…	BP
GO:0050790	regulation of catalytic activity	1.77e-5	0.00105	1.45	19437	1812	1140	154	[Oxa1l - oxidase assembly 1-like, Map2k1 - mitogen-activated protein kinase kinase 1, Fasl - fas ligand (tnf superfamily, member 6), Pnkp - polynucleotide kinase 3'- phosphatase, Mmd - monocyte to macrophage differentiation-associated, Nr1h3 - nuclear receptor subfamily 1, group h, member 3, Trappc6a - trafficking protein particle complex 6a, Nosip - nitric oxide synthase interacting protein, Bcl…	BP
GO:0032386	regulation of intracellular transport	1.78e-5	0.00105	1.6900000000000002	19437	450	2024	79	[Map2k1 - mitogen-activated protein kinase kinase 1, Gdi1 - guanosine diphosphate (gdp) dissociation inhibitor 1, Crhr1 - corticotropin releasing hormone receptor 1, Bcl2l1 - bcl2-like 1, Fam115e - family with sequence similarity 115, member e, Git1 - g protein-coupled receptor kinase-interactor 1, Supt6 - suppressor of ty 6, Derl2 - der1-like domain family, member 2, Rab5a - rab5a, member ras on…	BP
GO:0051054	positive regulation of DNA metabolic process	1.79e-5	0.00106	1.96	19437	249	1948	49	[Setdb1 - set domain, bifurcated 1, Pnkp - polynucleotide kinase 3'- phosphatase, Dnmt3l - dna (cytosine-5-)-methyltransferase 3-like, Crhr2 - corticotropin releasing hormone receptor 2, Faf1 - fas-associated factor 1, Endog - endonuclease g, Pfn1 - profilin 1, Akt1 - thymoma viral proto-oncogene 1, Trim28 - tripartite motif-containing 28, Bax - bcl2-associated x protein, Wt1 - wilms tumor 1 homo…	BP
GO:0045165	cell fate commitment	1.79e-5	0.00105	2.21	19437	183	1781	37	[Pparg - peroxisome proliferator activated receptor gamma, Jag2 - jagged 2, Wnt11 - wingless-related mmtv integration site 11, Tgfb1 - transforming growth factor, beta 1, Rhoa - ras homolog gene family, member a, Wnt2 - wingless-related mmtv integration site 2, Dll1 - delta-like 1 (drosophila), Wnt3 - wingless-related mmtv integration site 3, Braf - braf transforming gene, Wnt3a - wingless-relate…	BP
GO:0048608	reproductive structure development	1.83e-5	0.00107	2.01	19437	290	1568	47	[Rarg - retinoic acid receptor, gamma, Ppard - peroxisome proliferator activator receptor delta, Map2k1 - mitogen-activated protein kinase kinase 1, Bcl2l1 - bcl2-like 1, Dnmt3l - dna (cytosine-5-)-methyltransferase 3-like, Atn1 - atrophin 1, Pparg - peroxisome proliferator activated receptor gamma, Ptpn6 - protein tyrosine phosphatase, non-receptor type 6, Cdx4 - caudal type homeobox 4, Vegfa - …	BP
GO:0044260	cellular macromolecule metabolic process	1.89e-5	0.0011	1.28	19437	3689	1225	298	[Man2b1 - mannosidase 2, alpha b1, Csnk1g2 - casein kinase 1, gamma 2, Man1a - mannosidase 1, alpha, Mark3 - map/microtubule affinity-regulating kinase 3, Supt6 - suppressor of ty 6, Nfat5 - nuclear factor of activated t cells 5, Dusp3 - dual specificity phosphatase 3 (vaccinia virus phosphatase vh1-related), Braf - braf transforming gene, Ptbp1 - polypyrimidine tract binding protein 1, Rmnd5b - …	BP
GO:0033674	positive regulation of kinase activity	1.91e-5	0.00111	1.6600000000000001	19437	497	1951	83	[Map2k1 - mitogen-activated protein kinase kinase 1, Mmd - monocyte to macrophage differentiation-associated, Il12b - interleukin 12b, Phb2 - prohibitin 2, Neurl1a - neuralized homolog 1a (drosophila), Pih1d1 - pih1 domain containing 1, Sash1 - sam and sh3 domain containing 1, Unc119 - unc-119 homolog (c. elegans), Rhoa - ras homolog gene family, member a, Fcer1a - fc receptor, ige, high affinity…	BP
GO:1904018	positive regulation of vasculature development	2.03e-5	0.00117	2.09	19437	199	1919	41	[Ramp2 - receptor (calcitonin) activity modifying protein 2, Nfe2l2 - nuclear factor, erythroid derived 2, like 2, Brca1 - breast cancer 1, Itga5 - integrin alpha 5 (fibronectin receptor alpha), Ptgis - prostaglandin i2 (prostacyclin) synthase, Ccl24 - chemokine (c-c motif) ligand 24, Vegfa - vascular endothelial growth factor a, Sash1 - sam and sh3 domain containing 1, Hyal1 - hyaluronoglucosami…	BP
GO:0042493	response to drug	2.04e-5	0.00118	1.8	19437	528	1353	66	[Cyp27b1 - cytochrome p450, family 27, subfamily b, polypeptide 1, Bcl2l1 - bcl2-like 1, Mapk7 - mitogen-activated protein kinase 7, Folr1 - folate receptor 1 (adult), Nr1h3 - nuclear receptor subfamily 1, group h, member 3, Rhoa - ras homolog gene family, member a, Slc1a3 - solute carrier family 1 (glial high affinity glutamate transporter), member 3, Slc1a2 - solute carrier family 1 (glial high…	BP
GO:0017038	protein import	2.05e-5	0.00118	2.2800000000000002	19437	139	2023	33	[Pex5 - peroxisomal biogenesis factor 5, Med1 - mediator complex subunit 1, Pttg1ip - pituitary tumor-transforming 1 interacting protein, Hspa8 - heat shock protein 8, Tomm40l - translocase of outer mitochondrial membrane 40 homolog-like (yeast), Phb2 - prohibitin 2, Nup214 - nucleoporin 214, Tnpo3 - transportin 3, Apoe - apolipoprotein e, Tmco6 - transmembrane and coiled-coil domains 6, Ipo4 - i…	BP
GO:0071363	cellular response to growth factor stimulus	2.13e-5	0.00122	2.01	19437	225	1932	45	[Med1 - mediator complex subunit 1, Ramp2 - receptor (calcitonin) activity modifying protein 2, Crk - v-crk sarcoma virus ct10 oncogene homolog (avian), Cd44 - cd44 antigen, Wwox - ww domain-containing oxidoreductase, Mapk7 - mitogen-activated protein kinase 7, Git1 - g protein-coupled receptor kinase-interactor 1, Vegfa - vascular endothelial growth factor a, Mapkapk2 - map kinase-activated prot…	BP
GO:0040008	regulation of growth	2.23e-5	0.00127	1.62	19437	689	1600	92	[Ppard - peroxisome proliferator activator receptor delta, Nf2 - neurofibromatosis 2, Cd44 - cd44 antigen, Wisp1 - wnt1 inducible signaling pathway protein 1, Rasal1 - ras protein activator like 1 (gap1 like), Cyp27b1 - cytochrome p450, family 27, subfamily b, polypeptide 1, Pou1f1 - pou domain, class 1, transcription factor 1, Bcl2l1 - bcl2-like 1, Pparg - peroxisome proliferator activated recep…	BP
GO:0048639	positive regulation of developmental growth	2.24e-5	0.00127	2.02	19437	209	2024	44	[Pex5 - peroxisomal biogenesis factor 5, Ppard - peroxisome proliferator activator receptor delta, Ikzf1 - ikaros family zinc finger 1, Gdi1 - guanosine diphosphate (gdp) dissociation inhibitor 1, Myod1 - myogenic differentiation 1, Pou1f1 - pou domain, class 1, transcription factor 1, Rasal1 - ras protein activator like 1 (gap1 like), Wisp1 - wnt1 inducible signaling pathway protein 1, Atp5g1 - …	BP
GO:0010243	response to organonitrogen compound	2.31e-5	0.0013	1.72	19437	642	1340	76	[Cyp27b1 - cytochrome p450, family 27, subfamily b, polypeptide 1, Bcl2l1 - bcl2-like 1, Folr1 - folate receptor 1 (adult), Pparg - peroxisome proliferator activated receptor gamma, Neurl1a - neuralized homolog 1a (drosophila), Slc1a3 - solute carrier family 1 (glial high affinity glutamate transporter), member 3, Carm1 - coactivator-associated arginine methyltransferase 1, Slc26a3 - solute carri…	BP
GO:0030336	negative regulation of cell migration	2.38e-5	0.00134	1.92	19437	274	1883	51	[Sulf1 - sulfatase 1, Ppard - peroxisome proliferator activator receptor delta, Calr - calreticulin, Nfe2l2 - nuclear factor, erythroid derived 2, like 2, Pparg - peroxisome proliferator activated receptor gamma, Stard13 - star-related lipid transfer (start) domain containing 13, Wnt11 - wingless-related mmtv integration site 11, Dusp3 - dual specificity phosphatase 3 (vaccinia virus phosphatase …	BP
GO:0042110	T cell activation	2.45e-5	0.00137	2.34	19437	232	1180	33	[Tcirg1 - t cell, immune regulator 1, atpase, h+ transporting, lysosomal v0 protein a3, Cd44 - cd44 antigen, Jag2 - jagged 2, Cd3g - cd3 antigen, gamma polypeptide, Il12b - interleukin 12b, Tcf7 - transcription factor 7, t cell specific, Eif2ak4 - eukaryotic translation initiation factor 2 alpha kinase 4, Tgfb1 - transforming growth factor, beta 1, Braf - braf transforming gene, Bax - bcl2-associ…	BP
GO:1901701	cellular response to oxygen-containing compound	2.5e-5	0.0014	1.6700000000000002	19437	711	1359	83	[Rarg - retinoic acid receptor, gamma, Ppard - peroxisome proliferator activator receptor delta, Bcl2l1 - bcl2-like 1, Mapk7 - mitogen-activated protein kinase 7, Folr1 - folate receptor 1 (adult), Pparg - peroxisome proliferator activated receptor gamma, Il12b - interleukin 12b, Nr1h3 - nuclear receptor subfamily 1, group h, member 3, Neurl1a - neuralized homolog 1a (drosophila), Prkaca - protei…	BP
GO:0010035	response to inorganic substance	2.51e-5	0.0014	1.98	19437	393	1222	49	[Crip1 - cysteine-rich protein 1 (intestinal), Cyp27b1 - cytochrome p450, family 27, subfamily b, polypeptide 1, Rasal1 - ras protein activator like 1 (gap1 like), Pparg - peroxisome proliferator activated receptor gamma, Mapk7 - mitogen-activated protein kinase 7, Fosb - fbj osteosarcoma oncogene b, Slc1a3 - solute carrier family 1 (glial high affinity glutamate transporter), member 3, Neurod2 -…	BP
GO:0001818	negative regulation of cytokine production	2.56e-5	0.00142	1.98	19437	257	1796	47	[Pparg - peroxisome proliferator activated receptor gamma, Ptpn6 - protein tyrosine phosphatase, non-receptor type 6, Lbp - lipopolysaccharide binding protein, Il12b - interleukin 12b, Cd274 - cd274 antigen, Prg4 - proteoglycan 4 (megakaryocyte stimulating factor, articular superficial zone protein), Wnt11 - wingless-related mmtv integration site 11, Tgfb1 - transforming growth factor, beta 1, Fg…	BP
GO:0031090	organelle membrane	2.59e-5	0.00108	1.35	19437	1514	2025	213	[Man1a2 - mannosidase, alpha, class 1a, member 2, Man2b1 - mannosidase 2, alpha b1, Ndufa9 - nadh dehydrogenase (ubiquinone) 1 alpha subcomplex, 9, Man1a - mannosidase 1, alpha, Acadvl - acyl-coenzyme a dehydrogenase, very long chain, Coro1c - coronin, actin binding protein 1c, Stxbp2 - syntaxin binding protein 2, Car4 - carbonic anhydrase 4, H2-M3 - histocompatibility 2, m region locus 3, Stx1a …	CC
GO:0048872	homeostasis of number of cells	2.63e-5	0.00146	2.7600000000000002	19437	168	1006	24	[Tcirg1 - t cell, immune regulator 1, atpase, h+ transporting, lysosomal v0 protein a3, Il7r - interleukin 7 receptor, Foxn1 - forkhead box n1, Lpcat3 - lysophosphatidylcholine acyltransferase 3, Mef2c - myocyte enhancer factor 2c, Rac1 - ras-related c3 botulinum substrate 1, Vegfa - vascular endothelial growth factor a, Tgfb1 - transforming growth factor, beta 1, Hmox1 - heme oxygenase (decyclin…	BP
GO:0060284	regulation of cell development	2.64e-5	0.00146	1.54	19437	1089	1337	115	[Calr - calreticulin, Map2k1 - mitogen-activated protein kinase kinase 1, Mmd - monocyte to macrophage differentiation-associated, D8Ertd82e - dna segment, chr 8, erato doi 82, expressed, Rhoa - ras homolog gene family, member a, Carm1 - coactivator-associated arginine methyltransferase 1, Igsf10 - immunoglobulin superfamily, member 10, Coro1c - coronin, actin binding protein 1c, Apoe - apolipopr…	BP
GO:0045121	membrane raft	2.67e-5	0.0011	1.76	19437	359	1994	65	[Sulf1 - sulfatase 1, Slc2a1 - solute carrier family 2 (facilitated glucose transporter), member 1, Crk - v-crk sarcoma virus ct10 oncogene homolog (avian), Nf2 - neurofibromatosis 2, Cd48 - cd48 antigen, Fasl - fas ligand (tnf superfamily, member 6), Abca1 - atp-binding cassette, sub-family a (abc1), member 1, Ptgis - prostaglandin i2 (prostacyclin) synthase, Hspa8 - heat shock protein 8, Rab5a …	CC
GO:1905953	negative regulation of lipid localization	2.68e-5	0.00147	5.619999999999999	19437	48	792	11	[Apoe - apolipoprotein e, Apoc2 - apolipoprotein c-ii, Cyp4f18 - cytochrome p450, family 4, subfamily f, polypeptide 18, Ppard - peroxisome proliferator activator receptor delta, Akt1 - thymoma viral proto-oncogene 1, Akt2 - thymoma viral proto-oncogene 2, Shh - sonic hedgehog, Pparg - peroxisome proliferator activated receptor gamma, Nr1h3 - nuclear receptor subfamily 1, group h, member 3, Nfkbi…	BP
GO:0016301	kinase activity	2.7e-5	0.00309	1.8	19437	714	1000	66	[Map2k1 - mitogen-activated protein kinase kinase 1, Araf - v-raf murine sarcoma 3611 viral oncogene homolog, Pnkp - polynucleotide kinase 3'- phosphatase, Mapk7 - mitogen-activated protein kinase 7, Mmd - monocyte to macrophage differentiation-associated, Csnk1g2 - casein kinase 1, gamma 2, Uck1 - uridine-cytidine kinase 1, D8Ertd82e - dna segment, chr 8, erato doi 82, expressed, Prkaca - protei…	MF
GO:0031399	regulation of protein modification process	2.73e-5	0.00149	1.32	19437	1733	2015	238	[Card14 - caspase recruitment domain family, member 14, Mmd - monocyte to macrophage differentiation-associated, Supt6 - suppressor of ty 6, Dusp3 - dual specificity phosphatase 3 (vaccinia virus phosphatase vh1-related), Fcer1a - fc receptor, ige, high affinity i, alpha polypeptide, Coro1c - coronin, actin binding protein 1c, Camta1 - calmodulin binding transcription activator 1, Braf - braf tra…	BP
GO:0042277	peptide binding	2.77e-5	0.00309	2.32	19437	284	1001	34	[Pex5 - peroxisomal biogenesis factor 5, Ramp2 - receptor (calcitonin) activity modifying protein 2, Calr - calreticulin, Prlr - prolactin receptor, Crhr2 - corticotropin releasing hormone receptor 2, Pparg - peroxisome proliferator activated receptor gamma, Tomm40l - translocase of outer mitochondrial membrane 40 homolog-like (yeast), Lnpep - leucyl/cystinyl aminopeptidase, Nup214 - nucleoporin …	MF
GO:0043281	regulation of cysteine-type endopeptidase activity involved in apoptotic process	2.78e-5	0.00152	2.6	19437	199	1013	27	[Bcap31 - b cell receptor associated protein 31, Fasl - fas ligand (tnf superfamily, member 6), Cd44 - cd44 antigen, Rps6ka1 - ribosomal protein s6 kinase polypeptide 1, Pparg - peroxisome proliferator activated receptor gamma, Vegfa - vascular endothelial growth factor a, Pih1d1 - pih1 domain containing 1, Bcl2l12 - bcl2-like 12 (proline rich), Akt1 - thymoma viral proto-oncogene 1, Akt2 - thymo…	BP
GO:0002683	negative regulation of immune system process	2.79e-5	0.00151	1.6900000000000002	19437	459	1909	76	[Crk - v-crk sarcoma virus ct10 oncogene homolog (avian), Cd44 - cd44 antigen, Nfe2l2 - nuclear factor, erythroid derived 2, like 2, Pparg - peroxisome proliferator activated receptor gamma, Il12b - interleukin 12b, Nr1h3 - nuclear receptor subfamily 1, group h, member 3, Tnfrsf13b - tumor necrosis factor receptor superfamily, member 13b, Dusp3 - dual specificity phosphatase 3 (vaccinia virus pho…	BP
GO:0071417	cellular response to organonitrogen compound	2.89e-5	0.00156	1.99	19437	342	1340	47	[Glra1 - glycine receptor, alpha 1 subunit, Bcl2l1 - bcl2-like 1, Pparg - peroxisome proliferator activated receptor gamma, Folr1 - folate receptor 1 (adult), Neurl1a - neuralized homolog 1a (drosophila), Atp5g1 - atp synthase, h+ transporting, mitochondrial f0 complex, subunit c1 (subunit 9), Slc26a3 - solute carrier family 26, member 3, Jup - junction plakoglobin, Akt1 - thymoma viral proto-onc…	BP
GO:0048660	regulation of smooth muscle cell proliferation	2.92e-5	0.00158	2.2	19437	162	1910	35	[Itga2 - integrin alpha 2, Ppard - peroxisome proliferator activator receptor delta, Wisp1 - wnt1 inducible signaling pathway protein 1, Pparg - peroxisome proliferator activated receptor gamma, Il12b - interleukin 12b, Vegfa - vascular endothelial growth factor a, Rab5a - rab5a, member ras oncogene family, Foxj2 - forkhead box j2, Cnn1 - calponin 1, Akt1 - thymoma viral proto-oncogene 1, Apod - …	BP
GO:0009612	response to mechanical stimulus	2.95e-5	0.00159	2.77	19437	130	1241	23	[Pcdh15 - protocadherin 15, Atp8a2 - atpase, aminophospholipid transporter-like, class i, type 8a, member 2, Rac1 - ras-related c3 botulinum substrate 1, Atp1a2 - atpase, na+/k+ transporting, alpha 2 polypeptide, Kit - kit oncogene, Raf1 - v-raf-leukemia viral oncogene 1, Jup - junction plakoglobin, Cnn2 - calponin 2, Cd36 - cd36 antigen, Akt1 - thymoma viral proto-oncogene 1, Clcn6 - chloride ch…	BP
GO:0098857	membrane microdomain	2.95e-5	0.00119	1.76	19437	360	1994	65	[Sulf1 - sulfatase 1, Slc2a1 - solute carrier family 2 (facilitated glucose transporter), member 1, Crk - v-crk sarcoma virus ct10 oncogene homolog (avian), Cd48 - cd48 antigen, Nf2 - neurofibromatosis 2, Fasl - fas ligand (tnf superfamily, member 6), Abca1 - atp-binding cassette, sub-family a (abc1), member 1, Ptgis - prostaglandin i2 (prostacyclin) synthase, Hspa8 - heat shock protein 8, Rab5a …	CC
GO:0015833	peptide transport	3.04e-5	0.00163	1.41	19437	1109	2023	163	[Stx5a - syntaxin 5a, Srp19 - signal recognition particle 19, Calr - calreticulin, Gdi1 - guanosine diphosphate (gdp) dissociation inhibitor 1, Abca1 - atp-binding cassette, sub-family a (abc1), member 1, Hspa8 - heat shock protein 8, Arl4d - adp-ribosylation factor-like 4d, Unc119 - unc-119 homolog (c. elegans), Nup214 - nucleoporin 214, Ap4e1 - adaptor-related protein complex ap-4, epsilon 1, T…	BP
GO:0044454	nuclear chromosome part	3.09e-5	0.00122	1.48	19437	848	2018	130	[Zkscan6 - zinc finger with krab and scan domains 6, Ikzf1 - ikaros family zinc finger 1, Ikzf3 - ikaros family zinc finger 3, Ikzf4 - ikaros family zinc finger 4, Nr1h3 - nuclear receptor subfamily 1, group h, member 3, Asxl3 - additional sex combs like 3 (drosophila), Ipo4 - importin 4, Etaa1 - ewing's tumor-associated antigen 1, Tcf23 - transcription factor 23, Ube2a - ubiquitin-conjugating en…	CC
GO:0042593	glucose homeostasis	3.1e-5	0.00166	2.36	19437	188	1356	31	[Map2k1 - mitogen-activated protein kinase kinase 1, Wisp1 - wnt1 inducible signaling pathway protein 1, Pparg - peroxisome proliferator activated receptor gamma, Prkaca - protein kinase, camp dependent, catalytic, alpha, Raf1 - v-raf-leukemia viral oncogene 1, Fgfr4 - fibroblast growth factor receptor 4, Sh2b2 - sh2b adaptor protein 2, Akt1 - thymoma viral proto-oncogene 1, Gpr116 - g protein-co…	BP
GO:0048662	negative regulation of smooth muscle cell proliferation	3.12e-5	0.00166	3.4699999999999998	19437	53	1796	17	[Ppard - peroxisome proliferator activator receptor delta, Klf4 - kruppel-like factor 4 (gut), Ndrg2 - n-myc downstream regulated gene 2, Pparg - peroxisome proliferator activated receptor gamma, Il12b - interleukin 12b, Vipr2 - vasoactive intestinal peptide receptor 2, Mef2c - myocyte enhancer factor 2c, Hmox1 - heme oxygenase (decycling) 1, Cnn1 - calponin 1, Apod - apolipoprotein d, Comt - cat…	BP
GO:0001817	regulation of cytokine production	3.18e-5	0.00168	1.56	19437	694	1827	102	[Mapkapk2 - map kinase-activated protein kinase 2, Fcer1a - fc receptor, ige, high affinity i, alpha polypeptide, Hspb1 - heat shock protein 1, Slc7a5 - solute carrier family 7 (cationic amino acid transporter, y+ system), member 5, Ufd1l - ubiquitin fusion degradation 1 like, Apod - apolipoprotein d, Fbln1 - fibulin 1, Axl - axl receptor tyrosine kinase, H2-M3 - histocompatibility 2, m region lo…	BP
GO:0009888	tissue development	3.25e-5	0.00172	1.55	19437	639	2020	103	[Ikzf1 - ikaros family zinc finger 1, Ptgis - prostaglandin i2 (prostacyclin) synthase, Rhoa - ras homolog gene family, member a, Igsf10 - immunoglobulin superfamily, member 10, Aqp1 - aquaporin 1, Pten - phosphatase and tensin homolog, Tcf23 - transcription factor 23, Stra6 - stimulated by retinoic acid gene 6, Taz - tafazzin, Wnt8a - wingless-related mmtv integration site 8a, Gata6 - gata bindi…	BP
GO:0031330	negative regulation of cellular catabolic process	3.29e-5	0.00173	1.91	19437	253	2015	50	[Golga2 - golgi autoantigen, golgin subfamily a, 2, Derl2 - der1-like domain family, member 2, Plin5 - perilipin 5, Mapkapk2 - map kinase-activated protein kinase 2, Sirt2 - sirtuin 2, Ubqln4 - ubiquilin 4, Akt1 - thymoma viral proto-oncogene 1, Ptbp1 - polypyrimidine tract binding protein 1, Timp1 - tissue inhibitor of metalloproteinase 1, Timp2 - tissue inhibitor of metalloproteinase 2, Eif4g2 …	BP
GO:0045765	regulation of angiogenesis	3.3e-5	0.00173	1.84	19437	308	1919	56	[Sulf1 - sulfatase 1, Ramp2 - receptor (calcitonin) activity modifying protein 2, Fasl - fas ligand (tnf superfamily, member 6), Nfe2l2 - nuclear factor, erythroid derived 2, like 2, Ptgis - prostaglandin i2 (prostacyclin) synthase, Mapk7 - mitogen-activated protein kinase 7, Crhr2 - corticotropin releasing hormone receptor 2, Pparg - peroxisome proliferator activated receptor gamma, Il12b - inte…	BP
GO:0010633	negative regulation of epithelial cell migration	3.37e-5	0.00176	3.12	19437	71	1757	20	[Klf4 - kruppel-like factor 4 (gut), Marveld3 - marvel (membrane-associating) domain containing 3, Pparg - peroxisome proliferator activated receptor gamma, Mef2c - myocyte enhancer factor 2c, Stard13 - star-related lipid transfer (start) domain containing 13, Tgfb1 - transforming growth factor, beta 1, Rhoa - ras homolog gene family, member a, Cxcl13 - chemokine (c-x-c motif) ligand 13, Coro1c -…	BP
GO:0097546	ciliary base	3.38e-5	0.0013	3.95	19437	36	1914	14	[Invs - inversin, Tctex1d2 - tctex1 domain containing 2, Ift52 - intraflagellar transport 52, Prkaca - protein kinase, camp dependent, catalytic, alpha, Tulp3 - tubby-like protein 3, Rab8a - rab8a, member ras oncogene family, Nek8 - nima (never in mitosis gene a)-related expressed kinase 8, Ick - intestinal cell kinase, Prkacb - protein kinase, camp dependent, catalytic, beta, Prkar2b - protein k…	CC
GO:0033500	carbohydrate homeostasis	3.45e-5	0.0018	2.3499999999999996	19437	189	1356	31	[Map2k1 - mitogen-activated protein kinase kinase 1, Wisp1 - wnt1 inducible signaling pathway protein 1, Pparg - peroxisome proliferator activated receptor gamma, Prkaca - protein kinase, camp dependent, catalytic, alpha, Raf1 - v-raf-leukemia viral oncogene 1, Fgfr4 - fibroblast growth factor receptor 4, Akt1 - thymoma viral proto-oncogene 1, Sh2b2 - sh2b adaptor protein 2, Gpr116 - g protein-co…	BP
GO:0031058	positive regulation of histone modification	3.5e-5	0.00182	3.9299999999999997	19437	99	799	16	[Akap8l - a kinase (prka) anchor protein 8-like, Vegfa - vascular endothelial growth factor a, Pih1d1 - pih1 domain containing 1, Tgfb1 - transforming growth factor, beta 1, Smarcb1 - swi/snf related, matrix associated, actin dependent regulator of chromatin, subfamily b, member 1, Daxx - fas death domain-associated protein, Paxip1 - pax interacting (with transcription-activation domain) protein …	BP
GO:0030135	coated vesicle	3.54e-5	0.00134	3.45	19437	139	689	17	[Use1 - unconventional snare in the er 1 homolog (s. cerevisiae), Bcap31 - b cell receptor associated protein 31, Hip1r - huntingtin interacting protein 1 related, Ngfr - nerve growth factor receptor (tnfr superfamily, member 16), Golga2 - golgi autoantigen, golgin subfamily a, 2, Snx9 - sorting nexin 9, Ece1 - endothelin converting enzyme 1, Ocrl - oculocerebrorenal syndrome of lowe, Rgs19 - reg…	CC
GO:0002573	myeloid leukocyte differentiation	3.55e-5	0.00184	3.22	19437	96	1259	20	[Tcirg1 - t cell, immune regulator 1, atpase, h+ transporting, lysosomal v0 protein a3, Spi1 - spleen focus forming virus (sffv) proviral integration oncogene, Cbfa2t3 - core-binding factor, runt domain, alpha subunit 2, translocated to, 3 (human), Wisp1 - wnt1 inducible signaling pathway protein 1, Pparg - peroxisome proliferator activated receptor gamma, Spib - spi-b transcription factor (spi-1…	BP
GO:0007507	heart development	3.57e-5	0.00184	1.8800000000000001	19437	263	2000	51	[Med1 - mediator complex subunit 1, Map2k1 - mitogen-activated protein kinase kinase 1, Ramp2 - receptor (calcitonin) activity modifying protein 2, Nek8 - nima (never in mitosis gene a)-related expressed kinase 8, Aldh1a2 - aldehyde dehydrogenase family 1, subfamily a2, Pten - phosphatase and tensin homolog, Hspb7 - heat shock protein family, member 7 (cardiovascular), Smg9 - smg-9 homolog, nonse…	BP
GO:0030217	T cell differentiation	3.58e-5	0.00184	3.27	19437	131	817	18	[Tcirg1 - t cell, immune regulator 1, atpase, h+ transporting, lysosomal v0 protein a3, Tbx21 - t-box 21, Il7r - interleukin 7 receptor, Jag2 - jagged 2, Tcf7 - transcription factor 7, t cell specific, Cd3g - cd3 antigen, gamma polypeptide, Il12b - interleukin 12b, Dnaja3 - dnaj (hsp40) homolog, subfamily a, member 3, Tgfb1 - transforming growth factor, beta 1, Psap - prosaposin, Braf - braf tran…	BP
GO:0060770	negative regulation of epithelial cell proliferation involved in prostate gland development	3.59e-5	0.00184	13.51	19437	7	1028	5	[Apc - adenomatosis polyposis coli, Serpinf1 - serine (or cysteine) peptidase inhibitor, clade f, member 1, Cdkn1b - cyclin-dependent kinase inhibitor 1b, Stk11 - serine/threonine kinase 11, Wdr77 - wd repeat domain 77]	BP
GO:1990837	sequence-specific double-stranded DNA binding	3.6e-5	0.00392	1.36	19437	1400	2020	198	[Zim1 - zinc finger, imprinted 1, Ikzf1 - ikaros family zinc finger 1, Ikzf3 - ikaros family zinc finger 3, Ikzf4 - ikaros family zinc finger 4, Zfp276 - zinc finger protein (c2h2 type) 276, Nfat5 - nuclear factor of activated t cells 5, Mafk - v-maf musculoaponeurotic fibrosarcoma oncogene family, protein k (avian), Zfp932 - zinc finger protein 932, Hbp1 - high mobility group box transcription f…	MF
GO:0051050	positive regulation of transport	3.61e-5	0.00184	1.43	19437	1025	2021	152	[Calr - calreticulin, Abca1 - atp-binding cassette, sub-family a (abc1), member 1, Nr1h3 - nuclear receptor subfamily 1, group h, member 3, Hspa8 - heat shock protein 8, Prkaca - protein kinase, camp dependent, catalytic, alpha, Slc1a2 - solute carrier family 1 (glial high affinity glutamate transporter), member 2, Hspa1l - heat shock protein 1-like, Fcer1a - fc receptor, ige, high affinity i, al…	BP
GO:0098805	whole membrane	3.64e-5	0.00135	1.54	19437	655	2023	105	[Man2b1 - mannosidase 2, alpha b1, Clcn3 - chloride channel 3, Stard3 - start domain containing 3, Clcn4-2 - chloride channel 4-2, Hspa8 - heat shock protein 8, Rhot1 - ras homolog gene family, member t1, Pxmp4 - peroxisomal membrane protein 4, Coro1c - coronin, actin binding protein 1c, Aqp1 - aquaporin 1, Stxbp2 - syntaxin binding protein 2, Car4 - carbonic anhydrase 4, Acap2 - arfgap with coil…	CC
GO:1901698	response to nitrogen compound	3.7e-5	0.00188	1.6600000000000001	19437	706	1340	81	[Cyp27b1 - cytochrome p450, family 27, subfamily b, polypeptide 1, Bcl2l1 - bcl2-like 1, Folr1 - folate receptor 1 (adult), Pparg - peroxisome proliferator activated receptor gamma, Neurl1a - neuralized homolog 1a (drosophila), Slc1a3 - solute carrier family 1 (glial high affinity glutamate transporter), member 3, Carm1 - coactivator-associated arginine methyltransferase 1, Slc26a3 - solute carri…	BP
GO:0035148	tube formation	3.74e-5	0.0019	2.57	19437	152	1295	26	[Rarg - retinoic acid receptor, gamma, Rala - v-ral simian leukemia viral oncogene homolog a (ras related), Folr1 - folate receptor 1 (adult), Vegfa - vascular endothelial growth factor a, Prkaca - protein kinase, camp dependent, catalytic, alpha, Tgfb1 - transforming growth factor, beta 1, Tulp3 - tubby-like protein 3, Prkacb - protein kinase, camp dependent, catalytic, beta, Tcap - titin-cap, A…	BP
GO:0051129	negative regulation of cellular component organization	3.76e-5	0.0019	1.51	19437	749	1998	116	[Gdi1 - guanosine diphosphate (gdp) dissociation inhibitor 1, Nr1h3 - nuclear receptor subfamily 1, group h, member 3, Hspa8 - heat shock protein 8, Supt6 - suppressor of ty 6, D8Ertd82e - dna segment, chr 8, erato doi 82, expressed, Unc119 - unc-119 homolog (c. elegans), Fap - fibroblast activation protein, Rhoa - ras homolog gene family, member a, Carm1 - coactivator-associated arginine methylt…	BP
GO:0045785	positive regulation of cell adhesion	3.76e-5	0.00189	1.6900000000000002	19437	426	1973	73	[Calr - calreticulin, Crk - v-crk sarcoma virus ct10 oncogene homolog (avian), Cd44 - cd44 antigen, Il12rb1 - interleukin 12 receptor, beta 1, Il12b - interleukin 12b, Nfat5 - nuclear factor of activated t cells 5, Rhoa - ras homolog gene family, member a, Jup - junction plakoglobin, Braf - braf transforming gene, Wnt3a - wingless-related mmtv integration site 3a, Ihh - indian hedgehog, Cd83 - cd…	BP
GO:0031406	carboxylic acid binding	3.85e-5	0.0041	2.51	19437	221	981	28	[Glra1 - glycine receptor, alpha 1 subunit, Ppard - peroxisome proliferator activator receptor delta, Cd44 - cd44 antigen, Ncan - neurocan, Folr1 - folate receptor 1 (adult), Pparg - peroxisome proliferator activated receptor gamma, Bcan - brevican, Slc1a3 - solute carrier family 1 (glial high affinity glutamate transporter), member 3, Crabp2 - cellular retinoic acid binding protein ii, Gnmt - gl…	MF
GO:0008305	integrin complex	3.85e-5	0.0014	10.16	19437	33	406	7	[Itga5 - integrin alpha 5 (fibronectin receptor alpha), Tspan32 - tetraspanin 32, Itga3 - integrin alpha 3, Itgb7 - integrin beta 7, Itgb2l - integrin beta 2-like, Itga11 - integrin alpha 11, Itgb2 - integrin beta 2]	CC
GO:0048732	gland development	3.9e-5	0.00196	1.86	19437	269	2015	52	[Rarg - retinoic acid receptor, gamma, Med1 - mediator complex subunit 1, Map2k1 - mitogen-activated protein kinase kinase 1, Ikzf1 - ikaros family zinc finger 1, Pou1f1 - pou domain, class 1, transcription factor 1, Crhr1 - corticotropin releasing hormone receptor 1, Braf - braf transforming gene, Wnt3a - wingless-related mmtv integration site 3a, Nkx2-1 - nk2 homeobox 1, Wt1 - wilms tumor 1 hom…	BP
GO:0015031	protein transport	3.91e-5	0.00196	1.48	19437	1079	1586	130	[Stx5a - syntaxin 5a, Srp19 - signal recognition particle 19, Calr - calreticulin, Arl4d - adp-ribosylation factor-like 4d, Unc119 - unc-119 homolog (c. elegans), Nup214 - nucleoporin 214, Ap4e1 - adaptor-related protein complex ap-4, epsilon 1, Tnpo3 - transportin 3, Apoe - apolipoprotein e, Tmco6 - transmembrane and coiled-coil domains 6, Hspb1 - heat shock protein 1, Ipo4 - importin 4, Tbc1d8 …	BP
GO:0048524	positive regulation of viral process	4.05e-5	0.00202	4.05	19437	81	889	15	[Tmprss2 - transmembrane protease, serine 2, Tmem39a - transmembrane protein 39a, Pkn2 - protein kinase n2, Rad23a - rad23a homolog (s. cerevisiae), Smarcb1 - swi/snf related, matrix associated, actin dependent regulator of chromatin, subfamily b, member 1, Apoe - apolipoprotein e, Chmp2b - charged multivesicular body protein 2b, Ddx3x - dead/h (asp-glu-ala-asp/his) box polypeptide 3, x-linked, C…	BP
GO:0043565	sequence-specific DNA binding	4.1e-5	0.00427	1.43	19437	1512	1365	152	[Zim1 - zinc finger, imprinted 1, Pou1f1 - pou domain, class 1, transcription factor 1, Ikzf4 - ikaros family zinc finger 4, Nr1h3 - nuclear receptor subfamily 1, group h, member 3, Zfp276 - zinc finger protein (c2h2 type) 276, Nfat5 - nuclear factor of activated t cells 5, Arid3b - at rich interactive domain 3b (bright-like), Carm1 - coactivator-associated arginine methyltransferase 1, Ptbp1 - p…	MF
GO:0051347	positive regulation of transferase activity	4.15e-5	0.00206	1.59	19437	569	1951	91	[Map2k1 - mitogen-activated protein kinase kinase 1, Pnkp - polynucleotide kinase 3'- phosphatase, Mmd - monocyte to macrophage differentiation-associated, Il12b - interleukin 12b, Neurl1a - neuralized homolog 1a (drosophila), Phb2 - prohibitin 2, Pih1d1 - pih1 domain containing 1, Sash1 - sam and sh3 domain containing 1, Unc119 - unc-119 homolog (c. elegans), Rhoa - ras homolog gene family, memb…	BP
GO:0019216	regulation of lipid metabolic process	4.38e-5	0.00217	1.94	19437	352	1396	49	[Ppard - peroxisome proliferator activator receptor delta, Nr1d2 - nuclear receptor subfamily 1, group d, member 2, Cyp27b1 - cytochrome p450, family 27, subfamily b, polypeptide 1, Pparg - peroxisome proliferator activated receptor gamma, Nr1h3 - nuclear receptor subfamily 1, group h, member 3, Lpcat3 - lysophosphatidylcholine acyltransferase 3, Phb2 - prohibitin 2, Asxl3 - additional sex combs …	BP
GO:0015318	inorganic molecular entity transmembrane transporter activity	4.39e-5	0.00447	1.56	19437	772	1634	101	[Fxyd4 - fxyd domain-containing ion transport regulator 4, Letm1 - leucine zipper-ef-hand containing transmembrane protein 1, Clcn3 - chloride channel 3, Clcn5 - chloride channel 5, Clcn4-2 - chloride channel 4-2, Slc1a5 - solute carrier family 1 (neutral amino acid transporter), member 5, Slc1a6 - solute carrier family 1 (high affinity aspartate/glutamate transporter), member 6, Slc1a3 - solute …	MF
GO:0003690	double-stranded DNA binding	4.49e-5	0.00447	1.51	19437	1477	1039	119	[Zim1 - zinc finger, imprinted 1, Pnkp - polynucleotide kinase 3'- phosphatase, Pou1f1 - pou domain, class 1, transcription factor 1, Ikzf4 - ikaros family zinc finger 4, Nr1h3 - nuclear receptor subfamily 1, group h, member 3, Zfp276 - zinc finger protein (c2h2 type) 276, Nfat5 - nuclear factor of activated t cells 5, Arid3b - at rich interactive domain 3b (bright-like), Carm1 - coactivator-asso…	MF
GO:0016773	phosphotransferase activity, alcohol group as acceptor	4.54e-5	0.00443	1.6600000000000001	19437	659	1402	79	[Map2k1 - mitogen-activated protein kinase kinase 1, Araf - v-raf murine sarcoma 3611 viral oncogene homolog, Pnkp - polynucleotide kinase 3'- phosphatase, Mapk7 - mitogen-activated protein kinase 7, Mmd - monocyte to macrophage differentiation-associated, Csnk1g2 - casein kinase 1, gamma 2, Hipk1 - homeodomain interacting protein kinase 1, Mark3 - map/microtubule affinity-regulating kinase 3, D8…	MF
GO:0043204	perikaryon	4.71e-5	0.00168	2.79	19437	136	1128	22	[Ngfr - nerve growth factor receptor (tnfr superfamily, member 16), Gria3 - glutamate receptor, ionotropic, ampa3 (alpha 3), Map2k1 - mitogen-activated protein kinase kinase 1, Ppp5c - protein phosphatase 5, catalytic subunit, Crhr2 - corticotropin releasing hormone receptor 2, Cacna1e - calcium channel, voltage-dependent, r type, alpha 1e subunit, Neurl1a - neuralized homolog 1a (drosophila), Cn…	CC
GO:0006575	cellular modified amino acid metabolic process	4.83e-5	0.00239	2.48	19437	157	1350	27	[P4htm - prolyl 4-hydroxylase, transmembrane (endoplasmic reticulum), Folr1 - folate receptor 1 (adult), Fpgs - folylpolyglutamyl synthetase, Lpcat3 - lysophosphatidylcholine acyltransferase 3, Gnmt - glycine n-methyltransferase, Gstm5 - glutathione s-transferase, mu 5, Ckb - creatine kinase, brain, Gstt3 - glutathione s-transferase, theta 3, Gstm3 - glutathione s-transferase, mu 3, Ggt5 - gamma-…	BP
GO:0032270	positive regulation of cellular protein metabolic process	4.88e-5	0.0024	1.36	19437	1515	1874	198	[Card14 - caspase recruitment domain family, member 14, Fasl - fas ligand (tnf superfamily, member 6), Mmd - monocyte to macrophage differentiation-associated, Faf1 - fas-associated factor 1, Fcer1a - fc receptor, ige, high affinity i, alpha polypeptide, Camta1 - calmodulin binding transcription activator 1, Braf - braf transforming gene, Ptbp1 - polypyrimidine tract binding protein 1, Paf1 - paf…	BP
GO:0045834	positive regulation of lipid metabolic process	4.9e-5	0.00241	2.3699999999999997	19437	164	1451	29	[Ppard - peroxisome proliferator activator receptor delta, Pparg - peroxisome proliferator activated receptor gamma, Nr1h3 - nuclear receptor subfamily 1, group h, member 3, Plin5 - perilipin 5, Tgfb1 - transforming growth factor, beta 1, Mid1ip1 - mid1 interacting protein 1 (gastrulation specific g12-like (zebrafish)), Apoe - apolipoprotein e, Apoh - apolipoprotein h, Akt1 - thymoma viral proto-…	BP
GO:0043005	neuron projection	4.92e-5	0.00173	1.38	19437	1233	2024	177	[Map2k1 - mitogen-activated protein kinase kinase 1, Gdi1 - guanosine diphosphate (gdp) dissociation inhibitor 1, Drp2 - dystrophin related protein 2, Git1 - g protein-coupled receptor kinase-interactor 1, Hspa8 - heat shock protein 8, Mark3 - map/microtubule affinity-regulating kinase 3, Prkaca - protein kinase, camp dependent, catalytic, alpha, Slc12a5 - solute carrier family 12, member 5, Slc1…	CC
GO:0048873	homeostasis of number of cells within a tissue	4.95e-5	0.00243	8.02	19437	39	497	8	[Gata2 - gata binding protein 2, Smo - smoothened homolog (drosophila), Kmt2a - lysine (k)-specific methyltransferase 2a, Rac1 - ras-related c3 botulinum substrate 1, Vegfa - vascular endothelial growth factor a, Sox9 - sry-box containing gene 9, Klhl10 - kelch-like 10, Rpa1 - replication protein a1]	BP
GO:0048641	regulation of skeletal muscle tissue development	5.09e-5	0.00248	3.8	19437	56	1370	15	[Usp19 - ubiquitin specific peptidase 19, Myf5 - myogenic factor 5, Nr1d2 - nuclear receptor subfamily 1, group d, member 2, Tsc22d3 - tsc22 domain family, member 3, Myod1 - myogenic differentiation 1, Mef2c - myocyte enhancer factor 2c, Rbfox1 - rna binding protein, fox-1 homolog (c. elegans) 1, Tgfb1 - transforming growth factor, beta 1, Actn3 - actinin alpha 3, Wnt3a - wingless-related mmtv in…	BP
GO:2000241	regulation of reproductive process	5.23e-5	0.00254	2.08	19437	175	1973	37	[Gdf9 - growth differentiation factor 9, Sulf1 - sulfatase 1, Glra1 - glycine receptor, alpha 1 subunit, Calr - calreticulin, Vegfa - vascular endothelial growth factor a, Smurf2 - smad specific e3 ubiquitin protein ligase 2, Prkaca - protein kinase, camp dependent, catalytic, alpha, Sirt2 - sirtuin 2, Prkacb - protein kinase, camp dependent, catalytic, beta, Gnrh1 - gonadotropin releasing hormon…	BP
GO:1901576	organic substance biosynthetic process	5.36e-5	0.0026	1.32	19437	1742	1934	229	[Cyp51 - cytochrome p450, family 51, Abca1 - atp-binding cassette, sub-family a (abc1), member 1, Ndufa9 - nadh dehydrogenase (ubiquinone) 1 alpha subcomplex, 9, Cyp27b1 - cytochrome p450, family 27, subfamily b, polypeptide 1, Ptgis - prostaglandin i2 (prostacyclin) synthase, Agpat3 - 1-acylglycerol-3-phosphate o-acyltransferase 3, Supt5 - suppressor of ty 5, Supt6 - suppressor of ty 6, Nfat5 - …	BP
GO:2000351	regulation of endothelial cell apoptotic process	5.38e-5	0.0026	3.3299999999999996	19437	53	1874	17	[Ramp2 - receptor (calcitonin) activity modifying protein 2, Fasl - fas ligand (tnf superfamily, member 6), Nfe2l2 - nuclear factor, erythroid derived 2, like 2, Mapk7 - mitogen-activated protein kinase 7, Col18a1 - collagen, type xviii, alpha 1, Cd40 - cd40 antigen, Gata3 - gata binding protein 3, Tek - endothelial-specific receptor tyrosine kinase, Braf - braf transforming gene, Gata2 - gata bi…	BP
GO:0097327	response to antineoplastic agent	5.51e-5	0.00266	3.66	19437	72	1180	16	[Cdh1 - cadherin 1, Hnrnpd - heterogeneous nuclear ribonucleoprotein d, Pdgfb - platelet derived growth factor, b polypeptide, Atrx - alpha thalassemia/mental retardation syndrome x-linked homolog (human), Mapk13 - mitogen-activated protein kinase 13, Tgfb1 - transforming growth factor, beta 1, Daxx - fas death domain-associated protein, Hmox1 - heme oxygenase (decycling) 1, Jup - junction plakog…	BP
GO:0051147	regulation of muscle cell differentiation	5.55e-5	0.00267	2.4099999999999997	19437	162	1396	28	[Ehd2 - eh-domain containing 2, Myod1 - myogenic differentiation 1, Wisp1 - wnt1 inducible signaling pathway protein 1, Supt6 - suppressor of ty 6, Tgfb1 - transforming growth factor, beta 1, Tmem119 - transmembrane protein 119, Ptbp1 - polypyrimidine tract binding protein 1, Wnt3a - wingless-related mmtv integration site 3a, Mmp14 - matrix metallopeptidase 14 (membrane-inserted), Prox1 - prosper…	BP
GO:0016772	transferase activity, transferring phosphorus-containing groups	5.61e-5	0.00535	1.7	19437	847	1000	74	[Araf - v-raf murine sarcoma 3611 viral oncogene homolog, Map2k1 - mitogen-activated protein kinase kinase 1, Pnkp - polynucleotide kinase 3'- phosphatase, Mmd - monocyte to macrophage differentiation-associated, Csnk1g2 - casein kinase 1, gamma 2, Mapk7 - mitogen-activated protein kinase 7, Uck1 - uridine-cytidine kinase 1, D8Ertd82e - dna segment, chr 8, erato doi 82, expressed, Prkaca - protei…	MF
GO:0019902	phosphatase binding	5.62e-5	0.00525	2.63	19437	220	841	25	[Smg5 - smg-5 homolog, nonsense mediated mrna decay factor (c. elegans), Slc9a3r2 - solute carrier family 9 (sodium/hydrogen exchanger), member 3 regulator 2, Pparg - peroxisome proliferator activated receptor gamma, Gtf2f1 - general transcription factor iif, polypeptide 1, Jup - junction plakoglobin, Csf1r - colony stimulating factor 1 receptor, Akt1 - thymoma viral proto-oncogene 1, Ppp1cc - pr…	MF
GO:0048538	thymus development	5.67e-5	0.00272	3.16	19437	55	2011	18	[Ephb3 - eph receptor b3, Map2k1 - mitogen-activated protein kinase kinase 1, Apc - adenomatosis polyposis coli, Ikzf1 - ikaros family zinc finger 1, Foxn1 - forkhead box n1, Gata3 - gata binding protein 3, Raf1 - v-raf-leukemia viral oncogene 1, Srf - serum response factor, Braf - braf transforming gene, Cacnb4 - calcium channel, voltage-dependent, beta 4 subunit, Tgfbr1 - transforming growth fa…	BP
GO:0030098	lymphocyte differentiation	5.68e-5	0.00271	2.04	19437	225	1693	40	[Tcirg1 - t cell, immune regulator 1, atpase, h+ transporting, lysosomal v0 protein a3, Pou1f1 - pou domain, class 1, transcription factor 1, Jag2 - jagged 2, Cd3g - cd3 antigen, gamma polypeptide, Il12b - interleukin 12b, Tcf7 - transcription factor 7, t cell specific, Itfg2 - integrin alpha fg-gap repeat containing 2, Tgfb1 - transforming growth factor, beta 1, Dll1 - delta-like 1 (drosophila),…	BP
GO:0051051	negative regulation of transport	5.81e-5	0.00277	1.8800000000000001	19437	514	1066	53	[Cyp51 - cytochrome p450, family 51, Trh - thyrotropin releasing hormone, Pparg - peroxisome proliferator activated receptor gamma, Crhr2 - corticotropin releasing hormone receptor 2, Nr1h3 - nuclear receptor subfamily 1, group h, member 3, Il12b - interleukin 12b, Unc119 - unc-119 homolog (c. elegans), Apoe - apolipoprotein e, Braf - braf transforming gene, Akt1 - thymoma viral proto-oncogene 1,…	BP
GO:0015893	drug transport	5.83e-5	0.00277	2.9299999999999997	19437	139	954	20	[Slc7a3 - solute carrier family 7 (cationic amino acid transporter, y+ system), member 3, Folr1 - folate receptor 1 (adult), Slc1a5 - solute carrier family 1 (neutral amino acid transporter), member 5, Abcg2 - atp-binding cassette, sub-family g (white), member 2, Slc1a6 - solute carrier family 1 (high affinity aspartate/glutamate transporter), member 6, Slc1a3 - solute carrier family 1 (glial hig…	BP
GO:0045787	positive regulation of cell cycle	6.13e-5	0.0029	1.74	19437	342	2021	62	[Med1 - mediator complex subunit 1, Calr - calreticulin, Fnta - farnesyltransferase, caax box, alpha, Phb2 - prohibitin 2, Crlf3 - cytokine receptor-like factor 3, H2afy - h2a histone family, member y, Prkaca - protein kinase, camp dependent, catalytic, alpha, Fap - fibroblast activation protein, Dusp3 - dual specificity phosphatase 3 (vaccinia virus phosphatase vh1-related), Rhoa - ras homolog g…	BP
GO:0010647	positive regulation of cell communication	6.18e-5	0.00292	1.32	19437	1713	1951	227	[Pdcl - phosducin-like, Calr - calreticulin, Fasl - fas ligand (tnf superfamily, member 6), Cyp27b1 - cytochrome p450, family 27, subfamily b, polypeptide 1, Ptgis - prostaglandin i2 (prostacyclin) synthase, Csnk1g2 - casein kinase 1, gamma 2, Il19 - interleukin 19, Faf1 - fas-associated factor 1, Nfat5 - nuclear factor of activated t cells 5, Fcer1a - fc receptor, ige, high affinity i, alpha pol…	BP
GO:0007346	regulation of mitotic cell cycle	6.27e-5	0.00295	1.6500000000000001	19437	475	1887	76	[Prcc - papillary renal cell carcinoma (translocation-associated), Bcl2l1 - bcl2-like 1, Phb2 - prohibitin 2, H2afy - h2a histone family, member y, Fap - fibroblast activation protein, Dusp3 - dual specificity phosphatase 3 (vaccinia virus phosphatase vh1-related), Akt1 - thymoma viral proto-oncogene 1, Ranbp1 - ran binding protein 1, Timp2 - tissue inhibitor of metalloproteinase 2, Rab11a - rab1…	BP
GO:0072594	establishment of protein localization to organelle	6.54e-5	0.00307	2.2800000000000002	19437	256	1064	32	[Pex5 - peroxisomal biogenesis factor 5, Oxa1l - oxidase assembly 1-like, Folr1 - folate receptor 1 (adult), Tomm40l - translocase of outer mitochondrial membrane 40 homolog-like (yeast), Phb2 - prohibitin 2, Pih1d1 - pih1 domain containing 1, Nup214 - nucleoporin 214, Fbxo7 - f-box protein 7, Sgta - small glutamine-rich tetratricopeptide repeat (tpr)-containing, alpha, Akt1 - thymoma viral proto…	BP
GO:0034504	protein localization to nucleus	6.55e-5	0.00306	2.18	19437	143	1992	32	[Ctdnep1 - ctd nuclear envelope phosphatase 1, Med1 - mediator complex subunit 1, Pttg1ip - pituitary tumor-transforming 1 interacting protein, Calr - calreticulin, Hspa8 - heat shock protein 8, Phb2 - prohibitin 2, Nup214 - nucleoporin 214, Tnpo3 - transportin 3, Tmco6 - transmembrane and coiled-coil domains 6, Ipo4 - importin 4, Akt1 - thymoma viral proto-oncogene 1, Bmp7 - bone morphogenetic p…	BP
GO:0042476	odontogenesis	6.73e-5	0.00314	2.8299999999999996	19437	89	1695	22	[Id3 - inhibitor of dna binding 3, Relt - relt tumor necrosis factor receptor, Tcirg1 - t cell, immune regulator 1, atpase, h+ transporting, lysosomal v0 protein a3, Acpt - acid phosphatase, testicular, Nf2 - neurofibromatosis 2, Jag2 - jagged 2, Axin2 - axin2, Lamb1 - laminin b1, Rhoa - ras homolog gene family, member a, Dll1 - delta-like 1 (drosophila), Pax9 - paired box gene 9, Dlx3 - distal-l…	BP
GO:0042910	xenobiotic transmembrane transporter activity	6.8e-5	0.00623	30	19437	24	108	4	[Slc2a1 - solute carrier family 2 (facilitated glucose transporter), member 1, Slc7a5 - solute carrier family 7 (cationic amino acid transporter, y+ system), member 5, Abcb1a - atp-binding cassette, sub-family b (mdr/tap), member 1a, Abcg2 - atp-binding cassette, sub-family g (white), member 2]	MF
GO:0009416	response to light stimulus	6.89e-5	0.0032	2.21	19437	287	1042	34	[Pparg - peroxisome proliferator activated receptor gamma, Il12b - interleukin 12b, Crtc1 - creb regulated transcription coactivator 1, Eif2ak4 - eukaryotic translation initiation factor 2 alpha kinase 4, Slc1a3 - solute carrier family 1 (glial high affinity glutamate transporter), member 3, Pcp2 - purkinje cell protein 2 (l7), Slc1a2 - solute carrier family 1 (glial high affinity glutamate trans…	BP
GO:2001234	negative regulation of apoptotic signaling pathway	6.91e-5	0.0032	1.92	19437	226	2019	45	[Tmbim1 - transmembrane bax inhibitor motif containing 1, Pttg1ip - pituitary tumor-transforming 1 interacting protein, Map2k1 - mitogen-activated protein kinase kinase 1, Nfe2l2 - nuclear factor, erythroid derived 2, like 2, Cd44 - cd44 antigen, Slc25a5 - solute carrier family 25 (mitochondrial carrier, adenine nucleotide translocator), member 5, Brca1 - breast cancer 1, Bcl2l1 - bcl2-like 1, Ma…	BP
GO:0003413	chondrocyte differentiation involved in endochondral bone morphogenesis	6.99e-5	0.00323	11.54	19437	7	1203	5	[Anxa6 - annexin a6, Ihh - indian hedgehog, Axin2 - axin2, Scube2 - signal peptide, cub domain, egf-like 2, Sox9 - sry-box containing gene 9]	BP
GO:0022402	cell cycle process	7.11e-5	0.00327	1.48	19437	766	2024	118	[Map2k1 - mitogen-activated protein kinase kinase 1, Tubb1 - tubulin, beta 1 class vi, Cyp27b1 - cytochrome p450, family 27, subfamily b, polypeptide 1, Arpp19 - camp-regulated phosphoprotein 19, Unc119 - unc-119 homolog (c. elegans), Fap - fibroblast activation protein, Rhoa - ras homolog gene family, member a, Ncaph2 - non-smc condensin ii complex, subunit h2, Rab11a - rab11a, member ras oncoge…	BP
GO:0050679	positive regulation of epithelial cell proliferation	7.12e-5	0.00327	2.2	19437	204	1428	33	[Ccl24 - chemokine (c-c motif) ligand 24, Vegfa - vascular endothelial growth factor a, Tgfb1 - transforming growth factor, beta 1, Wnt2 - wingless-related mmtv integration site 2, Hyal1 - hyaluronoglucosaminidase 1, Wnt3a - wingless-related mmtv integration site 3a, Akt1 - thymoma viral proto-oncogene 1, Ihh - indian hedgehog, Smo - smoothened homolog (drosophila), Pgf - placental growth factor,…	BP
GO:0071496	cellular response to external stimulus	7.15e-5	0.00327	1.8800000000000001	19437	249	1995	48	[Gabarap - gamma-aminobutyric acid receptor associated protein, Slc2a1 - solute carrier family 2 (facilitated glucose transporter), member 1, Nfe2l2 - nuclear factor, erythroid derived 2, like 2, Myod1 - myogenic differentiation 1, Prkag3 - protein kinase, amp-activated, gamma 3 non-catatlytic subunit, Folr1 - folate receptor 1 (adult), Atp5g1 - atp synthase, h+ transporting, mitochondrial f0 com…	BP
GO:0098978	glutamatergic synapse	7.15e-5	0.00247	1.61	19437	495	2004	82	[Map2k1 - mitogen-activated protein kinase kinase 1, Clcn3 - chloride channel 3, Sparc - secreted acidic cysteine rich glycoprotein, Drp2 - dystrophin related protein 2, Git1 - g protein-coupled receptor kinase-interactor 1, Hspa8 - heat shock protein 8, Phb2 - prohibitin 2, Bcan - brevican, Dgke - diacylglycerol kinase, epsilon, Actn1 - actinin, alpha 1, Slc1a6 - solute carrier family 1 (high af…	CC
GO:0030099	myeloid cell differentiation	7.16e-5	0.00327	2.04	19437	180	2015	38	[Med1 - mediator complex subunit 1, Tcirg1 - t cell, immune regulator 1, atpase, h+ transporting, lysosomal v0 protein a3, Cbfa2t3 - core-binding factor, runt domain, alpha subunit 2, translocated to, 3 (human), Ikzf1 - ikaros family zinc finger 1, Dnase2a - deoxyribonuclease ii alpha, Wisp1 - wnt1 inducible signaling pathway protein 1, Ptpn6 - protein tyrosine phosphatase, non-receptor type 6, P…	BP
GO:0033044	regulation of chromosome organization	7.17e-5	0.00327	2.24	19437	357	827	34	[Akap8l - a kinase (prka) anchor protein 8-like, Smg5 - smg-5 homolog, nonsense mediated mrna decay factor (c. elegans), Pnkp - polynucleotide kinase 3'- phosphatase, Cul3 - cullin 3, Supt6 - suppressor of ty 6, Vegfa - vascular endothelial growth factor a, Pih1d1 - pih1 domain containing 1, Tgfb1 - transforming growth factor, beta 1, Paxip1 - pax interacting (with transcription-activation domain…	BP
GO:0002684	positive regulation of immune system process	7.18e-5	0.00326	1.62	19437	895	1140	85	[Calr - calreticulin, Cd44 - cd44 antigen, Cd247 - cd247 antigen, Il12rb1 - interleukin 12 receptor, beta 1, Il12b - interleukin 12b, Nr1h3 - nuclear receptor subfamily 1, group h, member 3, Phb2 - prohibitin 2, Cfp - complement factor properdin, Il16 - interleukin 16, Eif2b2 - eukaryotic translation initiation factor 2b, subunit 2 beta, Fcer1a - fc receptor, ige, high affinity i, alpha polypepti…	BP
GO:0001067	regulatory region nucleic acid binding	7.23e-5	0.00649	1.36	19437	1326	2020	187	[Zkscan6 - zinc finger with krab and scan domains 6, Zim1 - zinc finger, imprinted 1, Ikzf1 - ikaros family zinc finger 1, Ikzf3 - ikaros family zinc finger 3, Pou1f1 - pou domain, class 1, transcription factor 1, Ikzf4 - ikaros family zinc finger 4, Nr1h3 - nuclear receptor subfamily 1, group h, member 3, Nfat5 - nuclear factor of activated t cells 5, Arid3b - at rich interactive domain 3b (brig…	MF
GO:0060429	epithelium development	7.28e-5	0.0033	1.99	19437	193	2020	40	[Med1 - mediator complex subunit 1, Rarg - retinoic acid receptor, gamma, Pcnt - pericentrin (kendrin), Prlr - prolactin receptor, Tcf7 - transcription factor 7, t cell specific, Wnt11 - wingless-related mmtv integration site 11, Tulp3 - tubby-like protein 3, Tgfb1 - transforming growth factor, beta 1, Fgfr4 - fibroblast growth factor receptor 4, Wnt9b - wingless-type mmtv integration site 9b, Al…	BP
GO:0043369	CD4-positive or CD8-positive, alpha-beta T cell lineage commitment	7.37e-5	0.00332	8.219999999999999	19437	19	871	7	[Braf - braf transforming gene, Ly9 - lymphocyte antigen 9, Shh - sonic hedgehog, Stat6 - signal transducer and activator of transcription 6, Il4 - interleukin 4, Stat3 - signal transducer and activator of transcription 3, Tgfb1 - transforming growth factor, beta 1]	BP
GO:0005215	transporter activity	7.71e-5	0.00679	1.43	19437	1071	1775	140	[Fxyd4 - fxyd domain-containing ion transport regulator 4, Letm1 - leucine zipper-ef-hand containing transmembrane protein 1, Oxa1l - oxidase assembly 1-like, Slc2a1 - solute carrier family 2 (facilitated glucose transporter), member 1, Abca1 - atp-binding cassette, sub-family a (abc1), member 1, Clcn3 - chloride channel 3, Surf1 - surfeit gene 1, Slmo2 - slowmo homolog 2 (drosophila), Clcn5 - ch…	MF
GO:0043254	regulation of protein complex assembly	7.73e-5	0.00348	1.62	19437	472	2011	79	[Med1 - mediator complex subunit 1, Abca1 - atp-binding cassette, sub-family a (abc1), member 1, Ikzf1 - ikaros family zinc finger 1, Faf1 - fas-associated factor 1, Pih1d1 - pih1 domain containing 1, Rhoa - ras homolog gene family, member a, Sirt2 - sirtuin 2, Apoe - apolipoprotein e, Pfn1 - profilin 1, Esam - endothelial cell-specific adhesion molecule, Ankrd53 - ankyrin repeat domain 53, Sost …	BP
GO:0090482	vitamin transmembrane transporter activity	7.73e-5	0.00668	70.67999999999999	19437	25	33	3	[Slc2a1 - solute carrier family 2 (facilitated glucose transporter), member 1, Abcg2 - atp-binding cassette, sub-family g (white), member 2, Stra6 - stimulated by retinoic acid gene 6]	MF
GO:0044249	cellular biosynthetic process	8e-5	0.00359	1.32	19437	1646	1934	217	[Abca1 - atp-binding cassette, sub-family a (abc1), member 1, Ndufa9 - nadh dehydrogenase (ubiquinone) 1 alpha subcomplex, 9, Cyp27b1 - cytochrome p450, family 27, subfamily b, polypeptide 1, Ptgis - prostaglandin i2 (prostacyclin) synthase, Agpat3 - 1-acylglycerol-3-phosphate o-acyltransferase 3, Supt5 - suppressor of ty 5, Supt6 - suppressor of ty 6, Nfat5 - nuclear factor of activated t cells …	BP
GO:0043177	organic acid binding	8e-5	0.00679	2.4	19437	231	981	28	[Glra1 - glycine receptor, alpha 1 subunit, Ppard - peroxisome proliferator activator receptor delta, Cd44 - cd44 antigen, Ncan - neurocan, Folr1 - folate receptor 1 (adult), Pparg - peroxisome proliferator activated receptor gamma, Bcan - brevican, Slc1a3 - solute carrier family 1 (glial high affinity glutamate transporter), member 3, Crabp2 - cellular retinoic acid binding protein ii, Gnmt - gl…	MF
GO:0046677	response to antibiotic	8.08e-5	0.00361	1.97	19437	202	2003	41	[Id3 - inhibitor of dna binding 3, Glra1 - glycine receptor, alpha 1 subunit, Crip1 - cysteine-rich protein 1 (intestinal), Crk - v-crk sarcoma virus ct10 oncogene homolog (avian), Nfe2l2 - nuclear factor, erythroid derived 2, like 2, Bcl2l1 - bcl2-like 1, Mapk7 - mitogen-activated protein kinase 7, Endog - endonuclease g, Slc1a3 - solute carrier family 1 (glial high affinity glutamate transporte…	BP
GO:1905039	carboxylic acid transmembrane transport	8.15e-5	0.00364	2.9299999999999997	19437	100	1392	21	[Slc2a1 - solute carrier family 2 (facilitated glucose transporter), member 1, Slc7a3 - solute carrier family 7 (cationic amino acid transporter, y+ system), member 3, Folr1 - folate receptor 1 (adult), Slc5a6 - solute carrier family 5 (sodium-dependent vitamin transporter), member 6, Slc1a7 - solute carrier family 1 (glutamate transporter), member 7, Slc1a5 - solute carrier family 1 (neutral ami…	BP
GO:0008509	anion transmembrane transporter activity	8.32e-5	0.00693	1.92	19437	319	1457	46	[Glra1 - glycine receptor, alpha 1 subunit, Slc2a1 - solute carrier family 2 (facilitated glucose transporter), member 1, Slc37a1 - solute carrier family 37 (glycerol-3-phosphate transporter), member 1, Clcn3 - chloride channel 3, Clic1 - chloride intracellular channel 1, Clcn5 - chloride channel 5, Clcn4-2 - chloride channel 4-2, Slc5a6 - solute carrier family 5 (sodium-dependent vitamin transpo…	MF
GO:0010762	regulation of fibroblast migration	8.39e-5	0.00373	5.5	19437	42	842	10	[Coro1c - coronin, actin binding protein 1c, Braf - braf transforming gene, Akt1 - thymoma viral proto-oncogene 1, Gna12 - guanine nucleotide binding protein, alpha 12, Has1 - hyaluronan synthase1, Rac1 - ras-related c3 botulinum substrate 1, Tsc2 - tuberous sclerosis 2, Fert2 - fer (fms/fps related) protein kinase, testis specific 2, Tgfb1 - transforming growth factor, beta 1, Sdc4 - syndecan 4]	BP
GO:0035690	cellular response to drug	8.41e-5	0.00373	2.21	19437	257	1127	33	[Glra1 - glycine receptor, alpha 1 subunit, Folr1 - folate receptor 1 (adult), Mapk7 - mitogen-activated protein kinase 7, Atp5g1 - atp synthase, h+ transporting, mitochondrial f0 complex, subunit c1 (subunit 9), Tgfb1 - transforming growth factor, beta 1, Jup - junction plakoglobin, Braf - braf transforming gene, Aqp1 - aquaporin 1, Gstm3 - glutathione s-transferase, mu 3, Axl - axl receptor tyr…	BP
GO:0023056	positive regulation of signaling	8.57e-5	0.00379	1.31	19437	1721	1951	227	[Pdcl - phosducin-like, Calr - calreticulin, Fasl - fas ligand (tnf superfamily, member 6), Cyp27b1 - cytochrome p450, family 27, subfamily b, polypeptide 1, Ptgis - prostaglandin i2 (prostacyclin) synthase, Csnk1g2 - casein kinase 1, gamma 2, Il19 - interleukin 19, Faf1 - fas-associated factor 1, Nfat5 - nuclear factor of activated t cells 5, Fcer1a - fc receptor, ige, high affinity i, alpha pol…	BP
GO:0045177	apical part of cell	8.79e-5	0.00298	2.64	19437	124	1306	22	[Arhgef18 - rho/rac guanine nucleotide exchange factor (gef) 18, Cdh1 - cadherin 1, Nf2 - neurofibromatosis 2, Clcn5 - chloride channel 5, Homer1 - homer homolog 1 (drosophila), Mgst1 - microsomal glutathione s-transferase 1, Hfe - hemochromatosis, Dbh - dopamine beta hydroxylase, Fap - fibroblast activation protein, Myo1b - myosin ib, Fzd3 - frizzled homolog 3 (drosophila), Cdc42 - cell division…	CC
GO:1990962	drug transport across blood-brain barrier	8.88e-5	0.00391	235.6	19437	5	33	2	[Abcb1a - atp-binding cassette, sub-family b (mdr/tap), member 1a, Abcg2 - atp-binding cassette, sub-family g (white), member 2]	BP
GO:0010596	negative regulation of endothelial cell migration	8.93e-5	0.00393	5.64	19437	53	650	10	[Cxcl13 - chemokine (c-x-c motif) ligand 13, Apoe - apolipoprotein e, Klf4 - kruppel-like factor 4 (gut), Apoh - apolipoprotein h, Jup - junction plakoglobin, Serpinf1 - serine (or cysteine) peptidase inhibitor, clade f, member 1, Pparg - peroxisome proliferator activated receptor gamma, Krit1 - krit1, ankyrin repeat containing, Acvrl1 - activin a receptor, type ii-like 1, Tgfb1 - transforming gr…	BP
GO:0002360	T cell lineage commitment	9.08e-5	0.00398	6.87	19437	26	871	8	[Braf - braf transforming gene, Ly9 - lymphocyte antigen 9, Shh - sonic hedgehog, Foxn1 - forkhead box n1, Stat6 - signal transducer and activator of transcription 6, Il4 - interleukin 4, Stat3 - signal transducer and activator of transcription 3, Tgfb1 - transforming growth factor, beta 1]	BP
GO:0007399	nervous system development	9.09e-5	0.00397	1.84	19437	419	1335	53	[Metrn - meteorin, glial cell differentiation regulator, Neurl1a - neuralized homolog 1a (drosophila), Nes - nestin, Unc119 - unc-119 homolog (c. elegans), Neurod2 - neurogenic differentiation 2, Slc1a2 - solute carrier family 1 (glial high affinity glutamate transporter), member 2, Akt1 - thymoma viral proto-oncogene 1, Sh2b2 - sh2b adaptor protein 2, Cdc20 - cell division cycle 20, Bax - bcl2-a…	BP
GO:0010038	response to metal ion	9.15e-5	0.00399	2.14	19437	260	1222	35	[Glra1 - glycine receptor, alpha 1 subunit, Crip1 - cysteine-rich protein 1 (intestinal), Tcirg1 - t cell, immune regulator 1, atpase, h+ transporting, lysosomal v0 protein a3, Rasal1 - ras protein activator like 1 (gap1 like), Cyp27b1 - cytochrome p450, family 27, subfamily b, polypeptide 1, Pparg - peroxisome proliferator activated receptor gamma, Homer1 - homer homolog 1 (drosophila), Fosb - f…	BP
GO:0005048	signal sequence binding	9.19e-5	0.00751	4.29	19437	38	1431	12	[Pex5 - peroxisomal biogenesis factor 5, Ipo4 - importin 4, Kdelr3 - kdel (lys-asp-glu-leu) endoplasmic reticulum protein retention receptor 3, Tomm40l - translocase of outer mitochondrial membrane 40 homolog-like (yeast), Kpna6 - karyopherin (importin) alpha 6, Pex19 - peroxisomal biogenesis factor 19, Nfkbia - nuclear factor of kappa light polypeptide gene enhancer in b cells inhibitor, alpha, …	MF
GO:0001101	response to acid chemical	9.21e-5	0.004	1.94	19437	247	1741	43	[Id3 - inhibitor of dna binding 3, Rarg - retinoic acid receptor, gamma, Glra1 - glycine receptor, alpha 1 subunit, Abca1 - atp-binding cassette, sub-family a (abc1), member 1, Bcl2l1 - bcl2-like 1, Cyp27b1 - cytochrome p450, family 27, subfamily b, polypeptide 1, Folr1 - folate receptor 1 (adult), Neurl1a - neuralized homolog 1a (drosophila), Vegfa - vascular endothelial growth factor a, Atp5g1 …	BP
GO:0009611	response to wounding	9.27e-5	0.00402	2.7	19437	164	964	22	[Ngfr - nerve growth factor receptor (tnfr superfamily, member 16), Ppard - peroxisome proliferator activator receptor delta, Map2k1 - mitogen-activated protein kinase kinase 1, Fkbp10 - fk506 binding protein 10, Cd44 - cd44 antigen, Folr1 - folate receptor 1 (adult), Pdgfb - platelet derived growth factor, b polypeptide, Ins2 - insulin ii, Tgfb1 - transforming growth factor, beta 1, Slc1a3 - sol…	BP
GO:0030097	hemopoiesis	9.34e-5	0.00404	2.42	19437	112	2011	28	[Med1 - mediator complex subunit 1, Ikzf1 - ikaros family zinc finger 1, Cnn2 - calponin 2, Csf1r - colony stimulating factor 1 receptor, Wnt3a - wingless-related mmtv integration site 3a, Crip2 - cysteine rich protein 2, Sod2 - superoxide dismutase 2, mitochondrial, Taz - tafazzin, Klf4 - kruppel-like factor 4 (gut), Foxn1 - forkhead box n1, Ercc1 - excision repair cross-complementing rodent rep…	BP
GO:0005911	cell-cell junction	9.34e-5	0.00312	1.87	19437	424	1253	51	[Slc2a1 - solute carrier family 2 (facilitated glucose transporter), member 1, Cadm3 - cell adhesion molecule 3, Rhoa - ras homolog gene family, member a, Jup - junction plakoglobin, Esam - endothelial cell-specific adhesion molecule, Akt1 - thymoma viral proto-oncogene 1, Slc4a1 - solute carrier family 4 (anion exchanger), member 1, Krit1 - krit1, ankyrin repeat containing, Prkd1 - protein kinas…	CC
GO:0003700	DNA-binding transcription factor activity	9.42e-5	0.00756	1.46	19437	1262	1365	129	[Zim1 - zinc finger, imprinted 1, Pou1f1 - pou domain, class 1, transcription factor 1, Ikzf4 - ikaros family zinc finger 4, Nr1h3 - nuclear receptor subfamily 1, group h, member 3, Nfat5 - nuclear factor of activated t cells 5, Arid3b - at rich interactive domain 3b (bright-like), Ciao1 - cytosolic iron-sulfur protein assembly 1, Ubp1 - upstream binding protein 1, Zfp932 - zinc finger protein 93…	MF
GO:0051569	regulation of histone H3-K4 methylation	9.43e-5	0.00406	4.119999999999999	19437	31	1827	12	[Paxip1 - pax interacting (with transcription-activation domain) protein 1, Brca1 - breast cancer 1, Kmt2b - lysine (k)-specific methyltransferase 2b, Ctnnb1 - catenin (cadherin associated protein), beta 1, Ehmt2 - euchromatic histone lysine n-methyltransferase 2, Kmt2a - lysine (k)-specific methyltransferase 2a, Gcg - glucagon, H2afy - h2a histone family, member y, Pih1d1 - pih1 domain containin…	BP
GO:1990961	drug transmembrane export	9.56e-5	0.00411	47.6	19437	7	175	3	[Slc22a18 - solute carrier family 22 (organic cation transporter), member 18, Abcb1a - atp-binding cassette, sub-family b (mdr/tap), member 1a, Abcg2 - atp-binding cassette, sub-family g (white), member 2]	BP
GO:1903825	organic acid transmembrane transport	9.61e-5	0.00412	2.9	19437	101	1392	21	[Slc2a1 - solute carrier family 2 (facilitated glucose transporter), member 1, Slc7a3 - solute carrier family 7 (cationic amino acid transporter, y+ system), member 3, Folr1 - folate receptor 1 (adult), Slc5a6 - solute carrier family 5 (sodium-dependent vitamin transporter), member 6, Slc1a7 - solute carrier family 1 (glutamate transporter), member 7, Slc1a5 - solute carrier family 1 (neutral ami…	BP
GO:0051960	regulation of nervous system development	9.69e-5	0.00414	1.44	19437	1066	1728	136	[Calr - calreticulin, Map2k1 - mitogen-activated protein kinase kinase 1, Gdi1 - guanosine diphosphate (gdp) dissociation inhibitor 1, Mmd - monocyte to macrophage differentiation-associated, D8Ertd82e - dna segment, chr 8, erato doi 82, expressed, Prkaca - protein kinase, camp dependent, catalytic, alpha, Rhoa - ras homolog gene family, member a, Carm1 - coactivator-associated arginine methyltra…	BP
GO:0034097	response to cytokine	9.73e-5	0.00415	1.58	19437	535	1952	85	[Rarg - retinoic acid receptor, gamma, Nfe2l2 - nuclear factor, erythroid derived 2, like 2, Cyp27b1 - cytochrome p450, family 27, subfamily b, polypeptide 1, Bcl2l1 - bcl2-like 1, Il12rb2 - interleukin 12 receptor, beta 2, Il12rb1 - interleukin 12 receptor, beta 1, Il12b - interleukin 12b, Fnta - farnesyltransferase, caax box, alpha, Nfat5 - nuclear factor of activated t cells 5, Entpd2 - ectonu…	BP
GO:0043902	positive regulation of multi-organism process	9.74e-5	0.00414	2.56	19437	180	1013	24	[Glra1 - glycine receptor, alpha 1 subunit, Lgals9 - lectin, galactose binding, soluble 9, Tmprss2 - transmembrane protease, serine 2, Tmem39a - transmembrane protein 39a, Vegfa - vascular endothelial growth factor a, Pkn2 - protein kinase n2, Rad23a - rad23a homolog (s. cerevisiae), Smarcb1 - swi/snf related, matrix associated, actin dependent regulator of chromatin, subfamily b, member 1, Apoe …	BP
GO:1903827	regulation of cellular protein localization	1e-4	0.00426	1.72	19437	534	1379	65	[Tmbim1 - transmembrane bax inhibitor motif containing 1, Map2k1 - mitogen-activated protein kinase kinase 1, Nf2 - neurofibromatosis 2, Bcl2l1 - bcl2-like 1, Cd247 - cd247 antigen, Supt6 - suppressor of ty 6, Prkaca - protein kinase, camp dependent, catalytic, alpha, Hspa1l - heat shock protein 1-like, Jup - junction plakoglobin, Akt1 - thymoma viral proto-oncogene 1, Wnt3a - wingless-related mm…	BP
GO:0070087	chromo shadow domain binding	1e-4	0.00791	15.79	19437	5	985	4	[Trim28 - tripartite motif-containing 28, Atrx - alpha thalassemia/mental retardation syndrome x-linked homolog (human), Lbr - lamin b receptor, Chaf1a - chromatin assembly factor 1, subunit a (p150)]	MF
GO:0044212	transcription regulatory region DNA binding	1.01e-4	0.00784	1.35	19437	1323	2020	186	[Zkscan6 - zinc finger with krab and scan domains 6, Zim1 - zinc finger, imprinted 1, Ikzf1 - ikaros family zinc finger 1, Ikzf3 - ikaros family zinc finger 3, Pou1f1 - pou domain, class 1, transcription factor 1, Ikzf4 - ikaros family zinc finger 4, Nr1h3 - nuclear receptor subfamily 1, group h, member 3, Nfat5 - nuclear factor of activated t cells 5, Arid3b - at rich interactive domain 3b (brig…	MF
GO:0051338	regulation of transferase activity	1.02e-4	0.0043	1.45	19437	843	1965	124	[Map2k1 - mitogen-activated protein kinase kinase 1, Pnkp - polynucleotide kinase 3'- phosphatase, Mmd - monocyte to macrophage differentiation-associated, Unc119 - unc-119 homolog (c. elegans), Rhoa - ras homolog gene family, member a, Dusp3 - dual specificity phosphatase 3 (vaccinia virus phosphatase vh1-related), Fcer1a - fc receptor, ige, high affinity i, alpha polypeptide, Coro1c - coronin, …	BP
GO:0004713	protein tyrosine kinase activity	1.02e-4	0.00782	2.3	19437	127	1794	27	[Ttbk1 - tau tubulin kinase 1, Map2k1 - mitogen-activated protein kinase kinase 1, Hipk1 - homeodomain interacting protein kinase 1, Fgfr4 - fibroblast growth factor receptor 4, Hck - hemopoietic cell kinase, Csf1r - colony stimulating factor 1 receptor, Insrr - insulin receptor-related receptor, Dyrk3 - dual-specificity tyrosine-(y)-phosphorylation regulated kinase 3, Axl - axl receptor tyrosine…	MF
GO:0016310	phosphorylation	1.04e-4	0.00438	1.6400000000000001	19437	897	1046	79	[Araf - v-raf murine sarcoma 3611 viral oncogene homolog, Map2k1 - mitogen-activated protein kinase kinase 1, Pnkp - polynucleotide kinase 3'- phosphatase, Csnk1g2 - casein kinase 1, gamma 2, Il12rb1 - interleukin 12 receptor, beta 1, Mapk7 - mitogen-activated protein kinase 7, Eno2 - enolase 2, gamma neuronal, D8Ertd82e - dna segment, chr 8, erato doi 82, expressed, Prkaca - protein kinase, camp…	BP
GO:0001937	negative regulation of endothelial cell proliferation	1.04e-4	0.00438	4.34	19437	44	1222	12	[Apoe - apolipoprotein e, Ngfr - nerve growth factor receptor (tnfr superfamily, member 16), Apoh - apolipoprotein h, Tgfbr1 - transforming growth factor, beta receptor i, Pparg - peroxisome proliferator activated receptor gamma, Il12b - interleukin 12b, Cav2 - caveolin 2, Cav1 - caveolin 1, caveolae protein, Mef2c - myocyte enhancer factor 2c, Krit1 - krit1, ankyrin repeat containing, Tsc2 - tub…	BP
GO:0030324	lung development	1.04e-4	0.00437	5.21	19437	101	406	11	[Mmp14 - matrix metallopeptidase 14 (membrane-inserted), Loxl3 - lysyl oxidase-like 3, Itga3 - integrin alpha 3, Tbx4 - t-box 4, Nkx2-1 - nk2 homeobox 1, Vegfa - vascular endothelial growth factor a, Smad2 - smad family member 2, Ccdc40 - coiled-coil domain containing 40, Sp1 - trans-acting transcription factor 1, Hps1 - hermansky-pudlak syndrome 1 homolog (human), Stra6 - stimulated by retinoic …	BP
GO:0098636	protein complex involved in cell adhesion	1.08e-4	0.00354	8.82	19437	38	406	7	[Itga5 - integrin alpha 5 (fibronectin receptor alpha), Tspan32 - tetraspanin 32, Itga3 - integrin alpha 3, Itgb7 - integrin beta 7, Itgb2l - integrin beta 2-like, Itga11 - integrin alpha 11, Itgb2 - integrin beta 2]	CC
GO:0050767	regulation of neurogenesis	1.09e-4	0.00455	1.46	19437	949	1726	123	[Calr - calreticulin, Map2k1 - mitogen-activated protein kinase kinase 1, Gdi1 - guanosine diphosphate (gdp) dissociation inhibitor 1, Mmd - monocyte to macrophage differentiation-associated, D8Ertd82e - dna segment, chr 8, erato doi 82, expressed, Rhoa - ras homolog gene family, member a, Carm1 - coactivator-associated arginine methyltransferase 1, Igsf10 - immunoglobulin superfamily, member 10,…	BP
GO:0051052	regulation of DNA metabolic process	1.09e-4	0.00455	1.6600000000000001	19437	437	1874	70	[Pnkp - polynucleotide kinase 3'- phosphatase, Setdb1 - set domain, bifurcated 1, Dnmt3l - dna (cytosine-5-)-methyltransferase 3-like, Crhr2 - corticotropin releasing hormone receptor 2, Pparg - peroxisome proliferator activated receptor gamma, Faf1 - fas-associated factor 1, Supt6 - suppressor of ty 6, Endog - endonuclease g, Ubqln4 - ubiquilin 4, Akt1 - thymoma viral proto-oncogene 1, Trim28 - …	BP
GO:0051336	regulation of hydrolase activity	1.1e-4	0.00458	1.62	19437	973	1013	82	[Oxa1l - oxidase assembly 1-like, Map2k1 - mitogen-activated protein kinase kinase 1, Fasl - fas ligand (tnf superfamily, member 6), Cd44 - cd44 antigen, Rasal1 - ras protein activator like 1 (gap1 like), Pparg - peroxisome proliferator activated receptor gamma, Trappc6a - trafficking protein particle complex 6a, Nr1h3 - nuclear receptor subfamily 1, group h, member 3, Phb2 - prohibitin 2, Pih1d1…	BP
GO:0003002	regionalization	1.11e-4	0.0046	2.94	19437	296	447	20	[Rarg - retinoic acid receptor, gamma, Myf5 - myogenic factor 5, Invs - inversin, Cdx4 - caudal type homeobox 4, Axin2 - axin2, Smad2 - smad family member 2, Nbl1 - neuroblastoma, suppression of tumorigenicity 1, Tulp3 - tubby-like protein 3, Wnt3 - wingless-related mmtv integration site 3, Hoxb6 - homeobox b6, Smo - smoothened homolog (drosophila), Nkx2-1 - nk2 homeobox 1, Acvrl1 - activin a rec…	BP
GO:0048878	chemical homeostasis	1.11e-4	0.00459	1.52	19437	1077	1247	105	[Letm1 - leucine zipper-ef-hand containing transmembrane protein 1, Map2k1 - mitogen-activated protein kinase kinase 1, Fasl - fas ligand (tnf superfamily, member 6), Cyp27b1 - cytochrome p450, family 27, subfamily b, polypeptide 1, Nr1h3 - nuclear receptor subfamily 1, group h, member 3, Prkaca - protein kinase, camp dependent, catalytic, alpha, Slc26a3 - solute carrier family 26, member 3, Apoe…	BP
GO:0006886	intracellular protein transport	1.12e-4	0.00463	1.52	19437	618	2023	98	[Srp19 - signal recognition particle 19, Calr - calreticulin, Stx5a - syntaxin 5a, Hspa8 - heat shock protein 8, Arl4d - adp-ribosylation factor-like 4d, Nup214 - nucleoporin 214, Ap4e1 - adaptor-related protein complex ap-4, epsilon 1, Tnpo3 - transportin 3, Tmco6 - transmembrane and coiled-coil domains 6, Ipo4 - importin 4, Hspb1 - heat shock protein 1, Ufd1l - ubiquitin fusion degradation 1 li…	BP
GO:0090068	positive regulation of cell cycle process	1.12e-4	0.00462	1.86	19437	243	2021	47	[Med1 - mediator complex subunit 1, Usp19 - ubiquitin specific peptidase 19, Cdt1 - chromatin licensing and dna replication factor 1, Brca1 - breast cancer 1, Cul3 - cullin 3, Phb2 - prohibitin 2, Crlf3 - cytokine receptor-like factor 3, H2afy - h2a histone family, member y, Prkaca - protein kinase, camp dependent, catalytic, alpha, Fap - fibroblast activation protein, Tgfb1 - transforming growth…	BP
GO:0000976	transcription regulatory region sequence-specific DNA binding	1.13e-4	0.00849	1.35	19437	1318	2020	185	[Zkscan6 - zinc finger with krab and scan domains 6, Zim1 - zinc finger, imprinted 1, Ikzf1 - ikaros family zinc finger 1, Ikzf3 - ikaros family zinc finger 3, Pou1f1 - pou domain, class 1, transcription factor 1, Ikzf4 - ikaros family zinc finger 4, Nr1h3 - nuclear receptor subfamily 1, group h, member 3, Nfat5 - nuclear factor of activated t cells 5, Arid3b - at rich interactive domain 3b (brig…	MF
GO:0031625	ubiquitin protein ligase binding	1.15e-4	0.00849	1.79	19437	289	1995	53	[Calr - calreticulin, Rala - v-ral simian leukemia viral oncogene homolog a (ras related), Hspa8 - heat shock protein 8, Faf1 - fas-associated factor 1, Sqstm1 - sequestosome 1, Prkaca - protein kinase, camp dependent, catalytic, alpha, Hspa1l - heat shock protein 1-like, Prkacb - protein kinase, camp dependent, catalytic, beta, Trim28 - tripartite motif-containing 28, Ckb - creatine kinase, brai…	MF
GO:0042826	histone deacetylase binding	1.19e-4	0.00866	2.3499999999999996	19437	119	2018	29	[Akap8l - a kinase (prka) anchor protein 8-like, Smg5 - smg-5 homolog, nonsense mediated mrna decay factor (c. elegans), Ikzf3 - ikaros family zinc finger 3, Brms1l - breast cancer metastasis-suppressor 1-like, Gmnn - geminin, Cbx5 - chromobox 5, Ywhab - tyrosine 3-monooxygenase/tryptophan 5-monooxygenase activation protein, beta polypeptide, Sirt2 - sirtuin 2, Srf - serum response factor, Nr2c1 …	MF
GO:0045766	positive regulation of angiogenesis	1.21e-4	0.00495	2.04	19437	179	1919	36	[Ramp2 - receptor (calcitonin) activity modifying protein 2, Nfe2l2 - nuclear factor, erythroid derived 2, like 2, Brca1 - breast cancer 1, Itga5 - integrin alpha 5 (fibronectin receptor alpha), Ptgis - prostaglandin i2 (prostacyclin) synthase, Ccl24 - chemokine (c-c motif) ligand 24, Vegfa - vascular endothelial growth factor a, Sash1 - sam and sh3 domain containing 1, Hyal1 - hyaluronoglucosami…	BP
GO:0044431	Golgi apparatus part	1.21e-4	0.00389	1.59	19437	527	1875	81	[Man1a2 - mannosidase, alpha, class 1a, member 2, Stx5a - syntaxin 5a, Golga2 - golgi autoantigen, golgin subfamily a, 2, Trappc6a - trafficking protein particle complex 6a, Il12b - interleukin 12b, Man1a - mannosidase 1, alpha, Ergic1 - endoplasmic reticulum-golgi intermediate compartment (ergic) 1, Ap4e1 - adaptor-related protein complex ap-4, epsilon 1, Slc35c2 - solute carrier family 35, memb…	CC
GO:0120025	plasma membrane bounded cell projection	1.21e-4	0.00385	1.38	19437	1823	1283	166	[Map2k1 - mitogen-activated protein kinase kinase 1, Drp2 - dystrophin related protein 2, Mark3 - map/microtubule affinity-regulating kinase 3, Prkaca - protein kinase, camp dependent, catalytic, alpha, Fap - fibroblast activation protein, Rhoa - ras homolog gene family, member a, Slc1a3 - solute carrier family 1 (glial high affinity glutamate transporter), member 3, Slc1a2 - solute carrier famil…	CC
GO:0071260	cellular response to mechanical stimulus	1.23e-4	0.00505	4.05	19437	33	1744	12	[Cnn2 - calponin 2, Akt1 - thymoma viral proto-oncogene 1, Aqp1 - aquaporin 1, Pax2 - paired box gene 2, Col1a1 - collagen, type i, alpha 1, Ctnnb1 - catenin (cadherin associated protein), beta 1, Cav1 - caveolin 1, caveolae protein, Rac1 - ras-related c3 botulinum substrate 1, Atp1a2 - atpase, na+/k+ transporting, alpha 2 polypeptide, Piezo1 - piezo-type mechanosensitive ion channel component 1,…	BP
GO:0005622	intracellular	1.25e-4	0.0039	1.61	19437	460	2020	77	[Zkscan6 - zinc finger with krab and scan domains 6, Slc2a1 - solute carrier family 2 (facilitated glucose transporter), member 1, Mid2 - midline 2, Pitpna - phosphatidylinositol transfer protein, alpha, Bcl2l1 - bcl2-like 1, Aire - autoimmune regulator (autoimmune polyendocrinopathy candidiasis ectodermal dystrophy), Efr3a - efr3 homolog a (s. cerevisiae), Atf6b - activating transcription factor…	CC
GO:0050792	regulation of viral process	1.26e-4	0.00514	2.4099999999999997	19437	190	1105	26	[Mid2 - midline 2, Tmem39a - transmembrane protein 39a, Tmprss2 - transmembrane protease, serine 2, Eif2ak4 - eukaryotic translation initiation factor 2 alpha kinase 4, Oas1h - 2'-5' oligoadenylate synthetase 1h, Chmp2b - charged multivesicular body protein 2b, Apoe - apolipoprotein e, Csf1r - colony stimulating factor 1 receptor, Trim28 - tripartite motif-containing 28, Srpk1 - serine/arginine-r…	BP
GO:0031984	organelle subcompartment	1.27e-4	0.00391	1.99	19437	278	1406	40	[Golga2 - golgi autoantigen, golgin subfamily a, 2, Glg1 - golgi apparatus protein 1, Trappc6a - trafficking protein particle complex 6a, Rbfox1 - rna binding protein, fox-1 homolog (c. elegans) 1, Tmem110 - transmembrane protein 110, Ap4e1 - adaptor-related protein complex ap-4, epsilon 1, Ap1m2 - adaptor protein complex ap-1, mu 2 subunit, Ap1s1 - adaptor protein complex ap-1, sigma 1, Ap1b1 - …	CC
GO:0032103	positive regulation of response to external stimulus	1.28e-4	0.00523	1.81	19437	319	1755	52	[Calr - calreticulin, Wisp1 - wnt1 inducible signaling pathway protein 1, Cyp27b1 - cytochrome p450, family 27, subfamily b, polypeptide 1, Sash1 - sam and sh3 domain containing 1, Il17ra - interleukin 17 receptor a, Il16 - interleukin 16, Fcer1a - fc receptor, ige, high affinity i, alpha polypeptide, Braf - braf transforming gene, Apoh - apolipoprotein h, Hspb1 - heat shock protein 1, Akt2 - thy…	BP
GO:0006820	anion transport	1.29e-4	0.00525	1.81	19437	474	1221	54	[Slc2a1 - solute carrier family 2 (facilitated glucose transporter), member 1, Ppard - peroxisome proliferator activator receptor delta, Clcn3 - chloride channel 3, Clic1 - chloride intracellular channel 1, Pparg - peroxisome proliferator activated receptor gamma, Folr1 - folate receptor 1 (adult), Clcn5 - chloride channel 5, Slc34a3 - solute carrier family 34 (sodium phosphate), member 3, Clcn4-…	BP
GO:0045807	positive regulation of endocytosis	1.3e-4	0.00525	2.05	19437	177	1872	35	[Itga2 - integrin alpha 2, Calr - calreticulin, Bcl2l1 - bcl2-like 1, Lbp - lipopolysaccharide binding protein, Pparg - peroxisome proliferator activated receptor gamma, Hspa8 - heat shock protein 8, Vegfa - vascular endothelial growth factor a, Apoe - apolipoprotein e, Dll1 - delta-like 1 (drosophila), Wnt3a - wingless-related mmtv integration site 3a, Fcgr1 - fc receptor, igg, high affinity i, …	BP
GO:0046777	protein autophosphorylation	1.32e-4	0.00534	2.3	19437	194	1218	28	[Tssk4 - testis-specific serine kinase 4, Csnk1g2 - casein kinase 1, gamma 2, Eif2ak4 - eukaryotic translation initiation factor 2 alpha kinase 4, Mark3 - map/microtubule affinity-regulating kinase 3, Prkaca - protein kinase, camp dependent, catalytic, alpha, Fgfr4 - fibroblast growth factor receptor 4, Hck - hemopoietic cell kinase, Csf1r - colony stimulating factor 1 receptor, Trim28 - triparti…	BP
GO:1903829	positive regulation of cellular protein localization	1.33e-4	0.00536	2.02	19437	306	1227	39	[Bcap31 - b cell receptor associated protein 31, Cdt1 - chromatin licensing and dna replication factor 1, Cd247 - cd247 antigen, Itga3 - integrin alpha 3, Vegfa - vascular endothelial growth factor a, Prkaca - protein kinase, camp dependent, catalytic, alpha, Tgfb1 - transforming growth factor, beta 1, Hspa1l - heat shock protein 1-like, Jup - junction plakoglobin, Akt1 - thymoma viral proto-onco…	BP
GO:2001242	regulation of intrinsic apoptotic signaling pathway	1.36e-4	0.00548	2.44	19437	163	1224	25	[Bcap31 - b cell receptor associated protein 31, Map2k1 - mitogen-activated protein kinase kinase 1, Cd44 - cd44 antigen, Bcl2l1 - bcl2-like 1, Mapk7 - mitogen-activated protein kinase 7, Bcl2l12 - bcl2-like 12 (proline rich), Hspb1 - heat shock protein 1, Ubqln1 - ubiquilin 1, Bax - bcl2-associated x protein, Bbc3 - bcl2 binding component 3, Gcg - glucagon, Sod2 - superoxide dismutase 2, mitocho…	BP
GO:0009897	external side of plasma membrane	1.37e-4	0.00414	1.67	19437	407	1883	66	[Calr - calreticulin, Fasl - fas ligand (tnf superfamily, member 6), Abca1 - atp-binding cassette, sub-family a (abc1), member 1, Il13ra1 - interleukin 13 receptor, alpha 1, Cd48 - cd48 antigen, Clcn3 - chloride channel 3, Emr1 - egf-like module containing, mucin-like, hormone receptor-like sequence 1, Cd44 - cd44 antigen, Il12rb1 - interleukin 12 receptor, beta 1, Il12b - interleukin 12b, Cd3g -…	CC
GO:0016192	vesicle-mediated transport	1.42e-4	0.0057	1.44	19437	997	1717	127	[Stx5a - syntaxin 5a, Gdi1 - guanosine diphosphate (gdp) dissociation inhibitor 1, Abca1 - atp-binding cassette, sub-family a (abc1), member 1, Csnk1g2 - casein kinase 1, gamma 2, Clcn5 - chloride channel 5, Tmem115 - transmembrane protein 115, Trappc6a - trafficking protein particle complex 6a, Nr1h3 - nuclear receptor subfamily 1, group h, member 3, Hspa8 - heat shock protein 8, Prkaca - protei…	BP
GO:0010508	positive regulation of autophagy	1.43e-4	0.00572	2.84	19437	135	964	19	[Bid - bh3 interacting domain death agonist, Map2k1 - mitogen-activated protein kinase kinase 1, Mid2 - midline 2, Pafah1b2 - platelet-activating factor acetylhydrolase, isoform 1b, subunit 2, Hspb8 - heat shock protein 8, Supt5 - suppressor of ty 5, Phb2 - prohibitin 2, Eif2ak4 - eukaryotic translation initiation factor 2 alpha kinase 4, Stk11 - serine/threonine kinase 11, Hmox1 - heme oxygenase…	BP
GO:0050776	regulation of immune response	1.45e-4	0.00576	1.6900000000000002	19437	756	1017	67	[Cd44 - cd44 antigen, Pparg - peroxisome proliferator activated receptor gamma, Il12rb1 - interleukin 12 receptor, beta 1, Cd247 - cd247 antigen, Nr1h3 - nuclear receptor subfamily 1, group h, member 3, Il12b - interleukin 12b, Phb2 - prohibitin 2, Supt6 - suppressor of ty 6, Cfp - complement factor properdin, Dusp3 - dual specificity phosphatase 3 (vaccinia virus phosphatase vh1-related), Apoe -…	BP
GO:1905269	positive regulation of chromatin organization	1.45e-4	0.00578	3.07	19437	114	1055	19	[Akap8l - a kinase (prka) anchor protein 8-like, Vegfa - vascular endothelial growth factor a, Pih1d1 - pih1 domain containing 1, Tgfb1 - transforming growth factor, beta 1, Smarcb1 - swi/snf related, matrix associated, actin dependent regulator of chromatin, subfamily b, member 1, Daxx - fas death domain-associated protein, Paxip1 - pax interacting (with transcription-activation domain) protein …	BP
GO:0005794	Golgi apparatus	1.45e-4	0.00432	1.39	19437	1287	1660	153	[Man1a2 - mannosidase, alpha, class 1a, member 2, Stx5a - syntaxin 5a, Calr - calreticulin, Map2k1 - mitogen-activated protein kinase kinase 1, Gdi1 - guanosine diphosphate (gdp) dissociation inhibitor 1, Abca1 - atp-binding cassette, sub-family a (abc1), member 1, Clcn3 - chloride channel 3, Mmd - monocyte to macrophage differentiation-associated, Clcn5 - chloride channel 5, Surf4 - surfeit gene…	CC
GO:0005667	transcription factor complex	1.48e-4	0.00434	1.73	19437	384	1728	59	[Tle1 - transducin-like enhancer of split 1, homolog of drosophila e(spl), Rarg - retinoic acid receptor, gamma, Nfe2l2 - nuclear factor, erythroid derived 2, like 2, Pou1f1 - pou domain, class 1, transcription factor 1, Pparg - peroxisome proliferator activated receptor gamma, Nr1h3 - nuclear receptor subfamily 1, group h, member 3, Atf6b - activating transcription factor 6 beta, Nfat5 - nuclear…	CC
GO:0042995	cell projection	1.49e-4	0.00432	1.3	19437	2158	1569	227	[Pdcl - phosducin-like, Mark3 - map/microtubule affinity-regulating kinase 3, Fap - fibroblast activation protein, Coro1c - coronin, actin binding protein 1c, Braf - braf transforming gene, Kptn - kaptin, Apba3 - amyloid beta (a4) precursor protein-binding, family a, member 3, Stxbp2 - syntaxin binding protein 2, Pten - phosphatase and tensin homolog, Stx1a - syntaxin 1a (brain), Car2 - carbonic …	CC
GO:0098552	side of membrane	1.5e-4	0.00428	1.6	19437	476	1994	78	[Calr - calreticulin, Abca1 - atp-binding cassette, sub-family a (abc1), member 1, Fasl - fas ligand (tnf superfamily, member 6), Il13ra1 - interleukin 13 receptor, alpha 1, Cd48 - cd48 antigen, Clcn3 - chloride channel 3, Emr1 - egf-like module containing, mucin-like, hormone receptor-like sequence 1, Cd44 - cd44 antigen, Il12rb2 - interleukin 12 receptor, beta 2, Il12rb1 - interleukin 12 recept…	CC
GO:1903428	positive regulation of reactive oxygen species biosynthetic process	1.51e-4	0.006	3.74	19437	61	1193	14	[Klf4 - kruppel-like factor 4 (gut), Clcn3 - chloride channel 3, Cyba - cytochrome b-245, alpha polypeptide, Insr - insulin receptor, Mmp8 - matrix metallopeptidase 8, Itgb2 - integrin beta 2, Akt1 - thymoma viral proto-oncogene 1, Oprm1 - opioid receptor, mu 1, Cd36 - cd36 antigen, Akt2 - thymoma viral proto-oncogene 2, Ddah2 - dimethylarginine dimethylaminohydrolase 2, Trpv1 - transient recepto…	BP
GO:0022834	ligand-gated channel activity	1.52e-4	0.0109	2.42	19437	134	1436	24	[Glra1 - glycine receptor, alpha 1 subunit, Gria3 - glutamate receptor, ionotropic, ampa3 (alpha 3), Anxa6 - annexin a6, Ryr1 - ryanodine receptor 1, skeletal muscle, Trpm5 - transient receptor potential cation channel, subfamily m, member 5, Mcoln1 - mucolipin 1, Atp5g1 - atp synthase, h+ transporting, mitochondrial f0 complex, subunit c1 (subunit 9), Cnga2 - cyclic nucleotide gated channel alph…	MF
GO:0015238	drug transmembrane transporter activity	1.53e-4	0.0108	2.7800000000000002	19437	90	1634	21	[Slc7a3 - solute carrier family 7 (cationic amino acid transporter, y+ system), member 3, Slc5a6 - solute carrier family 5 (sodium-dependent vitamin transporter), member 6, Slc1a7 - solute carrier family 1 (glutamate transporter), member 7, Slc1a5 - solute carrier family 1 (neutral amino acid transporter), member 5, Abcg2 - atp-binding cassette, sub-family g (white), member 2, Slc1a6 - solute car…	MF
GO:0034959	endothelin maturation	1.54e-4	0.00611	6479	19437	1	3	1	[Ece1 - endothelin converting enzyme 1]	BP
GO:0010814	substance P catabolic process	1.54e-4	0.00609	6479	19437	1	3	1	[Ece1 - endothelin converting enzyme 1]	BP
GO:0010816	calcitonin catabolic process	1.54e-4	0.00608	6479	19437	1	3	1	[Ece1 - endothelin converting enzyme 1]	BP
GO:0008559	xenobiotic transmembrane transporting ATPase activity	1.55e-4	0.0108	196.33	19437	6	33	2	[Abcb1a - atp-binding cassette, sub-family b (mdr/tap), member 1a, Abcg2 - atp-binding cassette, sub-family g (white), member 2]	MF
GO:1902275	regulation of chromatin organization	1.56e-4	0.00614	2.34	19437	205	1093	27	[Akap8l - a kinase (prka) anchor protein 8-like, Ctcf - ccctc-binding factor, Supt6 - suppressor of ty 6, Vegfa - vascular endothelial growth factor a, Pih1d1 - pih1 domain containing 1, Tgfb1 - transforming growth factor, beta 1, Trim28 - tripartite motif-containing 28, Paxip1 - pax interacting (with transcription-activation domain) protein 1, Paf1 - paf1, rna polymerase ii associated factor, ho…	BP
GO:0050839	cell adhesion molecule binding	1.59e-4	0.0109	3.16	19437	251	416	17	[Arvcf - armadillo repeat gene deleted in velo-cardio-facial syndrome, Cdh1 - cadherin 1, Ptprb - protein tyrosine phosphatase, receptor type, b, Itga5 - integrin alpha 5 (fibronectin receptor alpha), Icam2 - intercellular adhesion molecule 2, Itga3 - integrin alpha 3, Icam4 - intercellular adhesion molecule 4, landsteiner-wiener blood group, Itgb7 - integrin beta 7, Cdh26 - cadherin-like 26, Fer…	MF
GO:0045992	negative regulation of embryonic development	1.61e-4	0.00632	4.22	19437	28	1811	11	[Sulf1 - sulfatase 1, Prkacb - protein kinase, camp dependent, catalytic, beta, Nanog - nanog homeobox, Fuz - fuzzy homolog (drosophila), Bmp7 - bone morphogenetic protein 7, Ctnnb1 - catenin (cadherin associated protein), beta 1, Tbx2 - t-box 2, Gata3 - gata binding protein 3, Prkaca - protein kinase, camp dependent, catalytic, alpha, Tulp3 - tubby-like protein 3, Fzd3 - frizzled homolog 3 (dros…	BP
GO:0031256	leading edge membrane	1.61e-4	0.00451	2.11	19437	145	1965	31	[Cd44 - cd44 antigen, Itga5 - integrin alpha 5 (fibronectin receptor alpha), Slc12a5 - solute carrier family 12, member 5, Trpv4 - transient receptor potential cation channel, subfamily v, member 4, Myo1c - myosin ic, Rhoa - ras homolog gene family, member a, Slc1a2 - solute carrier family 1 (glial high affinity glutamate transporter), member 2, Gabrg1 - gamma-aminobutyric acid (gaba) a receptor,…	CC
GO:0060562	epithelial tube morphogenesis	1.64e-4	0.0064	2.38	19437	109	2020	27	[Folr1 - folate receptor 1 (adult), Stard13 - star-related lipid transfer (start) domain containing 13, Rhoa - ras homolog gene family, member a, Wnt9b - wingless-type mmtv integration site 9b, Srf - serum response factor, Dll1 - delta-like 1 (drosophila), Aldh1a2 - aldehyde dehydrogenase family 1, subfamily a2, Wnt3a - wingless-related mmtv integration site 3a, Ihh - indian hedgehog, Kif3a - kin…	BP
GO:0046618	drug export	1.65e-4	0.00642	41.65	19437	8	175	3	[Slc22a18 - solute carrier family 22 (organic cation transporter), member 18, Abcg2 - atp-binding cassette, sub-family g (white), member 2, Abcb1a - atp-binding cassette, sub-family b (mdr/tap), member 1a]	BP
GO:0070201	regulation of establishment of protein localization	1.68e-4	0.00652	1.6300000000000001	19437	650	1379	75	[Ppard - peroxisome proliferator activator receptor delta, Cyp51 - cytochrome p450, family 51, Trh - thyrotropin releasing hormone, Wisp1 - wnt1 inducible signaling pathway protein 1, Crhr2 - corticotropin releasing hormone receptor 2, Nr1h3 - nuclear receptor subfamily 1, group h, member 3, Il12b - interleukin 12b, Supt6 - suppressor of ty 6, Prkaca - protein kinase, camp dependent, catalytic, a…	BP
GO:0018108	peptidyl-tyrosine phosphorylation	1.71e-4	0.00663	3.24	19437	92	1108	17	[Tnk1 - tyrosine kinase, non-receptor, 1, Prlr - prolactin receptor, Il12rb1 - interleukin 12 receptor, beta 1, Ptpn6 - protein tyrosine phosphatase, non-receptor type 6, Pdgfb - platelet derived growth factor, b polypeptide, Kit - kit oncogene, Fert2 - fer (fms/fps related) protein kinase, testis specific 2, Insr - insulin receptor, Tek - endothelial-specific receptor tyrosine kinase, Fgfr4 - fi…	BP
GO:0050866	negative regulation of cell activation	1.71e-4	0.00663	1.95	19437	208	1872	39	[Cd44 - cd44 antigen, Pparg - peroxisome proliferator activated receptor gamma, Ptpn6 - protein tyrosine phosphatase, non-receptor type 6, Nr1h3 - nuclear receptor subfamily 1, group h, member 3, Tnfaip8l2 - tumor necrosis factor, alpha-induced protein 8-like 2, Cd274 - cd274 antigen, Tnfrsf13b - tumor necrosis factor receptor superfamily, member 13b, Tgfb1 - transforming growth factor, beta 1, D…	BP
GO:0031329	regulation of cellular catabolic process	1.74e-4	0.00672	1.52	19437	730	1679	96	[Mid2 - midline 2, Map2k1 - mitogen-activated protein kinase kinase 1, Araf - v-raf murine sarcoma 3611 viral oncogene homolog, Golga2 - golgi autoantigen, golgin subfamily a, 2, Git1 - g protein-coupled receptor kinase-interactor 1, Faf1 - fas-associated factor 1, Supt5 - suppressor of ty 5, Phb2 - prohibitin 2, Prkaca - protein kinase, camp dependent, catalytic, alpha, Plin5 - perilipin 5, Endo…	BP
GO:0044389	ubiquitin-like protein ligase binding	1.76e-4	0.0119	1.74	19437	305	2015	55	[Calr - calreticulin, Rala - v-ral simian leukemia viral oncogene homolog a (ras related), Hspa8 - heat shock protein 8, Faf1 - fas-associated factor 1, Sqstm1 - sequestosome 1, Prkaca - protein kinase, camp dependent, catalytic, alpha, Hspa1l - heat shock protein 1-like, Prkacb - protein kinase, camp dependent, catalytic, beta, Trim28 - tripartite motif-containing 28, Ckb - creatine kinase, brai…	MF
GO:0042692	muscle cell differentiation	1.77e-4	0.0068	2.38	19437	110	2007	27	[Myod1 - myogenic differentiation 1, Bnip2 - bcl2/adenovirus e1b interacting protein 2, Srf - serum response factor, Akt1 - thymoma viral proto-oncogene 1, Arid1a - at rich interactive domain 1a (swi-like), Tbx5 - t-box 5, Ift20 - intraflagellar transport 20, Tbx3 - t-box 3, Tbx2 - t-box 2, Pmp22 - peripheral myelin protein 22, Mkl2 - mkl/myocardin-like 2, Gata6 - gata binding protein 6, Pdgfb - …	BP
GO:0043536	positive regulation of blood vessel endothelial cell migration	1.77e-4	0.0068	4.24	19437	57	964	12	[Alox12 - arachidonate 12-lipoxygenase, Akt1 - thymoma viral proto-oncogene 1, Hspb1 - heat shock protein 1, Gata2 - gata binding protein 2, Vegfa - vascular endothelial growth factor a, Pdgfb - platelet derived growth factor, b polypeptide, Stat5a - signal transducer and activator of transcription 5a, Prkd1 - protein kinase d1, Sp1 - trans-acting transcription factor 1, Hdac9 - histone deacetyla…	BP
GO:1902494	catalytic complex	1.79e-4	0.00496	1.35	19437	1271	2021	178	[Fxyd4 - fxyd domain-containing ion transport regulator 4, Sf3a1 - splicing factor 3a, subunit 1, Ndufa9 - nadh dehydrogenase (ubiquinone) 1 alpha subcomplex, 9, Phc3 - polyhomeotic-like 3 (drosophila), Psmd11 - proteasome (prosome, macropain) 26s subunit, non-atpase, 11, Dnttip1 - deoxynucleotidyltransferase, terminal, interacting protein 1, Prkaca - protein kinase, camp dependent, catalytic, al…	CC
GO:2000352	negative regulation of endothelial cell apoptotic process	1.81e-4	0.00692	7.8	19437	31	563	7	[Braf - braf transforming gene, Ramp2 - receptor (calcitonin) activity modifying protein 2, Gata2 - gata binding protein 2, Mapk7 - mitogen-activated protein kinase 7, Krit1 - krit1, ankyrin repeat containing, Angptl4 - angiopoietin-like 4, Il4 - interleukin 4]	BP
GO:0045665	negative regulation of neuron differentiation	1.81e-4	0.00692	3.27	19437	256	371	16	[Sez6 - seizure related gene 6, Map2 - microtubule-associated protein 2, Ngfr - nerve growth factor receptor (tnfr superfamily, member 16), Snapin - snap-associated protein, Cntn4 - contactin 4, Sema6b - sema domain, transmembrane domain (tm), and cytoplasmic domain, (semaphorin) 6b, D8Ertd82e - dna segment, chr 8, erato doi 82, expressed, Carm1 - coactivator-associated arginine methyltransferase…	BP
GO:0016477	cell migration	1.82e-4	0.00694	1.9	19437	819	587	47	[Ppard - peroxisome proliferator activator receptor delta, Pcnt - pericentrin (kendrin), Anxa6 - annexin a6, Folr1 - folate receptor 1 (adult), Itga3 - integrin alpha 3, Vegfa - vascular endothelial growth factor a, D8Ertd82e - dna segment, chr 8, erato doi 82, expressed, Tgfb1 - transforming growth factor, beta 1, Fap - fibroblast activation protein, Il16 - interleukin 16, Cxcl13 - chemokine (c-…	BP
GO:0032369	negative regulation of lipid transport	1.84e-4	0.00701	5.45	19437	32	1003	9	[Apoe - apolipoprotein e, Apoc2 - apolipoprotein c-ii, Cyp4f18 - cytochrome p450, family 4, subfamily f, polypeptide 18, Akt1 - thymoma viral proto-oncogene 1, Akt2 - thymoma viral proto-oncogene 2, Apoa2 - apolipoprotein a-ii, Shh - sonic hedgehog, Nr1h3 - nuclear receptor subfamily 1, group h, member 3, Hbp1 - high mobility group box transcription factor 1]	BP
GO:0072657	protein localization to membrane	1.85e-4	0.00703	2.01	19437	409	921	39	[Pex5 - peroxisomal biogenesis factor 5, Ehd2 - eh-domain containing 2, Oxa1l - oxidase assembly 1-like, Ramp2 - receptor (calcitonin) activity modifying protein 2, Slc9a3r2 - solute carrier family 9 (sodium/hydrogen exchanger), member 3 regulator 2, Folr1 - folate receptor 1 (adult), Lin7b - lin-7 homolog b (c. elegans), Apoe - apolipoprotein e, Jup - junction plakoglobin, Sgta - small glutamine…	BP
GO:0044853	plasma membrane raft	1.87e-4	0.00512	2.81	19437	119	1222	21	[Ehd2 - eh-domain containing 2, Slc2a1 - solute carrier family 2 (facilitated glucose transporter), member 1, Fasl - fas ligand (tnf superfamily, member 6), Atp1a2 - atpase, na+/k+ transporting, alpha 2 polypeptide, Prkaca - protein kinase, camp dependent, catalytic, alpha, Insr - insulin receptor, Hmox1 - heme oxygenase (decycling) 1, Itgb2 - integrin beta 2, Hck - hemopoietic cell kinase, Ptrf …	CC
GO:0006928	movement of cell or subcellular component	1.93e-4	0.00731	1.79	19437	1316	463	56	[Folr1 - folate receptor 1 (adult), D8Ertd82e - dna segment, chr 8, erato doi 82, expressed, Fap - fibroblast activation protein, Il16 - interleukin 16, Wnt3 - wingless-related mmtv integration site 3, Jup - junction plakoglobin, Akt1 - thymoma viral proto-oncogene 1, Mmp14 - matrix metallopeptidase 14 (membrane-inserted), Smo - smoothened homolog (drosophila), Nkx2-1 - nk2 homeobox 1, Ddit4 - dn…	BP
GO:0043297	apical junction assembly	1.98e-4	0.00748	9.860000000000001	19437	8	1232	5	[Rhoc - ras homolog gene family, member c, Pkn2 - protein kinase n2, Rhoa - ras homolog gene family, member a, Vcl - vinculin, Wdr1 - wd repeat domain 1]	BP
GO:0022857	transmembrane transporter activity	2e-4	0.0133	1.43	19437	991	1775	129	[Fxyd4 - fxyd domain-containing ion transport regulator 4, Letm1 - leucine zipper-ef-hand containing transmembrane protein 1, Slc2a1 - solute carrier family 2 (facilitated glucose transporter), member 1, Abca1 - atp-binding cassette, sub-family a (abc1), member 1, Clcn3 - chloride channel 3, Surf1 - surfeit gene 1, Clcn5 - chloride channel 5, Clcn4-2 - chloride channel 4-2, Slc1a5 - solute carrie…	MF
GO:0043900	regulation of multi-organism process	2.01e-4	0.00757	1.8900000000000001	19437	409	1132	45	[Glra1 - glycine receptor, alpha 1 subunit, Mid2 - midline 2, Calr - calreticulin, Il12rb1 - interleukin 12 receptor, beta 1, Il12b - interleukin 12b, Tmprss2 - transmembrane protease, serine 2, Eif2ak4 - eukaryotic translation initiation factor 2 alpha kinase 4, Tmem39a - transmembrane protein 39a, Vegfa - vascular endothelial growth factor a, Oas1h - 2'-5' oligoadenylate synthetase 1h, Chmp2b -…	BP
GO:0010975	regulation of neuron projection development	2.05e-4	0.00771	1.7	19437	606	1192	63	[Map2k1 - mitogen-activated protein kinase kinase 1, Metrn - meteorin, glial cell differentiation regulator, Golga2 - golgi autoantigen, golgin subfamily a, 2, Rasal1 - ras protein activator like 1 (gap1 like), Neurl1a - neuralized homolog 1a (drosophila), Neu1 - neuraminidase 1, D8Ertd82e - dna segment, chr 8, erato doi 82, expressed, Carm1 - coactivator-associated arginine methyltransferase 1, …	BP
GO:2000116	regulation of cysteine-type endopeptidase activity	2.06e-4	0.0077	2.3099999999999996	19437	224	1013	27	[Bcap31 - b cell receptor associated protein 31, Fasl - fas ligand (tnf superfamily, member 6), Cd44 - cd44 antigen, Rps6ka1 - ribosomal protein s6 kinase polypeptide 1, Pparg - peroxisome proliferator activated receptor gamma, Vegfa - vascular endothelial growth factor a, Pih1d1 - pih1 domain containing 1, Bcl2l12 - bcl2-like 12 (proline rich), Akt1 - thymoma viral proto-oncogene 1, Akt2 - thymo…	BP
GO:0045859	regulation of protein kinase activity	2.07e-4	0.00774	1.5	19437	650	1951	98	[Map2k1 - mitogen-activated protein kinase kinase 1, Mmd - monocyte to macrophage differentiation-associated, Unc119 - unc-119 homolog (c. elegans), Dusp3 - dual specificity phosphatase 3 (vaccinia virus phosphatase vh1-related), Rhoa - ras homolog gene family, member a, Fcer1a - fc receptor, ige, high affinity i, alpha polypeptide, Coro1c - coronin, actin binding protein 1c, Apoe - apolipoprotei…	BP
GO:0045667	regulation of osteoblast differentiation	2.09e-4	0.00779	2.53	19437	130	1301	22	[Id3 - inhibitor of dna binding 3, Tcirg1 - t cell, immune regulator 1, atpase, h+ transporting, lysosomal v0 protein a3, Apc - adenomatosis polyposis coli, Lrp3 - low density lipoprotein receptor-related protein 3, Chrd - chordin, Wisp1 - wnt1 inducible signaling pathway protein 1, Clic1 - chloride intracellular channel 1, Mef2c - myocyte enhancer factor 2c, Vegfa - vascular endothelial growth f…	BP
GO:0048568	embryonic organ development	2.12e-4	0.00788	3.15	19437	168	587	16	[Rarg - retinoic acid receptor, gamma, Pcnt - pericentrin (kendrin), Pdgfb - platelet derived growth factor, b polypeptide, Epn2 - epsin 2, Tgfb1 - transforming growth factor, beta 1, Tulp3 - tubby-like protein 3, Akt1 - thymoma viral proto-oncogene 1, Tead3 - tea domain family member 3, Gata2 - gata binding protein 2, Shh - sonic hedgehog, Smo - smoothened homolog (drosophila), Kmt2a - lysine (k…	BP
GO:0022407	regulation of cell-cell adhesion	2.13e-4	0.00789	1.6600000000000001	19437	416	1796	64	[Map2k1 - mitogen-activated protein kinase kinase 1, Nf2 - neurofibromatosis 2, Cd44 - cd44 antigen, Mapk7 - mitogen-activated protein kinase 7, Il12rb1 - interleukin 12 receptor, beta 1, Il12b - interleukin 12b, Nfat5 - nuclear factor of activated t cells 5, Rhoa - ras homolog gene family, member a, Dusp3 - dual specificity phosphatase 3 (vaccinia virus phosphatase vh1-related), Gnrh1 - gonadotr…	BP
GO:0048550	negative regulation of pinocytosis	2.17e-4	0.00802	12.719999999999999	19437	5	1222	4	[Prom2 - prominin 2, Nr1h3 - nuclear receptor subfamily 1, group h, member 3, Cav1 - caveolin 1, caveolae protein, Tsc2 - tuberous sclerosis 2]	BP
GO:0001558	regulation of cell growth	2.22e-4	0.00818	1.77	19437	421	1381	53	[Ppard - peroxisome proliferator activator receptor delta, Nf2 - neurofibromatosis 2, Cd44 - cd44 antigen, Cyp27b1 - cytochrome p450, family 27, subfamily b, polypeptide 1, Rasal1 - ras protein activator like 1 (gap1 like), Wisp1 - wnt1 inducible signaling pathway protein 1, Pparg - peroxisome proliferator activated receptor gamma, Rhoa - ras homolog gene family, member a, Crabp2 - cellular retin…	BP
GO:0098588	bounding membrane of organelle	2.27e-4	0.00612	1.51	19437	889	1435	99	[Man1a2 - mannosidase, alpha, class 1a, member 2, Man2b1 - mannosidase 2, alpha b1, Stx5a - syntaxin 5a, Clcn3 - chloride channel 3, Clcn4-2 - chloride channel 4-2, Man1a - mannosidase 1, alpha, Pxmp4 - peroxisomal membrane protein 4, Coro1c - coronin, actin binding protein 1c, Aqp1 - aquaporin 1, Stxbp2 - syntaxin binding protein 2, Acap2 - arfgap with coiled-coil, ankyrin repeat and ph domains …	CC
GO:0120038	plasma membrane bounded cell projection part	2.28e-4	0.00607	1.39	19437	1548	1335	148	[Map2k1 - mitogen-activated protein kinase kinase 1, Clcn3 - chloride channel 3, Drp2 - dystrophin related protein 2, Mark3 - map/microtubule affinity-regulating kinase 3, Prkaca - protein kinase, camp dependent, catalytic, alpha, Fap - fibroblast activation protein, Rhoa - ras homolog gene family, member a, Slc1a3 - solute carrier family 1 (glial high affinity glutamate transporter), member 3, S…	CC
GO:0044463	cell projection part	2.28e-4	0.00599	1.39	19437	1548	1335	148	[Map2k1 - mitogen-activated protein kinase kinase 1, Clcn3 - chloride channel 3, Drp2 - dystrophin related protein 2, Mark3 - map/microtubule affinity-regulating kinase 3, Prkaca - protein kinase, camp dependent, catalytic, alpha, Fap - fibroblast activation protein, Rhoa - ras homolog gene family, member a, Slc1a3 - solute carrier family 1 (glial high affinity glutamate transporter), member 3, S…	CC
GO:0032388	positive regulation of intracellular transport	2.32e-4	0.00855	2.2	19437	209	1224	29	[Bcap31 - b cell receptor associated protein 31, Ehd2 - eh-domain containing 2, Bcl2l1 - bcl2-like 1, Prkaca - protein kinase, camp dependent, catalytic, alpha, Tgfb1 - transforming growth factor, beta 1, Hspa1l - heat shock protein 1-like, Spag5 - sperm associated antigen 5, Fcer1a - fc receptor, ige, high affinity i, alpha polypeptide, Jup - junction plakoglobin, Akt2 - thymoma viral proto-onco…	BP
GO:0017111	nucleoside-triphosphatase activity	2.32e-4	0.0152	1.45	19437	772	2021	116	[Abca1 - atp-binding cassette, sub-family a (abc1), member 1, Tubb1 - tubulin, beta 1 class vi, Hspa8 - heat shock protein 8, Clpp - clpp caseinolytic peptidase, atp-dependent, proteolytic subunit, Rhot1 - ras homolog gene family, member t1, Nkiras2 - nfkb inhibitor interacting ras-like protein 2, Rhoa - ras homolog gene family, member a, Hspa1l - heat shock protein 1-like, Rab25 - rab25, member …	MF
GO:0010506	regulation of autophagy	2.33e-4	0.00856	2.2	19437	268	990	30	[Map2k1 - mitogen-activated protein kinase kinase 1, Mid2 - midline 2, Golga2 - golgi autoantigen, golgin subfamily a, 2, Supt5 - suppressor of ty 5, Phb2 - prohibitin 2, Eif2ak4 - eukaryotic translation initiation factor 2 alpha kinase 4, Tmem39a - transmembrane protein 39a, Fbxo7 - f-box protein 7, Akt1 - thymoma viral proto-oncogene 1, Ubqln1 - ubiquilin 1, Ift20 - intraflagellar transport 20,…	BP
GO:0018193	peptidyl-amino acid modification	2.33e-4	0.00856	1.6300000000000001	19437	716	1218	73	[Map2k1 - mitogen-activated protein kinase kinase 1, Mapk7 - mitogen-activated protein kinase 7, Il12rb1 - interleukin 12 receptor, beta 1, Csnk1g2 - casein kinase 1, gamma 2, Ep400 - e1a binding protein p400, Mark3 - map/microtubule affinity-regulating kinase 3, Prkaca - protein kinase, camp dependent, catalytic, alpha, Carm1 - coactivator-associated arginine methyltransferase 1, Akt1 - thymoma …	BP
GO:0019897	extrinsic component of plasma membrane	2.37e-4	0.00613	3.57	19437	119	686	15	[Tnk1 - tyrosine kinase, non-receptor, 1, Ryr1 - ryanodine receptor 1, skeletal muscle, Stac2 - sh3 and cysteine rich domain 2, Gramd1a - gram domain containing 1a, Tiam1 - t cell lymphoma invasion and metastasis 1, Rac1 - ras-related c3 botulinum substrate 1, Snx9 - sorting nexin 9, Fert2 - fer (fms/fps related) protein kinase, testis specific 2, S100a6 - s100 calcium binding protein a6 (calcycl…	CC
GO:0034243	regulation of transcription elongation from RNA polymerase II promoter	2.4e-4	0.00878	3.74	19437	31	2011	12	[Ell2 - elongation factor rna polymerase ii 2, Nelfb - negative elongation factor complex member b, cobra1, Map2k1 - mitogen-activated protein kinase kinase 1, Ikzf1 - ikaros family zinc finger 1, Cdk12 - cyclin-dependent kinase 12, Rnf168 - ring finger protein 168, Shh - sonic hedgehog, Ctnnb1 - catenin (cadherin associated protein), beta 1, Gtf2f1 - general transcription factor iif, polypeptide…	BP
GO:0038033	positive regulation of endothelial cell chemotaxis by VEGF-activated vascular endothelial growth factor receptor signaling pathway	2.43e-4	0.00888	14.239999999999998	19437	6	910	4	[Hspb1 - heat shock protein 1, Pdgfb - platelet derived growth factor, b polypeptide, Vegfa - vascular endothelial growth factor a, Prkd1 - protein kinase d1]	BP
GO:0004879	nuclear receptor activity	2.43e-4	0.0157	3.12	19437	53	1881	16	[Rarg - retinoic acid receptor, gamma, Ppard - peroxisome proliferator activator receptor delta, Hnf4g - hepatocyte nuclear factor 4, gamma, Nr1d2 - nuclear receptor subfamily 1, group d, member 2, Nr1i3 - nuclear receptor subfamily 1, group i, member 3, Pparg - peroxisome proliferator activated receptor gamma, Nr1h3 - nuclear receptor subfamily 1, group h, member 3, Nr2f6 - nuclear receptor subf…	MF
GO:0098531	transcription factor activity, direct ligand regulated sequence-specific DNA binding	2.43e-4	0.0155	3.12	19437	53	1881	16	[Rarg - retinoic acid receptor, gamma, Ppard - peroxisome proliferator activator receptor delta, Hnf4g - hepatocyte nuclear factor 4, gamma, Nr1d2 - nuclear receptor subfamily 1, group d, member 2, Nr1i3 - nuclear receptor subfamily 1, group i, member 3, Pparg - peroxisome proliferator activated receptor gamma, Nr1h3 - nuclear receptor subfamily 1, group h, member 3, Nr2f6 - nuclear receptor subf…	MF
GO:0071407	cellular response to organic cyclic compound	2.44e-4	0.00888	1.96	19437	289	1340	39	[Id3 - inhibitor of dna binding 3, Myod1 - myogenic differentiation 1, Pparg - peroxisome proliferator activated receptor gamma, Folr1 - folate receptor 1 (adult), Tgfb1 - transforming growth factor, beta 1, Slc26a3 - solute carrier family 26, member 3, Jup - junction plakoglobin, Akt1 - thymoma viral proto-oncogene 1, Ranbp1 - ran binding protein 1, Akt2 - thymoma viral proto-oncogene 2, Smo - s…	BP
GO:0042789	mRNA transcription by RNA polymerase II	2.44e-4	0.00887	5.87	19437	12	1932	7	[Med1 - mediator complex subunit 1, Hnrnpd - heterogeneous nuclear ribonucleoprotein d, Supt6 - suppressor of ty 6, Sp1 - trans-acting transcription factor 1, Stat3 - signal transducer and activator of transcription 3, Tfcp2 - transcription factor cp2, Srebf1 - sterol regulatory element binding transcription factor 1]	BP
GO:0031234	extrinsic component of cytoplasmic side of plasma membrane	2.44e-4	0.00624	4.58	19437	68	686	11	[Tnk1 - tyrosine kinase, non-receptor, 1, Ryr1 - ryanodine receptor 1, skeletal muscle, Stac2 - sh3 and cysteine rich domain 2, Gramd1a - gram domain containing 1a, Cav2 - caveolin 2, Tiam1 - t cell lymphoma invasion and metastasis 1, Lck - lymphocyte protein tyrosine kinase, Snx9 - sorting nexin 9, Fert2 - fer (fms/fps related) protein kinase, testis specific 2, S100a6 - s100 calcium binding pro…	CC
GO:0051180	vitamin transport	2.45e-4	0.0089	49.08	19437	36	33	3	[Slc2a1 - solute carrier family 2 (facilitated glucose transporter), member 1, Abcg2 - atp-binding cassette, sub-family g (white), member 2, Stra6 - stimulated by retinoic acid gene 6]	BP
GO:0005901	caveola	2.46e-4	0.00622	3.14	19437	86	1222	17	[Ehd2 - eh-domain containing 2, Slc2a1 - solute carrier family 2 (facilitated glucose transporter), member 1, Fasl - fas ligand (tnf superfamily, member 6), Atp1a2 - atpase, na+/k+ transporting, alpha 2 polypeptide, Insr - insulin receptor, Hmox1 - heme oxygenase (decycling) 1, Hck - hemopoietic cell kinase, Ptrf - polymerase i and transcript release factor, Cd36 - cd36 antigen, Tgfbr1 - transfor…	CC
GO:0043228	non-membrane-bounded organelle	2.53e-4	0.0063	1.21	19437	2971	2024	375	[Surf2 - surfeit gene 2, Zfp276 - zinc finger protein (c2h2 type) 276, Dnttip1 - deoxynucleotidyltransferase, terminal, interacting protein 1, Acadvl - acyl-coenzyme a dehydrogenase, very long chain, Coro1c - coronin, actin binding protein 1c, Camta1 - calmodulin binding transcription activator 1, Kptn - kaptin, Mrpl2 - mitochondrial ribosomal protein l2, Pwp1 - pwp1 homolog (s. cerevisiae), Bbs1…	CC
GO:0051249	regulation of lymphocyte activation	2.55e-4	0.00921	1.62	19437	432	1883	68	[Cd44 - cd44 antigen, Il12rb1 - interleukin 12 receptor, beta 1, Il12b - interleukin 12b, Supt6 - suppressor of ty 6, Tnfrsf13b - tumor necrosis factor receptor superfamily, member 13b, Rhoa - ras homolog gene family, member a, Dusp3 - dual specificity phosphatase 3 (vaccinia virus phosphatase vh1-related), Braf - braf transforming gene, Gnrh1 - gonadotropin releasing hormone 1, Wnt3a - wingless-…	BP
GO:0001890	placenta development	2.58e-4	0.00929	3.23	19437	48	1883	15	[Ppard - peroxisome proliferator activator receptor delta, Dnmt3l - dna (cytosine-5-)-methyltransferase 3-like, Pparg - peroxisome proliferator activated receptor gamma, Cdx4 - caudal type homeobox 4, Phlda2 - pleckstrin homology-like domain, family a, member 2, Vwf - von willebrand factor homolog, D10Wsu52e - dna segment, chr 10, wayne state university 52, expressed, Dlx3 - distal-less homeobox …	BP
GO:0009894	regulation of catabolic process	2.59e-4	0.00931	1.47	19437	851	1679	108	[Stx5a - syntaxin 5a, Araf - v-raf murine sarcoma 3611 viral oncogene homolog, Map2k1 - mitogen-activated protein kinase kinase 1, Cyp51 - cytochrome p450, family 51, Git1 - g protein-coupled receptor kinase-interactor 1, Supt5 - suppressor of ty 5, Faf1 - fas-associated factor 1, Prkaca - protein kinase, camp dependent, catalytic, alpha, Fap - fibroblast activation protein, Apoe - apolipoprotein…	BP
GO:0018212	peptidyl-tyrosine modification	2.59e-4	0.00929	3.14	19437	95	1108	17	[Tnk1 - tyrosine kinase, non-receptor, 1, Prlr - prolactin receptor, Il12rb1 - interleukin 12 receptor, beta 1, Ptpn6 - protein tyrosine phosphatase, non-receptor type 6, Pdgfb - platelet derived growth factor, b polypeptide, Kit - kit oncogene, Fert2 - fer (fms/fps related) protein kinase, testis specific 2, Insr - insulin receptor, Tek - endothelial-specific receptor tyrosine kinase, Fgfr4 - fi…	BP
GO:0008066	glutamate receptor activity	2.59e-4	0.0162	7.1899999999999995	19437	27	701	7	[Gria3 - glutamate receptor, ionotropic, ampa3 (alpha 3), Grik5 - glutamate receptor, ionotropic, kainate 5 (gamma 2), Grik3 - glutamate receptor, ionotropic, kainate 3, Grm3 - glutamate receptor, metabotropic 3, Grin2d - glutamate receptor, ionotropic, nmda2d (epsilon 4), Grm6 - glutamate receptor, metabotropic 6, Gria2 - glutamate receptor, ionotropic, ampa2 (alpha 2)]	MF
GO:0019903	protein phosphatase binding	2.6e-4	0.0161	2.66	19437	174	841	20	[Cdh1 - cadherin 1, Smg5 - smg-5 homolog, nonsense mediated mrna decay factor (c. elegans), Dlg3 - discs, large homolog 3 (drosophila), Pparg - peroxisome proliferator activated receptor gamma, Gtf2f1 - general transcription factor iif, polypeptide 1, Fert2 - fer (fms/fps related) protein kinase, testis specific 2, Cacna1b - calcium channel, voltage-dependent, n type, alpha 1b subunit, Csf1r - co…	MF
GO:0051961	negative regulation of nervous system development	2.63e-4	0.00941	1.73	19437	359	1724	55	[Calr - calreticulin, Gdi1 - guanosine diphosphate (gdp) dissociation inhibitor 1, D8Ertd82e - dna segment, chr 8, erato doi 82, expressed, Prkaca - protein kinase, camp dependent, catalytic, alpha, Neurod2 - neurogenic differentiation 2, Carm1 - coactivator-associated arginine methyltransferase 1, Rhoa - ras homolog gene family, member a, Sirt2 - sirtuin 2, Apoe - apolipoprotein e, Wnt3 - wingle…	BP
GO:0032870	cellular response to hormone stimulus	2.63e-4	0.0094	2.1	19437	242	1222	32	[Ramp2 - receptor (calcitonin) activity modifying protein 2, Pparg - peroxisome proliferator activated receptor gamma, Prkaca - protein kinase, camp dependent, catalytic, alpha, Tgfb1 - transforming growth factor, beta 1, Akt1 - thymoma viral proto-oncogene 1, Akt2 - thymoma viral proto-oncogene 2, Aqp1 - aquaporin 1, Sost - sclerostin, Ddit4 - dna-damage-inducible transcript 4, Insig2 - insulin …	BP
GO:0070678	preprotein binding	2.64e-4	0.0161	19.419999999999998	19437	3	1001	3	[Ngfr - nerve growth factor receptor (tnfr superfamily, member 16), Tomm40 - translocase of outer mitochondrial membrane 40 homolog (yeast), Tomm40l - translocase of outer mitochondrial membrane 40 homolog-like (yeast)]	MF
GO:0008270	zinc ion binding	2.66e-4	0.016	1.98	19437	669	587	40	[Rarg - retinoic acid receptor, gamma, Glra1 - glycine receptor, alpha 1 subunit, Ppard - peroxisome proliferator activator receptor delta, Zmat2 - zinc finger, matrin type 2, Mid2 - midline 2, Nr1d2 - nuclear receptor subfamily 1, group d, member 2, Drp2 - dystrophin related protein 2, Aire - autoimmune regulator (autoimmune polyendocrinopathy candidiasis ectodermal dystrophy), Ikzf4 - ikaros fa…	MF
GO:0019199	transmembrane receptor protein kinase activity	2.67e-4	0.0159	2.94	19437	76	1565	18	[Ephb3 - eph receptor b3, Mertk - c-mer proto-oncogene tyrosine kinase, Kit - kit oncogene, Insr - insulin receptor, Tek - endothelial-specific receptor tyrosine kinase, Fgfr4 - fibroblast growth factor receptor 4, Csf1r - colony stimulating factor 1 receptor, Insrr - insulin receptor-related receptor, Tgfbr1 - transforming growth factor, beta receptor i, Ly6g6e - lymphocyte antigen 6 complex, lo…	MF
GO:0042327	positive regulation of phosphorylation	2.72e-4	0.00969	1.3900000000000001	19437	1035	1951	144	[Gdf9 - growth differentiation factor 9, Araf - v-raf murine sarcoma 3611 viral oncogene homolog, Map2k1 - mitogen-activated protein kinase kinase 1, Card14 - caspase recruitment domain family, member 14, Mmd - monocyte to macrophage differentiation-associated, Unc119 - unc-119 homolog (c. elegans), Rhoa - ras homolog gene family, member a, Fcer1a - fc receptor, ige, high affinity i, alpha polype…	BP
GO:0042326	negative regulation of phosphorylation	2.78e-4	0.00991	1.6400000000000001	19437	442	1738	65	[Cnksr3 - cnksr family member 3, Nf2 - neurofibromatosis 2, Mapk7 - mitogen-activated protein kinase 7, H2afy - h2a histone family, member y, Rhoa - ras homolog gene family, member a, Dusp3 - dual specificity phosphatase 3 (vaccinia virus phosphatase vh1-related), Sirt2 - sirtuin 2, Apoe - apolipoprotein e, Coro1c - coronin, actin binding protein 1c, Hspb1 - heat shock protein 1, Akt1 - thymoma v…	BP
GO:0006979	response to oxidative stress	2.9e-4	0.0103	1.91	19437	301	1388	41	[Map2k1 - mitogen-activated protein kinase kinase 1, Pnkp - polynucleotide kinase 3'- phosphatase, Mapk7 - mitogen-activated protein kinase 7, Upk3bl - uroplakin 3b-like, Hyal2 - hyaluronoglucosaminidase 2, Hyal1 - hyaluronoglucosaminidase 1, Apoe - apolipoprotein e, Rnf112 - ring finger protein 112, Akt1 - thymoma viral proto-oncogene 1, Apod - apolipoprotein d, Aqp1 - aquaporin 1, Axl - axl rec…	BP
GO:0048871	multicellular organismal homeostasis	2.99e-4	0.0106	2.44	19437	127	1379	22	[Alox12 - arachidonate 12-lipoxygenase, Cdh1 - cadherin 1, Nr1d2 - nuclear receptor subfamily 1, group d, member 2, Atp6v1b1 - atpase, h+ transporting, lysosomal v1 subunit b1, Crtc1 - creb regulated transcription coactivator 1, Hfe - hemochromatosis, Tmem79 - transmembrane protein 79, Dbh - dopamine beta hydroxylase, Akr1b3 - aldo-keto reductase family 1, member b3 (aldose reductase), Hyal2 - hy…	BP
GO:0007167	enzyme linked receptor protein signaling pathway	2.99e-4	0.0106	1.6900000000000002	19437	503	1370	60	[Braf - braf transforming gene, Sh2b2 - sh2b adaptor protein 2, Hspb1 - heat shock protein 1, Wnt3a - wingless-related mmtv integration site 3a, Akt1 - thymoma viral proto-oncogene 1, Insrr - insulin receptor-related receptor, Akt2 - thymoma viral proto-oncogene 2, Pgf - placental growth factor, Axl - axl receptor tyrosine kinase, Fgf23 - fibroblast growth factor 23, Prkd1 - protein kinase d1, Dd…	BP
GO:0098657	import into cell	3.03e-4	0.0107	1.6700000000000002	19437	527	1392	63	[Slc2a1 - solute carrier family 2 (facilitated glucose transporter), member 1, Ramp2 - receptor (calcitonin) activity modifying protein 2, Clcn5 - chloride channel 5, Csnk1g2 - casein kinase 1, gamma 2, Folr1 - folate receptor 1 (adult), Nr1h3 - nuclear receptor subfamily 1, group h, member 3, Ap2s1 - adaptor-related protein complex 2, sigma 1 subunit, Slc5a6 - solute carrier family 5 (sodium-dep…	BP
GO:2000557	regulation of immunoglobulin production in mucosal tissue	3.07e-4	0.0108	4859.25	19437	2	2	1	[6030468B19Rik - riken cdna 6030468b19 gene]	BP
GO:2000558	positive regulation of immunoglobulin production in mucosal tissue	3.07e-4	0.0108	4859.25	19437	2	2	1	[6030468B19Rik - riken cdna 6030468b19 gene]	BP
GO:0008324	cation transmembrane transporter activity	3.09e-4	0.0182	1.58	19437	600	1604	78	[Fxyd4 - fxyd domain-containing ion transport regulator 4, Letm1 - leucine zipper-ef-hand containing transmembrane protein 1, Clcn3 - chloride channel 3, Clcn5 - chloride channel 5, Clcn4-2 - chloride channel 4-2, Slc34a3 - solute carrier family 34 (sodium phosphate), member 3, Slc5a6 - solute carrier family 5 (sodium-dependent vitamin transporter), member 6, Slc1a5 - solute carrier family 1 (neu…	MF
GO:0070482	response to oxygen levels	3.1e-4	0.0108	1.8900000000000001	19437	200	2008	39	[Ppard - peroxisome proliferator activator receptor delta, Narfl - nuclear prelamin a recognition factor-like, Cbfa2t3 - core-binding factor, runt domain, alpha subunit 2, translocated to, 3 (human), Hif3a - hypoxia inducible factor 3, alpha subunit, Myod1 - myogenic differentiation 1, Crhr1 - corticotropin releasing hormone receptor 1, Ptgis - prostaglandin i2 (prostacyclin) synthase, Vegfa - va…	BP
GO:0015276	ligand-gated ion channel activity	3.16e-4	0.0183	2.38	19437	131	1436	23	[Glra1 - glycine receptor, alpha 1 subunit, Gria3 - glutamate receptor, ionotropic, ampa3 (alpha 3), Anxa6 - annexin a6, Ryr1 - ryanodine receptor 1, skeletal muscle, Trpm5 - transient receptor potential cation channel, subfamily m, member 5, Cnga2 - cyclic nucleotide gated channel alpha 2, Mcoln1 - mucolipin 1, P2rx5 - purinergic receptor p2x, ligand-gated ion channel, 5, Gria2 - glutamate recep…	MF
GO:0022610	biological adhesion	3.17e-4	0.0111	1.84	19437	792	641	48	[Ppard - peroxisome proliferator activator receptor delta, Igsf5 - immunoglobulin superfamily, member 5, Ncan - neurocan, Icam2 - intercellular adhesion molecule 2, Itga5 - integrin alpha 5 (fibronectin receptor alpha), Folr1 - folate receptor 1 (adult), Col18a1 - collagen, type xviii, alpha 1, Itga3 - integrin alpha 3, Gbp3 - guanylate binding protein 3, Lamb1 - laminin b1, Egfl6 - egf-like-doma…	BP
GO:0042953	lipoprotein transport	3.18e-4	0.0111	10.75	19437	14	646	5	[Apoc2 - apolipoprotein c-ii, Cd36 - cd36 antigen, Lsr - lipolysis stimulated lipoprotein receptor, Pparg - peroxisome proliferator activated receptor gamma, Unc119 - unc-119 homolog (c. elegans)]	BP
GO:0031060	regulation of histone methylation	3.18e-4	0.011	2.77	19437	73	1827	19	[Ctcf - ccctc-binding factor, Brca1 - breast cancer 1, Kmt2b - lysine (k)-specific methyltransferase 2b, Supt6 - suppressor of ty 6, H2afy - h2a histone family, member y, Pih1d1 - pih1 domain containing 1, Dmrtc2 - doublesex and mab-3 related transcription factor like family c2, Gata3 - gata binding protein 3, Atrx - alpha thalassemia/mental retardation syndrome x-linked homolog (human), Smarcb1 …	BP
GO:0007417	central nervous system development	3.2e-4	0.0111	2.67	19437	98	1559	21	[Id3 - inhibitor of dna binding 3, Slc2a1 - solute carrier family 2 (facilitated glucose transporter), member 1, Ngfr - nerve growth factor receptor (tnfr superfamily, member 16), Chrd - chordin, Ncan - neurocan, Hapln2 - hyaluronan and proteoglycan link protein 2, Hapln4 - hyaluronan and proteoglycan link protein 4, Drp2 - dystrophin related protein 2, Bcan - brevican, Aldh3a2 - aldehyde dehydro…	BP
GO:0016817	hydrolase activity, acting on acid anhydrides	3.24e-4	0.0186	1.42	19437	826	2021	122	[Abca1 - atp-binding cassette, sub-family a (abc1), member 1, Tubb1 - tubulin, beta 1 class vi, Hspa8 - heat shock protein 8, Clpp - clpp caseinolytic peptidase, atp-dependent, proteolytic subunit, Rhot1 - ras homolog gene family, member t1, Nkiras2 - nfkb inhibitor interacting ras-like protein 2, Rhoa - ras homolog gene family, member a, Hspa1l - heat shock protein 1-like, Rab25 - rab25, member …	MF
GO:0016818	hydrolase activity, acting on acid anhydrides, in phosphorus-containing anhydrides	3.24e-4	0.0183	1.42	19437	826	2021	122	[Abca1 - atp-binding cassette, sub-family a (abc1), member 1, Tubb1 - tubulin, beta 1 class vi, Hspa8 - heat shock protein 8, Clpp - clpp caseinolytic peptidase, atp-dependent, proteolytic subunit, Rhot1 - ras homolog gene family, member t1, Nkiras2 - nfkb inhibitor interacting ras-like protein 2, Rhoa - ras homolog gene family, member a, Hspa1l - heat shock protein 1-like, Rab25 - rab25, member …	MF
GO:0043154	negative regulation of cysteine-type endopeptidase activity involved in apoptotic process	3.25e-4	0.0113	3.56	19437	78	979	14	[Klf4 - kruppel-like factor 4 (gut), Cd44 - cd44 antigen, Rps6ka1 - ribosomal protein s6 kinase polypeptide 1, Vegfa - vascular endothelial growth factor a, Pih1d1 - pih1 domain containing 1, Dnaja3 - dnaj (hsp40) homolog, subfamily a, member 3, Bcl2l12 - bcl2-like 12 (proline rich), Ddx3x - dead/h (asp-glu-ala-asp/his) box polypeptide 3, x-linked, Por - p450 (cytochrome) oxidoreductase, Akt1 - t…	BP
GO:0030136	clathrin-coated vesicle	3.27e-4	0.00803	4.13	19437	82	689	12	[Hip1r - huntingtin interacting protein 1 related, Ap1m2 - adaptor protein complex ap-1, mu 2 subunit, Bcap31 - b cell receptor associated protein 31, Ngfr - nerve growth factor receptor (tnfr superfamily, member 16), Vwf - von willebrand factor homolog, Gpr107 - g protein-coupled receptor 107, Ap1m1 - adaptor-related protein complex ap-1, mu subunit 1, Snx9 - sorting nexin 9, Ece1 - endothelin c…	CC
GO:0009895	negative regulation of catabolic process	3.28e-4	0.0113	1.72	19437	298	2015	53	[Golga2 - golgi autoantigen, golgin subfamily a, 2, Cyp51 - cytochrome p450, family 51, Derl2 - der1-like domain family, member 2, Plin5 - perilipin 5, Mapkapk2 - map kinase-activated protein kinase 2, Sirt2 - sirtuin 2, Ubqln4 - ubiquilin 4, Akt1 - thymoma viral proto-oncogene 1, Ptbp1 - polypyrimidine tract binding protein 1, Timp1 - tissue inhibitor of metalloproteinase 1, Timp2 - tissue inhib…	BP
GO:1905114	cell surface receptor signaling pathway involved in cell-cell signaling	3.28e-4	0.0113	2.22	19437	239	1028	28	[Cd44 - cd44 antigen, Wwox - ww domain-containing oxidoreductase, Wisp1 - wnt1 inducible signaling pathway protein 1, Csnk1g2 - casein kinase 1, gamma 2, Tcf7 - transcription factor 7, t cell specific, Cul3 - cullin 3, Wnt3 - wingless-related mmtv integration site 3, Paf1 - paf1, rna polymerase ii associated factor, homolog (s. cerevisiae), Smo - smoothened homolog (drosophila), Sost - sclerostin…	BP
GO:0002696	positive regulation of leukocyte activation	3.29e-4	0.0113	1.6800000000000002	19437	334	2011	58	[Ikzf1 - ikaros family zinc finger 1, Crhr1 - corticotropin releasing hormone receptor 1, Il12rb1 - interleukin 12 receptor, beta 1, Il12b - interleukin 12b, Rhoa - ras homolog gene family, member a, Il16 - interleukin 16, Fcer1a - fc receptor, ige, high affinity i, alpha polypeptide, Wnt3a - wingless-related mmtv integration site 3a, Ihh - indian hedgehog, Cd83 - cd83 antigen, Mmp14 - matrix met…	BP
GO:0005773	vacuole	3.29e-4	0.00798	1.7	19437	477	1389	58	[2310045N01Rik - riken cdna 2310045n01 gene, Tmbim1 - transmembrane bax inhibitor motif containing 1, Man2b1 - mannosidase 2, alpha b1, Fasl - fas ligand (tnf superfamily, member 6), Neu1 - neuraminidase 1, Apoe - apolipoprotein e, Ubqln4 - ubiquilin 4, Slc7a5 - solute carrier family 7 (cationic amino acid transporter, y+ system), member 5, Kptn - kaptin, Ubqln1 - ubiquilin 1, Stxbp2 - syntaxin b…	CC
GO:0045216	cell-cell junction organization	3.31e-4	0.0114	3.21	19437	156	583	15	[Arvcf - armadillo repeat gene deleted in velo-cardio-facial syndrome, Cldn15 - claudin 15, Ramp2 - receptor (calcitonin) activity modifying protein 2, Cdh1 - cadherin 1, Marveld3 - marvel (membrane-associating) domain containing 3, Rac1 - ras-related c3 botulinum substrate 1, Tgfb1 - transforming growth factor, beta 1, Vcl - vinculin, Esam - endothelial cell-specific adhesion molecule, Jup - jun…	BP
GO:0051223	regulation of protein transport	3.35e-4	0.0115	1.62	19437	619	1379	71	[Ppard - peroxisome proliferator activator receptor delta, Cyp51 - cytochrome p450, family 51, Trh - thyrotropin releasing hormone, Wisp1 - wnt1 inducible signaling pathway protein 1, Crhr2 - corticotropin releasing hormone receptor 2, Nr1h3 - nuclear receptor subfamily 1, group h, member 3, Il12b - interleukin 12b, Supt6 - suppressor of ty 6, Prkaca - protein kinase, camp dependent, catalytic, a…	BP
GO:0022839	ion gated channel activity	3.37e-4	0.0188	1.87	19437	304	1436	42	[Kcnn3 - potassium intermediate/small conductance calcium-activated channel, subfamily n, member 3, Glra1 - glycine receptor, alpha 1 subunit, Anxa6 - annexin a6, Clcn3 - chloride channel 3, Clic1 - chloride intracellular channel 1, Clcn5 - chloride channel 5, Clcn4-2 - chloride channel 4-2, P2rx5 - purinergic receptor p2x, ligand-gated ion channel, 5, Vdac3 - voltage-dependent anion channel 3, G…	MF
GO:0061024	membrane organization	3.38e-4	0.0115	1.82	19437	541	947	48	[Akap8l - a kinase (prka) anchor protein 8-like, Pex5 - peroxisomal biogenesis factor 5, Ehd2 - eh-domain containing 2, Oxa1l - oxidase assembly 1-like, Letm1 - leucine zipper-ef-hand containing transmembrane protein 1, Anxa6 - annexin a6, Clcn3 - chloride channel 3, Snapin - snap-associated protein, Folr1 - folate receptor 1 (adult), Lpcat3 - lysophosphatidylcholine acyltransferase 3, Plekha3 - …	BP
GO:0010720	positive regulation of cell development	3.42e-4	0.0117	1.59	19437	656	1396	75	[Map2k1 - mitogen-activated protein kinase kinase 1, Metrn - meteorin, glial cell differentiation regulator, Calr - calreticulin, Golga2 - golgi autoantigen, golgin subfamily a, 2, Wisp1 - wnt1 inducible signaling pathway protein 1, Rasal1 - ras protein activator like 1 (gap1 like), Pparg - peroxisome proliferator activated receptor gamma, Mmd - monocyte to macrophage differentiation-associated, …	BP
GO:0030182	neuron differentiation	3.43e-4	0.0117	1.81	19437	320	1544	46	[Pex5 - peroxisomal biogenesis factor 5, Map2k1 - mitogen-activated protein kinase kinase 1, Hipk1 - homeodomain interacting protein kinase 1, Vegfa - vascular endothelial growth factor a, Tulp3 - tubby-like protein 3, Wnt2 - wingless-related mmtv integration site 2, Neurod2 - neurogenic differentiation 2, Aldh1a2 - aldehyde dehydrogenase family 1, subfamily a2, Csf1r - colony stimulating factor …	BP
GO:0051146	striated muscle cell differentiation	3.44e-4	0.0117	2.65	19437	73	2007	20	[Myod1 - myogenic differentiation 1, Gata6 - gata binding protein 6, Mef2c - myocyte enhancer factor 2c, Ins2 - insulin ii, Bnip2 - bcl2/adenovirus e1b interacting protein 2, Akt1 - thymoma viral proto-oncogene 1, Cacybp - calcyclin binding protein, Kdm6b - kdm1 lysine (k)-specific demethylase 6b, Arid1a - at rich interactive domain 1a (swi-like), Shh - sonic hedgehog, Pax3 - paired box gene 3, I…	BP
GO:0022836	gated channel activity	3.48e-4	0.0192	1.78	19437	316	1659	48	[Kcnn3 - potassium intermediate/small conductance calcium-activated channel, subfamily n, member 3, Glra1 - glycine receptor, alpha 1 subunit, Anxa6 - annexin a6, Clcn3 - chloride channel 3, Clic1 - chloride intracellular channel 1, Clcn5 - chloride channel 5, Clcn4-2 - chloride channel 4-2, Atp5g1 - atp synthase, h+ transporting, mitochondrial f0 complex, subunit c1 (subunit 9), P2rx5 - purinerg…	MF
GO:0070372	regulation of ERK1 and ERK2 cascade	3.49e-4	0.0118	2.04	19437	289	1121	34	[Map2k1 - mitogen-activated protein kinase kinase 1, Cd44 - cd44 antigen, Ccl24 - chemokine (c-c motif) ligand 24, Ptpn6 - protein tyrosine phosphatase, non-receptor type 6, Crhr2 - corticotropin releasing hormone receptor 2, Phb2 - prohibitin 2, Vegfa - vascular endothelial growth factor a, Tgfb1 - transforming growth factor, beta 1, Dusp3 - dual specificity phosphatase 3 (vaccinia virus phospha…	BP
GO:0030855	epithelial cell differentiation	3.52e-4	0.0119	1.79	19437	287	1781	47	[Id3 - inhibitor of dna binding 3, Map2k1 - mitogen-activated protein kinase kinase 1, Nf2 - neurofibromatosis 2, Prlr - prolactin receptor, Crhr2 - corticotropin releasing hormone receptor 2, Pparg - peroxisome proliferator activated receptor gamma, B9d1 - b9 protein domain 1, Vegfa - vascular endothelial growth factor a, Wnt11 - wingless-related mmtv integration site 11, Tgfb1 - transforming gr…	BP
GO:1901216	positive regulation of neuron death	3.52e-4	0.0119	2.4699999999999998	19437	124	1334	21	[Ngfr - nerve growth factor receptor (tnfr superfamily, member 16), Fasl - fas ligand (tnf superfamily, member 6), Atp5g1 - atp synthase, h+ transporting, mitochondrial f0 complex, subunit c1 (subunit 9), Rhoa - ras homolog gene family, member a, Daxx - fas death domain-associated protein, Cdc42 - cell division cycle 42, Apoe - apolipoprotein e, Elk1 - elk1, member of ets oncogene family, Grik5 -…	BP
GO:0051004	regulation of lipoprotein lipase activity	3.55e-4	0.012	7.89	19437	17	870	6	[Apoc2 - apolipoprotein c-ii, Apoh - apolipoprotein h, Nr1h3 - nuclear receptor subfamily 1, group h, member 3, Angptl4 - angiopoietin-like 4, Lmf1 - lipase maturation factor 1, Hdac9 - histone deacetylase 9]	BP
GO:0005912	adherens junction	3.55e-4	0.00853	3.42	19437	286	278	14	[Anxa6 - annexin a6, Arvcf - armadillo repeat gene deleted in velo-cardio-facial syndrome, Cdh1 - cadherin 1, Itga5 - integrin alpha 5 (fibronectin receptor alpha), Vegfa - vascular endothelial growth factor a, D8Ertd82e - dna segment, chr 8, erato doi 82, expressed, Itgb2l - integrin beta 2-like, Vcl - vinculin, Itgb2 - integrin beta 2, Oprm1 - opioid receptor, mu 1, Dsp - desmoplakin, Cav2 - ca…	CC
GO:0048514	blood vessel morphogenesis	3.56e-4	0.012	4.17	19437	111	504	12	[Fkbp10 - fk506 binding protein 10, Efnb2 - ephrin b2, Folr1 - folate receptor 1 (adult), Foxn1 - forkhead box n1, Gpr116 - g protein-coupled receptor 116, Ccm2 - cerebral cavernous malformation 2, Vegfa - vascular endothelial growth factor a, Pdgfb - platelet derived growth factor, b polypeptide, Tbx2 - t-box 2, Acvrl1 - activin a receptor, type ii-like 1, Sec24b - sec24 related gene family, mem…	BP
GO:0098609	cell-cell adhesion	3.56e-4	0.0119	2.71	19437	391	367	20	[Arvcf - armadillo repeat gene deleted in velo-cardio-facial syndrome, Cdh1 - cadherin 1, Pcdh15 - protocadherin 15, Igsf5 - immunoglobulin superfamily, member 5, Lgals9 - lectin, galactose binding, soluble 9, Icam2 - intercellular adhesion molecule 2, Itga5 - integrin alpha 5 (fibronectin receptor alpha), Dlg3 - discs, large homolog 3 (drosophila), Icam4 - intercellular adhesion molecule 4, land…	BP
GO:0048548	regulation of pinocytosis	3.58e-4	0.012	7.34	19437	13	1222	6	[Prom2 - prominin 2, Nr1h3 - nuclear receptor subfamily 1, group h, member 3, Axl - axl receptor tyrosine kinase, Cav1 - caveolin 1, caveolae protein, Tsc2 - tuberous sclerosis 2, Cdc42 - cell division cycle 42]	BP
GO:2000426	negative regulation of apoptotic cell clearance	3.6e-4	0.012	2776.71	19437	1	7	1	[Cd300lf - cd300 antigen like family member f]	BP
GO:0035772	interleukin-13-mediated signaling pathway	3.6e-4	0.012	2776.71	19437	1	7	1	[Cd300lf - cd300 antigen like family member f]	BP
GO:0043903	regulation of symbiosis, encompassing mutualism through parasitism	3.63e-4	0.012	2.08	19437	208	1396	31	[Mid2 - midline 2, Eif2ak4 - eukaryotic translation initiation factor 2 alpha kinase 4, Tmprss2 - transmembrane protease, serine 2, Tmem39a - transmembrane protein 39a, Oas1h - 2'-5' oligoadenylate synthetase 1h, Apoe - apolipoprotein e, Chmp2b - charged multivesicular body protein 2b, Csf1r - colony stimulating factor 1 receptor, Trim28 - tripartite motif-containing 28, Srpk1 - serine/arginine-r…	BP
GO:0050867	positive regulation of cell activation	3.69e-4	0.0122	1.6600000000000001	19437	350	2011	60	[Ikzf1 - ikaros family zinc finger 1, Crhr1 - corticotropin releasing hormone receptor 1, Il12rb1 - interleukin 12 receptor, beta 1, Il12b - interleukin 12b, Rhoa - ras homolog gene family, member a, Il16 - interleukin 16, Fcer1a - fc receptor, ige, high affinity i, alpha polypeptide, Wnt3a - wingless-related mmtv integration site 3a, Ihh - indian hedgehog, Mmp14 - matrix metallopeptidase 14 (mem…	BP
GO:0051495	positive regulation of cytoskeleton organization	3.74e-4	0.0124	1.85	19437	208	2021	40	[Nf2 - neurofibromatosis 2, Ccl24 - chemokine (c-c motif) ligand 24, Nes - nestin, Trpv4 - transient receptor potential cation channel, subfamily v, member 4, Wnt11 - wingless-related mmtv integration site 11, Myo1c - myosin ic, Pfdn2 - prefoldin 2, Rhoa - ras homolog gene family, member a, Hck - hemopoietic cell kinase, Spag5 - sperm associated antigen 5, Braf - braf transforming gene, Pfn1 - pr…	BP
GO:1905330	regulation of morphogenesis of an epithelium	3.78e-4	0.0125	2.2800000000000002	19437	114	2020	27	[Sulf1 - sulfatase 1, Phb2 - prohibitin 2, Vegfa - vascular endothelial growth factor a, Wnt11 - wingless-related mmtv integration site 11, Tgfb1 - transforming growth factor, beta 1, Wnt2 - wingless-related mmtv integration site 2, Wnt9b - wingless-type mmtv integration site 9b, Bmp7 - bone morphogenetic protein 7, Smo - smoothened homolog (drosophila), Pten - phosphatase and tensin homolog, Lhx…	BP
GO:0071830	triglyceride-rich lipoprotein particle clearance	3.81e-4	0.0125	22.57	19437	4	646	3	[Apoe - apolipoprotein e, Apoc2 - apolipoprotein c-ii, Lmf1 - lipase maturation factor 1]	BP
GO:0034382	chylomicron remnant clearance	3.81e-4	0.0125	22.57	19437	4	646	3	[Apoe - apolipoprotein e, Apoc2 - apolipoprotein c-ii, Lmf1 - lipase maturation factor 1]	BP
GO:0015172	acidic amino acid transmembrane transporter activity	3.81e-4	0.0208	4.92	19437	16	1975	8	[Slc13a3 - solute carrier family 13 (sodium-dependent dicarboxylate transporter), member 3, Slc25a18 - solute carrier family 25 (mitochondrial carrier), member 18, Slc1a7 - solute carrier family 1 (glutamate transporter), member 7, Slc1a5 - solute carrier family 1 (neutral amino acid transporter), member 5, Slc1a6 - solute carrier family 1 (high affinity aspartate/glutamate transporter), member 6…	MF
GO:0000904	cell morphogenesis involved in differentiation	3.83e-4	0.0126	2.14	19437	150	1695	28	[Cul3 - cullin 3, Col18a1 - collagen, type xviii, alpha 1, Lamb1 - laminin b1, Actn1 - actinin, alpha 1, Slc1a3 - solute carrier family 1 (glial high affinity glutamate transporter), member 3, Rhoa - ras homolog gene family, member a, Ihh - indian hedgehog, Rab25 - rab25, member ras oncogene family, Lama5 - laminin, alpha 5, Axl - axl receptor tyrosine kinase, Prox1 - prospero-related homeobox 1,…	BP
GO:0071241	cellular response to inorganic substance	3.83e-4	0.0125	2.4699999999999998	19437	175	988	22	[Glra1 - glycine receptor, alpha 1 subunit, Cdh1 - cadherin 1, Rasal1 - ras protein activator like 1 (gap1 like), Hnrnpd - heterogeneous nuclear ribonucleoprotein d, Pparg - peroxisome proliferator activated receptor gamma, Mef2c - myocyte enhancer factor 2c, Mcoln1 - mucolipin 1, Atrx - alpha thalassemia/mental retardation syndrome x-linked homolog (human), Fosb - fbj osteosarcoma oncogene b, Ra…	BP
GO:0060249	anatomical structure homeostasis	3.91e-4	0.0128	2.04	19437	258	1220	33	[Large - like-glycosyltransferase, Tcirg1 - t cell, immune regulator 1, atpase, h+ transporting, lysosomal v0 protein a3, Napsa - napsin a aspartic peptidase, Clcn3 - chloride channel 3, Homer1 - homer homolog 1 (drosophila), Vegfa - vascular endothelial growth factor a, Tgfb1 - transforming growth factor, beta 1, Chmp2b - charged multivesicular body protein 2b, Ihh - indian hedgehog, Smo - smoot…	BP
GO:0099568	cytoplasmic region	3.97e-4	0.00942	1.87	19437	201	2021	39	[Map2k1 - mitogen-activated protein kinase kinase 1, Myo9b - myosin ixb, Eno2 - enolase 2, gamma neuronal, Gria2 - glutamate receptor, ionotropic, ampa2 (alpha 2), Rhoa - ras homolog gene family, member a, Sept7 - septin 7, Pfn1 - profilin 1, Akt2 - thymoma viral proto-oncogene 2, Ranbp1 - ran binding protein 1, Kif3a - kinesin family member 3a, Ctsz - cathepsin z, Dynll1 - dynein light chain lc8…	CC
GO:0009059	macromolecule biosynthetic process	4.04e-4	0.0132	1.6900000000000002	19437	801	877	61	[Wars2 - tryptophanyl trna synthetase 2 (mitochondrial), Farsa - phenylalanyl-trna synthetase, alpha subunit, Pparg - peroxisome proliferator activated receptor gamma, Supt5 - suppressor of ty 5, Supt6 - suppressor of ty 6, Fosb - fbj osteosarcoma oncogene b, Nfat5 - nuclear factor of activated t cells 5, Asxl3 - additional sex combs like 3 (drosophila), Eif2b2 - eukaryotic translation initiation…	BP
GO:0031016	pancreas development	4.08e-4	0.0133	4.2700000000000005	19437	30	1518	10	[Aldh1a2 - aldehyde dehydrogenase family 1, subfamily a2, Invs - inversin, Ihh - indian hedgehog, Shh - sonic hedgehog, Pax2 - paired box gene 2, Ctnnb1 - catenin (cadherin associated protein), beta 1, Gata6 - gata binding protein 6, Smad2 - smad family member 2, Met - met proto-oncogene, Mnx1 - motor neuron and pancreas homeobox 1]	BP
GO:0001666	response to hypoxia	4.12e-4	0.0134	1.93	19437	181	2008	36	[Narfl - nuclear prelamin a recognition factor-like, Ppard - peroxisome proliferator activator receptor delta, Cbfa2t3 - core-binding factor, runt domain, alpha subunit 2, translocated to, 3 (human), Hif3a - hypoxia inducible factor 3, alpha subunit, Ptgis - prostaglandin i2 (prostacyclin) synthase, Crhr1 - corticotropin releasing hormone receptor 1, Vegfa - vascular endothelial growth factor a, …	BP
GO:0090087	regulation of peptide transport	4.13e-4	0.0134	1.6400000000000001	19437	658	1188	66	[Ppard - peroxisome proliferator activator receptor delta, Cyp51 - cytochrome p450, family 51, Trh - thyrotropin releasing hormone, Wisp1 - wnt1 inducible signaling pathway protein 1, Crhr2 - corticotropin releasing hormone receptor 2, Pparg - peroxisome proliferator activated receptor gamma, Nr1h3 - nuclear receptor subfamily 1, group h, member 3, Il12b - interleukin 12b, Supt6 - suppressor of t…	BP
GO:0016607	nuclear speck	4.14e-4	0.00971	1.71	19437	304	1987	53	[Prcc - papillary renal cell carcinoma (translocation-associated), Sf3a1 - splicing factor 3a, subunit 1, Surf2 - surfeit gene 2, Ep400 - e1a binding protein p400, Hipk1 - homeodomain interacting protein kinase 1, Gcat - glycine c-acetyltransferase (2-amino-3-ketobutyrate-coenzyme a ligase), Prkaca - protein kinase, camp dependent, catalytic, alpha, Srsf1 - serine/arginine-rich splicing factor 1,…	CC
GO:0051020	GTPase binding	4.16e-4	0.0224	1.54	19437	507	1961	79	[Map2k1 - mitogen-activated protein kinase kinase 1, Anxa9 - annexin a9, Gdi1 - guanosine diphosphate (gdp) dissociation inhibitor 1, Abca1 - atp-binding cassette, sub-family a (abc1), member 1, Bcl2l1 - bcl2-like 1, Git1 - g protein-coupled receptor kinase-interactor 1, Prkaca - protein kinase, camp dependent, catalytic, alpha, Tnpo3 - transportin 3, Eif2b2 - eukaryotic translation initiation fa…	MF
GO:0050769	positive regulation of neurogenesis	4.25e-4	0.0137	1.6300000000000001	19437	574	1396	67	[Map2k1 - mitogen-activated protein kinase kinase 1, Metrn - meteorin, glial cell differentiation regulator, Golga2 - golgi autoantigen, golgin subfamily a, 2, Rasal1 - ras protein activator like 1 (gap1 like), Pparg - peroxisome proliferator activated receptor gamma, Mmd - monocyte to macrophage differentiation-associated, Neurl1a - neuralized homolog 1a (drosophila), Neu1 - neuraminidase 1, Rho…	BP
GO:0045294	alpha-catenin binding	4.25e-4	0.0226	15.57	19437	12	416	4	[Jup - junction plakoglobin, Cdh1 - cadherin 1, Cdh26 - cadherin-like 26, Vcl - vinculin]	MF
GO:0016462	pyrophosphatase activity	4.4e-4	0.0231	1.41	19437	823	2021	121	[Abca1 - atp-binding cassette, sub-family a (abc1), member 1, Tubb1 - tubulin, beta 1 class vi, Hspa8 - heat shock protein 8, Clpp - clpp caseinolytic peptidase, atp-dependent, proteolytic subunit, Rhot1 - ras homolog gene family, member t1, Nkiras2 - nfkb inhibitor interacting ras-like protein 2, Rhoa - ras homolog gene family, member a, Hspa1l - heat shock protein 1-like, Rab25 - rab25, member …	MF
GO:0007088	regulation of mitotic nuclear division	4.45e-4	0.0144	2.05	19437	151	1887	30	[Cdt1 - chromatin licensing and dna replication factor 1, Cul3 - cullin 3, Phb2 - prohibitin 2, Kif11 - kinesin family member 11, H2afy - h2a histone family, member y, Tgfb1 - transforming growth factor, beta 1, Anapc1 - anaphase promoting complex subunit 1, Chmp2b - charged multivesicular body protein 2b, Ranbp1 - ran binding protein 1, Cdk5rap2 - cdk5 regulatory subunit associated protein 2, Bm…	BP
GO:0050768	negative regulation of neurogenesis	4.45e-4	0.0143	1.72	19437	333	1768	52	[Calr - calreticulin, Gdi1 - guanosine diphosphate (gdp) dissociation inhibitor 1, D8Ertd82e - dna segment, chr 8, erato doi 82, expressed, Carm1 - coactivator-associated arginine methyltransferase 1, Rhoa - ras homolog gene family, member a, Sirt2 - sirtuin 2, Apoe - apolipoprotein e, Wnt3 - wingless-related mmtv integration site 3, Wnt3a - wingless-related mmtv integration site 3a, Ptbp1 - poly…	BP
GO:0000987	proximal promoter sequence-specific DNA binding	4.48e-4	0.0233	1.46	19437	1021	1365	105	[Zim1 - zinc finger, imprinted 1, Pou1f1 - pou domain, class 1, transcription factor 1, Ikzf4 - ikaros family zinc finger 4, Nr1h3 - nuclear receptor subfamily 1, group h, member 3, Nfat5 - nuclear factor of activated t cells 5, Arid3b - at rich interactive domain 3b (bright-like), Ubp1 - upstream binding protein 1, Zfp932 - zinc finger protein 932, Hbp1 - high mobility group box transcription fa…	MF
GO:0046914	transition metal ion binding	4.59e-4	0.0236	1.98	19437	944	396	38	[Rarg - retinoic acid receptor, gamma, Glra1 - glycine receptor, alpha 1 subunit, Galnt1 - udp-n-acetyl-alpha-d-galactosamine:polypeptide n-acetylgalactosaminyltransferase 1, Zmat2 - zinc finger, matrin type 2, Mid2 - midline 2, Nr1d2 - nuclear receptor subfamily 1, group d, member 2, Cyp51 - cytochrome p450, family 51, Drp2 - dystrophin related protein 2, Pparg - peroxisome proliferator activate…	MF
GO:0007155	cell adhesion	4.64e-4	0.0149	1.82	19437	783	641	47	[Ppard - peroxisome proliferator activator receptor delta, Igsf5 - immunoglobulin superfamily, member 5, Ncan - neurocan, Icam2 - intercellular adhesion molecule 2, Itga5 - integrin alpha 5 (fibronectin receptor alpha), Folr1 - folate receptor 1 (adult), Col18a1 - collagen, type xviii, alpha 1, Itga3 - integrin alpha 3, Lamb1 - laminin b1, Egfl6 - egf-like-domain, multiple 6, Fap - fibroblast act…	BP
GO:0044872	lipoprotein localization	4.65e-4	0.0149	10.03	19437	15	646	5	[Apoc2 - apolipoprotein c-ii, Cd36 - cd36 antigen, Lsr - lipolysis stimulated lipoprotein receptor, Pparg - peroxisome proliferator activated receptor gamma, Unc119 - unc-119 homolog (c. elegans)]	BP
GO:0051186	cofactor metabolic process	4.67e-4	0.0149	1.82	19437	422	1137	45	[Narfl - nuclear prelamin a recognition factor-like, Cyp4f18 - cytochrome p450, family 4, subfamily f, polypeptide 18, Mvd - mevalonate (diphospho) decarboxylase, Ndufa9 - nadh dehydrogenase (ubiquinone) 1 alpha subcomplex, 9, Folr1 - folate receptor 1 (adult), Prkag3 - protein kinase, amp-activated, gamma 3 non-catatlytic subunit, Blvra - biliverdin reductase a, Eno2 - enolase 2, gamma neuronal,…	BP
GO:0002695	negative regulation of leukocyte activation	4.67e-4	0.0149	1.94	19437	187	1872	35	[Cd44 - cd44 antigen, Ptpn6 - protein tyrosine phosphatase, non-receptor type 6, Pparg - peroxisome proliferator activated receptor gamma, Nr1h3 - nuclear receptor subfamily 1, group h, member 3, Tnfaip8l2 - tumor necrosis factor, alpha-induced protein 8-like 2, Cd274 - cd274 antigen, Tnfrsf13b - tumor necrosis factor receptor superfamily, member 13b, Tgfb1 - transforming growth factor, beta 1, D…	BP
GO:0005925	focal adhesion	4.68e-4	0.0108	4.34	19437	161	278	10	[Anxa6 - annexin a6, Oprm1 - opioid receptor, mu 1, Itga5 - integrin alpha 5 (fibronectin receptor alpha), Cav2 - caveolin 2, D8Ertd82e - dna segment, chr 8, erato doi 82, expressed, Itgb2l - integrin beta 2-like, Sdc4 - syndecan 4, Itgb2 - integrin beta 2, Vcl - vinculin, Itga11 - integrin alpha 11]	CC
GO:0050772	positive regulation of axonogenesis	4.77e-4	0.0152	3.02	19437	103	1063	17	[Map2k1 - mitogen-activated protein kinase kinase 1, Metrn - meteorin, glial cell differentiation regulator, Golga2 - golgi autoantigen, golgin subfamily a, 2, Tiam1 - t cell lymphoma invasion and metastasis 1, Vegfa - vascular endothelial growth factor a, Atp5g1 - atp synthase, h+ transporting, mitochondrial f0 complex, subunit c1 (subunit 9), Stk11 - serine/threonine kinase 11, Apoe - apolipopr…	BP
GO:0016055	Wnt signaling pathway	4.81e-4	0.0153	2.2	19437	232	1028	27	[Cd44 - cd44 antigen, Wisp1 - wnt1 inducible signaling pathway protein 1, Wwox - ww domain-containing oxidoreductase, Csnk1g2 - casein kinase 1, gamma 2, Tcf7 - transcription factor 7, t cell specific, Cul3 - cullin 3, Wnt3 - wingless-related mmtv integration site 3, Paf1 - paf1, rna polymerase ii associated factor, homolog (s. cerevisiae), Sost - sclerostin, Ccne1 - cyclin e1, Grk5 - g protein-c…	BP
GO:0043062	extracellular structure organization	4.83e-4	0.0153	1.71	19437	298	1942	51	[Sulf1 - sulfatase 1, Ramp2 - receptor (calcitonin) activity modifying protein 2, Abca1 - atp-binding cassette, sub-family a (abc1), member 1, Lpcat3 - lysophosphatidylcholine acyltransferase 3, Apoe - apolipoprotein e, Wnt3a - wingless-related mmtv integration site 3a, Ihh - indian hedgehog, Elf3 - e74-like factor 3, Mmp14 - matrix metallopeptidase 14 (membrane-inserted), Mmp11 - matrix metallop…	BP
GO:0005113	patched binding	4.86e-4	0.0247	11.41	19437	6	1136	4	[Ihh - indian hedgehog, Shh - sonic hedgehog, Smo - smoothened homolog (drosophila), Bbs1 - bardet-biedl syndrome 1 (human)]	MF
GO:0016592	mediator complex	4.86e-4	0.0111	3.35	19437	39	1932	13	[Med1 - mediator complex subunit 1, Med25 - mediator of rna polymerase ii transcription, subunit 25 homolog (yeast), Med16 - mediator complex subunit 16, Cdk9 - cyclin-dependent kinase 9 (cdc2-related kinase), Med24 - mediator complex subunit 24, Bclaf1 - bcl2-associated transcription factor 1, Med22 - mediator complex subunit 22, Uxt - ubiquitously expressed transcript, Med29 - mediator complex …	CC
GO:0000978	RNA polymerase II proximal promoter sequence-specific DNA binding	4.89e-4	0.0246	1.47	19437	1001	1365	103	[Zim1 - zinc finger, imprinted 1, Pou1f1 - pou domain, class 1, transcription factor 1, Ikzf4 - ikaros family zinc finger 4, Nr1h3 - nuclear receptor subfamily 1, group h, member 3, Nfat5 - nuclear factor of activated t cells 5, Arid3b - at rich interactive domain 3b (bright-like), Ubp1 - upstream binding protein 1, Zfp932 - zinc finger protein 932, Hbp1 - high mobility group box transcription fa…	MF
GO:0008022	protein C-terminus binding	4.95e-4	0.0246	2.01	19437	225	1372	32	[Pex5 - peroxisomal biogenesis factor 5, Map2k1 - mitogen-activated protein kinase kinase 1, Slc9a3r2 - solute carrier family 9 (sodium/hydrogen exchanger), member 3 regulator 2, Pparg - peroxisome proliferator activated receptor gamma, Phb2 - prohibitin 2, Rbfox1 - rna binding protein, fox-1 homolog (c. elegans) 1, Mid1ip1 - mid1 interacting protein 1 (gastrulation specific g12-like (zebrafish))…	MF
GO:0000323	lytic vacuole	4.97e-4	0.0113	1.62	19437	422	1824	64	[2310045N01Rik - riken cdna 2310045n01 gene, Tmbim1 - transmembrane bax inhibitor motif containing 1, Man2b1 - mannosidase 2, alpha b1, Fasl - fas ligand (tnf superfamily, member 6), Hspa8 - heat shock protein 8, Ppt2 - palmitoyl-protein thioesterase 2, Neu1 - neuraminidase 1, Sqstm1 - sequestosome 1, Apoe - apolipoprotein e, Kptn - kaptin, Slc7a5 - solute carrier family 7 (cationic amino acid tr…	CC
GO:0005764	lysosome	4.97e-4	0.0111	1.62	19437	422	1824	64	[2310045N01Rik - riken cdna 2310045n01 gene, Tmbim1 - transmembrane bax inhibitor motif containing 1, Man2b1 - mannosidase 2, alpha b1, Fasl - fas ligand (tnf superfamily, member 6), Hspa8 - heat shock protein 8, Ppt2 - palmitoyl-protein thioesterase 2, Neu1 - neuraminidase 1, Sqstm1 - sequestosome 1, Apoe - apolipoprotein e, Kptn - kaptin, Slc7a5 - solute carrier family 7 (cationic amino acid tr…	CC
GO:0002295	T-helper cell lineage commitment	4.99e-4	0.0158	9.3	19437	12	871	5	[Ly9 - lymphocyte antigen 9, Stat6 - signal transducer and activator of transcription 6, Il4 - interleukin 4, Stat3 - signal transducer and activator of transcription 3, Tgfb1 - transforming growth factor, beta 1]	BP
GO:0045786	negative regulation of cell cycle	4.99e-4	0.0158	1.6400000000000001	19437	384	1887	61	[Prcc - papillary renal cell carcinoma (translocation-associated), Calr - calreticulin, Map2k1 - mitogen-activated protein kinase kinase 1, Bcl2l1 - bcl2-like 1, Il12b - interleukin 12b, H2afy - h2a histone family, member y, Prkaca - protein kinase, camp dependent, catalytic, alpha, Fap - fibroblast activation protein, Prkacb - protein kinase, camp dependent, catalytic, beta, Zfp655 - zinc finger…	BP
GO:0005310	dicarboxylic acid transmembrane transporter activity	5.02e-4	0.0247	3.8499999999999996	19437	34	1634	11	[Slc19a1 - solute carrier family 19 (folate transporter), member 1, Slc25a11 - solute carrier family 25 (mitochondrial carrier oxoglutarate carrier), member 11, Slc13a2 - solute carrier family 13 (sodium-dependent dicarboxylate transporter), member 2, Slc25a18 - solute carrier family 25 (mitochondrial carrier), member 18, Slc1a7 - solute carrier family 1 (glutamate transporter), member 7, Slc1a5 …	MF
GO:0009967	positive regulation of signal transduction	5.04e-4	0.0159	1.3900000000000001	19437	1517	1243	135	[Calr - calreticulin, Map2k1 - mitogen-activated protein kinase kinase 1, Fasl - fas ligand (tnf superfamily, member 6), Cyp27b1 - cytochrome p450, family 27, subfamily b, polypeptide 1, Arpp19 - camp-regulated phosphoprotein 19, Csnk1g2 - casein kinase 1, gamma 2, Nr1h3 - nuclear receptor subfamily 1, group h, member 3, Nfat5 - nuclear factor of activated t cells 5, D8Ertd82e - dna segment, chr …	BP
GO:0098739	import across plasma membrane	5.07e-4	0.0159	2.12	19437	125	1984	27	[Slc2a1 - solute carrier family 2 (facilitated glucose transporter), member 1, Slc2a5 - solute carrier family 2 (facilitated glucose transporter), member 5, Folr1 - folate receptor 1 (adult), Slc5a6 - solute carrier family 5 (sodium-dependent vitamin transporter), member 6, Slc1a5 - solute carrier family 1 (neutral amino acid transporter), member 5, Slc12a5 - solute carrier family 12, member 5, T…	BP
GO:0044430	cytoskeletal part	5.1e-4	0.0113	1.29	19437	1544	2024	208	[Mapkapk2 - map kinase-activated protein kinase 2, Gramd3 - gram domain containing 3, Kptn - kaptin, Stx1a - syntaxin 1a (brain), Bbs1 - bardet-biedl syndrome 1 (human), Capza2 - capping protein (actin filament) muscle z-line, alpha 2, Myo18a - myosin xviiia, Tctex1d2 - tctex1 domain containing 2, Rac3 - ras-related c3 botulinum substrate 3, Tek - endothelial-specific receptor tyrosine kinase, Db…	CC
GO:0033157	regulation of intracellular protein transport	5.11e-4	0.0161	1.81	19437	217	2024	41	[Akap8l - a kinase (prka) anchor protein 8-like, Bcap31 - b cell receptor associated protein 31, Gdi1 - guanosine diphosphate (gdp) dissociation inhibitor 1, Brca1 - breast cancer 1, Fam115e - family with sequence similarity 115, member e, Derl2 - der1-like domain family, member 2, Supt6 - suppressor of ty 6, Prkaca - protein kinase, camp dependent, catalytic, alpha, Myo1c - myosin ic, Tgfb1 - tr…	BP
GO:0000977	RNA polymerase II regulatory region sequence-specific DNA binding	5.13e-4	0.025	1.33	19437	1237	2020	171	[Zkscan6 - zinc finger with krab and scan domains 6, Zim1 - zinc finger, imprinted 1, Ikzf1 - ikaros family zinc finger 1, Ikzf3 - ikaros family zinc finger 3, Pou1f1 - pou domain, class 1, transcription factor 1, Ikzf4 - ikaros family zinc finger 4, Nr1h3 - nuclear receptor subfamily 1, group h, member 3, Nfat5 - nuclear factor of activated t cells 5, Arid3b - at rich interactive domain 3b (brig…	MF
GO:0001012	RNA polymerase II regulatory region DNA binding	5.13e-4	0.0247	1.33	19437	1237	2020	171	[Zkscan6 - zinc finger with krab and scan domains 6, Zim1 - zinc finger, imprinted 1, Ikzf1 - ikaros family zinc finger 1, Ikzf3 - ikaros family zinc finger 3, Pou1f1 - pou domain, class 1, transcription factor 1, Ikzf4 - ikaros family zinc finger 4, Nr1h3 - nuclear receptor subfamily 1, group h, member 3, Nfat5 - nuclear factor of activated t cells 5, Arid3b - at rich interactive domain 3b (brig…	MF
GO:0046902	regulation of mitochondrial membrane permeability	5.16e-4	0.0162	3.04	19437	50	1917	15	[Hip1r - huntingtin interacting protein 1 related, Bid - bh3 interacting domain death agonist, Slc25a5 - solute carrier family 25 (mitochondrial carrier, adenine nucleotide translocator), member 5, Bcl2l1 - bcl2-like 1, Rhot1 - ras homolog gene family, member t1, Alkbh7 - alkb, alkylation repair homolog 7 (e. coli), Eya2 - eyes absent 2 homolog (drosophila), Cnp - 2',3'-cyclic nucleotide 3' phosp…	BP
GO:0046822	regulation of nucleocytoplasmic transport	5.18e-4	0.0162	2.8	19437	119	1108	19	[Akap8l - a kinase (prka) anchor protein 8-like, Cdh1 - cadherin 1, Supt6 - suppressor of ty 6, Prkaca - protein kinase, camp dependent, catalytic, alpha, Tek - endothelial-specific receptor tyrosine kinase, Tgfb1 - transforming growth factor, beta 1, Nup214 - nucleoporin 214, Jup - junction plakoglobin, Cd36 - cd36 antigen, Apod - apolipoprotein d, Trim28 - tripartite motif-containing 28, Shh - …	BP
GO:0071560	cellular response to transforming growth factor beta stimulus	5.24e-4	0.0163	3.68	19437	46	1379	12	[Tgfbr1 - transforming growth factor, beta receptor i, Wwox - ww domain-containing oxidoreductase, Mapk7 - mitogen-activated protein kinase 7, Igf1r - insulin-like growth factor i receptor, Cav1 - caveolin 1, caveolae protein, Mef2c - myocyte enhancer factor 2c, Acvrl1 - activin a receptor, type ii-like 1, Crkl - v-crk sarcoma virus ct10 oncogene homolog (avian)-like, Dnmt1 - dna methyltransferas…	BP
GO:0007154	cell communication	5.31e-4	0.0165	1.47	19437	620	2020	95	[Slc2a1 - solute carrier family 2 (facilitated glucose transporter), member 1, Clcn3 - chloride channel 3, Nfe2l2 - nuclear factor, erythroid derived 2, like 2, Jag2 - jagged 2, Folr1 - folate receptor 1 (adult), Drp2 - dystrophin related protein 2, Slc12a5 - solute carrier family 12, member 5, Wnt11 - wingless-related mmtv integration site 11, Wnt2 - wingless-related mmtv integration site 2, Gri…	BP
GO:0005509	calcium ion binding	5.32e-4	0.0254	1.51	19437	590	1882	86	[Sulf1 - sulfatase 1, Man1a2 - mannosidase, alpha, class 1a, member 2, Anxa9 - annexin a9, Calr - calreticulin, Emr1 - egf-like module containing, mucin-like, hormone receptor-like sequence 1, Jag2 - jagged 2, Man1a - mannosidase 1, alpha, Clgn - calmegin, Bcan - brevican, Rhot1 - ras homolog gene family, member t1, Actn1 - actinin, alpha 1, Braf - braf transforming gene, Ihh - indian hedgehog, E…	MF
GO:0051099	positive regulation of binding	5.33e-4	0.0166	1.91	19437	189	1941	36	[Eif3d - eukaryotic translation initiation factor 3, subunit d, Itga2 - integrin alpha 2, Ramp2 - receptor (calcitonin) activity modifying protein 2, Cdt1 - chromatin licensing and dna replication factor 1, Pparg - peroxisome proliferator activated receptor gamma, Hipk1 - homeodomain interacting protein kinase 1, Mark3 - map/microtubule affinity-regulating kinase 3, Tgfb1 - transforming growth fa…	BP
GO:0043583	ear development	5.35e-4	0.0166	129.58	19437	15	20	2	[Ece1 - endothelin converting enzyme 1, Stra6 - stimulated by retinoic acid gene 6]	BP
GO:0051932	synaptic transmission, GABAergic	5.4e-4	0.0167	4.75	19437	17	1924	8	[Clstn3 - calsyntenin 3, Gabrg1 - gamma-aminobutyric acid (gaba) a receptor, subunit gamma 1, Clcn3 - chloride channel 3, Rac3 - ras-related c3 botulinum substrate 3, Gabrb2 - gamma-aminobutyric acid (gaba) a receptor, subunit beta 2, Gabra1 - gamma-aminobutyric acid (gaba) a receptor, subunit alpha 1, Rac1 - ras-related c3 botulinum substrate 1, Gabra2 - gamma-aminobutyric acid (gaba) a receptor…	BP
GO:0010977	negative regulation of neuron projection development	5.42e-4	0.0168	3.4099999999999997	19437	174	426	13	[Map2 - microtubule-associated protein 2, Sez6 - seizure related gene 6, Ngfr - nerve growth factor receptor (tnfr superfamily, member 16), Snapin - snap-associated protein, Sema6b - sema domain, transmembrane domain (tm), and cytoplasmic domain, (semaphorin) 6b, D8Ertd82e - dna segment, chr 8, erato doi 82, expressed, Carm1 - coactivator-associated arginine methyltransferase 1, Wnt3 - wingless-r…	BP
GO:1904706	negative regulation of vascular smooth muscle cell proliferation	5.46e-4	0.0168	4.81	19437	18	1796	8	[Cnn1 - calponin 1, Pparg - peroxisome proliferator activated receptor gamma, Cdkn1b - cyclin-dependent kinase inhibitor 1b, Pten - phosphatase and tensin homolog, Mef2c - myocyte enhancer factor 2c, Sod2 - superoxide dismutase 2, mitochondrial, Il10 - interleukin 10, Hmox1 - heme oxygenase (decycling) 1]	BP
GO:0034622	cellular protein-containing complex assembly	5.47e-4	0.0168	1.46	19437	652	2021	99	[Oxa1l - oxidase assembly 1-like, Srp19 - signal recognition particle 19, Calr - calreticulin, Sf3a1 - splicing factor 3a, subunit 1, Surf1 - surfeit gene 1, Ndufa9 - nadh dehydrogenase (ubiquinone) 1 alpha subcomplex, 9, Psmd11 - proteasome (prosome, macropain) 26s subunit, non-atpase, 11, Ipo4 - importin 4, Stx1a - syntaxin 1a (brain), Taz - tafazzin, Prpf3 - prp3 pre-mrna processing factor 3 h…	BP
GO:0010675	regulation of cellular carbohydrate metabolic process	5.47e-4	0.0168	1.97	19437	159	1983	32	[Cbfa2t3 - core-binding factor, runt domain, alpha subunit 2, translocated to, 3 (human), Pou1f1 - pou domain, class 1, transcription factor 1, Arpp19 - camp-regulated phosphoprotein 19, Dgkq - diacylglycerol kinase, theta, Hsd11b1 - hydroxysteroid 11-beta dehydrogenase 1, Gnmt - glycine n-methyltransferase, Akt1 - thymoma viral proto-oncogene 1, Akt2 - thymoma viral proto-oncogene 2, Ranbp2 - ra…	BP
GO:0032501	multicellular organismal process	5.53e-4	0.0169	1.36	19437	4504	431	136	[Phc3 - polyhomeotic-like 3 (drosophila), Igsf10 - immunoglobulin superfamily, member 10, Apoh - apolipoprotein h, Sost - sclerostin, Acp5 - acid phosphatase 5, tartrate resistant, Abcb1a - atp-binding cassette, sub-family b (mdr/tap), member 1a, Stra6 - stimulated by retinoic acid gene 6, Mc1r - melanocortin 1 receptor, Arvcf - armadillo repeat gene deleted in velo-cardio-facial syndrome, Hydin …	BP
GO:0001894	tissue homeostasis	5.62e-4	0.0172	3.3099999999999996	19437	146	523	13	[Tcirg1 - t cell, immune regulator 1, atpase, h+ transporting, lysosomal v0 protein a3, Napsa - napsin a aspartic peptidase, Vegfa - vascular endothelial growth factor a, Rac1 - ras-related c3 botulinum substrate 1, Akr1b3 - aldo-keto reductase family 1, member b3 (aldose reductase), Gata2 - gata binding protein 2, Smo - smoothened homolog (drosophila), Gpr116 - g protein-coupled receptor 116, Km…	BP
GO:0048638	regulation of developmental growth	5.63e-4	0.0172	1.6	19437	391	2024	65	[Ppard - peroxisome proliferator activator receptor delta, Gdi1 - guanosine diphosphate (gdp) dissociation inhibitor 1, Ikzf1 - ikaros family zinc finger 1, Pou1f1 - pou domain, class 1, transcription factor 1, Wisp1 - wnt1 inducible signaling pathway protein 1, Rasal1 - ras protein activator like 1 (gap1 like), Carm1 - coactivator-associated arginine methyltransferase 1, Wnt2 - wingless-related …	BP
GO:0048156	tau protein binding	5.67e-4	0.0268	135.92000000000002	19437	22	13	2	[Sgk1 - serum/glucocorticoid regulated kinase 1, Smad2 - smad family member 2]	MF
GO:0007006	mitochondrial membrane organization	5.69e-4	0.0173	3.24	19437	95	947	15	[Pex5 - peroxisomal biogenesis factor 5, Hip1r - huntingtin interacting protein 1 related, Letm1 - leucine zipper-ef-hand containing transmembrane protein 1, Oxa1l - oxidase assembly 1-like, Bid - bh3 interacting domain death agonist, Timm50 - translocase of inner mitochondrial membrane 50, Alkbh7 - alkb, alkylation repair homolog 7 (e. coli), Tomm40 - translocase of outer mitochondrial membrane …	BP
GO:0014070	response to organic cyclic compound	5.7e-4	0.0173	1.6600000000000001	19437	525	1340	60	[Map2k1 - mitogen-activated protein kinase kinase 1, Bcl2l1 - bcl2-like 1, Cyp27b1 - cytochrome p450, family 27, subfamily b, polypeptide 1, Pparg - peroxisome proliferator activated receptor gamma, Folr1 - folate receptor 1 (adult), Nr1h3 - nuclear receptor subfamily 1, group h, member 3, Carm1 - coactivator-associated arginine methyltransferase 1, Slc26a3 - solute carrier family 26, member 3, J…	BP
GO:0070161	anchoring junction	5.7e-4	0.0125	3.26	19437	300	278	14	[Anxa6 - annexin a6, Arvcf - armadillo repeat gene deleted in velo-cardio-facial syndrome, Cdh1 - cadherin 1, Itga5 - integrin alpha 5 (fibronectin receptor alpha), Vegfa - vascular endothelial growth factor a, D8Ertd82e - dna segment, chr 8, erato doi 82, expressed, Itgb2l - integrin beta 2-like, Vcl - vinculin, Itgb2 - integrin beta 2, Oprm1 - opioid receptor, mu 1, Dsp - desmoplakin, Cav2 - ca…	CC
GO:0051046	regulation of secretion	5.71e-4	0.0173	1.56	19437	816	1178	77	[Ppard - peroxisome proliferator activator receptor delta, Cyp51 - cytochrome p450, family 51, Trh - thyrotropin releasing hormone, Wisp1 - wnt1 inducible signaling pathway protein 1, Pparg - peroxisome proliferator activated receptor gamma, Crhr2 - corticotropin releasing hormone receptor 2, Nr1h3 - nuclear receptor subfamily 1, group h, member 3, Il12b - interleukin 12b, Fcer1a - fc receptor, i…	BP
GO:0051783	regulation of nuclear division	5.76e-4	0.0174	1.93	19437	181	1887	34	[Calr - calreticulin, Cdt1 - chromatin licensing and dna replication factor 1, Cul3 - cullin 3, Phb2 - prohibitin 2, Kif11 - kinesin family member 11, H2afy - h2a histone family, member y, Tgfb1 - transforming growth factor, beta 1, Sirt2 - sirtuin 2, Anapc1 - anaphase promoting complex subunit 1, Chmp2b - charged multivesicular body protein 2b, Ranbp1 - ran binding protein 1, Bmp7 - bone morphog…	BP
GO:0071345	cellular response to cytokine stimulus	5.79e-4	0.0175	1.72	19437	420	1402	52	[Rarg - retinoic acid receptor, gamma, Il12rb1 - interleukin 12 receptor, beta 1, Il12b - interleukin 12b, Nfat5 - nuclear factor of activated t cells 5, Il17ra - interleukin 17 receptor a, Rhoa - ras homolog gene family, member a, Akt1 - thymoma viral proto-oncogene 1, Stxbp2 - syntaxin binding protein 2, Hk2 - hexokinase 2, Axl - axl receptor tyrosine kinase, Tpr - translocated promoter region,…	BP
GO:0120032	regulation of plasma membrane bounded cell projection assembly	5.84e-4	0.0176	2.11	19437	187	1377	28	[Rala - v-ral simian leukemia viral oncogene homolog a (ras related), Neurl1a - neuralized homolog 1a (drosophila), Vdac3 - voltage-dependent anion channel 3, Def8 - differentially expressed in fdcp 8, Sept7 - septin 7, Coro1c - coronin, actin binding protein 1c, Aqp1 - aquaporin 1, Dynll1 - dynein light chain lc8-type 1, Ift20 - intraflagellar transport 20, Zmynd10 - zinc finger, mynd domain con…	BP
GO:0043232	intracellular non-membrane-bounded organelle	5.86e-4	0.0127	1.2	19437	2950	2024	369	[Surf2 - surfeit gene 2, Zfp276 - zinc finger protein (c2h2 type) 276, Dnttip1 - deoxynucleotidyltransferase, terminal, interacting protein 1, Acadvl - acyl-coenzyme a dehydrogenase, very long chain, Coro1c - coronin, actin binding protein 1c, Camta1 - calmodulin binding transcription activator 1, Kptn - kaptin, Mrpl2 - mitochondrial ribosomal protein l2, Pwp1 - pwp1 homolog (s. cerevisiae), Bbs1…	CC
GO:0007595	lactation	5.88e-4	0.0177	4.619999999999999	19437	31	1222	9	[Aprt - adenine phosphoribosyl transferase, Prlr - prolactin receptor, Neurl1a - neuralized homolog 1a (drosophila), Cav1 - caveolin 1, caveolae protein, Vegfa - vascular endothelial growth factor a, Stat5a - signal transducer and activator of transcription 5a, Ddr1 - discoidin domain receptor family, member 1, Atp7b - atpase, cu++ transporting, beta polypeptide, Csn3 - casein kappa]	BP
GO:0031401	positive regulation of protein modification process	5.91e-4	0.0178	1.35	19437	1184	1874	154	[Araf - v-raf murine sarcoma 3611 viral oncogene homolog, Map2k1 - mitogen-activated protein kinase kinase 1, Card14 - caspase recruitment domain family, member 14, Mmd - monocyte to macrophage differentiation-associated, Unc119 - unc-119 homolog (c. elegans), Rhoa - ras homolog gene family, member a, Fcer1a - fc receptor, ige, high affinity i, alpha polypeptide, Apoe - apolipoprotein e, Braf - b…	BP
GO:0046625	sphingolipid binding	6.03e-4	0.0282	3.94	19437	26	1897	10	[Psap - prosaposin, Cd300lf - cd300 antigen like family member f, Pltp - phospholipid transfer protein, Gltp - glycolipid transfer protein, Phb2 - prohibitin 2, Plekha3 - pleckstrin homology domain-containing, family a (phosphoinositide binding specific) member 3, Lamb1 - laminin b1, Tnr - tenascin r, Plekha8 - pleckstrin homology domain containing, family a (phosphoinositide binding specific) me…	MF
GO:0010813	neuropeptide catabolic process	6.1e-4	0.0183	3239.5	19437	2	3	1	[Ece1 - endothelin converting enzyme 1]	BP
GO:0003406	retinal pigment epithelium development	6.1e-4	0.0183	7.1899999999999995	19437	7	1932	5	[Med1 - mediator complex subunit 1, Rarg - retinoic acid receptor, gamma, Ihh - indian hedgehog, Pax2 - paired box gene 2, Rarb - retinoic acid receptor, beta]	BP
GO:1905413	regulation of dense core granule exocytosis	6.17e-4	0.0184	1619.75	19437	1	12	1	[Baiap3 - bai1-associated protein 3]	BP
GO:0006368	transcription elongation from RNA polymerase II promoter	6.21e-4	0.0185	5.98	19437	23	989	7	[Ell2 - elongation factor rna polymerase ii 2, Cdk12 - cyclin-dependent kinase 12, Paf1 - paf1, rna polymerase ii associated factor, homolog (s. cerevisiae), Supt5 - suppressor of ty 5, Gtf2f1 - general transcription factor iif, polypeptide 1, Supt6 - suppressor of ty 6, Ctr9 - ctr9, paf1/rna polymerase ii complex component, homolog (s. cerevisiae)]	BP
GO:0019221	cytokine-mediated signaling pathway	6.21e-4	0.0185	2.13	19437	255	1000	28	[Prlr - prolactin receptor, Il12rb1 - interleukin 12 receptor, beta 1, Ptpn6 - protein tyrosine phosphatase, non-receptor type 6, Ccl24 - chemokine (c-c motif) ligand 24, Il12b - interleukin 12b, Klf6 - kruppel-like factor 6, Il17ra - interleukin 17 receptor a, Il16 - interleukin 16, Cxcl13 - chemokine (c-x-c motif) ligand 13, Csf1r - colony stimulating factor 1 receptor, Akt1 - thymoma viral pro…	BP
GO:1903071	positive regulation of ER-associated ubiquitin-dependent protein catabolic process	6.24e-4	0.0185	10.6	19437	6	1222	4	[Bcap31 - b cell receptor associated protein 31, Sgta - small glutamine-rich tetratricopeptide repeat (tpr)-containing, alpha, Ubqln1 - ubiquilin 1, Cav1 - caveolin 1, caveolae protein]	BP
GO:0005924	cell-substrate adherens junction	6.25e-4	0.0134	4.21	19437	166	278	10	[Anxa6 - annexin a6, Oprm1 - opioid receptor, mu 1, Itga5 - integrin alpha 5 (fibronectin receptor alpha), Cav2 - caveolin 2, D8Ertd82e - dna segment, chr 8, erato doi 82, expressed, Itgb2l - integrin beta 2-like, Sdc4 - syndecan 4, Itgb2 - integrin beta 2, Vcl - vinculin, Itga11 - integrin alpha 11]	CC
GO:0051341	regulation of oxidoreductase activity	6.39e-4	0.019	2.9099999999999997	19437	93	1222	17	[Oxa1l - oxidase assembly 1-like, Lgals9 - lectin, galactose binding, soluble 9, Cyp27b1 - cytochrome p450, family 27, subfamily b, polypeptide 1, Cyba - cytochrome b-245, alpha polypeptide, Phb2 - prohibitin 2, Ins2 - insulin ii, Nosip - nitric oxide synthase interacting protein, Apoe - apolipoprotein e, Por - p450 (cytochrome) oxidoreductase, Pdk1 - pyruvate dehydrogenase kinase, isoenzyme 1, A…	BP
GO:0001709	cell fate determination	6.4e-4	0.0189	3.8299999999999996	19437	40	1396	11	[Dll3 - delta-like 3 (drosophila), Myod1 - myogenic differentiation 1, Gata2 - gata binding protein 2, Pax2 - paired box gene 2, Jag2 - jagged 2, Ctnnb1 - catenin (cadherin associated protein), beta 1, Gata6 - gata binding protein 6, Mef2c - myocyte enhancer factor 2c, Tbx2 - t-box 2, Prox1 - prospero-related homeobox 1, Cdc42 - cell division cycle 42]	BP
GO:0002697	regulation of immune effector process	6.48e-4	0.0191	1.59	19437	403	2008	66	[Crk - v-crk sarcoma virus ct10 oncogene homolog (avian), Crhr1 - corticotropin releasing hormone receptor 1, Il12rb1 - interleukin 12 receptor, beta 1, Il12b - interleukin 12b, Hspa8 - heat shock protein 8, Supt6 - suppressor of ty 6, Fcer1a - fc receptor, ige, high affinity i, alpha polypeptide, Ufd1l - ubiquitin fusion degradation 1 like, Fcgr1 - fc receptor, igg, high affinity i, Fcer2a - fc …	BP
GO:0045429	positive regulation of nitric oxide biosynthetic process	6.48e-4	0.0191	3.9	19437	46	1193	11	[Klf4 - kruppel-like factor 4 (gut), Cd36 - cd36 antigen, Oprm1 - opioid receptor, mu 1, Akt1 - thymoma viral proto-oncogene 1, Ddah2 - dimethylarginine dimethylaminohydrolase 2, Akt2 - thymoma viral proto-oncogene 2, Trpv1 - transient receptor potential cation channel, subfamily v, member 1, Insr - insulin receptor, Sod2 - superoxide dismutase 2, mitochondrial, Mmp8 - matrix metallopeptidase 8, …	BP
GO:0030308	negative regulation of cell growth	6.54e-4	0.0192	2.69	19437	198	656	18	[Map2 - microtubule-associated protein 2, Ppard - peroxisome proliferator activator receptor delta, Tnk1 - tyrosine kinase, non-receptor, 1, Pparg - peroxisome proliferator activated receptor gamma, Sema6b - sema domain, transmembrane domain (tm), and cytoplasmic domain, (semaphorin) 6b, Stk11 - serine/threonine kinase 11, Tgfb1 - transforming growth factor, beta 1, Ddx3x - dead/h (asp-glu-ala-as…	BP
GO:0036293	response to decreased oxygen levels	6.56e-4	0.0193	2.2600000000000002	19437	186	1108	24	[Narfl - nuclear prelamin a recognition factor-like, Ppard - peroxisome proliferator activator receptor delta, Cbfa2t3 - core-binding factor, runt domain, alpha subunit 2, translocated to, 3 (human), Hif3a - hypoxia inducible factor 3, alpha subunit, Ryr1 - ryanodine receptor 1, skeletal muscle, Gata6 - gata binding protein 6, Sdhd - succinate dehydrogenase complex, subunit d, integral membrane p…	BP
GO:0071236	cellular response to antibiotic	6.58e-4	0.0193	2.3299999999999996	19437	100	2003	24	[Top2b - topoisomerase (dna) ii beta, Id3 - inhibitor of dna binding 3, Glra1 - glycine receptor, alpha 1 subunit, Crip1 - cysteine-rich protein 1 (intestinal), Nfe2l2 - nuclear factor, erythroid derived 2, like 2, Mapk7 - mitogen-activated protein kinase 7, Mef2c - myocyte enhancer factor 2c, Pdgfb - platelet derived growth factor, b polypeptide, Akr1b3 - aldo-keto reductase family 1, member b3 …	BP
GO:0031267	small GTPase binding	6.58e-4	0.0304	1.59	19437	412	1961	66	[Map2k1 - mitogen-activated protein kinase kinase 1, Anxa9 - annexin a9, Gdi1 - guanosine diphosphate (gdp) dissociation inhibitor 1, Abca1 - atp-binding cassette, sub-family a (abc1), member 1, Git1 - g protein-coupled receptor kinase-interactor 1, Prkaca - protein kinase, camp dependent, catalytic, alpha, Tnpo3 - transportin 3, Coro1c - coronin, actin binding protein 1c, Pfn1 - profilin 1, Braf…	MF
GO:0048562	embryonic organ morphogenesis	6.6e-4	0.0193	2.03	19437	140	1986	29	[Rarg - retinoic acid receptor, gamma, Tcf7 - transcription factor 7, t cell specific, Hipk1 - homeodomain interacting protein kinase 1, Wnt11 - wingless-related mmtv integration site 11, Hyal1 - hyaluronoglucosaminidase 1, Wnt9b - wingless-type mmtv integration site 9b, Ihh - indian hedgehog, Mmp14 - matrix metallopeptidase 14 (membrane-inserted), Hoxb6 - homeobox b6, Pcgf2 - polycomb group ring…	BP
GO:0050804	modulation of chemical synaptic transmission	6.61e-4	0.0193	1.53	19437	519	1910	78	[Bcl2l1 - bcl2-like 1, Crhr2 - corticotropin releasing hormone receptor 2, Git1 - g protein-coupled receptor kinase-interactor 1, Neurl1a - neuralized homolog 1a (drosophila), Rab5a - rab5a, member ras oncogene family, Sqstm1 - sequestosome 1, Rhot1 - ras homolog gene family, member t1, Prkaca - protein kinase, camp dependent, catalytic, alpha, Dgke - diacylglycerol kinase, epsilon, Neurod2 - neu…	BP
GO:0043523	regulation of neuron apoptotic process	6.63e-4	0.0193	1.98	19437	261	1243	33	[Dnajc5 - dnaj (hsp40) homolog, subfamily c, member 5, Fasl - fas ligand (tnf superfamily, member 6), Bcl2l1 - bcl2-like 1, Vegfa - vascular endothelial growth factor a, Nes - nestin, Rhoa - ras homolog gene family, member a, Apoe - apolipoprotein e, Braf - braf transforming gene, Stambp - stam binding protein, Smo - smoothened homolog (drosophila), Snx6 - sorting nexin 6, Bax - bcl2-associated x…	BP
GO:0034338	short-chain carboxylesterase activity	6.64e-4	0.0304	20.5	19437	5	569	3	[Abhd15 - abhydrolase domain containing 15, Abhd3 - abhydrolase domain containing 3, Siae - sialic acid acetylesterase]	MF
GO:0090559	regulation of membrane permeability	6.65e-4	0.0193	2.7800000000000002	19437	62	1917	17	[Hip1r - huntingtin interacting protein 1 related, Bid - bh3 interacting domain death agonist, Slc25a5 - solute carrier family 25 (mitochondrial carrier, adenine nucleotide translocator), member 5, Bcl2l1 - bcl2-like 1, Lbp - lipopolysaccharide binding protein, Hspa8 - heat shock protein 8, Rhot1 - ras homolog gene family, member t1, Alkbh7 - alkb, alkylation repair homolog 7 (e. coli), Eya2 - ey…	BP
GO:1902475	L-alpha-amino acid transmembrane transport	6.69e-4	0.0194	3.74	19437	35	1634	11	[Slc3a2 - solute carrier family 3 (activators of dibasic and neutral amino acid transport), member 2, Slc7a5 - solute carrier family 7 (cationic amino acid transporter, y+ system), member 5, Slc7a3 - solute carrier family 7 (cationic amino acid transporter, y+ system), member 3, Slc25a18 - solute carrier family 25 (mitochondrial carrier), member 18, Slc47a1 - solute carrier family 47, member 1, S…	BP
GO:0045664	regulation of neuron differentiation	6.74e-4	0.0195	1.59	19437	770	1130	71	[Calr - calreticulin, Metrn - meteorin, glial cell differentiation regulator, Map2k1 - mitogen-activated protein kinase kinase 1, Golga2 - golgi autoantigen, golgin subfamily a, 2, Rasal1 - ras protein activator like 1 (gap1 like), Mmd - monocyte to macrophage differentiation-associated, Neurl1a - neuralized homolog 1a (drosophila), D8Ertd82e - dna segment, chr 8, erato doi 82, expressed, Neurod2…	BP
GO:0045931	positive regulation of mitotic cell cycle	6.77e-4	0.0196	2.19	19437	161	1381	25	[Cdt1 - chromatin licensing and dna replication factor 1, Cul3 - cullin 3, Phb2 - prohibitin 2, Tgfb1 - transforming growth factor, beta 1, Dusp3 - dual specificity phosphatase 3 (vaccinia virus phosphatase vh1-related), Hyal1 - hyaluronoglucosaminidase 1, Akt1 - thymoma viral proto-oncogene 1, Ranbp1 - ran binding protein 1, Dbf4 - dbf4 homolog (s. cerevisiae), Rab11a - rab11a, member ras oncoge…	BP
GO:0006970	response to osmotic stress	6.78e-4	0.0196	4.01	19437	60	888	11	[Ddx3x - dead/h (asp-glu-ala-asp/his) box polypeptide 3, x-linked, Tsc22d3 - tsc22 domain family, member 3, Relb - avian reticuloendotheliosis viral (v-rel) oncogene related b, Aqp1 - aquaporin 1, Marveld3 - marvel (membrane-associating) domain containing 3, Bax - bcl2-associated x protein, Rac1 - ras-related c3 botulinum substrate 1, Nkx2-1 - nk2 homeobox 1, Map2k7 - mitogen-activated protein ki…	BP
GO:0050891	multicellular organismal water homeostasis	6.79e-4	0.0196	6.609999999999999	19437	48	429	7	[Gak - cyclin g associated kinase, Alox12 - arachidonate 12-lipoxygenase, Scnn1g - sodium channel, nonvoltage-gated 1 gamma, Cdh1 - cadherin 1, Lsr - lipolysis stimulated lipoprotein receptor, Tmem79 - transmembrane protein 79, Akr1b3 - aldo-keto reductase family 1, member b3 (aldose reductase)]	BP
GO:0045124	regulation of bone resorption	6.8e-4	0.0196	17.59	19437	52	85	4	[Csf1r - colony stimulating factor 1 receptor, Vegfa - vascular endothelial growth factor a, Car2 - carbonic anhydrase 2, Tmem119 - transmembrane protein 119]	BP
GO:0006338	chromatin remodeling	6.81e-4	0.0196	2.02	19437	139	2010	29	[Sertad1 - serta domain containing 1, Tfam - transcription factor a, mitochondrial, Pih1d1 - pih1 domain containing 1, Anp32e - acidic (leucine-rich) nuclear phosphoprotein 32 family, member e, Actr8 - arp8 actin-related protein 8, Gatad1 - gata zinc finger domain containing 1, Arid1a - at rich interactive domain 1a (swi-like), Tada2a - transcriptional adaptor 2a, Mpnd - mpn domain containing, Ez…	BP
GO:0006109	regulation of carbohydrate metabolic process	6.84e-4	0.0196	2.22	19437	192	1140	25	[Cbfa2t3 - core-binding factor, runt domain, alpha subunit 2, translocated to, 3 (human), Pou1f1 - pou domain, class 1, transcription factor 1, Tgfb1 - transforming growth factor, beta 1, Dgkq - diacylglycerol kinase, theta, Gnmt - glycine n-methyltransferase, Akt1 - thymoma viral proto-oncogene 1, Akt2 - thymoma viral proto-oncogene 2, Ranbp2 - ran binding protein 2, Ier3 - immediate early respo…	BP
GO:0046930	pore complex	6.85e-4	0.0145	4.26	19437	23	1786	9	[Cd34 - cd34 antigen, Tomm40 - translocase of outer mitochondrial membrane 40 homolog (yeast), Bax - bcl2-associated x protein, Tomm40l - translocase of outer mitochondrial membrane 40 homolog-like (yeast), C8g - complement component 8, gamma polypeptide, Vdac3 - voltage-dependent anion channel 3, Pdzd11 - pdz domain containing 11, Spg7 - spastic paraplegia 7 homolog (human), Tspan33 - tetraspani…	CC
GO:0060491	regulation of cell projection assembly	6.87e-4	0.0197	2.09	19437	189	1377	28	[Rala - v-ral simian leukemia viral oncogene homolog a (ras related), Neurl1a - neuralized homolog 1a (drosophila), Vdac3 - voltage-dependent anion channel 3, Def8 - differentially expressed in fdcp 8, Sept7 - septin 7, Coro1c - coronin, actin binding protein 1c, Aqp1 - aquaporin 1, Dynll1 - dynein light chain lc8-type 1, Ift20 - intraflagellar transport 20, Zmynd10 - zinc finger, mynd domain con…	BP
GO:0048384	retinoic acid receptor signaling pathway	6.95e-4	0.0198	4.64	19437	18	1863	8	[Aldh1a2 - aldehyde dehydrogenase family 1, subfamily a2, Rarg - retinoic acid receptor, gamma, Pparg - peroxisome proliferator activated receptor gamma, Rarb - retinoic acid receptor, beta, Crkl - v-crk sarcoma virus ct10 oncogene homolog (avian)-like, Tbx1 - t-box 1, Rxra - retinoid x receptor alpha, Rxrg - retinoid x receptor gamma]	BP
GO:0007215	glutamate receptor signaling pathway	7.05e-4	0.0201	5.4	19437	39	739	8	[Grik3 - glutamate receptor, ionotropic, kainate 3, Ncstn - nicastrin, Tiam1 - t cell lymphoma invasion and metastasis 1, Grm3 - glutamate receptor, metabotropic 3, Homer3 - homer homolog 3 (drosophila), Grm6 - glutamate receptor, metabotropic 6, Fmr1 - fragile x mental retardation syndrome 1, Gria2 - glutamate receptor, ionotropic, ampa2 (alpha 2)]	BP
GO:0051091	positive regulation of DNA-binding transcription factor activity	7.08e-4	0.0201	2.27	19437	253	811	24	[Mid2 - midline 2, Crhr2 - corticotropin releasing hormone receptor 2, Pparg - peroxisome proliferator activated receptor gamma, Crtc1 - creb regulated transcription coactivator 1, Phb2 - prohibitin 2, Vegfa - vascular endothelial growth factor a, Ins2 - insulin ii, Fert2 - fer (fms/fps related) protein kinase, testis specific 2, Tgfb1 - transforming growth factor, beta 1, Smarcb1 - swi/snf relat…	BP
GO:1903706	regulation of hemopoiesis	7.08e-4	0.0201	1.78	19437	398	1233	45	[Rarg - retinoic acid receptor, gamma, P4htm - prolyl 4-hydroxylase, transmembrane (endoplasmic reticulum), Cd44 - cd44 antigen, Ptpn6 - protein tyrosine phosphatase, non-receptor type 6, Il12b - interleukin 12b, Tcf7 - transcription factor 7, t cell specific, Vegfa - vascular endothelial growth factor a, Tfe3 - transcription factor e3, Tgfb1 - transforming growth factor, beta 1, Rhoa - ras homol…	BP
GO:0099177	regulation of trans-synaptic signaling	7.15e-4	0.0203	1.53	19437	520	1910	78	[Bcl2l1 - bcl2-like 1, Crhr2 - corticotropin releasing hormone receptor 2, Git1 - g protein-coupled receptor kinase-interactor 1, Neurl1a - neuralized homolog 1a (drosophila), Rab5a - rab5a, member ras oncogene family, Sqstm1 - sequestosome 1, Rhot1 - ras homolog gene family, member t1, Prkaca - protein kinase, camp dependent, catalytic, alpha, Dgke - diacylglycerol kinase, epsilon, Neurod2 - neu…	BP
GO:0047820	D-glutamate cyclase activity	7.2e-4	0.0326	1388.36	19437	1	14	1	[9030617O03Rik - riken cdna 9030617o03 gene]	MF
GO:0097305	response to alcohol	7.22e-4	0.0204	3.24	19437	133	587	13	[Glra1 - glycine receptor, alpha 1 subunit, Cdh1 - cadherin 1, Hnrnpd - heterogeneous nuclear ribonucleoprotein d, Gramd1a - gram domain containing 1a, Smad2 - smad family member 2, Tgfb1 - transforming growth factor, beta 1, Jup - junction plakoglobin, Akt1 - thymoma viral proto-oncogene 1, Oprm1 - opioid receptor, mu 1, Shh - sonic hedgehog, Smo - smoothened homolog (drosophila), Recql5 - recq …	BP
GO:0019898	extrinsic component of membrane	7.24e-4	0.0152	1.91	19437	220	1617	35	[Ehd2 - eh-domain containing 2, Wnt2 - wingless-related mmtv integration site 2, Rhoa - ras homolog gene family, member a, Kif1a - kinesin family member 1a, Hck - hemopoietic cell kinase, Apoe - apolipoprotein e, Rnf112 - ring finger protein 112, Sgta - small glutamine-rich tetratricopeptide repeat (tpr)-containing, alpha, Bloc1s6 - biogenesis of organelles complex-1, subunit 6, pallidin, Tpr - t…	CC
GO:0031526	brush border membrane	7.3e-4	0.0151	5.01	19437	76	459	9	[Slc19a1 - solute carrier family 19 (folate transporter), member 1, Gna12 - guanine nucleotide binding protein, alpha 12, Mfsd10 - major facilitator superfamily domain containing 10, Folr1 - folate receptor 1 (adult), Car4 - carbonic anhydrase 4, Abcg2 - atp-binding cassette, sub-family g (white), member 2, Pemt - phosphatidylethanolamine n-methyltransferase, Abcb1a - atp-binding cassette, sub-fa…	CC
GO:0060662	salivary gland cavitation	7.33e-4	0.0207	10.12	19437	6	1281	4	[Cdh1 - cadherin 1, Shh - sonic hedgehog, Nfib - nuclear factor i/b, Edar - ectodysplasin-a receptor]	BP
GO:0060605	tube lumen cavitation	7.33e-4	0.0207	10.12	19437	6	1281	4	[Cdh1 - cadherin 1, Shh - sonic hedgehog, Nfib - nuclear factor i/b, Edar - ectodysplasin-a receptor]	BP
GO:0043588	skin development	7.37e-4	0.0207	6.54	19437	50	416	7	[Ngfr - nerve growth factor receptor (tnfr superfamily, member 16), Jup - junction plakoglobin, Dsp - desmoplakin, Ryr1 - ryanodine receptor 1, skeletal muscle, Col1a1 - collagen, type i, alpha 1, Itga3 - integrin alpha 3, Atp8a2 - atpase, aminophospholipid transporter-like, class i, type 8a, member 2]	BP
GO:0001938	positive regulation of endothelial cell proliferation	7.44e-4	0.0209	2.75	19437	89	1428	18	[Ccl24 - chemokine (c-c motif) ligand 24, Cyba - cytochrome b-245, alpha polypeptide, Vegfa - vascular endothelial growth factor a, Pdgfb - platelet derived growth factor, b polypeptide, Wnt2 - wingless-related mmtv integration site 2, Hmox1 - heme oxygenase (decycling) 1, Akt1 - thymoma viral proto-oncogene 1, Emc10 - er membrane protein complex subunit 10, Gata2 - gata binding protein 2, Pgf - …	BP
GO:0005247	voltage-gated chloride channel activity	7.58e-4	0.034	8.209999999999999	19437	11	1076	5	[Clcnkb - chloride channel kb, Clcn6 - chloride channel 6, Clcn3 - chloride channel 3, Clcn5 - chloride channel 5, Clcn4-2 - chloride channel 4-2]	MF
GO:0031345	negative regulation of cell projection organization	7.66e-4	0.0215	2.57	19437	204	705	19	[Sez6 - seizure related gene 6, Map2 - microtubule-associated protein 2, Ngfr - nerve growth factor receptor (tnfr superfamily, member 16), Snapin - snap-associated protein, Itga3 - integrin alpha 3, Sema6b - sema domain, transmembrane domain (tm), and cytoplasmic domain, (semaphorin) 6b, D8Ertd82e - dna segment, chr 8, erato doi 82, expressed, Carm1 - coactivator-associated arginine methyltransf…	BP
GO:0015711	organic anion transport	7.76e-4	0.0217	7.52	19437	369	42	6	[Slc2a1 - solute carrier family 2 (facilitated glucose transporter), member 1, Slc37a1 - solute carrier family 37 (glycerol-3-phosphate transporter), member 1, Atp10a - atpase, class v, type 10a, Abcg2 - atp-binding cassette, sub-family g (white), member 2, Abcb1a - atp-binding cassette, sub-family b (mdr/tap), member 1a, Stra6 - stimulated by retinoic acid gene 6]	BP
GO:0044445	cytosolic part	7.79e-4	0.016	1.92	19437	203	1698	34	[2310045N01Rik - riken cdna 2310045n01 gene, Narfl - nuclear prelamin a recognition factor-like, Snapin - snap-associated protein, Hps5 - hermansky-pudlak syndrome 5 homolog (human), Homer1 - homer homolog 1 (drosophila), Rps5 - ribosomal protein s5, Hspa8 - heat shock protein 8, Eif2ak4 - eukaryotic translation initiation factor 2 alpha kinase 4, Sra1 - steroid receptor rna activator 1, Eno2 - e…	CC
GO:1903391	regulation of adherens junction organization	7.82e-4	0.0218	6.68	19437	67	304	7	[Iqsec1 - iq motif and sec7 domain 1, Apod - apolipoprotein d, Mmp14 - matrix metallopeptidase 14 (membrane-inserted), Vegfa - vascular endothelial growth factor a, Acvrl1 - activin a receptor, type ii-like 1, Sdc4 - syndecan 4, Vcl - vinculin]	BP
GO:0060426	lung vasculature development	7.82e-4	0.0218	89.99000000000001	19437	9	48	2	[Vegfa - vascular endothelial growth factor a, Stra6 - stimulated by retinoic acid gene 6]	BP
GO:0043197	dendritic spine	7.85e-4	0.0159	2.18	19437	181	1232	25	[Homer1 - homer homolog 1 (drosophila), Neurl1a - neuralized homolog 1a (drosophila), Prkaca - protein kinase, camp dependent, catalytic, alpha, Gria2 - glutamate receptor, ionotropic, ampa2 (alpha 2), Slc1a3 - solute carrier family 1 (glial high affinity glutamate transporter), member 3, Rhoa - ras homolog gene family, member a, Slc1a2 - solute carrier family 1 (glial high affinity glutamate tra…	CC
GO:0060100	positive regulation of phagocytosis, engulfment	7.86e-4	0.0219	5.17	19437	15	1755	7	[Itga2 - integrin alpha 2, Cd36 - cd36 antigen, Fcgr1 - fc receptor, igg, high affinity i, Gata2 - gata binding protein 2, Pparg - peroxisome proliferator activated receptor gamma, Lbp - lipopolysaccharide binding protein, Ager - advanced glycosylation end product-specific receptor]	BP
GO:1905155	positive regulation of membrane invagination	7.86e-4	0.0218	5.17	19437	15	1755	7	[Itga2 - integrin alpha 2, Cd36 - cd36 antigen, Fcgr1 - fc receptor, igg, high affinity i, Gata2 - gata binding protein 2, Pparg - peroxisome proliferator activated receptor gamma, Lbp - lipopolysaccharide binding protein, Ager - advanced glycosylation end product-specific receptor]	BP
GO:0051090	regulation of DNA-binding transcription factor activity	7.89e-4	0.0219	1.87	19437	406	1000	39	[Mid2 - midline 2, Crhr2 - corticotropin releasing hormone receptor 2, Pparg - peroxisome proliferator activated receptor gamma, Crtc1 - creb regulated transcription coactivator 1, Phb2 - prohibitin 2, Eif2ak4 - eukaryotic translation initiation factor 2 alpha kinase 4, Vegfa - vascular endothelial growth factor a, Tgfb1 - transforming growth factor, beta 1, Carm1 - coactivator-associated arginin…	BP
GO:0050770	regulation of axonogenesis	7.91e-4	0.0219	2.21	19437	207	1063	25	[Map2k1 - mitogen-activated protein kinase kinase 1, Metrn - meteorin, glial cell differentiation regulator, Golga2 - golgi autoantigen, golgin subfamily a, 2, Atp5g1 - atp synthase, h+ transporting, mitochondrial f0 complex, subunit c1 (subunit 9), Vegfa - vascular endothelial growth factor a, Apoe - apolipoprotein e, Eif2b2 - eukaryotic translation initiation factor 2b, subunit 2 beta, Crabp2 -…	BP
GO:0071248	cellular response to metal ion	7.93e-4	0.0219	2.3699999999999997	19437	150	1148	21	[Glra1 - glycine receptor, alpha 1 subunit, Cdh1 - cadherin 1, Rasal1 - ras protein activator like 1 (gap1 like), Pparg - peroxisome proliferator activated receptor gamma, Mef2c - myocyte enhancer factor 2c, Hfe - hemochromatosis, Mcoln1 - mucolipin 1, Fosb - fbj osteosarcoma oncogene b, Rasa4 - ras p21 protein activator 4, Daxx - fas death domain-associated protein, Neurod2 - neurogenic differen…	BP
GO:0030055	cell-substrate junction	7.94e-4	0.0159	4.04	19437	173	278	10	[Anxa6 - annexin a6, Oprm1 - opioid receptor, mu 1, Itga5 - integrin alpha 5 (fibronectin receptor alpha), Cav2 - caveolin 2, D8Ertd82e - dna segment, chr 8, erato doi 82, expressed, Itgb2l - integrin beta 2-like, Sdc4 - syndecan 4, Itgb2 - integrin beta 2, Vcl - vinculin, Itga11 - integrin alpha 11]	CC
GO:1904407	positive regulation of nitric oxide metabolic process	8.11e-4	0.0224	3.8099999999999996	19437	47	1193	11	[Klf4 - kruppel-like factor 4 (gut), Oprm1 - opioid receptor, mu 1, Cd36 - cd36 antigen, Akt1 - thymoma viral proto-oncogene 1, Ddah2 - dimethylarginine dimethylaminohydrolase 2, Akt2 - thymoma viral proto-oncogene 2, Trpv1 - transient receptor potential cation channel, subfamily v, member 1, Insr - insulin receptor, Sod2 - superoxide dismutase 2, mitochondrial, Mmp8 - matrix metallopeptidase 8, …	BP
GO:0051962	positive regulation of nervous system development	8.25e-4	0.0227	1.56	19437	644	1396	72	[Map2k1 - mitogen-activated protein kinase kinase 1, Metrn - meteorin, glial cell differentiation regulator, Golga2 - golgi autoantigen, golgin subfamily a, 2, Rasal1 - ras protein activator like 1 (gap1 like), Pparg - peroxisome proliferator activated receptor gamma, Mmd - monocyte to macrophage differentiation-associated, Neurl1a - neuralized homolog 1a (drosophila), Neu1 - neuraminidase 1, Rho…	BP
GO:0002712	regulation of B cell mediated immunity	8.27e-4	0.0227	3.8899999999999997	19437	56	982	11	[Fcer1a - fc receptor, ige, high affinity i, alpha polypeptide, Tbx21 - t-box 21, Paxip1 - pax interacting (with transcription-activation domain) protein 1, Fcer2a - fc receptor, ige, low affinity ii, alpha polypeptide, Ptpn6 - protein tyrosine phosphatase, non-receptor type 6, 6030468B19Rik - riken cdna 6030468b19 gene, Stat6 - signal transducer and activator of transcription 6, Supt6 - suppress…	BP
GO:0002889	regulation of immunoglobulin mediated immune response	8.27e-4	0.0227	3.8899999999999997	19437	56	982	11	[Fcer1a - fc receptor, ige, high affinity i, alpha polypeptide, Tbx21 - t-box 21, Paxip1 - pax interacting (with transcription-activation domain) protein 1, Fcer2a - fc receptor, ige, low affinity ii, alpha polypeptide, Ptpn6 - protein tyrosine phosphatase, non-receptor type 6, 6030468B19Rik - riken cdna 6030468b19 gene, Stat6 - signal transducer and activator of transcription 6, Supt6 - suppress…	BP
GO:0050778	positive regulation of immune response	8.28e-4	0.0227	1.74	19437	539	1015	49	[Cd44 - cd44 antigen, Il12rb1 - interleukin 12 receptor, beta 1, Cd247 - cd247 antigen, Nr1h3 - nuclear receptor subfamily 1, group h, member 3, Il12b - interleukin 12b, Phb2 - prohibitin 2, Cfp - complement factor properdin, Fcer1a - fc receptor, ige, high affinity i, alpha polypeptide, Eif2b2 - eukaryotic translation initiation factor 2b, subunit 2 beta, Braf - braf transforming gene, Eif2b5 - …	BP
GO:0007517	muscle organ development	8.32e-4	0.0228	2.9299999999999997	19437	79	1345	16	[Large - like-glycosyltransferase, Id3 - inhibitor of dna binding 3, Myf5 - myogenic factor 5, Myod1 - myogenic differentiation 1, Mkl2 - mkl/myocardin-like 2, Nphs1 - nephrosis 1, nephrin, Tmem8c - transmembrane protein 8c, Fgfrl1 - fibroblast growth factor receptor-like 1, Pax3 - paired box gene 3, Myt1 - myelin transcription factor 1, Srpk3 - serine/arginine-rich protein specific kinase 3, Met…	BP
GO:0014069	postsynaptic density	8.32e-4	0.0165	1.81	19437	317	1388	41	[Map2k1 - mitogen-activated protein kinase kinase 1, Homer1 - homer homolog 1 (drosophila), Drp2 - dystrophin related protein 2, Crtc1 - creb regulated transcription coactivator 1, Phb2 - prohibitin 2, Neurl1a - neuralized homolog 1a (drosophila), Gria2 - glutamate receptor, ionotropic, ampa2 (alpha 2), Chmp2b - charged multivesicular body protein 2b, Rnf112 - ring finger protein 112, Smo - smoot…	CC
GO:2000117	negative regulation of cysteine-type endopeptidase activity	8.33e-4	0.0227	3.27	19437	85	979	14	[Klf4 - kruppel-like factor 4 (gut), Cd44 - cd44 antigen, Rps6ka1 - ribosomal protein s6 kinase polypeptide 1, Vegfa - vascular endothelial growth factor a, Pih1d1 - pih1 domain containing 1, Dnaja3 - dnaj (hsp40) homolog, subfamily a, member 3, Bcl2l12 - bcl2-like 12 (proline rich), Ddx3x - dead/h (asp-glu-ala-asp/his) box polypeptide 3, x-linked, Por - p450 (cytochrome) oxidoreductase, Akt1 - t…	BP
GO:0001085	RNA polymerase II transcription factor binding	8.33e-4	0.037	2.21	19437	156	1355	24	[Ppard - peroxisome proliferator activator receptor delta, Klf4 - kruppel-like factor 4 (gut), Spi1 - spleen focus forming virus (sffv) proviral integration oncogene, Myod1 - myogenic differentiation 1, Atn1 - atrophin 1, Pou1f1 - pou domain, class 1, transcription factor 1, Pparg - peroxisome proliferator activated receptor gamma, Ercc1 - excision repair cross-complementing rodent repair deficie…	MF
GO:0030856	regulation of epithelial cell differentiation	8.4e-4	0.0229	1.95	19437	153	2020	31	[Med1 - mediator complex subunit 1, Prlr - prolactin receptor, Vezf1 - vascular endothelial zinc finger 1, Cyp27b1 - cytochrome p450, family 27, subfamily b, polypeptide 1, Vegfa - vascular endothelial growth factor a, H2afy - h2a histone family, member y, Foxj2 - forkhead box j2, Vcl - vinculin, Wnt9b - wingless-type mmtv integration site 9b, Dll1 - delta-like 1 (drosophila), Smo - smoothened ho…	BP
GO:0032774	RNA biosynthetic process	8.46e-4	0.023	2.07	19437	291	935	29	[Plag1 - pleiomorphic adenoma gene 1, Hif3a - hypoxia inducible factor 3, alpha subunit, Gtf2h4 - general transcription factor ii h, polypeptide 4, Tfam - transcription factor a, mitochondrial, Supt5 - suppressor of ty 5, Gtf2f1 - general transcription factor iif, polypeptide 1, Supt6 - suppressor of ty 6, Fosb - fbj osteosarcoma oncogene b, Nfat5 - nuclear factor of activated t cells 5, Asxl3 - …	BP
GO:0051117	ATPase binding	8.48e-4	0.0373	2.84	19437	90	1295	17	[Fxyd4 - fxyd domain-containing ion transport regulator 4, Tcirg1 - t cell, immune regulator 1, atpase, h+ transporting, lysosomal v0 protein a3, Rala - v-ral simian leukemia viral oncogene homolog a (ras related), Clpp - clpp caseinolytic peptidase, atp-dependent, proteolytic subunit, Rac1 - ras-related c3 botulinum substrate 1, Pih1d1 - pih1 domain containing 1, Gria2 - glutamate receptor, iono…	MF
GO:0060538	skeletal muscle organ development	8.58e-4	0.0233	5.09	19437	15	1781	7	[Large - like-glycosyltransferase, Fgfrl1 - fibroblast growth factor receptor-like 1, Pax3 - paired box gene 3, Myt1 - myelin transcription factor 1, Mnx1 - motor neuron and pancreas homeobox 1, Wt1 - wilms tumor 1 homolog, Stra6 - stimulated by retinoic acid gene 6]	BP
GO:0033627	cell adhesion mediated by integrin	8.58e-4	0.0233	9.81	19437	27	367	5	[Itga5 - integrin alpha 5 (fibronectin receptor alpha), Itgb7 - integrin beta 7, Itgb2l - integrin beta 2-like, Itga11 - integrin alpha 11, Itgb2 - integrin beta 2]	BP
GO:0010810	regulation of cell-substrate adhesion	8.66e-4	0.0234	2.15	19437	212	1108	26	[Calr - calreticulin, Itga5 - integrin alpha 5 (fibronectin receptor alpha), Itga3 - integrin alpha 3, Vegfa - vascular endothelial growth factor a, Egfl6 - egf-like-domain, multiple 6, Dusp3 - dual specificity phosphatase 3 (vaccinia virus phosphatase vh1-related), Vcl - vinculin, Coro1c - coronin, actin binding protein 1c, Braf - braf transforming gene, Jup - junction plakoglobin, Apod - apolip…	BP
GO:0016070	RNA metabolic process	8.68e-4	0.0235	1.4	19437	1126	1480	120	[Sf3a1 - splicing factor 3a, subunit 1, Supt5 - suppressor of ty 5, Supt6 - suppressor of ty 6, Nfat5 - nuclear factor of activated t cells 5, Asxl3 - additional sex combs like 3 (drosophila), Prkaca - protein kinase, camp dependent, catalytic, alpha, Ptbp1 - polypyrimidine tract binding protein 1, Paf1 - paf1, rna polymerase ii associated factor, homolog (s. cerevisiae), Rsl1d1 - ribosomal l1 do…	BP
GO:0051006	positive regulation of lipoprotein lipase activity	8.81e-4	0.0238	12.04	19437	10	646	4	[Apoc2 - apolipoprotein c-ii, Apoh - apolipoprotein h, Nr1h3 - nuclear receptor subfamily 1, group h, member 3, Lmf1 - lipase maturation factor 1]	BP
GO:0031589	cell-substrate adhesion	8.86e-4	0.0238	2.2800000000000002	19437	152	1232	22	[Ppard - peroxisome proliferator activator receptor delta, Ephb3 - eph receptor b3, Itga5 - integrin alpha 5 (fibronectin receptor alpha), Tiam1 - t cell lymphoma invasion and metastasis 1, Lamb1 - laminin b1, Itgb7 - integrin beta 7, Rac1 - ras-related c3 botulinum substrate 1, Bcan - brevican, Fert2 - fer (fms/fps related) protein kinase, testis specific 2, Bcam - basal cell adhesion molecule, …	BP
GO:0048870	cell motility	8.98e-4	0.0241	1.46	19437	933	1351	95	[Ppard - peroxisome proliferator activator receptor delta, Map2k1 - mitogen-activated protein kinase kinase 1, Cd44 - cd44 antigen, Atn1 - atrophin 1, Folr1 - folate receptor 1 (adult), Il12b - interleukin 12b, Neurl1a - neuralized homolog 1a (drosophila), Phb2 - prohibitin 2, D8Ertd82e - dna segment, chr 8, erato doi 82, expressed, Fap - fibroblast activation protein, Il17ra - interleukin 17 rec…	BP
GO:0006606	protein import into nucleus	8.99e-4	0.0241	2.38	19437	91	1974	22	[Med1 - mediator complex subunit 1, Cse1l - chromosome segregation 1-like (s. cerevisiae), Pttg1ip - pituitary tumor-transforming 1 interacting protein, E2f3 - e2f transcription factor 3, Hspa8 - heat shock protein 8, Phb2 - prohibitin 2, Rpain - rpa interacting protein, Kpnb1 - karyopherin (importin) beta 1, Nup214 - nucleoporin 214, Tnpo3 - transportin 3, Tmco6 - transmembrane and coiled-coil d…	BP
GO:0045296	cadherin binding	9.01e-4	0.0393	8.09	19437	68	212	6	[Arvcf - armadillo repeat gene deleted in velo-cardio-facial syndrome, Cdh1 - cadherin 1, Ptprb - protein tyrosine phosphatase, receptor type, b, Cdh4 - cadherin 4, Cdh26 - cadherin-like 26, Fert2 - fer (fms/fps related) protein kinase, testis specific 2]	MF
GO:0042627	chylomicron	9.05e-4	0.0178	8.07	19437	12	1003	5	[Apoe - apolipoprotein e, Apoh - apolipoprotein h, Apoc2 - apolipoprotein c-ii, Apoa2 - apolipoprotein a-ii, Lsr - lipolysis stimulated lipoprotein receptor]	CC
GO:0016740	transferase activity	9.2e-4	0.0398	1.27	19437	2164	1571	222	[Mmd - monocyte to macrophage differentiation-associated, Csnk1g2 - casein kinase 1, gamma 2, Agpat3 - 1-acylglycerol-3-phosphate o-acyltransferase 3, Mark3 - map/microtubule affinity-regulating kinase 3, Pdhx - pyruvate dehydrogenase complex, component x, Braf - braf transforming gene, Rmnd5b - required for meiotic nuclear division 5 homolog b (s. cerevisiae), Gstt3 - glutathione s-transferase, …	MF
GO:1901214	regulation of neuron death	0.00093000000000000005	0.0249	1.79	19437	366	1243	42	[Dnajc5 - dnaj (hsp40) homolog, subfamily c, member 5, Fasl - fas ligand (tnf superfamily, member 6), Bcl2l1 - bcl2-like 1, Atp5g1 - atp synthase, h+ transporting, mitochondrial f0 complex, subunit c1 (subunit 9), Vegfa - vascular endothelial growth factor a, Nes - nestin, Rhoa - ras homolog gene family, member a, Apoe - apolipoprotein e, Fbxo7 - f-box protein 7, Braf - braf transforming gene, St…	BP
GO:0060688	regulation of morphogenesis of a branching structure	9.33e-4	0.0249	2.72	19437	67	1811	17	[Sulf1 - sulfatase 1, Cdh1 - cadherin 1, Phb2 - prohibitin 2, Vegfa - vascular endothelial growth factor a, Tgfb1 - transforming growth factor, beta 1, Wnt2 - wingless-related mmtv integration site 2, Bmp7 - bone morphogenetic protein 7, Smo - smoothened homolog (drosophila), Etv5 - ets variant gene 5, Shh - sonic hedgehog, Pax2 - paired box gene 2, Pgf - placental growth factor, Ctnnb1 - catenin…	BP
GO:0005719	nuclear euchromatin	9.4e-4	0.0183	3.62	19437	37	1597	11	[Klf4 - kruppel-like factor 4 (gut), Trim28 - tripartite motif-containing 28, Myod1 - myogenic differentiation 1, Nsmf - nmda receptor synaptonuclear signaling and neuronal migration factor, Ctnnb1 - catenin (cadherin associated protein), beta 1, Polr2a - polymerase (rna) ii (dna directed) polypeptide a, Tcf7 - transcription factor 7, t cell specific, Ruvbl2 - ruvb-like protein 2, Sp1 - trans-act…	CC
GO:0045860	positive regulation of protein kinase activity	9.43e-4	0.0252	1.56	19437	428	1951	67	[Map2k1 - mitogen-activated protein kinase kinase 1, Mmd - monocyte to macrophage differentiation-associated, Il12b - interleukin 12b, Phb2 - prohibitin 2, Neurl1a - neuralized homolog 1a (drosophila), Pih1d1 - pih1 domain containing 1, Sash1 - sam and sh3 domain containing 1, Unc119 - unc-119 homolog (c. elegans), Rhoa - ras homolog gene family, member a, Fcer1a - fc receptor, ige, high affinity…	BP
GO:0052548	regulation of endopeptidase activity	9.46e-4	0.0252	2.05	19437	330	864	30	[Bcap31 - b cell receptor associated protein 31, Fasl - fas ligand (tnf superfamily, member 6), Rps6ka1 - ribosomal protein s6 kinase polypeptide 1, Pparg - peroxisome proliferator activated receptor gamma, Vegfa - vascular endothelial growth factor a, Pih1d1 - pih1 domain containing 1, Bcl2l12 - bcl2-like 12 (proline rich), Akt1 - thymoma viral proto-oncogene 1, Akt2 - thymoma viral proto-oncoge…	BP
GO:0002703	regulation of leukocyte mediated immunity	9.51e-4	0.0253	1.76	19437	231	2008	42	[Crk - v-crk sarcoma virus ct10 oncogene homolog (avian), Crhr1 - corticotropin releasing hormone receptor 1, Dnase1 - deoxyribonuclease i, Ptpn6 - protein tyrosine phosphatase, non-receptor type 6, Il12b - interleukin 12b, Hspa8 - heat shock protein 8, Supt6 - suppressor of ty 6, Tgfb1 - transforming growth factor, beta 1, Fcer1a - fc receptor, ige, high affinity i, alpha polypeptide, Paxip1 - p…	BP
GO:0045820	negative regulation of glycolytic process	9.52e-4	0.0253	6.39	19437	16	1140	6	[Actn3 - actinin alpha 3, Cbfa2t3 - core-binding factor, runt domain, alpha subunit 2, translocated to, 3 (human), Ier3 - immediate early response 3, Slc4a1 - solute carrier family 4 (anion exchanger), member 1, Ddit4 - dna-damage-inducible transcript 4, Stat3 - signal transducer and activator of transcription 3]	BP
GO:0015562	efflux transmembrane transporter activity	9.54e-4	0.0408	90.61999999999999	19437	13	33	2	[Abcb1a - atp-binding cassette, sub-family b (mdr/tap), member 1a, Abcg2 - atp-binding cassette, sub-family g (white), member 2]	MF
GO:0001708	cell fate specification	9.57e-4	0.0254	2.67	19437	82	1600	18	[Tbx21 - t-box 21, Apc - adenomatosis polyposis coli, Pou1f1 - pou domain, class 1, transcription factor 1, Dll1 - delta-like 1 (drosophila), Ihh - indian hedgehog, Myl2 - myosin, light polypeptide 2, regulatory, cardiac, slow, Nanog - nanog homeobox, Shh - sonic hedgehog, Smo - smoothened homolog (drosophila), Pax2 - paired box gene 2, Ctnnb1 - catenin (cadherin associated protein), beta 1, Ehmt…	BP
GO:0015740	C4-dicarboxylate transport	9.57e-4	0.0253	4.03	19437	22	1975	9	[Lrrc8a - leucine rich repeat containing 8a, Slc13a3 - solute carrier family 13 (sodium-dependent dicarboxylate transporter), member 3, Slc25a11 - solute carrier family 25 (mitochondrial carrier oxoglutarate carrier), member 11, Slc13a2 - solute carrier family 13 (sodium-dependent dicarboxylate transporter), member 2, Slc25a18 - solute carrier family 25 (mitochondrial carrier), member 18, Slc1a5 …	BP
GO:0030374	nuclear receptor transcription coactivator activity	9.57e-4	0.0406	3.21	19437	48	1639	13	[Med16 - mediator complex subunit 16, Psmc3ip - proteasome (prosome, macropain) 26s subunit, atpase 3, interacting protein, Ncoa2 - nuclear receptor coactivator 2, Tsg101 - tumor susceptibility gene 101, Pparg - peroxisome proliferator activated receptor gamma, Rbm14 - rna binding motif protein 14, Sra1 - steroid receptor rna activator 1, Actn1 - actinin, alpha 1, Carm1 - coactivator-associated a…	MF
GO:0045598	regulation of fat cell differentiation	9.79e-4	0.0259	2.07	19437	144	1693	26	[Ppard - peroxisome proliferator activator receptor delta, Wisp1 - wnt1 inducible signaling pathway protein 1, Pparg - peroxisome proliferator activated receptor gamma, Vegfa - vascular endothelial growth factor a, Tfe3 - transcription factor e3, Trpv4 - transient receptor potential cation channel, subfamily v, member 4, Tgfb1 - transforming growth factor, beta 1, Carm1 - coactivator-associated a…	BP
GO:0071482	cellular response to light stimulus	9.92e-4	0.0261	3.23	19437	91	925	14	[Mc1r - melanocortin 1 receptor, Ercc1 - excision repair cross-complementing rodent repair deficiency, complementation group 1, Eif2ak4 - eukaryotic translation initiation factor 2 alpha kinase 4, Stk11 - serine/threonine kinase 11, Mapk13 - mitogen-activated protein kinase 13, Pcp2 - purkinje cell protein 2 (l7), Ddb2 - damage specific dna binding protein 2, Akt2 - thymoma viral proto-oncogene 2…	BP
GO:0060539	diaphragm development	9.94e-4	0.0262	6.819999999999999	19437	8	1781	5	[Fgfrl1 - fibroblast growth factor receptor-like 1, Myt1 - myelin transcription factor 1, Mnx1 - motor neuron and pancreas homeobox 1, Wt1 - wilms tumor 1 homolog, Stra6 - stimulated by retinoic acid gene 6]	BP
GO:1903587	regulation of blood vessel endothelial cell proliferation involved in sprouting angiogenesis	9.99e-4	0.0262	25.09	19437	14	166	3	[Ngfr - nerve growth factor receptor (tnfr superfamily, member 16), Gata2 - gata binding protein 2, Vegfa - vascular endothelial growth factor a]	BP
