# Supplementary material for: Hippocampal differential expression underlying the neuroprotective effect of delta-9-tetrahydrocannabinol microdose on old mice
Source: Front Neurosci. 2023 Jul 18;17:1182932. doi: 10.3389/fnins.2023.1182932 (PMC10393280; doi:10.3389/fnins.2023.1182932)
Supplement: Supplementary file 8 [file Data_Sheet_8.CSV]

GO Term	Description	P-value	FDR q-value	Enrichment	gene_input_size	all_term_associated_genes	flexible_cutoff	genes_in_set	Genes	Ontology
GO:0006928	movement of cell or subcellular component	1.73e-11	2.58e-7	1.99	14637	1137	726	112	[Tcte1 - t-complex-associated testis expressed 1, Rock1 - rho-associated coiled-coil containing protein kinase 1, Trak2 - trafficking protein, kinesin binding 2, Spag6 - sperm associated antigen 6, Abl1 - c-abl oncogene 1, non-receptor tyrosine kinase, Fap - fibroblast activation protein, Flna - filamin, alpha, Ptch1 - patched homolog 1, Nr2f2 - nuclear receptor subfamily 2, group f, member 2, Sp…	BP
GO:0044459	plasma membrane part	9.69e-11	1.87e-7	1.54	14637	2087	1009	222	[Abca1 - atp-binding cassette, sub-family a (abc1), member 1, Abca4 - atp-binding cassette, sub-family a (abc1), member 4, Fat1 - fat tumor suppressor homolog 1 (drosophila), Asah2 - n-acylsphingosine amidohydrolase 2, Tjp3 - tight junction protein 3, Fap - fibroblast activation protein, Slc4a5 - solute carrier family 4, sodium bicarbonate cotransporter, member 5, Slc16a8 - solute carrier family …	CC
GO:0044421	extracellular region part	2.94e-10	2.84e-7	1.81	14637	1169	877	127	[Serpinb1b - serine (or cysteine) peptidase inhibitor, clade b, member 1b, Gsn - gelsolin, Asah2 - n-acylsphingosine amidohydrolase 2, Gprc5c - g protein-coupled receptor, family c, group 5, member c, Fap - fibroblast activation protein, Postn - periostin, osteoblast specific factor, Hbb-bs - hemoglobin, beta adult s chain, Sfrp5 - secreted frizzled-related sequence protein 5, Apod - apolipoprote…	CC
GO:0062023	collagen-containing extracellular matrix	5.14e-10	3.32e-7	3.06	14637	307	671	43	[Itgb4 - integrin beta 4, Ncan - neurocan, Ctsc - cathepsin c, Tgfbi - transforming growth factor, beta induced, Lamb1 - laminin b1, Col4a4 - collagen, type iv, alpha 4, Col4a3 - collagen, type iv, alpha 3, Col4a5 - collagen, type iv, alpha 5, Postn - periostin, osteoblast specific factor, Adamtsl4 - adamts-like 4, Plxnb2 - plexin b2, Bmp7 - bone morphogenetic protein 7, Ltbp3 - latent transformi…	CC
GO:0005886	plasma membrane	1.9e-9	9.17e-7	1.36	14637	3360	1051	329	[Rock1 - rho-associated coiled-coil containing protein kinase 1, Abca1 - atp-binding cassette, sub-family a (abc1), member 1, Tmem63a - transmembrane protein 63a, Abca2 - atp-binding cassette, sub-family a (abc1), member 2, Gsn - gelsolin, Fat1 - fat tumor suppressor homolog 1 (drosophila), Asah2 - n-acylsphingosine amidohydrolase 2, Abi1 - abl-interactor 1, Gprc5c - g protein-coupled receptor, f…	CC
GO:0120038	plasma membrane bounded cell projection part	3.33e-9	1.29e-6	1.58	14637	1413	1160	177	[Slc38a2 - solute carrier family 38, member 2, Ermn - ermin, erm-like protein, Abca4 - atp-binding cassette, sub-family a (abc1), member 4, Trak2 - trafficking protein, kinesin binding 2, Cyp46a1 - cytochrome p450, family 46, subfamily a, polypeptide 1, Spag6 - sperm associated antigen 6, Abi1 - abl-interactor 1, Abl1 - c-abl oncogene 1, non-receptor tyrosine kinase, Ntrk2 - neurotrophic tyrosine…	CC
GO:0044463	cell projection part	3.33e-9	1.07e-6	1.58	14637	1413	1160	177	[Slc38a2 - solute carrier family 38, member 2, Ermn - ermin, erm-like protein, Abca4 - atp-binding cassette, sub-family a (abc1), member 4, Trak2 - trafficking protein, kinesin binding 2, Cyp46a1 - cytochrome p450, family 46, subfamily a, polypeptide 1, Spag6 - sperm associated antigen 6, Abi1 - abl-interactor 1, Abl1 - c-abl oncogene 1, non-receptor tyrosine kinase, Ntrk2 - neurotrophic tyrosine…	CC
GO:0005615	extracellular space	3.64e-9	1.01e-6	1.83	14637	868	1025	111	[Serpinb1b - serine (or cysteine) peptidase inhibitor, clade b, member 1b, Gsn - gelsolin, Asah2 - n-acylsphingosine amidohydrolase 2, Fap - fibroblast activation protein, Postn - periostin, osteoblast specific factor, Hbb-bs - hemoglobin, beta adult s chain, Sfrp5 - secreted frizzled-related sequence protein 5, Apod - apolipoprotein d, Ace - angiotensin i converting enzyme (peptidyl-dipeptidase …	CC
GO:0098590	plasma membrane region	7.13e-9	1.73e-6	1.85	14637	938	877	104	[Abca1 - atp-binding cassette, sub-family a (abc1), member 1, Chrnb4 - cholinergic receptor, nicotinic, beta polypeptide 4, Amotl1 - angiomotin-like 1, Fat1 - fat tumor suppressor homolog 1 (drosophila), Asah2 - n-acylsphingosine amidohydrolase 2, Tjp3 - tight junction protein 3, Unc13b - unc-13 homolog b (c. elegans), Fap - fibroblast activation protein, Slc1a3 - solute carrier family 1 (glial h…	CC
GO:0051239	regulation of multicellular organismal process	8.18e-9	6.13e-5	1.3800000000000001	14637	2724	1174	301	[Rock1 - rho-associated coiled-coil containing protein kinase 1, Abca1 - atp-binding cassette, sub-family a (abc1), member 1, Mmd - monocyte to macrophage differentiation-associated, Abl1 - c-abl oncogene 1, non-receptor tyrosine kinase, Ntrk2 - neurotrophic tyrosine kinase, receptor, type 2, Ndnf - neuron-derived neurotrophic factor, Rora - rar-related orphan receptor alpha, Nus1 - nuclear undec…	BP
GO:0042995	cell projection	1.34e-8	2.88e-6	1.48	14637	1977	1053	211	[Tcte1 - t-complex-associated testis expressed 1, Rock1 - rho-associated coiled-coil containing protein kinase 1, Cyp46a1 - cytochrome p450, family 46, subfamily a, polypeptide 1, Fat1 - fat tumor suppressor homolog 1 (drosophila), Gsn - gelsolin, Abi1 - abl-interactor 1, Abl1 - c-abl oncogene 1, non-receptor tyrosine kinase, Fap - fibroblast activation protein, Pkd2l1 - polycystic kidney disease…	CC
GO:0005576	extracellular region	2.65e-8	5.13e-6	1.89	14637	1040	686	92	[Pdgfd - platelet-derived growth factor, d polypeptide, Sned1 - sushi, nidogen and egf-like domains 1, Tmprss11a - transmembrane protease, serine 11a, Folr1 - folate receptor 1 (adult), Gsn - gelsolin, Asah2 - n-acylsphingosine amidohydrolase 2, Fap - fibroblast activation protein, Postn - periostin, osteoblast specific factor, Sfrp5 - secreted frizzled-related sequence protein 5, Wnt3 - wingless…	CC
GO:0120025	plasma membrane bounded cell projection	2.74e-8	4.81e-6	1.53	14637	1668	1053	183	[Slc38a2 - solute carrier family 38, member 2, Tcte1 - t-complex-associated testis expressed 1, Ermn - ermin, erm-like protein, Rock1 - rho-associated coiled-coil containing protein kinase 1, Chrnb4 - cholinergic receptor, nicotinic, beta polypeptide 4, Amotl1 - angiomotin-like 1, Trak2 - trafficking protein, kinesin binding 2, Cyp46a1 - cytochrome p450, family 46, subfamily a, polypeptide 1, Spa…	CC
GO:0005604	basement membrane	6.3e-8	1.02e-5	4.58	14637	100	671	21	[Ntn5 - netrin 5, Itgb4 - integrin beta 4, Ccdc80 - coiled-coil domain containing 80, Tgfbi - transforming growth factor, beta induced, Lamb1 - laminin b1, Col4a4 - collagen, type iv, alpha 4, Hspg2 - perlecan (heparan sulfate proteoglycan 2), Col4a3 - collagen, type iv, alpha 3, Nid1 - nidogen 1, Frem1 - fras1 related extracellular matrix protein 1, Nid2 - nidogen 2, Col4a5 - collagen, type iv, …	CC
GO:0055085	transmembrane transport	1.32e-7	6.58e-4	2.4099999999999997	14637	762	391	49	[Slc38a2 - solute carrier family 38, member 2, Chrnb4 - cholinergic receptor, nicotinic, beta polypeptide 4, Abca4 - atp-binding cassette, sub-family a (abc1), member 4, Folr1 - folate receptor 1 (adult), Tmem37 - transmembrane protein 37, Slc2a12 - solute carrier family 2 (facilitated glucose transporter), member 12, Slc4a5 - solute carrier family 4, sodium bicarbonate cotransporter, member 5, S…	BP
GO:0003341	cilium movement	1.37e-7	5.12e-4	5.7	14637	63	652	16	[Dnali1 - dynein, axonemal, light intermediate polypeptide 1, Dnah11 - dynein, axonemal, heavy chain 11, Dnah6 - dynein, axonemal, heavy chain 6, Spag6 - sperm associated antigen 6, Rsph4a - radial spoke head 4 homolog a (chlamydomonas), Nme7 - nme/nm23 family member 7, Ccdc114 - coiled-coil domain containing 114, Tekt1 - tektin 1, Wdr78 - wd repeat domain 78, Dnah7c - dynein, axonemal, heavy cha…	BP
GO:0007155	cell adhesion	1.39e-7	4.17e-4	2.01	14637	672	768	71	[Rock1 - rho-associated coiled-coil containing protein kinase 1, Sned1 - sushi, nidogen and egf-like domains 1, Folr1 - folate receptor 1 (adult), Spag6 - sperm associated antigen 6, Fat1 - fat tumor suppressor homolog 1 (drosophila), Abl1 - c-abl oncogene 1, non-receptor tyrosine kinase, Tjp3 - tight junction protein 3, Tln2 - talin 2, Cldn2 - claudin 2, Fap - fibroblast activation protein, Post…	BP
GO:0022610	biological adhesion	2.23e-7	5.56e-4	1.99	14637	679	768	71	[Rock1 - rho-associated coiled-coil containing protein kinase 1, Sned1 - sushi, nidogen and egf-like domains 1, Folr1 - folate receptor 1 (adult), Spag6 - sperm associated antigen 6, Fat1 - fat tumor suppressor homolog 1 (drosophila), Abl1 - c-abl oncogene 1, non-receptor tyrosine kinase, Tjp3 - tight junction protein 3, Tln2 - talin 2, Cldn2 - claudin 2, Fap - fibroblast activation protein, Post…	BP
GO:0034220	ion transmembrane transport	2.7e-7	5.79e-4	2.66	14637	505	425	39	[Slc38a2 - solute carrier family 38, member 2, Chrnb4 - cholinergic receptor, nicotinic, beta polypeptide 4, Folr1 - folate receptor 1 (adult), Trpm3 - transient receptor potential cation channel, subfamily m, member 3, Tmem37 - transmembrane protein 37, Trpv4 - transient receptor potential cation channel, subfamily v, member 4, Gabrr2 - gamma-aminobutyric acid (gaba) c receptor, subunit rho 2, V…	BP
GO:0044447	axoneme part	2.7e-7	4.02e-5	5.35	14637	36	1140	15	[Ttc18 - tetratricopeptide repeat domain 18, Dnah11 - dynein, axonemal, heavy chain 11, A330021E22Rik - riken cdna a330021e22 gene, Dnah9 - dynein, axonemal, heavy chain 9, Dnah6 - dynein, axonemal, heavy chain 6, Dnah2 - dynein, axonemal, heavy chain 2, Spag6 - sperm associated antigen 6, Rsph4a - radial spoke head 4 homolog a (chlamydomonas), Ccdc114 - coiled-coil domain containing 114, Dnah7c …	CC
GO:0006811	ion transport	2.72e-7	5.09e-4	2.18	14637	938	408	57	[Slc38a2 - solute carrier family 38, member 2, Chrnb4 - cholinergic receptor, nicotinic, beta polypeptide 4, Abca4 - atp-binding cassette, sub-family a (abc1), member 4, Folr1 - folate receptor 1 (adult), Tmem37 - transmembrane protein 37, Steap1 - six transmembrane epithelial antigen of the prostate 1, Slc4a5 - solute carrier family 4, sodium bicarbonate cotransporter, member 5, Slc16a8 - solute…	BP
GO:0032501	multicellular organismal process	2.91e-7	4.84e-4	1.5	14637	2841	565	164	[Rock1 - rho-associated coiled-coil containing protein kinase 1, Ermn - ermin, erm-like protein, Per2 - period circadian clock 2, Chrnb4 - cholinergic receptor, nicotinic, beta polypeptide 4, Abca4 - atp-binding cassette, sub-family a (abc1), member 4, 2210016L21Rik - riken cdna 2210016l21 gene, Gsn - gelsolin, Asah2 - n-acylsphingosine amidohydrolase 2, Abl1 - c-abl oncogene 1, non-receptor tyro…	BP
GO:0031012	extracellular matrix	2.95e-7	4.07e-5	2.4	14637	412	680	46	[Itgb4 - integrin beta 4, Ncan - neurocan, Ctsc - cathepsin c, Tgfbi - transforming growth factor, beta induced, Lamb1 - laminin b1, Col4a4 - collagen, type iv, alpha 4, Col4a3 - collagen, type iv, alpha 3, Col4a5 - collagen, type iv, alpha 5, Postn - periostin, osteoblast specific factor, Wnt3 - wingless-related mmtv integration site 3, Adamtsl4 - adamts-like 4, Plxnb2 - plexin b2, Ltbp3 - laten…	CC
GO:0040011	locomotion	3.35e-7	5.01e-4	1.96	14637	861	624	72	[Tcte1 - t-complex-associated testis expressed 1, Nfatc2 - nuclear factor of activated t cells, cytoplasmic, calcineurin dependent 2, Rock1 - rho-associated coiled-coil containing protein kinase 1, Folr1 - folate receptor 1 (adult), Spag6 - sperm associated antigen 6, Barhl1 - barh-like 1 (drosophila), Neurl1a - neuralized homolog 1a (drosophila), Pou4f1 - pou domain, class 4, transcription facto…	BP
GO:0032879	regulation of localization	3.66e-7	4.99e-4	1.36	14637	2475	1136	262	[Rock1 - rho-associated coiled-coil containing protein kinase 1, Kcng1 - potassium voltage-gated channel, subfamily g, member 1, Abca1 - atp-binding cassette, sub-family a (abc1), member 1, Abca2 - atp-binding cassette, sub-family a (abc1), member 2, Mmd - monocyte to macrophage differentiation-associated, Gsn - gelsolin, Abl1 - c-abl oncogene 1, non-receptor tyrosine kinase, Tmem37 - transmembra…	BP
GO:0048870	cell motility	4.62e-7	5.77e-4	2	14637	784	624	67	[Tcte1 - t-complex-associated testis expressed 1, Nfatc2 - nuclear factor of activated t cells, cytoplasmic, calcineurin dependent 2, Rock1 - rho-associated coiled-coil containing protein kinase 1, Folr1 - folate receptor 1 (adult), Spag6 - sperm associated antigen 6, Barhl1 - barh-like 1 (drosophila), Neurl1a - neuralized homolog 1a (drosophila), Pou4f1 - pou domain, class 4, transcription facto…	BP
GO:0003008	system process	5.08e-7	5.85e-4	1.91	14637	1063	540	75	[Sulf1 - sulfatase 1, Rock1 - rho-associated coiled-coil containing protein kinase 1, Per2 - period circadian clock 2, Chrnb4 - cholinergic receptor, nicotinic, beta polypeptide 4, Abca4 - atp-binding cassette, sub-family a (abc1), member 4, Barhl1 - barh-like 1 (drosophila), Gsn - gelsolin, Pou4f1 - pou domain, class 4, transcription factor 1, Gprc5c - g protein-coupled receptor, family c, group…	BP
GO:0005201	extracellular matrix structural constituent	5.98e-7	0.00261	3.9	14637	123	671	22	[Pcolce2 - procollagen c-endopeptidase enhancer 2, Tgfbi - transforming growth factor, beta induced, Lamb1 - laminin b1, Col4a4 - collagen, type iv, alpha 4, Hspg2 - perlecan (heparan sulfate proteoglycan 2), Col4a3 - collagen, type iv, alpha 3, Nid1 - nidogen 1, Nid2 - nidogen 2, Postn - periostin, osteoblast specific factor, Col4a5 - collagen, type iv, alpha 5, Matn2 - matrilin 2, Ogn - osteogl…	MF
GO:0016324	apical plasma membrane	6.71e-7	8.65e-5	3.32	14637	280	410	26	[Stk39 - serine/threonine kinase 39, Ezr - ezrin, Amotl1 - angiomotin-like 1, Folr1 - folate receptor 1 (adult), Plec - plectin, Fat1 - fat tumor suppressor homolog 1 (drosophila), Bst2 - bone marrow stromal cell antigen 2, Myo7a - myosin viia, 1700009P17Rik - riken cdna 1700009p17 gene, Tjp3 - tight junction protein 3, Slc4a5 - solute carrier family 4, sodium bicarbonate cotransporter, member 5,…	CC
GO:0009653	anatomical structure morphogenesis	7.8e-7	8.35e-4	1.57	14637	1289	976	135	[Rock1 - rho-associated coiled-coil containing protein kinase 1, Ermn - ermin, erm-like protein, Trak2 - trafficking protein, kinesin binding 2, Fat1 - fat tumor suppressor homolog 1 (drosophila), Abi1 - abl-interactor 1, Abl1 - c-abl oncogene 1, non-receptor tyrosine kinase, Slc1a3 - solute carrier family 1 (glial high affinity glutamate transporter), member 3, Zic3 - zinc finger protein of the …	BP
GO:0030030	cell projection organization	1.05e-6	0.00105	1.72	14637	860	961	97	[Rock1 - rho-associated coiled-coil containing protein kinase 1, Trak2 - trafficking protein, kinesin binding 2, Gsn - gelsolin, Spag6 - sperm associated antigen 6, Abi1 - abl-interactor 1, Abl1 - c-abl oncogene 1, non-receptor tyrosine kinase, Zic2 - zinc finger protein of the cerebellum 2, Flna - filamin, alpha, Ccp110 - centriolar coiled coil protein 110, Slc25a46 - solute carrier family 25, m…	BP
GO:0031226	intrinsic component of plasma membrane	1.49e-6	1.81e-4	2.29	14637	972	303	46	[Slc38a2 - solute carrier family 38, member 2, Chrnb4 - cholinergic receptor, nicotinic, beta polypeptide 4, Abca4 - atp-binding cassette, sub-family a (abc1), member 4, Tmprss11a - transmembrane protease, serine 11a, Folr1 - folate receptor 1 (adult), Trpm3 - transient receptor potential cation channel, subfamily m, member 3, Asah2 - n-acylsphingosine amidohydrolase 2, Trpv4 - transient receptor…	CC
GO:0120036	plasma membrane bounded cell projection organization	1.96e-6	0.00184	1.73	14637	619	1214	89	[Rock1 - rho-associated coiled-coil containing protein kinase 1, Mak - male germ cell-associated kinase, Folr1 - folate receptor 1 (adult), Emp2 - epithelial membrane protein 2, Spag6 - sperm associated antigen 6, Gsn - gelsolin, Abi1 - abl-interactor 1, Pou4f1 - pou domain, class 4, transcription factor 1, Abl1 - c-abl oncogene 1, non-receptor tyrosine kinase, Gpm6b - glycoprotein m6b, Zic2 - zi…	BP
GO:0007389	pattern specification process	2.45e-6	0.00215	2.11	14637	318	1114	51	[Otx2 - orthodenticle homolog 2 (drosophila), Hhip - hedgehog-interacting protein, Abi1 - abl-interactor 1, Hipk2 - homeodomain interacting protein kinase 2, Wnt11 - wingless-related mmtv integration site 11, Zic1 - zinc finger protein of the cerebellum 1, Neurod1 - neurogenic differentiation 1, Zic3 - zinc finger protein of the cerebellum 3, Wnt3 - wingless-related mmtv integration site 3, Ptch1…	BP
GO:0050877	nervous system process	2.92e-6	0.00243	1.97	14637	725	624	61	[Chrnb4 - cholinergic receptor, nicotinic, beta polypeptide 4, Abca4 - atp-binding cassette, sub-family a (abc1), member 4, Barhl1 - barh-like 1 (drosophila), Pou4f1 - pou domain, class 4, transcription factor 1, Gprc5c - g protein-coupled receptor, family c, group 5, member c, Abl1 - c-abl oncogene 1, non-receptor tyrosine kinase, Slc1a3 - solute carrier family 1 (glial high affinity glutamate t…	BP
GO:0005887	integral component of plasma membrane	3.42e-6	3.9e-4	2.35	14637	903	283	41	[Slc38a2 - solute carrier family 38, member 2, Chrnb4 - cholinergic receptor, nicotinic, beta polypeptide 4, Abca4 - atp-binding cassette, sub-family a (abc1), member 4, Tmprss11a - transmembrane protease, serine 11a, Trpm3 - transient receptor potential cation channel, subfamily m, member 3, Asah2 - n-acylsphingosine amidohydrolase 2, Trpv4 - transient receptor potential cation channel, subfamil…	CC
GO:0065008	regulation of biological quality	3.63e-6	0.00287	1.31	14637	3040	1054	286	[Rock1 - rho-associated coiled-coil containing protein kinase 1, Abca1 - atp-binding cassette, sub-family a (abc1), member 1, Abca4 - atp-binding cassette, sub-family a (abc1), member 4, Abca2 - atp-binding cassette, sub-family a (abc1), member 2, Cyp46a1 - cytochrome p450, family 46, subfamily a, polypeptide 1, Gsn - gelsolin, Abl1 - c-abl oncogene 1, non-receptor tyrosine kinase, Tjp3 - tight j…	BP
GO:0015318	inorganic molecular entity transmembrane transporter activity	3.68e-6	0.00804	2.8	14637	643	244	30	[Slc38a2 - solute carrier family 38, member 2, Chrnb4 - cholinergic receptor, nicotinic, beta polypeptide 4, Trpm3 - transient receptor potential cation channel, subfamily m, member 3, Tmem37 - transmembrane protein 37, Trpv4 - transient receptor potential cation channel, subfamily v, member 4, Gabrr2 - gamma-aminobutyric acid (gaba) c receptor, subunit rho 2, Slc4a5 - solute carrier family 4, so…	MF
GO:0051128	regulation of cellular component organization	3.7e-6	0.00277	1.3	14637	2354	1488	310	[Suv39h1 - suppressor of variegation 3-9 homolog 1 (drosophila), Rock1 - rho-associated coiled-coil containing protein kinase 1, Cgnl1 - cingulin-like 1, Abca1 - atp-binding cassette, sub-family a (abc1), member 1, Mak - male germ cell-associated kinase, Abca2 - atp-binding cassette, sub-family a (abc1), member 2, Gsn - gelsolin, Abl1 - c-abl oncogene 1, non-receptor tyrosine kinase, Ntrk2 - neur…	BP
GO:0048878	chemical homeostasis	3.77e-6	0.00269	1.6300000000000001	14637	889	1061	105	[Abca1 - atp-binding cassette, sub-family a (abc1), member 1, Abca2 - atp-binding cassette, sub-family a (abc1), member 2, Abl1 - c-abl oncogene 1, non-receptor tyrosine kinase, Rora - rar-related orphan receptor alpha, Steap1 - six transmembrane epithelial antigen of the prostate 1, Unc13b - unc-13 homolog b (c. elegans), Slc4a5 - solute carrier family 4, sodium bicarbonate cotransporter, member…	BP
GO:0044441	ciliary part	3.83e-6	4.11e-4	2.33	14637	423	610	41	[Ezr - ezrin, Dnali1 - dynein, axonemal, light intermediate polypeptide 1, Dnah11 - dynein, axonemal, heavy chain 11, Mlf1 - myeloid leukemia factor 1, Dnajb13 - dnaj (hsp40) related, subfamily b, member 13, Efhc1 - ef-hand domain (c-terminal) containing 1, Abca4 - atp-binding cassette, sub-family a (abc1), member 4, Ccdc108 - coiled-coil domain containing 108, Dnah6 - dynein, axonemal, heavy cha…	CC
GO:0035082	axoneme assembly	4.02e-6	0.00273	5.89	14637	39	764	12	[Cc2d2a - coiled-coil and c2 domain containing 2a, Wdr52 - wd repeat domain 52, Foxj1 - forkhead box j1, Ccdc108 - coiled-coil domain containing 108, Spef2 - sperm flagellar 2, Spag6 - sperm associated antigen 6, Rsph4a - radial spoke head 4 homolog a (chlamydomonas), Neurl1a - neuralized homolog 1a (drosophila), Ak7 - adenylate kinase 7, 4833427G06Rik - riken cdna 4833427g06 gene, Spag16 - sperm…	BP
GO:0098657	import into cell	4.32e-6	0.00281	2.53	14637	484	419	35	[Ezr - ezrin, Fnbp1 - formin binding protein 1, Folr1 - folate receptor 1 (adult), Myo7a - myosin viia, Abl1 - c-abl oncogene 1, non-receptor tyrosine kinase, Trpv4 - transient receptor potential cation channel, subfamily v, member 4, Gulp1 - gulp, engulfment adaptor ptb domain containing 1, Fchsd2 - fch and double sh3 domains 2, Kcne2 - potassium voltage-gated channel, isk-related subfamily, gen…	BP
GO:0030054	cell junction	5.33e-6	5.42e-4	1.52	14637	1102	1171	134	[Chrnb4 - cholinergic receptor, nicotinic, beta polypeptide 4, Cgnl1 - cingulin-like 1, Amotl1 - angiomotin-like 1, Cyp46a1 - cytochrome p450, family 46, subfamily a, polypeptide 1, Fat1 - fat tumor suppressor homolog 1 (drosophila), Gsn - gelsolin, Abi1 - abl-interactor 1, Ntrk2 - neurotrophic tyrosine kinase, receptor, type 2, Tjp3 - tight junction protein 3, Mpp7 - membrane protein, palmitoyla…	CC
GO:0032502	developmental process	6.05e-6	0.00377	1.28	14637	4018	877	307	[Zic4 - zinc finger protein of the cerebellum 4, Rock1 - rho-associated coiled-coil containing protein kinase 1, Ptgfrn - prostaglandin f2 receptor negative regulator, 2210016L21Rik - riken cdna 2210016l21 gene, Phc3 - polyhomeotic-like 3 (drosophila), Gsn - gelsolin, Fat1 - fat tumor suppressor homolog 1 (drosophila), Abl1 - c-abl oncogene 1, non-receptor tyrosine kinase, Tjp3 - tight junction p…	BP
GO:0001578	microtubule bundle formation	6.29e-6	0.00377	3.84	14637	69	994	18	[Wdr52 - wd repeat domain 52, A330021E22Rik - riken cdna a330021e22 gene, Foxj1 - forkhead box j1, Tppp3 - tubulin polymerization-promoting protein family member 3, Ccdc108 - coiled-coil domain containing 108, Spag6 - sperm associated antigen 6, Neurl1a - neuralized homolog 1a (drosophila), Rsph4a - radial spoke head 4 homolog a (chlamydomonas), 4833427G06Rik - riken cdna 4833427g06 gene, Cc2d2a …	BP
GO:0044057	regulation of system process	7.45e-6	0.00429	1.8	14637	518	1114	71	[Rock1 - rho-associated coiled-coil containing protein kinase 1, Per2 - period circadian clock 2, Chrnb4 - cholinergic receptor, nicotinic, beta polypeptide 4, Crhr2 - corticotropin releasing hormone receptor 2, Trf - transferrin, Emp2 - epithelial membrane protein 2, Unc13b - unc-13 homolog b (c. elegans), Celf4 - cugbp, elav-like family member 4, Neurod1 - neurogenic differentiation 1, Flna - f…	BP
GO:0032970	regulation of actin filament-based process	8.84e-6	0.0049	1.81	14637	368	1475	67	[Rock1 - rho-associated coiled-coil containing protein kinase 1, Cgnl1 - cingulin-like 1, Gsn - gelsolin, Abl1 - c-abl oncogene 1, non-receptor tyrosine kinase, Wnt11 - wingless-related mmtv integration site 11, Gpm6b - glycoprotein m6b, Flna - filamin, alpha, Pfn2 - profilin 2, Pkp2 - plakophilin 2, Cit - citron, Prkce - protein kinase c, epsilon, Arpc5 - actin related protein 2/3 complex, subun…	BP
GO:0044425	membrane part	9.01e-6	8.72e-4	1.2	14637	4818	1187	469	[Tmtc1 - transmembrane and tetratricopeptide repeat containing 1, Abca1 - atp-binding cassette, sub-family a (abc1), member 1, Ptgfrn - prostaglandin f2 receptor negative regulator, Tmem63a - transmembrane protein 63a, Abca4 - atp-binding cassette, sub-family a (abc1), member 4, Abca2 - atp-binding cassette, sub-family a (abc1), member 2, Cyp46a1 - cytochrome p450, family 46, subfamily a, polypep…	CC
GO:0098858	actin-based cell projection	1.23e-5	0.00113	2.39	14637	144	1363	32	[Ezr - ezrin, Ermn - ermin, erm-like protein, Dnali1 - dynein, axonemal, light intermediate polypeptide 1, Fat1 - fat tumor suppressor homolog 1 (drosophila), Snap25 - synaptosomal-associated protein 25, Myo7a - myosin viia, Lcp1 - lymphocyte cytosolic protein 1, Myo6 - myosin vi, Trpv4 - transient receptor potential cation channel, subfamily v, member 4, Kif13b - kinesin family member 13b, Hyal2…	CC
GO:0015075	ion transmembrane transporter activity	1.26e-5	0.0184	2.23	14637	687	391	41	[Slc38a2 - solute carrier family 38, member 2, Chrnb4 - cholinergic receptor, nicotinic, beta polypeptide 4, Trpm3 - transient receptor potential cation channel, subfamily m, member 3, Nipal2 - nipa-like domain containing 2, Tmem37 - transmembrane protein 37, Trpv4 - transient receptor potential cation channel, subfamily v, member 4, Gabrr2 - gamma-aminobutyric acid (gaba) c receptor, subunit rho…	MF
GO:0031224	intrinsic component of membrane	1.37e-5	0.0012	1.24	14637	3740	1187	375	[Tmtc1 - transmembrane and tetratricopeptide repeat containing 1, Kcng1 - potassium voltage-gated channel, subfamily g, member 1, Ptgfrn - prostaglandin f2 receptor negative regulator, Abca1 - atp-binding cassette, sub-family a (abc1), member 1, Tmem63a - transmembrane protein 63a, Abca4 - atp-binding cassette, sub-family a (abc1), member 4, Abca2 - atp-binding cassette, sub-family a (abc1), memb…	CC
GO:0051240	positive regulation of multicellular organismal process	1.45e-5	0.00778	1.4	14637	1619	1169	181	[Rock1 - rho-associated coiled-coil containing protein kinase 1, Per2 - period circadian clock 2, Chrnb4 - cholinergic receptor, nicotinic, beta polypeptide 4, Abca1 - atp-binding cassette, sub-family a (abc1), member 1, Amotl1 - angiomotin-like 1, Mmd - monocyte to macrophage differentiation-associated, Zfp219 - zinc finger protein 219, Abl1 - c-abl oncogene 1, non-receptor tyrosine kinase, Ntrk…	BP
GO:0007010	cytoskeleton organization	1.54e-5	0.00795	1.55	14637	788	1342	112	[Rock1 - rho-associated coiled-coil containing protein kinase 1, Amotl1 - angiomotin-like 1, Spag6 - sperm associated antigen 6, Abl1 - c-abl oncogene 1, non-receptor tyrosine kinase, Syne3 - spectrin repeat containing, nuclear envelope family member 3, Flna - filamin, alpha, Pfn2 - profilin 2, Capn6 - calpain 6, Aqp1 - aquaporin 1, Ugt8a - udp galactosyltransferase 8a, Cit - citron, Pkp2 - plako…	BP
GO:0016477	cell migration	1.7e-5	0.00848	1.91	14637	697	638	58	[Rock1 - rho-associated coiled-coil containing protein kinase 1, Nfatc2 - nuclear factor of activated t cells, cytoplasmic, calcineurin dependent 2, Folr1 - folate receptor 1 (adult), Barhl1 - barh-like 1 (drosophila), Spag6 - sperm associated antigen 6, Pou4f1 - pou domain, class 4, transcription factor 1, Abl1 - c-abl oncogene 1, non-receptor tyrosine kinase, Fap - fibroblast activation protein…	BP
GO:0003002	regionalization	1.81e-5	0.00873	2.17	14637	220	1195	39	[Edn1 - endothelin 1, Tifab - traf-interacting protein with forkhead-associated domain, family member b, Otx2 - orthodenticle homolog 2 (drosophila), Hhip - hedgehog-interacting protein, Abi1 - abl-interactor 1, Hipk2 - homeodomain interacting protein kinase 2, Dmrta2 - doublesex and mab-3 related transcription factor like family a2, Wnt11 - wingless-related mmtv integration site 11, Zic3 - zinc …	BP
GO:0030286	dynein complex	2.06e-5	0.00174	4.01	14637	48	1142	15	[Ttc18 - tetratricopeptide repeat domain 18, Dnali1 - dynein, axonemal, light intermediate polypeptide 1, Dnah11 - dynein, axonemal, heavy chain 11, Dynlrb2 - dynein light chain roadblock-type 2, Dnah9 - dynein, axonemal, heavy chain 9, Dnah6 - dynein, axonemal, heavy chain 6, Dnah2 - dynein, axonemal, heavy chain 2, Ccdc114 - coiled-coil domain containing 114, Wdr78 - wd repeat domain 78, Dnah7c…	CC
GO:0022857	transmembrane transporter activity	2.18e-5	0.0238	2.3899999999999997	14637	823	253	34	[Slc38a2 - solute carrier family 38, member 2, Chrnb4 - cholinergic receptor, nicotinic, beta polypeptide 4, Abca4 - atp-binding cassette, sub-family a (abc1), member 4, Trpm3 - transient receptor potential cation channel, subfamily m, member 3, Tmem37 - transmembrane protein 37, Slc2a12 - solute carrier family 2 (facilitated glucose transporter), member 12, Trpv4 - transient receptor potential c…	MF
GO:0006820	anion transport	2.25e-5	0.0105	3.7800000000000002	14637	376	175	17	[Slc38a2 - solute carrier family 38, member 2, Abca4 - atp-binding cassette, sub-family a (abc1), member 4, Folr1 - folate receptor 1 (adult), Atp11a - atpase, class vi, type 11a, Slc23a2 - solute carrier family 23 (nucleobase transporters), member 2, Kcnj10 - potassium inwardly-rectifying channel, subfamily j, member 10, Pla2g5 - phospholipase a2, group v, Gabrr2 - gamma-aminobutyric acid (gaba)…	BP
GO:0051049	regulation of transport	2.29e-5	0.0104	1.34	14637	1621	1473	219	[Rock1 - rho-associated coiled-coil containing protein kinase 1, Apoa1bp - apolipoprotein a-i binding protein, Kcng1 - potassium voltage-gated channel, subfamily g, member 1, Abca1 - atp-binding cassette, sub-family a (abc1), member 1, Abca2 - atp-binding cassette, sub-family a (abc1), member 2, Abl1 - c-abl oncogene 1, non-receptor tyrosine kinase, Tmem37 - transmembrane protein 37, Ntrk2 - neur…	BP
GO:0048856	anatomical structure development	2.37e-5	0.0104	1.33	14637	2837	874	225	[Zic4 - zinc finger protein of the cerebellum 4, 2210016L21Rik - riken cdna 2210016l21 gene, Fat1 - fat tumor suppressor homolog 1 (drosophila), Gsn - gelsolin, Phc3 - polyhomeotic-like 3 (drosophila), Abl1 - c-abl oncogene 1, non-receptor tyrosine kinase, Tjp3 - tight junction protein 3, Zic1 - zinc finger protein of the cerebellum 1, Zic2 - zinc finger protein of the cerebellum 2, Slc4a5 - solu…	BP
GO:0022839	ion gated channel activity	2.52e-5	0.022	2.44	14637	258	721	31	[Chrnb4 - cholinergic receptor, nicotinic, beta polypeptide 4, Tmem63a - transmembrane protein 63a, Kcnc4 - potassium voltage gated channel, shaw-related subfamily, member 4, Snap25 - synaptosomal-associated protein 25, Tmem37 - transmembrane protein 37, Trpv4 - transient receptor potential cation channel, subfamily v, member 4, Gabrr2 - gamma-aminobutyric acid (gaba) c receptor, subunit rho 2, V…	MF
GO:0032956	regulation of actin cytoskeleton organization	3.15e-5	0.0135	1.8	14637	330	1475	60	[Rock1 - rho-associated coiled-coil containing protein kinase 1, Cgnl1 - cingulin-like 1, Gsn - gelsolin, Abl1 - c-abl oncogene 1, non-receptor tyrosine kinase, Wnt11 - wingless-related mmtv integration site 11, Gpm6b - glycoprotein m6b, Flna - filamin, alpha, Pfn2 - profilin 2, Cit - citron, Prkce - protein kinase c, epsilon, Arpc5 - actin related protein 2/3 complex, subunit 5, Stau2 - staufen …	BP
GO:0005515	protein binding	3.24e-5	0.0236	1.12	14637	7594	1392	806	[Ptgfrn - prostaglandin f2 receptor negative regulator, Abca1 - atp-binding cassette, sub-family a (abc1), member 1, Sned1 - sushi, nidogen and egf-like domains 1, Abi1 - abl-interactor 1, Abl1 - c-abl oncogene 1, non-receptor tyrosine kinase, Gprc5c - g protein-coupled receptor, family c, group 5, member c, Zic1 - zinc finger protein of the cerebellum 1, Zic2 - zinc finger protein of the cerebel…	MF
GO:0031344	regulation of cell projection organization	3.35e-5	0.0139	1.59	14637	745	1172	95	[Ermn - ermin, erm-like protein, Trak2 - trafficking protein, kinesin binding 2, Neurl1a - neuralized homolog 1a (drosophila), Abl1 - c-abl oncogene 1, non-receptor tyrosine kinase, Ndnf - neuron-derived neurotrophic factor, Ntrk2 - neurotrophic tyrosine kinase, receptor, type 2, Flna - filamin, alpha, Wnt3 - wingless-related mmtv integration site 3, Pfn2 - profilin 2, Ccp110 - centriolar coiled …	BP
GO:0044087	regulation of cellular component biogenesis	3.37e-5	0.0137	1.46	14637	918	1487	136	[Rock1 - rho-associated coiled-coil containing protein kinase 1, Abca1 - atp-binding cassette, sub-family a (abc1), member 1, Cgnl1 - cingulin-like 1, Abca2 - atp-binding cassette, sub-family a (abc1), member 2, Mak - male germ cell-associated kinase, Gsn - gelsolin, Abl1 - c-abl oncogene 1, non-receptor tyrosine kinase, Ntrk2 - neurotrophic tyrosine kinase, receptor, type 2, Mpp7 - membrane prot…	BP
GO:0015293	symporter activity	3.39e-5	0.0212	5.89	14637	108	253	11	[Slc15a3 - solute carrier family 15, member 3, Slc16a8 - solute carrier family 16 (monocarboxylic acid transporters), member 8, Slc38a2 - solute carrier family 38, member 2, Slc16a9 - solute carrier family 16 (monocarboxylic acid transporters), member 9, Slc16a12 - solute carrier family 16 (monocarboxylic acid transporters), member 12, Slc23a2 - solute carrier family 23 (nucleobase transporters),…	MF
GO:0033273	response to vitamin	4.02e-5	0.0158	81.32	14637	18	30	3	[Folr1 - folate receptor 1 (adult), Rbp1 - retinol binding protein 1, cellular, Postn - periostin, osteoblast specific factor]	BP
GO:0031514	motile cilium	4.04e-5	0.00326	2.35	14637	151	1239	30	[Tcte1 - t-complex-associated testis expressed 1, Dnah11 - dynein, axonemal, heavy chain 11, Mlf1 - myeloid leukemia factor 1, Dnali1 - dynein, axonemal, light intermediate polypeptide 1, Dnajb13 - dnaj (hsp40) related, subfamily b, member 13, Ccdc108 - coiled-coil domain containing 108, Mak - male germ cell-associated kinase, Spag6 - sperm associated antigen 6, Ttc29 - tetratricopeptide repeat d…	CC
GO:2000026	regulation of multicellular organismal development	4.13e-5	0.0159	1.35	14637	1878	1160	201	[Rock1 - rho-associated coiled-coil containing protein kinase 1, Mmd - monocyte to macrophage differentiation-associated, Abl1 - c-abl oncogene 1, non-receptor tyrosine kinase, Ndnf - neuron-derived neurotrophic factor, Ntrk2 - neurotrophic tyrosine kinase, receptor, type 2, Zic2 - zinc finger protein of the cerebellum 2, Ago1 - argonaute risc catalytic subunit 1, Sfrp5 - secreted frizzled-relate…	BP
GO:0016043	cellular component organization	4.3e-5	0.0161	1.1900000000000002	14637	4129	1347	454	[Suv39h1 - suppressor of variegation 3-9 homolog 1 (drosophila), Abca1 - atp-binding cassette, sub-family a (abc1), member 1, Ptgfrn - prostaglandin f2 receptor negative regulator, Cgnl1 - cingulin-like 1, Abca4 - atp-binding cassette, sub-family a (abc1), member 4, Mak - male germ cell-associated kinase, Abca2 - atp-binding cassette, sub-family a (abc1), member 2, Gsn - gelsolin, Abi1 - abl-inte…	BP
GO:0007018	microtubule-based movement	4.36e-5	0.0159	2.52	14637	249	652	28	[Dnali1 - dynein, axonemal, light intermediate polypeptide 1, Dnah11 - dynein, axonemal, heavy chain 11, Dynlrb2 - dynein light chain roadblock-type 2, Trak2 - trafficking protein, kinesin binding 2, Dnah6 - dynein, axonemal, heavy chain 6, Spag6 - sperm associated antigen 6, Rsph4a - radial spoke head 4 homolog a (chlamydomonas), Kif13b - kinesin family member 13b, Loh12cr1 - loss of heterozygos…	BP
GO:0007610	behavior	4.47e-5	0.0159	1.96	14637	586	624	49	[Chrnb4 - cholinergic receptor, nicotinic, beta polypeptide 4, Pou4f1 - pou domain, class 4, transcription factor 1, Hipk2 - homeodomain interacting protein kinase 2, Ube2q1 - ubiquitin-conjugating enzyme e2q (putative) 1, Zic1 - zinc finger protein of the cerebellum 1, Slc1a3 - solute carrier family 1 (glial high affinity glutamate transporter), member 3, Ppp1r1b - protein phosphatase 1, regulat…	BP
GO:0050793	regulation of developmental process	4.91e-5	0.0171	1.3	14637	2333	1174	244	[Rock1 - rho-associated coiled-coil containing protein kinase 1, Mmd - monocyte to macrophage differentiation-associated, Abl1 - c-abl oncogene 1, non-receptor tyrosine kinase, Ntrk2 - neurotrophic tyrosine kinase, receptor, type 2, Ndnf - neuron-derived neurotrophic factor, Rora - rar-related orphan receptor alpha, Zic2 - zinc finger protein of the cerebellum 2, Ago1 - argonaute risc catalytic s…	BP
GO:0022890	inorganic cation transmembrane transporter activity	5.17e-5	0.0282	2.9499999999999997	14637	469	233	22	[Slc38a2 - solute carrier family 38, member 2, Chrna6 - cholinergic receptor, nicotinic, alpha polypeptide 6, Chrnb4 - cholinergic receptor, nicotinic, beta polypeptide 4, Trpm3 - transient receptor potential cation channel, subfamily m, member 3, Kcnf1 - potassium voltage-gated channel, subfamily f, member 1, Tmem37 - transmembrane protein 37, Slc23a2 - solute carrier family 23 (nucleobase trans…	MF
GO:0051241	negative regulation of multicellular organismal process	6.04e-5	0.0206	1.46	14637	1108	1174	130	[Rock1 - rho-associated coiled-coil containing protein kinase 1, Serpinb1b - serine (or cysteine) peptidase inhibitor, clade b, member 1b, Trak2 - trafficking protein, kinesin binding 2, Celf4 - cugbp, elav-like family member 4, Ago1 - argonaute risc catalytic subunit 1, Flna - filamin, alpha, Sfrp5 - secreted frizzled-related sequence protein 5, Pfn2 - profilin 2, Apod - apolipoprotein d, Ptch1 …	BP
GO:0097458	neuron part	6.04e-5	0.00468	1.37	14637	1784	1092	182	[Slc38a2 - solute carrier family 38, member 2, Ermn - ermin, erm-like protein, Chrnb4 - cholinergic receptor, nicotinic, beta polypeptide 4, Abca4 - atp-binding cassette, sub-family a (abc1), member 4, Trak2 - trafficking protein, kinesin binding 2, Cyp46a1 - cytochrome p450, family 46, subfamily a, polypeptide 1, Abi1 - abl-interactor 1, Abl1 - c-abl oncogene 1, non-receptor tyrosine kinase, Unc…	CC
GO:0035094	response to nicotine	6.26e-5	0.0208	11.46	14637	21	365	6	[Chrnb3 - cholinergic receptor, nicotinic, beta polypeptide 3, Chrnb4 - cholinergic receptor, nicotinic, beta polypeptide 4, Ppp1r1b - protein phosphatase 1, regulatory (inhibitor) subunit 1b, Igf2 - insulin-like growth factor 2, Lypd1 - ly6/plaur domain containing 1, Bad - bcl2-associated agonist of cell death]	BP
GO:0046873	metal ion transmembrane transporter activity	6.65e-5	0.0323	1.96	14637	358	962	46	[Slc38a2 - solute carrier family 38, member 2, Trf - transferrin, Snap25 - synaptosomal-associated protein 25, Kcnc4 - potassium voltage gated channel, shaw-related subfamily, member 4, Nipal2 - nipa-like domain containing 2, Tmem37 - transmembrane protein 37, Trpv4 - transient receptor potential cation channel, subfamily v, member 4, Slc1a3 - solute carrier family 1 (glial high affinity glutamat…	MF
GO:0022836	gated channel activity	6.66e-5	0.0291	2.3299999999999996	14637	270	721	31	[Chrnb4 - cholinergic receptor, nicotinic, beta polypeptide 4, Tmem63a - transmembrane protein 63a, Kcnc4 - potassium voltage gated channel, shaw-related subfamily, member 4, Snap25 - synaptosomal-associated protein 25, Tmem37 - transmembrane protein 37, Trpv4 - transient receptor potential cation channel, subfamily v, member 4, Gabrr2 - gamma-aminobutyric acid (gaba) c receptor, subunit rho 2, V…	MF
GO:0008324	cation transmembrane transporter activity	6.84e-5	0.0272	2.82	14637	512	233	23	[Slc38a2 - solute carrier family 38, member 2, Chrna6 - cholinergic receptor, nicotinic, alpha polypeptide 6, Chrnb4 - cholinergic receptor, nicotinic, beta polypeptide 4, Trpm3 - transient receptor potential cation channel, subfamily m, member 3, Kcnf1 - potassium voltage-gated channel, subfamily f, member 1, Tmem37 - transmembrane protein 37, Slc23a2 - solute carrier family 23 (nucleobase trans…	MF
GO:0016021	integral component of membrane	7.02e-5	0.00523	1.22	14637	3604	1187	358	[Tmtc1 - transmembrane and tetratricopeptide repeat containing 1, Kcng1 - potassium voltage-gated channel, subfamily g, member 1, Abca1 - atp-binding cassette, sub-family a (abc1), member 1, Ptgfrn - prostaglandin f2 receptor negative regulator, Tmem63a - transmembrane protein 63a, Abca4 - atp-binding cassette, sub-family a (abc1), member 4, Abca2 - atp-binding cassette, sub-family a (abc1), memb…	CC
GO:0098656	anion transmembrane transport	7.29e-5	0.0237	4.1899999999999995	14637	153	297	13	[Slc38a2 - solute carrier family 38, member 2, Slc37a2 - solute carrier family 37 (glycerol-3-phosphate transporter), member 2, Folr1 - folate receptor 1 (adult), Slc23a2 - solute carrier family 23 (nucleobase transporters), member 2, Kcnj10 - potassium inwardly-rectifying channel, subfamily j, member 10, Gabrr2 - gamma-aminobutyric acid (gaba) c receptor, subunit rho 2, Slc16a12 - solute carrier…	BP
GO:0120035	regulation of plasma membrane bounded cell projection organization	7.41e-5	0.0236	1.57	14637	738	1172	93	[Trak2 - trafficking protein, kinesin binding 2, Neurl1a - neuralized homolog 1a (drosophila), Abl1 - c-abl oncogene 1, non-receptor tyrosine kinase, Ndnf - neuron-derived neurotrophic factor, Ntrk2 - neurotrophic tyrosine kinase, receptor, type 2, Flna - filamin, alpha, Wnt3 - wingless-related mmtv integration site 3, Pfn2 - profilin 2, Ccp110 - centriolar coiled coil protein 110, Aqp1 - aquapor…	BP
GO:0051493	regulation of cytoskeleton organization	7.91e-5	0.0247	1.6	14637	511	1484	83	[Rock1 - rho-associated coiled-coil containing protein kinase 1, Cgnl1 - cingulin-like 1, Gsn - gelsolin, Abl1 - c-abl oncogene 1, non-receptor tyrosine kinase, Wnt11 - wingless-related mmtv integration site 11, Gpm6b - glycoprotein m6b, Flna - filamin, alpha, Pfn2 - profilin 2, Gda - guanine deaminase, Capn6 - calpain 6, Ccp110 - centriolar coiled coil protein 110, Cit - citron, Prkce - protein …	BP
GO:0022848	acetylcholine-gated cation-selective channel activity	8.37e-5	0.0305	24.03	14637	12	203	4	[Chrnb3 - cholinergic receptor, nicotinic, beta polypeptide 3, Chrna6 - cholinergic receptor, nicotinic, alpha polypeptide 6, Chrnb4 - cholinergic receptor, nicotinic, beta polypeptide 4, Chrna3 - cholinergic receptor, nicotinic, alpha polypeptide 3]	MF
GO:0097729	9+2 motile cilium	8.46e-5	0.00606	4.67	14637	71	530	12	[Tcte1 - t-complex-associated testis expressed 1, Dnah11 - dynein, axonemal, heavy chain 11, Dnali1 - dynein, axonemal, light intermediate polypeptide 1, Dnajb13 - dnaj (hsp40) related, subfamily b, member 13, Sept4 - septin 4, Ccdc108 - coiled-coil domain containing 108, Mns1 - meiosis-specific nuclear structural protein 1, Spef2 - sperm flagellar 2, Akap9 - a kinase (prka) anchor protein (yotia…	CC
GO:0009986	cell surface	8.74e-5	0.00604	1.67	14637	532	1185	72	[Sulf1 - sulfatase 1, Cd59a - cd59a antigen, Abca1 - atp-binding cassette, sub-family a (abc1), member 1, Sparc - secreted acidic cysteine rich glycoprotein, Crhr2 - corticotropin releasing hormone receptor 2, Emp2 - epithelial membrane protein 2, Trf - transferrin, Hhip - hedgehog-interacting protein, Mas1 - mas1 oncogene, Ntrk2 - neurotrophic tyrosine kinase, receptor, type 2, Entpd6 - ectonucl…	CC
GO:0007017	microtubule-based process	8.9e-5	0.0272	1.81	14637	604	764	57	[Dnali1 - dynein, axonemal, light intermediate polypeptide 1, Trak2 - trafficking protein, kinesin binding 2, Dnah6 - dynein, axonemal, heavy chain 6, Spag6 - sperm associated antigen 6, Neurl1a - neuralized homolog 1a (drosophila), Ccdc88c - coiled-coil domain containing 88c, Flna - filamin, alpha, Ccp110 - centriolar coiled coil protein 110, Loh12cr1 - loss of heterozygosity, 12, chromosomal re…	BP
GO:0015291	secondary active transmembrane transporter activity	9.01e-5	0.0303	4.109999999999999	14637	183	253	13	[Slc38a2 - solute carrier family 38, member 2, Slc37a2 - solute carrier family 37 (glycerol-3-phosphate transporter), member 2, Slc23a2 - solute carrier family 23 (nucleobase transporters), member 2, Slc4a5 - solute carrier family 4, sodium bicarbonate cotransporter, member 5, Slc16a8 - solute carrier family 16 (monocarboxylic acid transporters), member 8, Slc15a3 - solute carrier family 15, memb…	MF
GO:0043005	neuron projection	9.05e-5	0.00604	1.47	14637	1146	1061	122	[Slc38a2 - solute carrier family 38, member 2, Chrnb4 - cholinergic receptor, nicotinic, beta polypeptide 4, Trak2 - trafficking protein, kinesin binding 2, Cyp46a1 - cytochrome p450, family 46, subfamily a, polypeptide 1, Abi1 - abl-interactor 1, Abl1 - c-abl oncogene 1, non-receptor tyrosine kinase, Slc1a3 - solute carrier family 1 (glial high affinity glutamate transporter), member 3, Flna - f…	CC
GO:0006810	transport	9.3e-5	0.0279	1.51	14637	2788	347	100	[Slc38a2 - solute carrier family 38, member 2, Chrnb4 - cholinergic receptor, nicotinic, beta polypeptide 4, Abca4 - atp-binding cassette, sub-family a (abc1), member 4, Trak2 - trafficking protein, kinesin binding 2, Gsn - gelsolin, Abl1 - c-abl oncogene 1, non-receptor tyrosine kinase, Tmem37 - transmembrane protein 37, Steap1 - six transmembrane epithelial antigen of the prostate 1, Slc4a5 - s…	BP
GO:0043030	regulation of macrophage activation	9.38e-5	0.0275	4.34	14637	41	987	12	[Nr1d1 - nuclear receptor subfamily 1, group d, member 1, Cd84 - cd84 antigen, Cebpa - ccaat/enhancer binding protein (c/ebp), alpha, Lbp - lipopolysaccharide binding protein, Ctsc - cathepsin c, Thbs1 - thrombospondin 1, Pla2g4a - phospholipase a2, group iva (cytosolic, calcium-dependent), Snca - synuclein, alpha, Lrrk2 - leucine-rich repeat kinase 2, Pla2g5 - phospholipase a2, group v, Rora - r…	BP
GO:0007626	locomotory behavior	9.46e-5	0.0272	2.48	14637	209	733	26	[Id2 - inhibitor of dna binding 2, Chrnb4 - cholinergic receptor, nicotinic, beta polypeptide 4, Gigyf2 - grb10 interacting gyf protein 2, Snap25 - synaptosomal-associated protein 25, Hipk2 - homeodomain interacting protein kinase 2, Snca - synuclein, alpha, Dmbx1 - diencephalon/mesencephalon homeobox 1, Zic1 - zinc finger protein of the cerebellum 1, Cnp - 2',3'-cyclic nucleotide 3' phosphodiest…	BP
GO:0015276	ligand-gated ion channel activity	9.61e-5	0.03	7.91	14637	108	137	8	[Chrnb3 - cholinergic receptor, nicotinic, beta polypeptide 3, Chrna3 - cholinergic receptor, nicotinic, alpha polypeptide 3, Chrna6 - cholinergic receptor, nicotinic, alpha polypeptide 6, Aqp1 - aquaporin 1, Kcne2 - potassium voltage-gated channel, isk-related subfamily, gene 2, Kcnj10 - potassium inwardly-rectifying channel, subfamily j, member 10, Kcnj13 - potassium inwardly-rectifying channel…	MF
GO:0050878	regulation of body fluid levels	1.05e-4	0.0297	1.97	14637	215	1420	41	[Edn1 - endothelin 1, Tfap2b - transcription factor ap-2 beta, Stk39 - serine/threonine kinase 39, Plg - plasminogen, Prlr - prolactin receptor, Tifab - traf-interacting protein with forkhead-associated domain, family member b, Neurl1a - neuralized homolog 1a (drosophila), Trpv4 - transient receptor potential cation channel, subfamily v, member 4, Uts2r - urotensin 2 receptor, Slc4a5 - solute car…	BP
GO:0031750	D3 dopamine receptor binding	1.05e-4	0.0307	35.41	14637	4	310	3	[Ppp1r1b - protein phosphatase 1, regulatory (inhibitor) subunit 1b, Palm - paralemmin, Clic6 - chloride intracellular channel 6]	MF
GO:0005215	transporter activity	1.11e-4	0.0304	2.72	14637	891	139	23	[Slc38a2 - solute carrier family 38, member 2, Chrna6 - cholinergic receptor, nicotinic, alpha polypeptide 6, Abca4 - atp-binding cassette, sub-family a (abc1), member 4, Trpm3 - transient receptor potential cation channel, subfamily m, member 3, Slc23a2 - solute carrier family 23 (nucleobase transporters), member 2, Kcnj10 - potassium inwardly-rectifying channel, subfamily j, member 10, Kcnj13 -…	MF
GO:0098739	import across plasma membrane	1.14e-4	0.0315	5.78	14637	113	224	10	[Slc39a4 - solute carrier family 39 (zinc transporter), member 4, Folr1 - folate receptor 1 (adult), Kcne2 - potassium voltage-gated channel, isk-related subfamily, gene 2, Slc12a7 - solute carrier family 12, member 7, Kcnj10 - potassium inwardly-rectifying channel, subfamily j, member 10, Trpv4 - transient receptor potential cation channel, subfamily v, member 4, Kcnj13 - potassium inwardly-rect…	BP
GO:0009925	basal plasma membrane	1.14e-4	0.00738	4.86	14637	56	592	11	[Slc16a8 - solute carrier family 16 (monocarboxylic acid transporters), member 8, Abcc1 - atp-binding cassette, sub-family c (cftr/mrp), member 1, Itgb4 - integrin beta 4, Aqp1 - aquaporin 1, Ace - angiotensin i converting enzyme (peptidyl-dipeptidase a) 1, Plec - plectin, C5ar2 - complement component 5a receptor 2, Slc23a2 - solute carrier family 23 (nucleobase transporters), member 2, Ldlrap1 -…	CC
GO:0050801	ion homeostasis	1.15e-4	0.0313	1.6700000000000002	14637	645	965	71	[Abca1 - atp-binding cassette, sub-family a (abc1), member 1, Trf - transferrin, Abl1 - c-abl oncogene 1, non-receptor tyrosine kinase, Steap1 - six transmembrane epithelial antigen of the prostate 1, Pacs2 - phosphofurin acidic cluster sorting protein 2, Slc4a5 - solute carrier family 4, sodium bicarbonate cotransporter, member 5, Slc8a1 - solute carrier family 8 (sodium/calcium exchanger), memb…	BP
GO:0099094	ligand-gated cation channel activity	1.15e-4	0.0296	9.229999999999999	14637	81	137	7	[Chrnb3 - cholinergic receptor, nicotinic, beta polypeptide 3, Chrna3 - cholinergic receptor, nicotinic, alpha polypeptide 3, Chrna6 - cholinergic receptor, nicotinic, alpha polypeptide 6, Aqp1 - aquaporin 1, Kcne2 - potassium voltage-gated channel, isk-related subfamily, gene 2, Kcnj10 - potassium inwardly-rectifying channel, subfamily j, member 10, Kcnj13 - potassium inwardly-rectifying channel…	MF
GO:0022834	ligand-gated channel activity	1.17e-4	0.0285	7.7	14637	111	137	8	[Chrnb3 - cholinergic receptor, nicotinic, beta polypeptide 3, Chrna3 - cholinergic receptor, nicotinic, alpha polypeptide 3, Chrna6 - cholinergic receptor, nicotinic, alpha polypeptide 6, Aqp1 - aquaporin 1, Kcne2 - potassium voltage-gated channel, isk-related subfamily, gene 2, Kcnj10 - potassium inwardly-rectifying channel, subfamily j, member 10, Kcnj13 - potassium inwardly-rectifying channel…	MF
GO:0005892	acetylcholine-gated channel complex	1.23e-4	0.00768	22.19	14637	13	203	4	[Chrnb3 - cholinergic receptor, nicotinic, beta polypeptide 3, Chrna3 - cholinergic receptor, nicotinic, alpha polypeptide 3, Chrnb4 - cholinergic receptor, nicotinic, beta polypeptide 4, Chrna6 - cholinergic receptor, nicotinic, alpha polypeptide 6]	CC
GO:0071295	cellular response to vitamin	1.25e-4	0.0333	195.16	14637	5	30	2	[Folr1 - folate receptor 1 (adult), Postn - periostin, osteoblast specific factor]	BP
GO:0044782	cilium organization	1.26e-4	0.0332	2.64	14637	232	549	23	[Fuz - fuzzy homolog (drosophila), Mns1 - meiosis-specific nuclear structural protein 1, Foxj1 - forkhead box j1, Spag6 - sperm associated antigen 6, Gsn - gelsolin, Gm216 - predicted gene 216, Iqub - iq motif and ubiquitin domain containing, Dnaaf3 - dynein, axonemal assembly factor 3, 1700009P17Rik - riken cdna 1700009p17 gene, Eno4 - enolase 4, Tekt1 - tektin 1, Cep350 - centrosomal protein 35…	BP
GO:0070032	synaptobrevin 2-SNAP-25-syntaxin-1a-complexin I complex	1.27e-4	0.0077	12.23	14637	4	1197	4	[Snap25 - synaptosomal-associated protein 25, Stx1a - syntaxin 1a (brain), Vamp2 - vesicle-associated membrane protein 2, Cplx1 - complexin 1]	CC
GO:0005858	axonemal dynein complex	1.31e-4	0.00767	5.06	14637	19	1370	9	[Dnah7c - dynein, axonemal, heavy chain 7c, Wdr78 - wd repeat domain 78, Ttc18 - tetratricopeptide repeat domain 18, Dnah2 - dynein, axonemal, heavy chain 2, Dnah6 - dynein, axonemal, heavy chain 6, Casc1 - cancer susceptibility candidate 1, Dnah17 - dynein, axonemal, heavy chain 17, Ccdc114 - coiled-coil domain containing 114, Wdr63 - wd repeat domain 63]	CC
GO:0019828	aspartic-type endopeptidase inhibitor activity	1.35e-4	0.0311	14.44	14637	5	811	4	[Prnp - prion protein, Rock1 - rho-associated coiled-coil containing protein kinase 1, Wfdc2 - wap four-disulfide core domain 2, Crb2 - crumbs homolog 2 (drosophila)]	MF
GO:0005539	glycosaminoglycan binding	1.4e-4	0.0306	2.4499999999999997	14637	163	918	25	[Sulf1 - sulfatase 1, Prnp - prion protein, Ncan - neurocan, Pcolce - procollagen c-endopeptidase enhancer protein, Col5a1 - collagen, type v, alpha 1, Hyal2 - hyaluronoglucosaminidase 2, Postn - periostin, osteoblast specific factor, Bmp7 - bone morphogenetic protein 7, Ptch1 - patched homolog 1, Cfh - complement component factor h, Fbn1 - fibrillin 1, Gpnmb - glycoprotein (transmembrane) nmb, C…	MF
GO:0009887	animal organ morphogenesis	1.41e-4	0.0363	1.79	14637	470	957	55	[Otx2 - orthodenticle homolog 2 (drosophila), Hhip - hedgehog-interacting protein, Fat1 - fat tumor suppressor homolog 1 (drosophila), Hipk2 - homeodomain interacting protein kinase 2, Kat6a - k(lysine) acetyltransferase 6a, Neurod1 - neurogenic differentiation 1, Slc8a1 - solute carrier family 8 (sodium/calcium exchanger), member 1, Flna - filamin, alpha, Wnt3 - wingless-related mmtv integration…	BP
GO:0023061	signal release	1.46e-4	0.0371	2.19	14637	132	1466	29	[Edn1 - endothelin 1, Abca1 - atp-binding cassette, sub-family a (abc1), member 1, Snap25 - synaptosomal-associated protein 25, Ube2q1 - ubiquitin-conjugating enzyme e2q (putative) 1, Snca - synuclein, alpha, Unc13b - unc-13 homolog b (c. elegans), Trpv4 - transient receptor potential cation channel, subfamily v, member 4, Neurod1 - neurogenic differentiation 1, Aqp1 - aquaporin 1, Wls - wntless …	BP
GO:0045595	regulation of cell differentiation	1.48e-4	0.0368	1.35	14637	1667	1172	180	[Rock1 - rho-associated coiled-coil containing protein kinase 1, Per2 - period circadian clock 2, Trak2 - trafficking protein, kinesin binding 2, Mmd - monocyte to macrophage differentiation-associated, Zfp219 - zinc finger protein 219, Abl1 - c-abl oncogene 1, non-receptor tyrosine kinase, Ntrk2 - neurotrophic tyrosine kinase, receptor, type 2, Ndnf - neuron-derived neurotrophic factor, Rora - r…	BP
GO:0050767	regulation of neurogenesis	1.52e-4	0.0373	1.5	14637	878	1167	105	[Rock1 - rho-associated coiled-coil containing protein kinase 1, Per2 - period circadian clock 2, Trak2 - trafficking protein, kinesin binding 2, Mmd - monocyte to macrophage differentiation-associated, Abl1 - c-abl oncogene 1, non-receptor tyrosine kinase, Ndnf - neuron-derived neurotrophic factor, Ntrk2 - neurotrophic tyrosine kinase, receptor, type 2, Spen - spen homolog, transcriptional regul…	BP
GO:0036156	inner dynein arm	1.55e-4	0.00881	10.42	14637	8	878	5	[Dnah7c - dynein, axonemal, heavy chain 7c, Dnah2 - dynein, axonemal, heavy chain 2, Dnah6 - dynein, axonemal, heavy chain 6, Casc1 - cancer susceptibility candidate 1, Wdr63 - wd repeat domain 63]	CC
GO:0048646	anatomical structure formation involved in morphogenesis	1.57e-4	0.0379	1.6300000000000001	14637	683	970	74	[Lmo4 - lim domain only 4, Ptgfrn - prostaglandin f2 receptor negative regulator, Amotl1 - angiomotin-like 1, Otx2 - orthodenticle homolog 2 (drosophila), 2210016L21Rik - riken cdna 2210016l21 gene, Abca2 - atp-binding cassette, sub-family a (abc1), member 2, Folr1 - folate receptor 1 (adult), Zfp219 - zinc finger protein 219, Abi1 - abl-interactor 1, Abl1 - c-abl oncogene 1, non-receptor tyrosin…	BP
GO:0042592	homeostatic process	1.6e-4	0.038	1.43	14637	1237	1064	129	[Abca1 - atp-binding cassette, sub-family a (abc1), member 1, Abca2 - atp-binding cassette, sub-family a (abc1), member 2, Abl1 - c-abl oncogene 1, non-receptor tyrosine kinase, Rora - rar-related orphan receptor alpha, Steap1 - six transmembrane epithelial antigen of the prostate 1, Unc13b - unc-13 homolog b (c. elegans), Slc4a5 - solute carrier family 4, sodium bicarbonate cotransporter, member…	BP
GO:0007288	sperm axoneme assembly	1.62e-4	0.0378	7.2700000000000005	14637	20	705	7	[Wdr52 - wd repeat domain 52, Ccdc108 - coiled-coil domain containing 108, Spef2 - sperm flagellar 2, Spag6 - sperm associated antigen 6, Neurl1a - neuralized homolog 1a (drosophila), Spag16 - sperm associated antigen 16, Wdr96 - wd repeat domain 96]	BP
GO:0099587	inorganic ion import across plasma membrane	1.7e-4	0.0392	7.06	14637	74	224	8	[Slc39a4 - solute carrier family 39 (zinc transporter), member 4, Kcne2 - potassium voltage-gated channel, isk-related subfamily, gene 2, Slc12a7 - solute carrier family 12, member 7, Kcnj10 - potassium inwardly-rectifying channel, subfamily j, member 10, Trpv4 - transient receptor potential cation channel, subfamily v, member 4, Kcnj13 - potassium inwardly-rectifying channel, subfamily j, member…	BP
GO:0098659	inorganic cation import across plasma membrane	1.7e-4	0.0386	7.06	14637	74	224	8	[Slc39a4 - solute carrier family 39 (zinc transporter), member 4, Kcne2 - potassium voltage-gated channel, isk-related subfamily, gene 2, Slc12a7 - solute carrier family 12, member 7, Kcnj10 - potassium inwardly-rectifying channel, subfamily j, member 10, Trpv4 - transient receptor potential cation channel, subfamily v, member 4, Kcnj13 - potassium inwardly-rectifying channel, subfamily j, member…	BP
GO:0097722	sperm motility	1.77e-4	0.0395	3.4499999999999997	14637	64	994	15	[Tcte1 - t-complex-associated testis expressed 1, Dnah11 - dynein, axonemal, heavy chain 11, Wdr52 - wd repeat domain 52, A330021E22Rik - riken cdna a330021e22 gene, Ccdc108 - coiled-coil domain containing 108, Spag6 - sperm associated antigen 6, Neurl1a - neuralized homolog 1a (drosophila), Eno4 - enolase 4, 4833427G06Rik - riken cdna 4833427g06 gene, Ttll9 - tubulin tyrosine ligase-like family,…	BP
GO:0044089	positive regulation of cellular component biogenesis	1.82e-4	0.0401	1.57	14637	515	1484	82	[Rock1 - rho-associated coiled-coil containing protein kinase 1, Abca1 - atp-binding cassette, sub-family a (abc1), member 1, Mitf - microphthalmia-associated transcription factor, Gsn - gelsolin, Neurl1a - neuralized homolog 1a (drosophila), Abl1 - c-abl oncogene 1, non-receptor tyrosine kinase, Ntrk2 - neurotrophic tyrosine kinase, receptor, type 2, Mpp7 - membrane protein, palmitoylated 7 (mag…	BP
GO:0007154	cell communication	1.83e-4	0.0398	2.15	14637	538	430	34	[Gabarapl1 - gamma-aminobutyric acid (gaba) a receptor-associated protein-like 1, Chrnb4 - cholinergic receptor, nicotinic, beta polypeptide 4, Itgb4 - integrin beta 4, Folr1 - folate receptor 1 (adult), Lamp2 - lysosomal-associated membrane protein 2, Gabrr2 - gamma-aminobutyric acid (gaba) c receptor, subunit rho 2, Vdac1 - voltage-dependent anion channel 1, Fchsd2 - fch and double sh3 domains …	BP
GO:0007417	central nervous system development	2.03e-4	0.0434	3.34	14637	87	807	16	[Zic4 - zinc finger protein of the cerebellum 4, Otx2 - orthodenticle homolog 2 (drosophila), Ncan - neurocan, Hapln2 - hyaluronan and proteoglycan link protein 2, Gsn - gelsolin, Arsa - arylsulfatase a, Dmbx1 - diencephalon/mesencephalon homeobox 1, 1500015O10Rik - riken cdna 1500015o10 gene, Zic1 - zinc finger protein of the cerebellum 1, Zic2 - zinc finger protein of the cerebellum 2, Zic3 - z…	BP
GO:0042572	retinol metabolic process	2.03e-4	0.0428	216.84	14637	15	9	2	[Ttr - transthyretin, Rbp1 - retinol binding protein 1, cellular]	BP
GO:0015711	organic anion transport	2.15e-4	0.0447	3.29	14637	292	244	16	[Slc38a2 - solute carrier family 38, member 2, Slc37a2 - solute carrier family 37 (glycerol-3-phosphate transporter), member 2, Abca4 - atp-binding cassette, sub-family a (abc1), member 4, Folr1 - folate receptor 1 (adult), Atp11a - atpase, class vi, type 11a, Slc23a2 - solute carrier family 23 (nucleobase transporters), member 2, Kcnj10 - potassium inwardly-rectifying channel, subfamily j, membe…	BP
GO:0033270	paranode region of axon	2.15e-4	0.0119	8.7	14637	17	594	6	[Ermn - ermin, erm-like protein, Kcna1 - potassium voltage-gated channel, shaker-related subfamily, member 1, Gjc2 - gap junction protein, gamma 2, Mag - myelin-associated glycoprotein, Nfasc - neurofascin, Kif13b - kinesin family member 13b]	CC
GO:0001505	regulation of neurotransmitter levels	2.19e-4	0.045	1.74	14637	310	1466	54	[Per2 - period circadian clock 2, Bcl2l1 - bcl2-like 1, Ntrk2 - neurotrophic tyrosine kinase, receptor, type 2, Rora - rar-related orphan receptor alpha, Unc13b - unc-13 homolog b (c. elegans), Slc1a3 - solute carrier family 1 (glial high affinity glutamate transporter), member 3, Gpm6b - glycoprotein m6b, Pfn2 - profilin 2, Prkce - protein kinase c, epsilon, Stx1a - syntaxin 1a (brain), P2rx4 - …	BP
GO:0050839	cell adhesion molecule binding	2.29e-4	0.0476	1.87	14637	228	1475	43	[Ezr - ezrin, Itgb4 - integrin beta 4, Icam5 - intercellular adhesion molecule 5, telencephalin, Emp2 - epithelial membrane protein 2, Icam1 - intercellular adhesion molecule 1, Tgfbi - transforming growth factor, beta induced, Lcp1 - lymphocyte cytosolic protein 1, Lamb1 - laminin b1, Tln1 - talin 1, Nos2 - nitric oxide synthase 2, inducible, Tjp3 - tight junction protein 3, Tln2 - talin 2, Col4…	MF
GO:0005261	cation channel activity	2.4e-4	0.0476	2.24	14637	263	721	29	[Chrnb4 - cholinergic receptor, nicotinic, beta polypeptide 4, Tmem63a - transmembrane protein 63a, Trpm3 - transient receptor potential cation channel, subfamily m, member 3, Kcnc4 - potassium voltage gated channel, shaw-related subfamily, member 4, Snap25 - synaptosomal-associated protein 25, Tmem37 - transmembrane protein 37, Trpv4 - transient receptor potential cation channel, subfamily v, me…	MF
GO:0071840	cellular component organization or biogenesis	2.42e-4	0.0489	1.1700000000000002	14637	4198	1476	494	[Apoa1bp - apolipoprotein a-i binding protein, Suv39h1 - suppressor of variegation 3-9 homolog 1 (drosophila), Abca1 - atp-binding cassette, sub-family a (abc1), member 1, Ptgfrn - prostaglandin f2 receptor negative regulator, Cgnl1 - cingulin-like 1, Abca4 - atp-binding cassette, sub-family a (abc1), member 4, Abca2 - atp-binding cassette, sub-family a (abc1), member 2, Mak - male germ cell-asso…	BP
GO:0048731	system development	2.44e-4	0.0488	1.55	14637	694	1169	86	[Sulf1 - sulfatase 1, Zic4 - zinc finger protein of the cerebellum 4, Fnbp1 - formin binding protein 1, Otx2 - orthodenticle homolog 2 (drosophila), Gsn - gelsolin, Neurl1a - neuralized homolog 1a (drosophila), Pou4f1 - pou domain, class 4, transcription factor 1, Ube2q1 - ubiquitin-conjugating enzyme e2q (putative) 1, Abl1 - c-abl oncogene 1, non-receptor tyrosine kinase, Ndnf - neuron-derived n…	BP
GO:0005509	calcium ion binding	2.46e-4	0.0468	1.73	14637	488	988	57	[Sulf1 - sulfatase 1, Sned1 - sushi, nidogen and egf-like domains 1, Gsn - gelsolin, Asah2 - n-acylsphingosine amidohydrolase 2, Unc13b - unc-13 homolog b (c. elegans), Hpcal4 - hippocalcin-like 4, Pkd2l1 - polycystic kidney disease 2-like 1, Syt17 - synaptotagmin xvii, Tbc1d9 - tbc1 domain family, member 9, Fbn1 - fibrillin 1, Vldlr - very low density lipoprotein receptor, Dlk2 - delta-like 2 ho…	MF
GO:0005216	ion channel activity	2.53e-4	0.0461	2.09	14637	330	721	34	[Chrnb4 - cholinergic receptor, nicotinic, beta polypeptide 4, Tmem63a - transmembrane protein 63a, Trpm3 - transient receptor potential cation channel, subfamily m, member 3, Snap25 - synaptosomal-associated protein 25, Kcnc4 - potassium voltage gated channel, shaw-related subfamily, member 4, Tmem37 - transmembrane protein 37, Trpv4 - transient receptor potential cation channel, subfamily v, me…	MF
GO:0007631	feeding behavior	2.71e-4	0.0534	3.86	14637	79	624	13	[Gigyf2 - grb10 interacting gyf protein 2, Npy1r - neuropeptide y receptor y1, Htr2c - 5-hydroxytryptamine (serotonin) receptor 2c, Pou4f1 - pou domain, class 4, transcription factor 1, Ube2q1 - ubiquitin-conjugating enzyme e2q (putative) 1, Dmbx1 - diencephalon/mesencephalon homeobox 1, Lepr - leptin receptor, Cck - cholecystokinin, Negr1 - neuronal growth regulator 1, Ace - angiotensin i conver…	BP
GO:0015670	carbon dioxide transport	2.73e-4	0.0531	13.629999999999999	14637	6	716	4	[Car12 - carbonic anyhydrase 12, Aqp1 - aquaporin 1, Car14 - carbonic anhydrase 14, Car2 - carbonic anhydrase 2]	BP
GO:0022603	regulation of anatomical structure morphogenesis	2.73e-4	0.0524	1.46	14637	967	1174	113	[Rock1 - rho-associated coiled-coil containing protein kinase 1, Ermn - ermin, erm-like protein, Trak2 - trafficking protein, kinesin binding 2, Abl1 - c-abl oncogene 1, non-receptor tyrosine kinase, Ntrk2 - neurotrophic tyrosine kinase, receptor, type 2, Syne3 - spectrin repeat containing, nuclear envelope family member 3, Postn - periostin, osteoblast specific factor, Flna - filamin, alpha, Ago…	BP
GO:0051959	dynein light intermediate chain binding	2.79e-4	0.0487	4.94	14637	26	1026	9	[Dnah7c - dynein, axonemal, heavy chain 7c, Ccdc88c - coiled-coil domain containing 88c, Ccdc88b - coiled-coil domain containing 88b, Dnah11 - dynein, axonemal, heavy chain 11, Dnah9 - dynein, axonemal, heavy chain 9, Dnah2 - dynein, axonemal, heavy chain 2, Dynll1 - dynein light chain lc8-type 1, Dnah6 - dynein, axonemal, heavy chain 6, Dync1h1 - dynein cytoplasmic 1 heavy chain 1]	MF
GO:0110053	regulation of actin filament organization	2.86e-4	0.0543	1.82	14637	248	1457	45	[Cgnl1 - cingulin-like 1, Kank1 - kn motif and ankyrin repeat domains 1, Icam1 - intercellular adhesion molecule 1, Cdc42ep1 - cdc42 effector protein (rho gtpase binding) 1, Gsn - gelsolin, Abl1 - c-abl oncogene 1, non-receptor tyrosine kinase, Wnt11 - wingless-related mmtv integration site 11, Fchsd2 - fch and double sh3 domains 2, Flna - filamin, alpha, Pfn2 - profilin 2, Cit - citron, Tesk1 - …	BP
GO:0007423	sensory organ development	2.96e-4	0.0555	3.3299999999999996	14637	134	459	14	[Tfap2b - transcription factor ap-2 beta, Mitf - microphthalmia-associated transcription factor, Mab21l2 - mab-21-like 2 (c. elegans), Fat1 - fat tumor suppressor homolog 1 (drosophila), Myo7a - myosin viia, Six3 - sine oculis-related homeobox 3, Gata3 - gata binding protein 3, Cdkn1c - cyclin-dependent kinase inhibitor 1c (p57), Cc2d2a - coiled-coil and c2 domain containing 2a, Bmp7 - bone morph…	BP
GO:0043209	myelin sheath	3.16e-4	0.017	2.55	14637	167	721	21	[Ezr - ezrin, Ermn - ermin, erm-like protein, Mog - myelin oligodendrocyte glycoprotein, Sept4 - septin 4, Snap25 - synaptosomal-associated protein 25, Gsn - gelsolin, Mobp - myelin-associated oligodendrocytic basic protein, Nfasc - neurofascin, Plp1 - proteolipid protein (myelin) 1, Vdac1 - voltage-dependent anion channel 1, Fam213b - family with sequence similarity 213, member b, Cnp - 2',3'-cy…	CC
GO:0030276	clathrin binding	3.22e-4	0.0542	2.9299999999999997	14637	59	1441	17	[Caly - calcyon neuron-specific vesicular protein, Bcl2l1 - bcl2-like 1, Syt4 - synaptotagmin iv, Cltc - clathrin, heavy polypeptide (hc), Syt2 - synaptotagmin ii, Epn1 - epsin 1, Ldlrap1 - low density lipoprotein receptor adaptor protein 1, Ap2a2 - adaptor-related protein complex 2, alpha 2 subunit, Trpc6 - transient receptor potential cation channel, subfamily c, member 6, Ap2a1 - adaptor-relat…	MF
GO:0060284	regulation of cell development	3.26e-4	0.0602	1.45	14637	998	1167	115	[Rock1 - rho-associated coiled-coil containing protein kinase 1, Per2 - period circadian clock 2, Trak2 - trafficking protein, kinesin binding 2, Mmd - monocyte to macrophage differentiation-associated, Abl1 - c-abl oncogene 1, non-receptor tyrosine kinase, Ndnf - neuron-derived neurotrophic factor, Ntrk2 - neurotrophic tyrosine kinase, receptor, type 2, Postn - periostin, osteoblast specific fac…	BP
GO:0030175	filopodium	3.26e-4	0.0171	2.94	14637	62	1363	17	[Ezr - ezrin, Dnali1 - dynein, axonemal, light intermediate polypeptide 1, Ermn - ermin, erm-like protein, Fat1 - fat tumor suppressor homolog 1 (drosophila), Snap25 - synaptosomal-associated protein 25, Lcp1 - lymphocyte cytosolic protein 1, Dbn1 - drebrin 1, Twf2 - twinfilin, actin-binding protein, homolog 2 (drosophila), Trpv4 - transient receptor potential cation channel, subfamily v, member …	CC
GO:0023016	signal transduction by trans-phosphorylation	3.34e-4	0.0609	17.959999999999997	14637	3	815	3	[Stk39 - serine/threonine kinase 39, Oxsr1 - oxidative-stress responsive 1, Wnk1 - wnk lysine deficient protein kinase 1]	BP
GO:0010107	potassium ion import	3.54e-4	0.0639	7.17	14637	38	376	7	[Kcnj4 - potassium inwardly-rectifying channel, subfamily j, member 4, Kcne2 - potassium voltage-gated channel, isk-related subfamily, gene 2, Slc12a4 - solute carrier family 12, member 4, Slc12a7 - solute carrier family 12, member 7, Kcnj10 - potassium inwardly-rectifying channel, subfamily j, member 10, Kcnj13 - potassium inwardly-rectifying channel, subfamily j, member 13, Slc12a2 - solute car…	BP
GO:1990573	potassium ion import across plasma membrane	3.54e-4	0.0631	7.17	14637	38	376	7	[Kcnj4 - potassium inwardly-rectifying channel, subfamily j, member 4, Kcne2 - potassium voltage-gated channel, isk-related subfamily, gene 2, Slc12a4 - solute carrier family 12, member 4, Slc12a7 - solute carrier family 12, member 7, Kcnj10 - potassium inwardly-rectifying channel, subfamily j, member 10, Kcnj13 - potassium inwardly-rectifying channel, subfamily j, member 13, Slc12a2 - solute car…	BP
GO:0055080	cation homeostasis	3.57e-4	0.0629	1.6600000000000001	14637	574	965	63	[Trf - transferrin, Abl1 - c-abl oncogene 1, non-receptor tyrosine kinase, Steap1 - six transmembrane epithelial antigen of the prostate 1, Pacs2 - phosphofurin acidic cluster sorting protein 2, Slc4a5 - solute carrier family 4, sodium bicarbonate cotransporter, member 5, Slc8a1 - solute carrier family 8 (sodium/calcium exchanger), member 1, Kcna1 - potassium voltage-gated channel, shaker-related…	BP
GO:0022838	substrate-specific channel activity	3.65e-4	0.059	2.06	14637	335	721	34	[Chrnb4 - cholinergic receptor, nicotinic, beta polypeptide 4, Tmem63a - transmembrane protein 63a, Trpm3 - transient receptor potential cation channel, subfamily m, member 3, Snap25 - synaptosomal-associated protein 25, Kcnc4 - potassium voltage gated channel, shaw-related subfamily, member 4, Tmem37 - transmembrane protein 37, Trpv4 - transient receptor potential cation channel, subfamily v, me…	MF
GO:1902903	regulation of supramolecular fiber organization	3.73e-4	0.0649	1.6800000000000002	14637	341	1484	58	[Cgnl1 - cingulin-like 1, Gsn - gelsolin, Abl1 - c-abl oncogene 1, non-receptor tyrosine kinase, Wnt11 - wingless-related mmtv integration site 11, Flna - filamin, alpha, Gda - guanine deaminase, Pfn2 - profilin 2, Cit - citron, Prkce - protein kinase c, epsilon, Arpc5 - actin related protein 2/3 complex, subunit 5, Mapre3 - microtubule-associated protein, rp/eb family, member 3, Lmod1 - leiomodi…	BP
GO:0051050	positive regulation of transport	3.78e-4	0.065	1.51	14637	868	1041	93	[Abca1 - atp-binding cassette, sub-family a (abc1), member 1, Crhr2 - corticotropin releasing hormone receptor 2, Trf - transferrin, Abl1 - c-abl oncogene 1, non-receptor tyrosine kinase, Unc13b - unc-13 homolog b (c. elegans), Zic1 - zinc finger protein of the cerebellum 1, Flna - filamin, alpha, Kcna1 - potassium voltage-gated channel, shaker-related subfamily, member 1, Aqp1 - aquaporin 1, Ptc…	BP
GO:0030111	regulation of Wnt signaling pathway	3.95e-4	0.0673	2.27	14637	275	634	27	[Sulf1 - sulfatase 1, Tcf7l2 - transcription factor 7 like 2, t cell specific, hmg box, Kank1 - kn motif and ankyrin repeat domains 1, 2210016L21Rik - riken cdna 2210016l21 gene, Mdfic - myod family inhibitor domain containing, Folr1 - folate receptor 1 (adult), Abl1 - c-abl oncogene 1, non-receptor tyrosine kinase, Ccdc88c - coiled-coil domain containing 88c, Sfrp5 - secreted frizzled-related se…	BP
GO:0035493	SNARE complex assembly	3.97e-4	0.0669	6.74	14637	11	1185	6	[Vamp7 - vesicle-associated membrane protein 7, Snap25 - synaptosomal-associated protein 25, Snca - synuclein, alpha, Stx1a - syntaxin 1a (brain), Vamp1 - vesicle-associated membrane protein 1, Vamp2 - vesicle-associated membrane protein 2]	BP
GO:0050953	sensory perception of light stimulus	3.99e-4	0.0663	3.8	14637	107	468	13	[Rdh5 - retinol dehydrogenase 5, Crygn - crystallin, gamma n, Abca4 - atp-binding cassette, sub-family a (abc1), member 4, Myo7a - myosin viia, Gprc5c - g protein-coupled receptor, family c, group 5, member c, Mfrp - membrane-type frizzled-related protein, Kcnj10 - potassium inwardly-rectifying channel, subfamily j, member 10, Gabrr2 - gamma-aminobutyric acid (gaba) c receptor, subunit rho 2, Opn…	BP
GO:0015464	acetylcholine receptor activity	4.13e-4	0.0644	16.97	14637	17	203	4	[Chrnb3 - cholinergic receptor, nicotinic, beta polypeptide 3, Chrna3 - cholinergic receptor, nicotinic, alpha polypeptide 3, Chrnb4 - cholinergic receptor, nicotinic, beta polypeptide 4, Chrm2 - cholinergic receptor, muscarinic 2, cardiac]	MF
GO:0010035	response to inorganic substance	4.19e-4	0.0689	1.83	14637	348	1037	45	[Prnp - prion protein, Slc38a2 - solute carrier family 38, member 2, Id2 - inhibitor of dna binding 2, Cebpa - ccaat/enhancer binding protein (c/ebp), alpha, Trf - transferrin, Gsn - gelsolin, Abl1 - c-abl oncogene 1, non-receptor tyrosine kinase, Snca - synuclein, alpha, Entpd6 - ectonucleoside triphosphate diphosphohydrolase 6, Slc1a3 - solute carrier family 1 (glial high affinity glutamate tra…	BP
GO:1904019	epithelial cell apoptotic process	4.28e-4	0.0697	18.07	14637	27	120	4	[Gsn - gelsolin, Krt8 - keratin 8, Six3 - sine oculis-related homeobox 3, Krt18 - keratin 18]	BP
GO:0044803	multi-organism membrane organization	4.35e-4	0.0701	11.739999999999998	14637	6	831	4	[Gas6 - growth arrest specific 6, Fchsd1 - fch and double sh3 domains 1, Hyal2 - hyaluronoglucosaminidase 2, Fchsd2 - fch and double sh3 domains 2]	BP
GO:0043062	extracellular structure organization	4.43e-4	0.0706	5.67	14637	258	80	8	[Sulf1 - sulfatase 1, Tgfbi - transforming growth factor, beta induced, Col8a2 - collagen, type viii, alpha 2, Col8a1 - collagen, type viii, alpha 1, Pla2g5 - phospholipase a2, group v, Col4a4 - collagen, type iv, alpha 4, Hspg2 - perlecan (heparan sulfate proteoglycan 2), Postn - periostin, osteoblast specific factor]	BP
GO:0030001	metal ion transport	4.52e-4	0.0712	1.73	14637	476	962	54	[Slc38a2 - solute carrier family 38, member 2, Trf - transferrin, Tmem37 - transmembrane protein 37, Ramp1 - receptor (calcitonin) activity modifying protein 1, Slc1a3 - solute carrier family 1 (glial high affinity glutamate transporter), member 3, Slc8a1 - solute carrier family 8 (sodium/calcium exchanger), member 1, Pkd2l1 - polycystic kidney disease 2-like 1, Kcna1 - potassium voltage-gated ch…	BP
GO:0000904	cell morphogenesis involved in differentiation	4.63e-4	0.0722	3.11	14637	140	505	15	[Id2 - inhibitor of dna binding 2, Sfrp1 - secreted frizzled-related protein 1, Fat1 - fat tumor suppressor homolog 1 (drosophila), Abl1 - c-abl oncogene 1, non-receptor tyrosine kinase, Lamb1 - laminin b1, Dact2 - dapper homolog 2, antagonist of beta-catenin (xenopus), Flna - filamin, alpha, Antxr1 - anthrax toxin receptor 1, Fat3 - fat tumor suppressor homolog 3 (drosophila), C230081A13Rik - ri…	BP
GO:0043270	positive regulation of ion transport	4.65e-4	0.0718	2.24	14637	283	624	27	[Stk39 - serine/threonine kinase 39, Abl1 - c-abl oncogene 1, non-receptor tyrosine kinase, Snca - synuclein, alpha, Plp1 - proteolipid protein (myelin) 1, Flna - filamin, alpha, Cck - cholecystokinin, Rgs9 - regulator of g-protein signaling 9, Kcna1 - potassium voltage-gated channel, shaker-related subfamily, member 1, Kcne2 - potassium voltage-gated channel, isk-related subfamily, gene 2, Gpr39…	BP
GO:0046942	carboxylic acid transport	4.69e-4	0.0717	4.41	14637	206	161	10	[Slc38a2 - solute carrier family 38, member 2, Slc16a8 - solute carrier family 16 (monocarboxylic acid transporters), member 8, Slc16a9 - solute carrier family 16 (monocarboxylic acid transporters), member 9, Ace - angiotensin i converting enzyme (peptidyl-dipeptidase a) 1, Folr1 - folate receptor 1 (adult), Slc16a12 - solute carrier family 16 (monocarboxylic acid transporters), member 12, Slc23a…	BP
GO:0008092	cytoskeletal protein binding	4.73e-4	0.0713	1.52	14637	881	964	88	[Ermn - ermin, erm-like protein, Phactr2 - phosphatase and actin regulator 2, Trak2 - trafficking protein, kinesin binding 2, Gsn - gelsolin, Abl1 - c-abl oncogene 1, non-receptor tyrosine kinase, Tln2 - talin 2, Slc8a1 - solute carrier family 8 (sodium/calcium exchanger), member 1, Flna - filamin, alpha, Ccdc88c - coiled-coil domain containing 88c, Pfn2 - profilin 2, Capn6 - calpain 6, Pkd2l1 - …	MF
GO:0015849	organic acid transport	4.81e-4	0.0728	4.39	14637	207	161	10	[Slc38a2 - solute carrier family 38, member 2, Slc16a8 - solute carrier family 16 (monocarboxylic acid transporters), member 8, Slc16a9 - solute carrier family 16 (monocarboxylic acid transporters), member 9, Ace - angiotensin i converting enzyme (peptidyl-dipeptidase a) 1, Folr1 - folate receptor 1 (adult), Slc16a12 - solute carrier family 16 (monocarboxylic acid transporters), member 12, Slc23a…	BP
GO:0016323	basolateral plasma membrane	4.88e-4	0.0248	2.37	14637	192	740	23	[Stk39 - serine/threonine kinase 39, Ezr - ezrin, Slc38a1 - solute carrier family 38, member 1, Folr1 - folate receptor 1 (adult), Slc23a2 - solute carrier family 23 (nucleobase transporters), member 2, Kcnj10 - potassium inwardly-rectifying channel, subfamily j, member 10, Palm - paralemmin, Slc1a3 - solute carrier family 1 (glial high affinity glutamate transporter), member 3, Slc16a8 - solute …	CC
GO:0051234	establishment of localization	5.14e-4	0.0769	1.6800000000000002	14637	2916	161	54	[Slc38a2 - solute carrier family 38, member 2, Abca4 - atp-binding cassette, sub-family a (abc1), member 4, Trak2 - trafficking protein, kinesin binding 2, Folr1 - folate receptor 1 (adult), Gsn - gelsolin, Abl1 - c-abl oncogene 1, non-receptor tyrosine kinase, Tmem37 - transmembrane protein 37, Slc2a12 - solute carrier family 2 (facilitated glucose transporter), member 12, Slc4a5 - solute carrie…	BP
GO:0030317	flagellated sperm motility	5.16e-4	0.0765	3.3299999999999996	14637	62	994	14	[Tcte1 - t-complex-associated testis expressed 1, Dnah11 - dynein, axonemal, heavy chain 11, Wdr52 - wd repeat domain 52, A330021E22Rik - riken cdna a330021e22 gene, Ccdc108 - coiled-coil domain containing 108, Spag6 - sperm associated antigen 6, Neurl1a - neuralized homolog 1a (drosophila), 4833427G06Rik - riken cdna 4833427g06 gene, Eno4 - enolase 4, Ttll9 - tubulin tyrosine ligase-like family,…	BP
GO:0061180	mammary gland epithelium development	5.18e-4	0.0761	107.23	14637	7	39	2	[Msx1 - msh homeobox 1, Prlr - prolactin receptor]	BP
GO:0051216	cartilage development	5.23e-4	0.076	4.23	14637	79	482	11	[Sulf1 - sulfatase 1, Pax7 - paired box gene 7, Msx1 - msh homeobox 1, Bmp7 - bone morphogenetic protein 7, Bmp6 - bone morphogenetic protein 6, Thbs1 - thrombospondin 1, Smad5 - smad family member 5, Shox2 - short stature homeobox 2, Trpv4 - transient receptor potential cation channel, subfamily v, member 4, Hspg2 - perlecan (heparan sulfate proteoglycan 2), Col11a1 - collagen, type xi, alpha 1]	BP
GO:0031589	cell-substrate adhesion	5.3e-4	0.0763	2.9099999999999997	14637	139	578	16	[Itgb4 - integrin beta 4, Sfrp1 - secreted frizzled-related protein 1, Sned1 - sushi, nidogen and egf-like domains 1, Sirpa - signal-regulatory protein alpha, Spag6 - sperm associated antigen 6, Abl1 - c-abl oncogene 1, non-receptor tyrosine kinase, Lamb1 - laminin b1, Nid2 - nidogen 2, Frem1 - fras1 related extracellular matrix protein 1, Gas6 - growth arrest specific 6, Antxr1 - anthrax toxin r…	BP
GO:0098771	inorganic ion homeostasis	5.6e-4	0.0799	1.6400000000000001	14637	582	965	63	[Trf - transferrin, Abl1 - c-abl oncogene 1, non-receptor tyrosine kinase, Steap1 - six transmembrane epithelial antigen of the prostate 1, Pacs2 - phosphofurin acidic cluster sorting protein 2, Slc4a5 - solute carrier family 4, sodium bicarbonate cotransporter, member 5, Slc8a1 - solute carrier family 8 (sodium/calcium exchanger), member 1, Kcna1 - potassium voltage-gated channel, shaker-related…	BP
GO:0003779	actin binding	5.95e-4	0.0867	1.78	14637	379	1022	47	[Ezr - ezrin, Eps8l2 - eps8-like 2, Ermn - ermin, erm-like protein, Phactr2 - phosphatase and actin regulator 2, Plec - plectin, Gsn - gelsolin, Myo7a - myosin viia, Abl1 - c-abl oncogene 1, non-receptor tyrosine kinase, Myo6 - myosin vi, Snca - synuclein, alpha, Trpv4 - transient receptor potential cation channel, subfamily v, member 4, Tln2 - talin 2, Clmn - calmin, Flna - filamin, alpha, Antxr…	MF
GO:0042706	eye photoreceptor cell fate commitment	5.97e-4	0.0843	4879	14637	3	1	1	[Otx2 - orthodenticle homolog 2 (drosophila)]	BP
GO:0048852	diencephalon morphogenesis	5.97e-4	0.0835	4879	14637	3	1	1	[Otx2 - orthodenticle homolog 2 (drosophila)]	BP
GO:0046552	photoreceptor cell fate commitment	5.97e-4	0.0828	4879	14637	3	1	1	[Otx2 - orthodenticle homolog 2 (drosophila)]	BP
GO:0033189	response to vitamin A	6.15e-4	0.0845	1626.33	14637	1	9	1	[Rbp1 - retinol binding protein 1, cellular]	BP
GO:1904768	all-trans-retinol binding	6.15e-4	0.0867	1626.33	14637	1	9	1	[Rbp1 - retinol binding protein 1, cellular]	MF
GO:0017156	calcium ion regulated exocytosis	6.27e-4	0.0853	3	14637	50	1466	15	[Syt4 - synaptotagmin iv, Snap25 - synaptosomal-associated protein 25, Syt2 - synaptotagmin ii, Snca - synuclein, alpha, Sdf4 - stromal cell derived factor 4, Unc13b - unc-13 homolog b (c. elegans), Vamp7 - vesicle-associated membrane protein 7, Syn2 - synapsin ii, Stx1a - syntaxin 1a (brain), Cadps2 - ca2+-dependent activator protein for secretion 2, Vamp2 - vesicle-associated membrane protein 2…	BP
GO:0071307	cellular response to vitamin K	6.28e-4	0.0847	52.46	14637	2	279	2	[Gas6 - growth arrest specific 6, Postn - periostin, osteoblast specific factor]	BP
GO:0098660	inorganic ion transmembrane transport	6.41e-4	0.0857	2.27	14637	395	425	26	[Tmem37 - transmembrane protein 37, Trpv4 - transient receptor potential cation channel, subfamily v, member 4, Vdac1 - voltage-dependent anion channel 1, Gabrr2 - gamma-aminobutyric acid (gaba) c receptor, subunit rho 2, Kcna1 - potassium voltage-gated channel, shaker-related subfamily, member 1, Kcne2 - potassium voltage-gated channel, isk-related subfamily, gene 2, Gabra2 - gamma-aminobutyric …	BP
GO:0007411	axon guidance	6.5e-4	0.0862	2.38	14637	188	719	22	[Ntn5 - netrin 5, Cntn4 - contactin 4, Otx2 - orthodenticle homolog 2 (drosophila), Lgi1 - leucine-rich repeat lgi family, member 1, Unc5b - unc-5 homolog b (c. elegans), Nfasc - neurofascin, Ccdc141 - coiled-coil domain containing 141, Gata3 - gata binding protein 3, Sema3f - sema domain, immunoglobulin domain (ig), short basic domain, secreted, (semaphorin) 3f, Matn2 - matrilin 2, Wnt3 - wingle…	BP
GO:0044297	cell body	6.52e-4	0.0323	1.71	14637	642	721	54	[Slc38a2 - solute carrier family 38, member 2, Ermn - ermin, erm-like protein, Trak2 - trafficking protein, kinesin binding 2, Abl1 - c-abl oncogene 1, non-receptor tyrosine kinase, Slc1a3 - solute carrier family 1 (glial high affinity glutamate transporter), member 3, Flna - filamin, alpha, Apod - apolipoprotein d, Kcna1 - potassium voltage-gated channel, shaker-related subfamily, member 1, Ppp1…	CC
GO:0065007	biological regulation	6.53e-4	0.0858	1.09	14637	8996	1174	785	[Zic4 - zinc finger protein of the cerebellum 4, Abca1 - atp-binding cassette, sub-family a (abc1), member 1, Abca4 - atp-binding cassette, sub-family a (abc1), member 4, Abca2 - atp-binding cassette, sub-family a (abc1), member 2, Zscan20 - zinc finger and scan domains 20, Abi1 - abl-interactor 1, Secisbp2l - secis binding protein 2-like, Abl1 - c-abl oncogene 1, non-receptor tyrosine kinase, Gp…	BP
GO:0034638	phosphatidylcholine catabolic process	6.54e-4	0.0852	106.45	14637	11	25	2	[Enpp2 - ectonucleotide pyrophosphatase/phosphodiesterase 2, Pla2g5 - phospholipase a2, group v]	BP
GO:0030424	axon	6.61e-4	0.032	1.72	14637	408	1061	51	[Slc38a2 - solute carrier family 38, member 2, Cldn11 - claudin 11, Crhr2 - corticotropin releasing hormone receptor 2, Slc8a1 - solute carrier family 8 (sodium/calcium exchanger), member 1, Kcna1 - potassium voltage-gated channel, shaker-related subfamily, member 1, Aqp1 - aquaporin 1, Eif4g2 - eukaryotic translation initiation factor 4, gamma 2, Alcam - activated leukocyte cell adhesion molecul…	CC
GO:2000252	negative regulation of feeding behavior	6.66e-4	0.0859	6.75	14637	15	868	6	[Npsr1 - neuropeptide s receptor 1, Cck - cholecystokinin, Crhr2 - corticotropin releasing hormone receptor 2, Npy2r - neuropeptide y receptor y2, Ins2 - insulin ii, Lepr - leptin receptor]	BP
GO:0097485	neuron projection guidance	6.74e-4	0.0862	2.3699999999999997	14637	189	719	22	[Ntn5 - netrin 5, Cntn4 - contactin 4, Otx2 - orthodenticle homolog 2 (drosophila), Lgi1 - leucine-rich repeat lgi family, member 1, Unc5b - unc-5 homolog b (c. elegans), Nfasc - neurofascin, Ccdc141 - coiled-coil domain containing 141, Gata3 - gata binding protein 3, Sema3f - sema domain, immunoglobulin domain (ig), short basic domain, secreted, (semaphorin) 3f, Matn2 - matrilin 2, Wnt3 - wingle…	BP
GO:0000902	cell morphogenesis	6.75e-4	0.0857	2.54	14637	228	506	20	[Id2 - inhibitor of dna binding 2, Sfrp1 - secreted frizzled-related protein 1, Fat1 - fat tumor suppressor homolog 1 (drosophila), Abl1 - c-abl oncogene 1, non-receptor tyrosine kinase, Lamb1 - laminin b1, Gata3 - gata binding protein 3, Dact2 - dapper homolog 2, antagonist of beta-catenin (xenopus), Flna - filamin, alpha, Antxr1 - anthrax toxin receptor 1, Wnt3 - wingless-related mmtv integrati…	BP
GO:0051015	actin filament binding	6.8e-4	0.0929	2.1	14637	191	1022	28	[Ezr - ezrin, Eps8l2 - eps8-like 2, Ermn - ermin, erm-like protein, Gsn - gelsolin, Myo7a - myosin viia, Abl1 - c-abl oncogene 1, non-receptor tyrosine kinase, Myo6 - myosin vi, Trpv4 - transient receptor potential cation channel, subfamily v, member 4, Tln2 - talin 2, Clmn - calmin, Flna - filamin, alpha, Antxr1 - anthrax toxin receptor 1, Zfp185 - zinc finger protein 185, Arpc5 - actin related …	MF
GO:0098655	cation transmembrane transport	7e-4	0.0881	2.29	14637	376	425	25	[Trpm3 - transient receptor potential cation channel, subfamily m, member 3, Tmem37 - transmembrane protein 37, Trpv4 - transient receptor potential cation channel, subfamily v, member 4, Vdac1 - voltage-dependent anion channel 1, Kcna1 - potassium voltage-gated channel, shaker-related subfamily, member 1, Kcne2 - potassium voltage-gated channel, isk-related subfamily, gene 2, Slc31a1 - solute ca…	BP
GO:0022803	passive transmembrane transporter activity	7.1e-4	0.094	1.96	14637	362	721	35	[Chrnb4 - cholinergic receptor, nicotinic, beta polypeptide 4, Tmem63a - transmembrane protein 63a, Trpm3 - transient receptor potential cation channel, subfamily m, member 3, Snap25 - synaptosomal-associated protein 25, Kcnc4 - potassium voltage gated channel, shaw-related subfamily, member 4, Tmem37 - transmembrane protein 37, Trpv4 - transient receptor potential cation channel, subfamily v, me…	MF
GO:0015267	channel activity	7.1e-4	0.0913	1.96	14637	362	721	35	[Chrnb4 - cholinergic receptor, nicotinic, beta polypeptide 4, Tmem63a - transmembrane protein 63a, Trpm3 - transient receptor potential cation channel, subfamily m, member 3, Snap25 - synaptosomal-associated protein 25, Kcnc4 - potassium voltage gated channel, shaw-related subfamily, member 4, Tmem37 - transmembrane protein 37, Trpv4 - transient receptor potential cation channel, subfamily v, me…	MF
GO:0022804	active transmembrane transporter activity	7.28e-4	0.0909	3.06	14637	284	253	15	[Slc38a2 - solute carrier family 38, member 2, Slc37a2 - solute carrier family 37 (glycerol-3-phosphate transporter), member 2, Abca4 - atp-binding cassette, sub-family a (abc1), member 4, Slc23a2 - solute carrier family 23 (nucleobase transporters), member 2, Slc4a5 - solute carrier family 4, sodium bicarbonate cotransporter, member 5, Slc16a8 - solute carrier family 16 (monocarboxylic acid tran…	MF
GO:0098662	inorganic cation transmembrane transport	7.36e-4	0.0919	1.82	14637	351	962	42	[ND4 - nadh dehydrogenase subunit 4, Kcnc4 - potassium voltage gated channel, shaw-related subfamily, member 4, Tmem37 - transmembrane protein 37, Trpv4 - transient receptor potential cation channel, subfamily v, member 4, Vdac1 - voltage-dependent anion channel 1, Slc1a3 - solute carrier family 1 (glial high affinity glutamate transporter), member 3, Slc8a1 - solute carrier family 8 (sodium/calc…	BP
GO:0048593	camera-type eye morphogenesis	7.8e-4	0.0966	29.99	14637	24	61	3	[Aqp1 - aquaporin 1, Col8a2 - collagen, type viii, alpha 2, Col8a1 - collagen, type viii, alpha 1]	BP
GO:0021978	telencephalon regionalization	7.91e-4	0.0971	87.11999999999999	14637	8	42	2	[Otx2 - orthodenticle homolog 2 (drosophila), Six3 - sine oculis-related homeobox 3]	BP
GO:0002921	negative regulation of humoral immune response	7.91e-4	0.0963	23.68	14637	9	206	3	[Cd59a - cd59a antigen, A2m - alpha-2-macroglobulin, Foxj1 - forkhead box j1]	BP
GO:0051960	regulation of nervous system development	7.94e-4	0.0959	1.42	14637	990	1167	112	[Rock1 - rho-associated coiled-coil containing protein kinase 1, Per2 - period circadian clock 2, Trak2 - trafficking protein, kinesin binding 2, Mmd - monocyte to macrophage differentiation-associated, Abl1 - c-abl oncogene 1, non-receptor tyrosine kinase, Ndnf - neuron-derived neurotrophic factor, Ntrk2 - neurotrophic tyrosine kinase, receptor, type 2, Spen - spen homolog, transcriptional regul…	BP
GO:0032836	glomerular basement membrane development	7.95e-4	0.0953	11.38	14637	8	643	4	[Sulf1 - sulfatase 1, Col4a4 - collagen, type iv, alpha 4, Nid1 - nidogen 1, Col4a3 - collagen, type iv, alpha 3]	BP
GO:0032291	axon ensheathment in central nervous system	8.1e-4	0.0962	8.92	14637	16	513	5	[Mag - myelin-associated glycoprotein, Myrf - myelin regulatory factor, Cntn2 - contactin 2, Plp1 - proteolipid protein (myelin) 1, Kcnj10 - potassium inwardly-rectifying channel, subfamily j, member 10]	BP
GO:0022010	central nervous system myelination	8.1e-4	0.0955	8.92	14637	16	513	5	[Mag - myelin-associated glycoprotein, Cntn2 - contactin 2, Myrf - myelin regulatory factor, Plp1 - proteolipid protein (myelin) 1, Kcnj10 - potassium inwardly-rectifying channel, subfamily j, member 10]	BP
GO:0005929	cilium	8.21e-4	0.0388	1.77	14637	374	994	45	[Tcte1 - t-complex-associated testis expressed 1, Mlf1 - myeloid leukemia factor 1, Dnah11 - dynein, axonemal, heavy chain 11, Dnali1 - dynein, axonemal, light intermediate polypeptide 1, Dnajb13 - dnaj (hsp40) related, subfamily b, member 13, Efhc1 - ef-hand domain (c-terminal) containing 1, Ccdc108 - coiled-coil domain containing 108, Spag6 - sperm associated antigen 6, Rsph4a - radial spoke he…	CC
GO:0046849	bone remodeling	8.3e-4	0.0971	5.4	14637	18	1054	7	[Notch2 - notch 2, Ltbp3 - latent transforming growth factor beta binding protein 3, Mitf - microphthalmia-associated transcription factor, Enpp1 - ectonucleotide pyrophosphatase/phosphodiesterase 1, Snx10 - sorting nexin 10, Rassf2 - ras association (ralgds/af-6) domain family member 2, Tph1 - tryptophan hydroxylase 1]	BP
GO:0031751	D4 dopamine receptor binding	8.46e-4	0.103	47.220000000000006	14637	2	310	2	[Ppp1r1b - protein phosphatase 1, regulatory (inhibitor) subunit 1b, Clic6 - chloride intracellular channel 6]	MF
GO:0030534	adult behavior	8.7e-4	0.101	2.94	14637	163	458	15	[Id2 - inhibitor of dna binding 2, Chrnb4 - cholinergic receptor, nicotinic, beta polypeptide 4, Gigyf2 - grb10 interacting gyf protein 2, Htr2c - 5-hydroxytryptamine (serotonin) receptor 2c, Hipk2 - homeodomain interacting protein kinase 2, Dmbx1 - diencephalon/mesencephalon homeobox 1, Kcnj10 - potassium inwardly-rectifying channel, subfamily j, member 10, Zic1 - zinc finger protein of the cere…	BP
GO:0097284	hepatocyte apoptotic process	8.78e-4	0.101	26.14	14637	14	120	3	[Gsn - gelsolin, Krt8 - keratin 8, Krt18 - keratin 18]	BP
GO:0022037	metencephalon development	8.79e-4	0.1	3659.25	14637	4	1	1	[Otx2 - orthodenticle homolog 2 (drosophila)]	BP
GO:0042562	hormone binding	8.84e-4	0.104	4.9	14637	89	302	9	[Shc1 - src homology 2 domain-containing transforming protein c1, Chrnb3 - cholinergic receptor, nicotinic, beta polypeptide 3, Chrna3 - cholinergic receptor, nicotinic, alpha polypeptide 3, Chrnb4 - cholinergic receptor, nicotinic, beta polypeptide 4, Prlr - prolactin receptor, Ttr - transthyretin, Adipor2 - adiponectin receptor 2, Lepr - leptin receptor, Abhd2 - abhydrolase domain containing 2]	MF
GO:0043025	neuronal cell body	8.84e-4	0.0407	1.6	14637	558	1049	64	[Slc38a2 - solute carrier family 38, member 2, Ermn - ermin, erm-like protein, Trak2 - trafficking protein, kinesin binding 2, Crhr2 - corticotropin releasing hormone receptor 2, Abl1 - c-abl oncogene 1, non-receptor tyrosine kinase, Slc1a3 - solute carrier family 1 (glial high affinity glutamate transporter), member 3, Slc8a1 - solute carrier family 8 (sodium/calcium exchanger), member 1, Flna -…	CC
GO:0018101	protein citrullination	8.89e-4	0.101	45.04	14637	2	325	2	[Padi4 - peptidyl arginine deiminase, type iv, Padi2 - peptidyl arginine deiminase, type ii]	BP
GO:0036413	histone H3-R26 citrullination	8.89e-4	0.1	45.04	14637	2	325	2	[Padi4 - peptidyl arginine deiminase, type iv, Padi2 - peptidyl arginine deiminase, type ii]	BP
GO:0036414	histone citrullination	8.89e-4	0.0994	45.04	14637	2	325	2	[Padi4 - peptidyl arginine deiminase, type iv, Padi2 - peptidyl arginine deiminase, type ii]	BP
GO:0004668	protein-arginine deiminase activity	8.89e-4	0.102	45.04	14637	2	325	2	[Padi4 - peptidyl arginine deiminase, type iv, Padi2 - peptidyl arginine deiminase, type ii]	MF
GO:0042552	myelination	9.16e-4	0.102	4.87	14637	80	338	9	[Itgb4 - integrin beta 4, Slc25a46 - solute carrier family 25, member 46, Ugt8a - udp galactosyltransferase 8a, Arhgef10 - rho guanine nucleotide exchange factor (gef) 10, Nfasc - neurofascin, Ppp3r1 - protein phosphatase 3, regulatory subunit b, alpha isoform (calcineurin b, type i), Myrf - myelin regulatory factor, Cntn2 - contactin 2, Kcnj10 - potassium inwardly-rectifying channel, subfamily j…	BP
GO:0043269	regulation of ion transport	9.21e-4	0.101	1.54	14637	638	1118	75	[Per2 - period circadian clock 2, Kcng1 - potassium voltage-gated channel, subfamily g, member 1, Crhr2 - corticotropin releasing hormone receptor 2, Trf - transferrin, Abl1 - c-abl oncogene 1, non-receptor tyrosine kinase, Tmem37 - transmembrane protein 37, Gpm6b - glycoprotein m6b, Flna - filamin, alpha, Slc8a1 - solute carrier family 8 (sodium/calcium exchanger), member 1, Kcna1 - potassium vo…	BP
GO:0005198	structural molecule activity	9.38e-4	0.105	2.15	14637	456	419	28	[Crygn - crystallin, gamma n, Plec - plectin, Tgfbi - transforming growth factor, beta induced, Nup98 - nucleoporin 98, Col4a4 - collagen, type iv, alpha 4, Cldn2 - claudin 2, Col4a3 - collagen, type iv, alpha 3, Postn - periostin, osteoblast specific factor, Rpl41 - ribosomal protein l41, Mrps25 - mitochondrial ribosomal protein s25, Lama5 - laminin, alpha 5, Col8a2 - collagen, type viii, alpha …	MF
GO:0060351	cartilage development involved in endochondral bone morphogenesis	9.68e-4	0.106	13.07	14637	16	280	4	[Thbs1 - thrombospondin 1, Shox2 - short stature homeobox 2, Trpv4 - transient receptor potential cation channel, subfamily v, member 4, Hspg2 - perlecan (heparan sulfate proteoglycan 2)]	BP
GO:0009914	hormone transport	9.78e-4	0.106	16.43	14637	81	44	4	[Aqp1 - aquaporin 1, Ttr - transthyretin, Gata3 - gata binding protein 3, 1500015O10Rik - riken cdna 1500015o10 gene]	BP
GO:0045664	regulation of neuron differentiation	9.78e-4	0.105	1.49	14637	719	1160	85	[Rock1 - rho-associated coiled-coil containing protein kinase 1, Trak2 - trafficking protein, kinesin binding 2, Mmd - monocyte to macrophage differentiation-associated, Neurl1a - neuralized homolog 1a (drosophila), Abl1 - c-abl oncogene 1, non-receptor tyrosine kinase, Ndnf - neuron-derived neurotrophic factor, Ntrk2 - neurotrophic tyrosine kinase, receptor, type 2, Neurod1 - neurogenic differen…	BP
GO:0001525	angiogenesis	9.8e-4	0.105	2.09	14637	252	780	28	[Amotl1 - angiomotin-like 1, Ramp1 - receptor (calcitonin) activity modifying protein 1, Fap - fibroblast activation protein, Flna - filamin, alpha, Ace - angiotensin i converting enzyme (peptidyl-dipeptidase a) 1, Cfh - complement component factor h, Col8a2 - collagen, type viii, alpha 2, Myh9 - myosin, heavy polypeptide 9, non-muscle, S1pr1 - sphingosine-1-phosphate receptor 1, Angptl2 - angiop…	BP
GO:0007165	signal transduction	9.91e-4	0.105	1.24	14637	2828	1061	254	[Rock1 - rho-associated coiled-coil containing protein kinase 1, Abca1 - atp-binding cassette, sub-family a (abc1), member 1, 2210016L21Rik - riken cdna 2210016l21 gene, Gsn - gelsolin, Abi1 - abl-interactor 1, Abl1 - c-abl oncogene 1, non-receptor tyrosine kinase, Gprc5c - g protein-coupled receptor, family c, group 5, member c, Mas1 - mas1 oncogene, Ndnf - neuron-derived neurotrophic factor, Ro…	BP
